# Supplementary material for: Mutation Enrichment and Transcriptomic Activation Signatures of 419 Molecular Pathways in Cancer
Source: Cancers (Basel). 2020 Jan 22;12(2):271. doi: 10.3390/cancers12020271 (PMC7073226; doi:10.3390/cancers12020271)
Supplement: Supplementary file 1 [file cancers-12-00271-s001.zip]

Archive with 17 entries (17 files):
- supplementary revised/supplementary legend.docx
- supplementary revised/Supplementary_File1.pdf
- supplementary revised/Supplementary_File2.pdf
- supplementary revised/Supplementary_Table_S1.xlsx
- supplementary revised/Supplementary_Table_S10.xlsx
- supplementary revised/Supplementary_Table_S11.csv
- supplementary revised/Supplementary_Table_S12.xlsx
- supplementary revised/Supplementary_Table_S13.xlsx
- supplementary revised/Supplementary_Table_S14.xlsx
- supplementary revised/Supplementary_Table_S2.xlsx
- supplementary revised/Supplementary_Table_S3.xlsx
- supplementary revised/Supplementary_Table_S4.xlsx
- supplementary revised/Supplementary_Table_S5.xlsx
- supplementary revised/Supplementary_Table_S6.xlsx
- supplementary revised/Supplementary_Table_S7.xlsx
- supplementary revised/Supplementary_Table_S8.xlsx
- supplementary revised/Supplementary_Table_S9.xlsx
