# Supplementary material for: Mutation Enrichment and Transcriptomic Activation Signatures of 419 Molecular Pathways in Cancer
Source: Cancers (Basel). 2020 Jan 22;12(2):271. doi: 10.3390/cancers12020271 (PMC7073226; doi:10.3390/cancers12020271)
Supplement: Supplementary file 1 [file cancers-12-00271-s001.zip › supplementary revised/Supplementary_Table_S1.xlsx]

## Sheet: Cytoskeleton
	pathway name	link
1	Akt Pathway Regulation by GH	https://www.bio-rad.com/en-us/prime-pcr-assays/pathway/development-growth-hormone-signaling-via-pi3k-akt-mapk-cascades
2	CCR3 Pathway in Eosinophils	https://www.bio-rad.com/en-us/prime-pcr-assays/pathway/immune-response-ccr3-signaling-eosinophils
3	CD16 Pathway in Natural Killer cells	https://www.bio-rad.com/en-us/prime-pcr-assays/pathway/immune-response-cd16-signaling-nk-cells
4	CDC42 Pathway	https://www.bio-rad.com/en-us/prime-pcr-assays/pathway/g-protein-signaling-regulation-cdc42-activity
5	CDK5 Pathway in Central Nervous System	https://www.bio-rad.com/en-us/prime-pcr-assays/pathway/development-regulation-cdk5-cns
6	CDK5 Signaling in Neurons	https://www.bio-rad.com/en-us/prime-pcr-assays/pathway/development-role-cdk5-neuronal-development
7	Cell Adhesion Regulated by CDHs	https://www.bio-rad.com/en-us/prime-pcr-assays/pathway/cell-adhesion-cadherin-mediated-cell-adhesion
8	Chemotaxis Driven by CCL2	https://www.mdpi.com/1422-0067/17/11/1856/htm
9	CXC Chemokine Receptor Pathway	https://www.bio-rad.com/en-us/prime-pcr-assays/pathway/cyto-chemokines/chemotaxis-cxcr4-signaling-pathway
10	Cytoskeleton Reorganization	https://link.springer.com/article/10.1186/1752-0509-4-133
11	Development of Immune Synapse	https://www.bio-rad.com/en-us/prime-pcr-assays/pathway/immune-response-t-cell-receptor-signaling-pathway
12	Ephrin-B Pathway	https://www.bio-rad.com/en-us/prime-pcr-assays/pathway/cell-adhesion-ephrin-signaling
13	Ephrin-mediated Signaling Events During Cell Adhesion	https://www.bio-rad.com/en-us/prime-pcr-assays/pathway/cell-adhesion-ephrin-signaling
14	Extracellular Matrix Remodeling during Adhesion	https://www.bio-rad.com/en-us/prime-pcr-assays/pathway/cell-adhesion-ecm-remodeling
15	FAK Pathway	https://www.bio-rad.com/en-us/prime-pcr-assays/pathway/kinases/cytoskeleton-remodeling-fak-signaling
16	FCGR3A-mediated phagocytosis	https://www.bio-rad.com/pathway/pathwayLanding?_nfpb=true&_pageLabel=pathwayDetail_page&urlTitle=kinases/development-role-cdk5-neuronal-development&vertical=life-science-research
17	FGFR Signaling	https://www.bio-rad.com/en-us/prime-pcr-assays/pathway/growth-factors/development-fgfr-signaling-pathway
18	FN1 Influence on Cell Motility via Integrins	https://www.bio-rad.com/pathway/pathwayLanding?_nfpb=true&_pageLabel=pathwayDetail_page&urlTitle=cell-adhesion/cytoskeleton-remodeling-fibronectin-binding-integrins-cell-motility&vertical=life-science-research
19	Gamma-Aminobutyric Acid A Receptor Pathway	https://www.bio-rad.com/en-us/prime-pcr-assays/pathway/neurophysiological-process-gaba-receptor-life-cycle
20	Inside-out Signaling through Integrins	https://www.bio-rad.com/pathway/pathwayLanding?_nfpb=true&_pageLabel=pathwayDetail_page&urlTitle=cell-adhesion-integrin-inside-out-signaling&vertical=life-science-research
21	Integrin-based Cell Migration and Adhesion	https://www.bio-rad.com/pathway/pathwayLanding?_nfpb=true&_pageLabel=pathwayDetail_page&urlTitle=cell-adhesion-integrin-mediated-cell-adhesion-migration&vertical=life-science-research
22	Integrins Signaling in Natural Killer Cells	https://www.bio-rad.com/en-us/prime-pcr-assays/pathway/immune-response-role-integrins-nk-cells-cytotoxicity
23	Junctional Cell Adhesion in Endothelium	https://www.bio-rad.com/pathway/pathwayLanding?_nfpb=true&_pageLabel=pathwayDetail_page&urlTitle=cell-adhesion-endothelial-cell-contacts-junctional-mechanisms&vertical=life-science-research
24	Lipoxins Influence on Cell Growth and Proliferation	https://www.bio-rad.com/pathway/pathwayLanding?_nfpb=true&_pageLabel=pathwayDetail_page&urlTitle=inhibitory-action-lipoxin-a4-pdgf-egf-ltd4-signaling&vertical=life-science-research
25	Neuronal Development Induced by CDK5	https://www.bio-rad.com/en-us/prime-pcr-assays/pathway/kinases/development-role-cdk5-neuronal-development
26	Nicotine Influence on Glutamatergic Neurons	https://www.bio-rad.com/en-us/prime-pcr-assays/pathway/gpcr/neurophysiological-process-glutamate-regulation-dopamine-d1a-receptor-signaling
27	Non-Junctional Cell Adhesion in Endothelium	https://www.bio-rad.com/pathway/pathwayLanding?_nfpb=true&_pageLabel=pathwayDetail_page&urlTitle=cell-adhesion-endothelial-cell-contacts-non-junctional-mechanisms&vertical=life-science-research
28	Outside-in Signaling through Integrins	https://www.bio-rad.com/pathway/pathwayLanding?_nfpb=true&_pageLabel=pathwayDetail_page&urlTitle=cytoskeleton-remodeling-integrin-outside-signaling&vertical=life-science-research
29	PLAU-mediated Signaling Events During Cell Adhesion	https://www.bio-rad.com/pathway/pathwayLanding?_nfpb=true&_pageLabel=pathwayDetail_page&urlTitle=cell-adhesion-plau-signaling&vertical=life-science-research
30	PRL Pathway	https://www.bio-rad.com/en-us/prime-pcr-assays/pathway/development-prolactin-receptor-signaling
31	Ras Signaling	https://www.bio-rad.com/pathway/pathwayLanding?_nfpb=true&_pageLabel=pathwayDetail_page&urlTitle=g-protein-signaling-ras-family-gtpases-kinase-cascades-scheme&vertical=life-science-research
32	Regulation of Cell Migration and Proliferation by Somatostatin Receptor	https://www.semanticscholar.org/paper/Somatostatin-receptor-biology-in-neuroendocrine-and-Cakir-Dworakowska/f16a17c062e14fc865166adc17c78cd14562c35a
33	Regulation of Cell Migration by Platelet-derived Growth Factors	https://www.bio-rad.com/en-us/prime-pcr-assays/pathway/development-pdgf-signaling-via-mapk-cascades
34	Regulation of Cytoskeleton Remodeling by Activin A	https://www.bio-rad.com/en-us/prime-pcr-assays/pathway/development-role-activin-cell-differentiation-proliferation
35	Regulation of Cytoskeleton Remodeling by Protein Kinase A	https://www.bio-rad.com/pathway/pathwayLanding?_nfpb=true&_pageLabel=pathwayDetail_page&urlTitle=cytoskeleton-remodeling-role-pka-cytoskeleton-reorganisation&vertical=life-science-research
36	Regulation of Repulsive Axonal Pathfinding	https://www.bio-rad.com/pathway/pathwayLanding?_nfpb=true&_pageLabel=pathwayDetail_page&urlTitle=cell-adhesion/neurophysiological-process-receptor-mediated-axon-growth-repulsion&vertical=life-science-research
37	RhoA Signaling	https://www.bio-rad.com/pathway/pathwayLanding?_nfpb=true&_pageLabel=pathwayDetail_page&urlTitle=g-protein-signaling-rhoa-regulation-pathway&vertical=life-science-research
38	Role of Rho GTPases in of Actin Cytoskeleton Organization	https://www.bio-rad.com/pathway/pathwayLanding?_nfpb=true&_pageLabel=pathwayDetail_page&urlTitle=cytoskeleton-remodeling-regulation-actin-cytoskeleton-rho-gtpases&vertical=life-science-research
39	Role of Small GTPases in G1-S Transition	https://www.bio-rad.com/en-us/prime-pcr-assays/pathway/cell-cycle/cell-cycle-influence-ras-rho-proteins-g1-s-transition
40	Slit-Robo Pathway	https://www.bio-rad.com/pathway/pathwayLanding?_nfpb=true&_pageLabel=pathwayDetail_page&urlTitle=cell-adhesion/development-slit-robo-signaling&vertical=life-science-research
41	Smooth Muscle Tone Regulation by G-protein Coupled Receptors	https://www.bio-rad.com/en-us/prime-pcr-assays/pathway/cardiac-hypertrophy/development-angiotensin-activation-akt
42	SPP1 Pathway in Osteoclasts	https://www.bio-rad.com/en-us/prime-pcr-assays/pathway/development-osteopontin-signaling-osteoclasts
43	STATs Pathway Regulation by GH	https://www.bio-rad.com/en-us/prime-pcr-assays/pathway/development-growth-hormone-signaling-via-stats-plc-ip3
44	TGF-beta Signaling in Epithelial mesenchymal transition	https://www.bio-rad.com/pathway/pathwayLanding?_nfpb=true&_pageLabel=pathwayDetail_page&urlTitle=development-tgf-beta-receptor-signaling&vertical=life-science-research
45	Tight Junctions	https://www.bio-rad.com/en-us/prime-pcr-assays/pathway/cell-adhesion
46	TYROBP Signaling in Natural Killer Cells	https://www.bio-rad.com/en-us/prime-pcr-assays/pathway/immune-response-role-dap12-receptors-nk-cells
47	VEGFR2 Signaling	https://www.bio-rad.com/pathway/pathwayLanding?_nfpb=true&_pageLabel=pathwayDetail_page&urlTitle=development-vegf-signaling-via-vegfr2-generic-cascades&vertical=life-science-research

## Sheet: DNA repair
	pathway name	link
1	ATM Pathway	https://proteinlounge.com/atm-pathway-pg-112.html
2	ATM Pathway Cell Survival	https://proteinlounge.com/atm-pathway-pg-112.html
3	ATM Pathway G2-Mitosis progression	https://proteinlounge.com/atm-pathway-pg-112.html
4	ATM Pathway G2 M Checkpoint Arrest	https://proteinlounge.com/atm-pathway-pg-112.html
5	BRCA1 Pathway	https://proteinlounge.com/brca1-pathway-pg-174.html
6	BRCA1 Pathway Chromatin Remodeling	https://proteinlounge.com/brca1-pathway-pg-174.html
7	BRCA1 Pathway Homologous Recombination Repair	https://proteinlounge.com/brca1-pathway-pg-174.html
8	BRCA1 Pathway Mismatch Repair	https://proteinlounge.com/brca1-pathway-pg-174.html
9	DNA Repair Mechanisms Pathway	https://proteinlounge.com/dna-repair-mechanisms-pg-207.html
10	Mismatch Repair in Eukaryotes Pathway	https://proteinlounge.com/mismatch-repair-in-eukaryotes-pg-74.html
11	NHEJ mechanisms of DSBs repair effect	https://proteinlounge.com/dsb-repair-by-non-homologous-end-joining-pg-66.html
12	Nucleotide excision repair effect	https://proteinlounge.com/nucleotide-excision-repair-pathway-pg-56.html
13	KEGG Base excision repair Main Pathway	https://www.genome.jp/kegg-bin/show_pathway?hsa03410
14	KEGG Mismatch repair Main Pathway	https://www.genome.jp/kegg-bin/show_pathway?hsa03430
15	KEGG Nucleotide excision repair Main Pathway	https://www.genome.jp/kegg-bin/show_pathway?org_name=hsa&mapno=03420&mapscale=&show_description=hide
16	NCI ATR signaling Pathway (regulation of double strand break repair via homologous recombination)	https://apps.pathwaycommons.org/pathways?uri=http%3A%2F%2Fpathwaycommons.org%2Fpc12%2FPathway_5a41c8e6821a0cfd048acde9610352c5
17	NCI DNA PK pathway in nonhomologous end joining Pathway (double strand break repair via nonhomologous end joining)	https://apps.pathwaycommons.org/pathways?uri=http%3A%2F%2Fpathwaycommons.org%2Fpc12%2FPathway_03887e589217a391b35c7afe70a6f3a8
18	p53 Signaling Pathway DNA Repair	https://proteinlounge.com/p53-signaling-pg-163.html
19	p53 Signaling Pathway Gene Expression DNA Replication and Repair via TP53	https://proteinlounge.com/p53-signaling-pg-163.html
20	reactome Formation of transcription coupled NER TC NER repair complex Main Pathway	https://reactome.org/content/detail/R-HSA-6781823
21	reactome Mismatch repair MMR directed by MSH2 MSH3 MutSbeta Main Pathway	https://reactome.org/content/detail/R-HSA-5358606
22	reactome Mismatch repair MMR directed by MSH2 MSH6 MutSalpha Main Pathway	https://reactome.org/content/detail/R-HSA-5358565
23	reactome Repair synthesis for gap filling by DNA polymerase in TC NER Main Pathway	https://reactome.org/content/detail/R-HSA-6782210
24	reactome Repair synthesis of patch 27 30 bases long by DNA polymerase Main Pathway	https://reactome.org/content/detail/R-HSA-5696397
25	biocarta atm signaling Main Pathway	https://amp.pharm.mssm.edu/Harmonizome/gene_set/atm+signaling+pathway/Biocarta+Pathways
26	biocarta cell cycle g2 m checkpoint Main Pathway	https://amp.pharm.mssm.edu/Harmonizome/gene_set/cell+cycle%3A+g2%24slash%24m+checkpoint/Biocarta+Pathways
27	NCI ATM Main Pathway	https://apps.pathwaycommons.org/pathways?uri=http%3A%2F%2Fpathwaycommons.org%2Fpc12%2FPathway_f9d6f07a51bfe5740cfbe290366c4104
28	NCI ATM Pathway (G1 S transition checkpoint)	https://apps.pathwaycommons.org/pathways?uri=http%3A%2F%2Fpathwaycommons.org%2Fpc12%2FPathway_f9d6f07a51bfe5740cfbe290366c4104
29	NCI ATR signaling Main Pathway	https://apps.pathwaycommons.org/pathways?uri=http%3A%2F%2Fpathwaycommons.org%2Fpc12%2FPathway_5a41c8e6821a0cfd048acde9610352c5
30	NCI ATR signaling Pathway (Pathway negative regulation of transcription during mitosis via CHEK1)	https://apps.pathwaycommons.org/pathways?uri=http%3A%2F%2Fpathwaycommons.org%2Fpc12%2FPathway_5a41c8e6821a0cfd048acde9610352c5
31	NCI ATR signaling Pathway (response to G2 M transition DNA damage checkpoint signal)	https://apps.pathwaycommons.org/pathways?uri=http%3A%2F%2Fpathwaycommons.org%2Fpc12%2FPathway_5a41c8e6821a0cfd048acde9610352c5
32	NCI DNA PK pathway in nonhomologous end joining Main Pathway	https://apps.pathwaycommons.org/pathways?uri=http%3A%2F%2Fpathwaycommons.org%2Fpc12%2FPathway_03887e589217a391b35c7afe70a6f3a8
33	NCI DNA PK pathway in nonhomologous end joining Pathway (V D J recombination)	https://apps.pathwaycommons.org/pathways?uri=http%3A%2F%2Fpathwaycommons.org%2Fpc12%2FPathway_03887e589217a391b35c7afe70a6f3a8
34	p53 Signaling Pathway	https://proteinlounge.com/p53-signaling-pg-163.html
35	p53 Signaling Pathway Apoptosis	https://proteinlounge.com/p53-signaling-pg-163.html
36	p53 Signaling Pathway Breast Cancer	https://proteinlounge.com/p53-signaling-pg-163.html
37	p53 Signaling Pathway Cancer	https://proteinlounge.com/p53-signaling-pg-163.html
38	p53 Signaling Pathway Cell Cycle Arrest	https://proteinlounge.com/p53-signaling-pg-163.html
39	p53 Signaling Pathway Cell Growth Accumulation	https://proteinlounge.com/p53-signaling-pg-163.html
40	p53 Signaling Pathway Exosome Mediated Secretion	https://proteinlounge.com/p53-signaling-pg-163.html
41	p53 Signaling Pathway Gene Expression Anti-Apoptosis via TP53	https://proteinlounge.com/p53-signaling-pg-163.html
42	p53 Signaling Pathway Gene Expression Cell Cycle and Cell Growth via TP53	https://proteinlounge.com/p53-signaling-pg-163.html
43	p53 Signaling Pathway Gene Expression Cell Fate and Development via TP53	https://proteinlounge.com/p53-signaling-pg-163.html
44	p53 Signaling Pathway Gene Expression Cell Signaling via TP53	https://proteinlounge.com/p53-signaling-pg-163.html
45	p53 Signaling Pathway Gene Expression ECM and Adhesion via TP53	https://proteinlounge.com/p53-signaling-pg-163.html
46	p53 Signaling Pathway Gene Expression Infection and Immune Response via TP53	https://proteinlounge.com/p53-signaling-pg-163.html
47	p53 Signaling Pathway Inhibition of Angiogenesis and Metastasis	https://proteinlounge.com/p53-signaling-pg-163.html
48	p53 Signaling Pathway Normal Cell Cycle Progression	https://proteinlounge.com/p53-signaling-pg-163.html

## Sheet: Metabolic
	pathway name	link
1	1D-imyoi-inositol hexakisphosphate biosynthesis II mammalian	https://apps.pathwaycommons.org/pathways?uri=http%3A%2F%2Fpathwaycommons.org%2Fpc12%2FPathway_291b63e6f901424839074dc1726cd86c
2	3-phosphoinositide degradation	https://apps.pathwaycommons.org/pathways?uri=http%3A%2F%2Fpathwaycommons.org%2Fpc12%2FPathway_e698b2fdac874a6e68eb22b1d96ce06f
3	3-phosphoinositide biosynthesis	https://biocyc.org/HUMAN/NEW-IMAGE?type=PATHWAY&object=PWY-6352
4	adenosine deoxyribonucleotides de novo biosynthesis	http://humancyc.org/HUMAN/NEW-IMAGE?type=PATHWAY&object=PWY-7227
5	adenosine ribonucleotides de novoi biosynthesis	https://humancyc.org/HUMAN/NEW-IMAGE?type=PATHWAY&object=PWY-7219
6	bile acid biosynthesis neutral pathway	http://humancyc.org/HUMAN/NEW-IMAGE?type=PATHWAY&object=PWY-6061
7	CDP-diacylglycerol biosynthesis	https://humancyc.org/HUMAN/NEW-IMAGE?type=PATHWAY&object=PWY-5667
8	cholesterol biosynthesis I	http://humancyc.org/HUMAN/NEW-IMAGE?type=PATHWAY&object=PWY66-341
9	cholesterol biosynthesis II via 2425-dihydrolanosterol	http://humancyc.org/HUMAN/NEW-IMAGE?type=PATHWAY&object=PWY66-3
10	cholesterol biosynthesis III via desmosterol	http://humancyc.org/HUMAN/NEW-IMAGE?type=PATHWAY&object=PWY66-4
11	chondroitin sulfate biosynthesis	https://apps.pathwaycommons.org/pathways?uri=http%3A%2F%2Fidentifiers.org%2Freactome%2FR-HSA-2022870
12	chondroitin sulfate biosynthesis late stages	https://biocyc.org/META/NEW-IMAGE?type=PATHWAY&object=PWY-6567
13	CMP phosphorylation	http://humancyc.org/HUMAN/NEW-IMAGE?type=PATHWAY&object=PWY-7205
14	dermatan sulfate biosynthesis	https://apps.pathwaycommons.org/pathways?uri=http%3A%2F%2Fidentifiers.org%2Freactome%2FR-HSA-2022923
15	D-imyoi-inositol 134-trisphosphate biosynthesis	https://apps.pathwaycommons.org/pathways?uri=http%3A%2F%2Fpathwaycommons.org%2Fpc12%2FPathway_9720a44620588dd9cf9d138e705bcce4
16	D-imyoi-inositol 145-trisphosphate degradation	http://humancyc.org/HUMAN/NEW-IMAGE?type=PATHWAY&object=PWY-6363
17	D-imyoi-inositol 145-trisphosphate biosynthesis	https://humancyc.org/HUMAN/NEW-IMAGE?type=PATHWAY&object=PWY-6351
18	D-imyoi-inositol-5-phosphate metabolism	https://apps.pathwaycommons.org/pathways?uri=http%3A%2F%2Fpathwaycommons.org%2Fpc12%2FPathway_4bdb49de21f86ea3ea0b1731dc47ad17
19	dolichyl-diphosphooligosaccharide biosynthesis	http://humancyc.org/HUMAN/NEW-IMAGE?type=PATHWAY&object=MANNOSYL-CHITO-DOLICHOL-BIOSYNTHESIS
20	eicosapentaenoate biosynthesis	https://amp.pharm.mssm.edu/Harmonizome/gene_set/eicosapentaenoate+biosynthesis/HumanCyc+Pathways
21	fatty acid beta-oxidation	https://apps.pathwaycommons.org/pathways?uri=http%3A%2F%2Fidentifiers.org%2Freactome%2FR-HSA-77289
22	fatty acid beta-oxidation peroxisome	http://humancyc.org/HUMAN/NEW-IMAGE?type=PATHWAY&object=PWY66-391
23	folate transformations	https://amp.pharm.mssm.edu/Harmonizome/gene_set/folate+transformations/HumanCyc+Pathways
24	gamma-linolenate biosynthesis	https://biocyc.org/META/NEW-IMAGE?type=PATHWAY&object=PWY-6000
25	gluconeogenesis	http://humancyc.org/HUMAN/NEW-IMAGE?type=PATHWAY&object=PWY66-399
26	glutathione-mediated detoxification	http://humancyc.org/HUMAN/NEW-IMAGE?type=PATHWAY&object=PWY-4061
27	glycolysis	https://humancyc.org/HUMAN/NEW-IMAGE?type=PATHWAY&object=PWY66-400
28	guanosine deoxyribonucleotides de novoi biosynthesis	http://humancyc.org/HUMAN/NEW-IMAGE?type=PATHWAY&object=PWY-7226
29	guanosine nucleotides de novoi biosynthesis	http://humancyc.org/HUMAN/NEW-IMAGE?type=PATHWAY&object=PWY-7228
30	guanosine ribonucleotides de novoi biosynthesis	http://humancyc.org/HUMAN/NEW-IMAGE?type=PATHWAY&object=PWY-7221
31	heparan sulfate biosynthesis	https://biocyc.org/HUMAN/NEW-IMAGE?type=PATHWAY&object=PWY-6564
32	heparan sulfate biosynthesis late stages	https://humancyc.org/HUMAN/NEW-IMAGE?type=NIL&object=PWY-6558&redirect=T
33	isoleucine degradation	https://biocyc.org/HUMAN/NEW-IMAGE?type=PATHWAY&object=ILEUDEG-PWY
34	leucine degradation	https://biocyc.org/HUMAN/NEW-IMAGE?type=PATHWAY&object=LEU-DEG2-PWY
35	L-kynurenine degradation	http://humancyc.org/HUMAN/NEW-IMAGE?type=PATHWAY&object=PWY-6309
36	melatonin degradation I	http://www.pathwaycommons.org/pc/record2.do?id=505883
37	mevalonate pathway	http://humancyc.org/HUMAN/NEW-IMAGE?type=PATHWAY&object=PWY-922
38	mucin core 1 and core 2 iOi-glycosylation	https://biocyc.org/HUMAN/NEW-IMAGE?type=NIL&object=PWY-7433&redirect=T
39	NAD de novoi biosynthesis	https://humancyc.org/HUMAN/NEW-IMAGE?type=PATHWAY&object=NADSYN-PWY
40	nicotine degradation IV	https://biocyc.org/META/NEW-IMAGE?type=PATHWAY&object=PWY66-201
41	noradrenaline and adrenaline degradation	http://humancyc.org/HUMAN/NEW-IMAGE?type=PATHWAY&object=PWY-6342
42	phospholipases	https://biocyc.org/META/NEW-IMAGE?type=NIL&object=LIPASYN-PWY&redirect=T
43	purine deoxyribonucleosides salvage	http://humancyc.org/HUMAN/NEW-IMAGE?type=PATHWAY&object=PWY-7224
44	purine nucleotides de novoi biosynthesis	https://biocyc.org/HUMAN/NEW-IMAGE?type=NIL&object=PWY-841&redirect=T
45	purine nucleotides degradation	http://humancyc.org/HUMAN/NEW-IMAGE?type=PATHWAY&object=PWY-6353
46	putrescine degradation III	http://humancyc.org/HUMAN/NEW-IMAGE?type=PATHWAY&object=PWY-0
47	pyrimidine deoxyribonucleotide phosphorylation	http://humancyc.org/HUMAN/NEW-IMAGE?type=PATHWAY&object=PWY-7197
48	pyrimidine deoxyribonucleotides biosynthesis from CTP	http://humancyc.org/HUMAN/NEW-IMAGE?type=PATHWAY&object=PWY-7210
49	pyrimidine deoxyribonucleotides de novoi biosynthesis	http://humancyc.org/HUMAN/NEW-IMAGE?type=PATHWAY&object=PWY-7184
50	retinol biosynthesis	http://humancyc.org/HUMAN/NEW-IMAGE?type=PATHWAY&object=PWY-6857
51	sphingosine and sphingosine-1-phosphate metabolism	http://humancyc.org/HUMAN/NEW-IMAGE?type=PATHWAY&object=PWY3DJ-11470
52	stearate biosynthesis	http://humancyc.org/HUMAN/NEW-IMAGE?type=PATHWAY&object=PWY-5972
53	superpathway of D-imyoi-inositol 145-trisphosphate metabolism	http://humancyc.org/HUMAN/NEW-IMAGE?type=PATHWAY&object=PWY-6358
54	superpathway of geranylgeranyldiphosphate biosynthesis I via mevalonate	http://humancyc.org/HUMAN/NEW-IMAGE?type=PATHWAY&object=PWY-5910
55	superpathway of melatonin degradation	http://www.pathwaycommons.org/pc/webservice.do?version=3.0&q=superpathway+of+melatonin+degradation&format=html&cmd=get_by_keyword&snapshot_id=GLOBAL_FILTER_SETTINGS&record_type=PATHWAY
56	superpathway of methionine degradation	http://humancyc.org/HUMAN/NEW-IMAGE?type=PATHWAY&object=PWY-5328
57	superpathway of pyrimidine deoxyribonucleoside salvage	http://humancyc.org/HUMAN/NEW-IMAGE?type=PATHWAY&object=PWY-7200
58	superpathway of pyrimidine deoxyribonucleotides de novoi biosynthesis	http://humancyc.org/HUMAN/NEW-IMAGE?type=PATHWAY&object=PWY-7211
59	superpathway of pyrimidine ribonucleotides de novoi biosynthesis	http://humancyc.org/HUMAN/NEW-IMAGE?type=PATHWAY&object=PWY0-162
60	superpathway of steroid hormone biosynthesis	https://apps.pathwaycommons.org/pathways?uri=http%3A%2F%2Fidentifiers.org%2Fkegg.pathway%2Fhsa00140
61	superpathway of cholesterol biosynthesis	https://humancyc.org/HUMAN/NEW-IMAGE?type=NIL&object=PWY66-5&redirect=T
62	superpathway of inositol phosphate compounds	https://biocyc.org/HUMAN/new-image?type=PATHWAY&object=PWY-6371
63	superpathway of purine nucleotide salvage	http://humancyc.org/HUMAN/NEW-IMAGE?type=PATHWAY&object=PWY66-409
64	superpathway of tryptophan utilization	https://pathcards.genecards.org/card/superpathway_of_tryptophan_utilization
65	TCA cycle	https://apps.pathwaycommons.org/pathways?uri=http%3A%2F%2Fidentifiers.org%2Fpanther.pathway%2FP00051
66	terminal iOi-glycans residues modification	http://humancyc.org/HUMAN/NEW-IMAGE?type=PATHWAY&object=PWY-7434
67	the visual cycle I vertebrates	http://humancyc.org/HUMAN/NEW-IMAGE?type=PATHWAY&object=PWY-6861
68	triacylglycerol degradation	http://humancyc.org/HUMAN/NEW-IMAGE?type=PATHWAY&object=LIPAS-PWY
69	triacylglycerol biosynthesis	https://humancyc.org/HUMAN/NEW-IMAGE?type=PATHWAY&object=TRIGLSYN-PWY
70	tRNA charging	https://biocyc.org/META/NEW-IMAGE?type=PATHWAY&object=TRNA-CHARGING-PWY
71	UTP and CTP de novoi biosynthesis	http://humancyc.org/HUMAN/NEW-IMAGE?type=PATHWAY&object=PWY-7176
72	valine degradation	https://biocyc.org/META/NEW-IMAGE?type=PATHWAY&object=VALDEG-PWY

## Sheet: Signaling
	pathway name	link
1	Akt Signaling Pathway	https://proteinlounge.com/akt-signaling-pg-111.html
2	AHR Pathway	https://proteinlounge.com/ahr-pathway-pg-109.html
3	AHR Pathway Cath D expression via SP1	https://proteinlounge.com/ahr-pathway-pg-109.html
4	AHR Pathway C-myc expression via RELA	https://proteinlounge.com/ahr-pathway-pg-109.html
5	AHR Pathway PS2 Gene expression via ESR1	https://proteinlounge.com/ahr-pathway-pg-109.html
6	Akt Signaling Pathway Acetylation of proteins	https://proteinlounge.com/akt-signaling-pg-111.html
7	Akt Signaling Pathway Aggregation and Neurodegeneration	https://proteinlounge.com/akt-signaling-pg-111.html
8	Akt Signaling Pathway Apoptosis	https://proteinlounge.com/akt-signaling-pg-111.html
9	Akt Signaling Pathway AR mediated apoptosis	https://proteinlounge.com/akt-signaling-pg-111.html
10	Akt Signaling Pathway Blocks Apoptosis	https://proteinlounge.com/akt-signaling-pg-111.html
11	Akt Signaling Pathway Blood cell differentiation	https://proteinlounge.com/akt-signaling-pg-111.html
12	Akt Signaling Pathway Cell Cycle Progression	https://proteinlounge.com/akt-signaling-pg-111.html
13	Akt Signaling Pathway Cell Survival	https://proteinlounge.com/akt-signaling-pg-111.html
14	Akt Signaling Pathway Elevation of Glucose Import	https://proteinlounge.com/akt-signaling-pg-111.html
15	Akt Signaling Pathway Enhancement of Breast Epithelial	https://proteinlounge.com/akt-signaling-pg-111.html
16	Akt Signaling Pathway ERK mediated apoptosis	https://proteinlounge.com/akt-signaling-pg-111.html
17	Akt Signaling Pathway Genetic Stability	https://proteinlounge.com/akt-signaling-pg-111.html
18	Akt Signaling Pathway Glycogen Synthesis and Apoptosis	https://proteinlounge.com/akt-signaling-pg-111.html
19	Akt Signaling Pathway Increased GLUT4 translocation	https://proteinlounge.com/akt-signaling-pg-111.html
20	Akt Signaling Pathway Induction of Chromatin Condensation	https://proteinlounge.com/akt-signaling-pg-111.html
21	Akt Signaling Pathway JNK mediated apoptosis	https://proteinlounge.com/akt-signaling-pg-111.html
22	Akt Signaling Pathway Neuroprotection	https://proteinlounge.com/akt-signaling-pg-111.html
23	Akt Signaling Pathway NFAT degradation	https://proteinlounge.com/akt-signaling-pg-111.html
24	Akt Signaling Pathway NF-kB dependent transciption	https://proteinlounge.com/akt-signaling-pg-111.html
25	Akt Signaling Pathway NF-kB pathway	https://proteinlounge.com/akt-signaling-pg-111.html
26	Akt Signaling Pathway NO production	https://proteinlounge.com/akt-signaling-pg-111.html
27	Akt Signaling Pathway p73 mediated apoptosis	https://proteinlounge.com/akt-signaling-pg-111.html
28	Akt Signaling Pathway Promotes Adipogenesis	https://proteinlounge.com/akt-signaling-pg-111.html
29	Akt Signaling Pathway Protein Synthesis	https://proteinlounge.com/akt-signaling-pg-111.html
30	Akt Signaling Pathway Proto-Oncogenic and RTK-signaling	https://proteinlounge.com/akt-signaling-pg-111.html
31	Akt Signaling Pathway Regulation of Cyclic Nucleotide	https://proteinlounge.com/akt-signaling-pg-111.html
32	Akt Signaling Pathway Survival Genes	https://proteinlounge.com/akt-signaling-pg-111.html
33	Akt Signaling Pathway Synaptic Transmission	https://proteinlounge.com/akt-signaling-pg-111.html
34	Akt Signaling Pathway Tumor Supression	https://proteinlounge.com/akt-signaling-pg-111.html
35	ATM Pathway	https://proteinlounge.com/atm-pathway-pg-112.html
36	ATM Pathway Cell Survival	https://proteinlounge.com/atm-pathway-pg-112.html
37	ATM Pathway G2 M Checkpoint Arrest	https://proteinlounge.com/atm-pathway-pg-112.html
38	ATM Pathway G2-Mitosis progression	https://proteinlounge.com/atm-pathway-pg-112.html
39	BRCA1 Pathway	https://proteinlounge.com/brca1-pathway-pg-174.html
40	BRCA1 Pathway Chromatin Remodeling	https://proteinlounge.com/brca1-pathway-pg-174.html
41	BRCA1 Pathway Homologous Recombination Repair	https://proteinlounge.com/brca1-pathway-pg-174.html
42	BRCA1 Pathway Mismatch Repair	https://proteinlounge.com/brca1-pathway-pg-174.html
43	cAMP Pathway	https://proteinlounge.com/activation-of-camp-dependent-pka-pg-168.html
44	cAMP Pathway Axonal Growth	https://proteinlounge.com/activation-of-camp-dependent-pka-pg-168.html
45	cAMP Pathway Cell Growth	https://proteinlounge.com/activation-of-camp-dependent-pka-pg-168.html
46	cAMP Pathway Cell Proliferation	https://proteinlounge.com/activation-of-camp-dependent-pka-pg-168.html
47	cAMP Pathway Cell Survival	https://proteinlounge.com/activation-of-camp-dependent-pka-pg-168.html
48	cAMP Pathway Chemotaxis	https://proteinlounge.com/activation-of-camp-dependent-pka-pg-168.html
49	cAMP Pathway Cytokine Production	https://proteinlounge.com/activation-of-camp-dependent-pka-pg-168.html
50	cAMP Pathway Degradation of Cell Cycle Regulators	https://proteinlounge.com/activation-of-camp-dependent-pka-pg-168.html
51	cAMP Pathway Endothelial Cell Regulation	https://proteinlounge.com/activation-of-camp-dependent-pka-pg-168.html
52	cAMP Pathway eNOS Signaling Cardiovascular Homeostasis	https://proteinlounge.com/activation-of-camp-dependent-pka-pg-168.html
53	cAMP Pathway Fatty Acid Metabolism	https://proteinlounge.com/activation-of-camp-dependent-pka-pg-168.html
54	cAMP Pathway Gene Expression via NFKB2 CREBBP ELK1	https://proteinlounge.com/activation-of-camp-dependent-pka-pg-168.html
55	cAMP Pathway Glycogen Synthesis	https://proteinlounge.com/activation-of-camp-dependent-pka-pg-168.html
56	cAMP Pathway Glycolisis	https://proteinlounge.com/activation-of-camp-dependent-pka-pg-168.html
57	cAMP Pathway Lipolysis	https://proteinlounge.com/activation-of-camp-dependent-pka-pg-168.html
58	cAMP Pathway Metabolic Energy	https://proteinlounge.com/activation-of-camp-dependent-pka-pg-168.html
59	cAMP Pathway Myocardial Contraction	https://proteinlounge.com/activation-of-camp-dependent-pka-pg-168.html
60	cAMP Pathway Oncogenesis	https://proteinlounge.com/activation-of-camp-dependent-pka-pg-168.html
61	cAMP Pathway Protein Retention	https://proteinlounge.com/activation-of-camp-dependent-pka-pg-168.html
62	cAMP Pathway Regulation of Cytoskeleton	https://proteinlounge.com/activation-of-camp-dependent-pka-pg-168.html
63	Caspase Cascade Pathway	https://proteinlounge.com/caspase-cascade-pg-115.html
64	Caspase Cascade Pathway Activated Tissue Trans-glutaminase	https://proteinlounge.com/caspase-cascade-pg-115.html
65	CD40 Pathway	https://proteinlounge.com/cd40-signaling-pg-51.html
66	CD40 Pathway Gene Expression Cell Adhesion Molecule via NFKB2	https://proteinlounge.com/cd40-signaling-pg-51.html
67	CD40 Pathway Gene Expression Cell Survival via NFKB2	https://proteinlounge.com/cd40-signaling-pg-51.html
68	CD40 Pathway Gene Expression Co-Stimulatory Molecules via NFKB2	https://proteinlounge.com/cd40-signaling-pg-51.html
69	CD40 Pathway Gene Expression COX2 and Prostaglandins via NFKB2	https://proteinlounge.com/cd40-signaling-pg-51.html
70	CD40 Pathway Gene Expression Immunoglobulin Class Switch via NFKB2	https://proteinlounge.com/cd40-signaling-pg-51.html
71	CD40 Pathway Gene Expression Procoagulant Activity via NFKB2	https://proteinlounge.com/cd40-signaling-pg-51.html
72	CD40 Pathway Gene Expression Pro-Inflamatory Cytokines via NFKB2	https://proteinlounge.com/cd40-signaling-pg-51.html
73	Cellular Apoptosis Pathway	https://proteinlounge.com/cellular-apoptosis-pathway-pg-479.html
74	Cellular Apoptosis Pathway Gene Expression FLIP CIAP2 BFL1 BCL2 via NFKB2	https://proteinlounge.com/cellular-apoptosis-pathway-pg-479.html
75	Chemokine Pathway	https://proteinlounge.com/chemokine-signaling-pg-116.html
76	Chemokine Pathway Cell Activation	https://proteinlounge.com/chemokine-signaling-pg-116.html
77	Chemokine Pathway Gene Expression and Apoptosis via ELK1	https://proteinlounge.com/chemokine-signaling-pg-116.html
78	Chemokine Pathway Internalization Degradation Recycling	https://proteinlounge.com/chemokine-signaling-pg-116.html
79	Chromatin Pathway	https://proteinlounge.com/chromatin-remodeling-pg-55.html
80	Circadian Pathway	https://proteinlounge.com/circadian-clock-in-mammals-pg-210.html
81	CREB Pathway	https://proteinlounge.com/creb-pathway-pg-103.html
82	Cytokine Network Pathway	https://proteinlounge.com/cytokine-network-pg-176.html
83	EGF Pathway	https://proteinlounge.com/egf-pathway-pg-121.html
84	EGF Pathway Actin Cytoskeletal Rearrangement	https://proteinlounge.com/egf-pathway-pg-121.html
85	EGF Pathway Cell Survival	https://proteinlounge.com/egf-pathway-pg-121.html
86	EGF Pathway Gene Expression via FOS NFKB2 MYC STAT1 ELK1 STAT3 JUN	https://proteinlounge.com/egf-pathway-pg-121.html
87	ErbB Family Pathway	https://proteinlounge.com/erbb-family-pathway-pg-84.html
88	ErbB Family Pathway Gene Expression via JUN FOS ELK1	https://proteinlounge.com/erbb-family-pathway-pg-84.html
89	ERK Signaling Pathway	https://proteinlounge.com/erk-signaling-pg-130.html
90	ERK Signaling Pathway EGFR signaling	https://proteinlounge.com/erk-signaling-pg-130.html
91	ERK Signaling Pathway Gene Expression via CAPN6 TP53 FOS ATF1 MYC ELK3 MYLK ETS1 SRF HIST1H3B CREB3 STAT3 NFKB2 HMGN1 ESR2 ELK1 PAX6 JUN	https://proteinlounge.com/erk-signaling-pg-130.html
92	ERK Signaling Pathway Translation	https://proteinlounge.com/erk-signaling-pg-130.html
93	Erythropoietin Pathway	https://proteinlounge.com/erythropoietin-pathway-pg-122.html
94	Erythropoietin Pathway Anti-Apoptosis	https://proteinlounge.com/erythropoietin-pathway-pg-122.html
95	Erythropoietin Pathway Cell Survival	https://proteinlounge.com/erythropoietin-pathway-pg-122.html
96	Erythropoietin Pathway Gene Expression Neuroprotection via NFKB2	https://proteinlounge.com/erythropoietin-pathway-pg-122.html
97	Estrogen Pathway	https://proteinlounge.com/estrogen-signaling-pg-192.html
98	Estrogen Pathway Anti-Apoptosis	https://proteinlounge.com/estrogen-signaling-pg-192.html
99	Estrogen Pathway Gene Expression via FOS JUN ELK1 SP1 POLR2B CREB3 NFKB2	https://proteinlounge.com/estrogen-signaling-pg-192.html
100	FLT3 Signaling Pathway	https://proteinlounge.com/flt3-signaling-pg-262.html
101	FLT3 Signaling Pathway Transcription via ELK3 MAPK12 CREB3 STAT2	https://proteinlounge.com/flt3-signaling-pg-262.html
102	Glucocorticoid Receptor Signaling Pathway	https://proteinlounge.com/glucocorticoid-receptor-signaling-pg-215.html
103	Glucocorticoid Receptor Signaling Pathway Cell Cycle Progression	https://proteinlounge.com/glucocorticoid-receptor-signaling-pg-215.html
104	Glucocorticoid Receptor Signaling Pathway Gene Expression via CREB3 STAT5B SLC22A2 POU2F1	https://proteinlounge.com/glucocorticoid-receptor-signaling-pg-215.html
105	Glucocorticoid Receptor Signaling Pathway Histone Deacetylation	https://proteinlounge.com/glucocorticoid-receptor-signaling-pg-215.html
106	Glucocorticoid Receptor Signaling Pathway Inflammatory Cytokines	https://proteinlounge.com/glucocorticoid-receptor-signaling-pg-215.html
107	GPCR Pathway	https://proteinlounge.com/gpcr-pathway-pg-97.html
108	GPCR Pathway Gene Expression via JUN NFKB2 ELK1 SRF FOS CREB3	https://proteinlounge.com/gpcr-pathway-pg-97.html
109	Growth Hormone Signaling Pathway	https://proteinlounge.com/growth-hormone-signaling-pg-218.html
110	Growth Hormone Signaling Pathway Cell Survival	https://proteinlounge.com/growth-hormone-signaling-pg-218.html
111	Growth Hormone Signaling Pathway Gene Expression via SRF ELK1 STAT5B CEBPD STAT1 STAT3	https://proteinlounge.com/growth-hormone-signaling-pg-218.html
112	Growth Hormone Signaling Pathway Glucose Uptake	https://proteinlounge.com/growth-hormone-signaling-pg-218.html
113	GSK3 Signaling Pathway	https://proteinlounge.com/gsk3-signaling-pg-106.html
114	GSK3 Signaling Pathway b-CTNN Degradation	https://proteinlounge.com/gsk3-signaling-pg-106.html
115	GSK3 Signaling Pathway Gene Expression via CTNNB1	https://proteinlounge.com/gsk3-signaling-pg-106.html
116	GSK3 Signaling Pathway Glycogen Synthesis	https://proteinlounge.com/gsk3-signaling-pg-106.html
117	GSK3 Signaling Pathway Protein Synthesis	https://proteinlounge.com/gsk3-signaling-pg-106.html
118	HA synthesis pathway	https://apps.pathwaycommons.org/pathways?uri=http%3A%2F%2Fidentifiers.org%2Freactome%2FR-HSA-2142850
119	Hedgehog Signaling in Mammals no Tubulin Pathway	https://proteinlounge.com/hedgehog-signaling-in-mammals-pg-108.html
120	Hedgehog Signaling in Mammals Pathway	https://proteinlounge.com/hedgehog-signaling-in-mammals-pg-108.html
121	HGF Pathway	https://proteinlounge.com/hgf-pathway-pg-114.html
122	HGF Pathway Anoikis	https://proteinlounge.com/hgf-pathway-pg-114.html
123	HGF Pathway Cell Adhesion and Cell Migration	https://proteinlounge.com/hgf-pathway-pg-114.html
124	HGF Pathway Cell Cycle Progression	https://proteinlounge.com/hgf-pathway-pg-114.html
125	HGF Pathway Cell Scattering	https://proteinlounge.com/hgf-pathway-pg-114.html
126	HGF Pathway Cell Survival	https://proteinlounge.com/hgf-pathway-pg-114.html
127	HGF Pathway Gene Expression via JUN STAT3 FOS ELK1 ETS2	https://proteinlounge.com/hgf-pathway-pg-114.html
128	HGF Pathway Regulation of Cytoskeleton Cell Polarity and Cell Motility	https://proteinlounge.com/hgf-pathway-pg-114.html
129	HIF1Alpha Pathway	https://proteinlounge.com/hif1alpha-pathway-pg-132.html
130	HIF1Alpha Pathway Gene Expression via JUN CREB3	https://proteinlounge.com/hif1alpha-pathway-pg-132.html
131	HIF1Alpha Pathway NOS Pathway	https://proteinlounge.com/hif1alpha-pathway-pg-132.html
132	HIF1Alpha Pathway p53 Hypoxia Pathway	https://proteinlounge.com/hif1alpha-pathway-pg-132.html
133	HIF1Alpha Pathway VEGF Pathway	https://proteinlounge.com/hif1alpha-pathway-pg-132.html
134	IGF1R Signaling Pathway	https://proteinlounge.com/igf1r-signaling-pg-76.html
135	IGF1R Signaling Pathway Apoptosis	https://proteinlounge.com/igf1r-signaling-pg-76.html
136	IGF1R Signaling Pathway Cell Migration	https://proteinlounge.com/igf1r-signaling-pg-76.html
137	IGF1R Signaling Pathway Cell Proliferation Diferentiation and Apoptosis	https://proteinlounge.com/igf1r-signaling-pg-76.html
138	IGF1R Signaling Pathway Cell Survival	https://proteinlounge.com/igf1r-signaling-pg-76.html
139	IGF1R Signaling Pathway Gene Expression Proliferation Growth Survival via NFAT5 CREB3	https://proteinlounge.com/igf1r-signaling-pg-76.html
140	IGF1R Signaling Pathway Protein Synthesis	https://proteinlounge.com/igf1r-signaling-pg-76.html
141	IL-10 Pathway	https://proteinlounge.com/il10-pathway-pg-137.html
142	IL-10 Pathway IL-10 Responsive Genes Transcription of BCLXL Cyclin-D1 D2 D3 Pim1 c-Myc and P19(INK4D) via STAT3	https://proteinlounge.com/il10-pathway-pg-137.html
143	IL-10 Pathway Inflammatory Cytokine Genes Expression via STAT3	https://proteinlounge.com/il10-pathway-pg-137.html
144	IL-10 Pathway Translational Modulation	https://proteinlounge.com/il10-pathway-pg-137.html
145	IL-2 Pathway	https://proteinlounge.com/il2-pathway-pg-143.html
146	IL-2 Pathway Apoptosis Inhibition	https://proteinlounge.com/il2-pathway-pg-143.html
147	IL-2 Pathway Gene Expression via FYN LYN RPS6KB1 PTK2B	https://proteinlounge.com/il2-pathway-pg-143.html
148	IL-2 Pathway IL2 Gene Expression via POLR1E EGR1 HMGA1 ELF1 POU2F1 MYC	https://proteinlounge.com/il2-pathway-pg-143.html
149	IL-6 Pathway	https://proteinlounge.com/il6-pathway-pg-148.html
150	ILK Signaling Pathway	https://proteinlounge.com/ilk-signaling-pg-851.html
151	ILK Signaling Pathway Actin Polymerization Cytoskeletal Reorganization	https://proteinlounge.com/ilk-signaling-pg-851.html
152	ILK Signaling Pathway Cell Cycle Proliferation	https://proteinlounge.com/ilk-signaling-pg-851.html
153	ILK Signaling Pathway Cell Migration Retraction	https://proteinlounge.com/ilk-signaling-pg-851.html
154	ILK Signaling Pathway Cell Motility	https://proteinlounge.com/ilk-signaling-pg-851.html
155	ILK Signaling Pathway Cytoskeletal Adhesion Complexes	https://proteinlounge.com/ilk-signaling-pg-851.html
156	ILK Signaling Pathway Epithelial Mesenchymal Transition	https://proteinlounge.com/ilk-signaling-pg-851.html
157	ILK Signaling Pathway Epithelial Mesenchymal Transition Tubulo-Interstitial Fibrosis	https://proteinlounge.com/ilk-signaling-pg-851.html
158	ILK Signaling Pathway G2 Phase Arrest	https://proteinlounge.com/ilk-signaling-pg-851.html
159	ILK Signaling Pathway Induced Cell Proliferation	https://proteinlounge.com/ilk-signaling-pg-851.html
160	ILK Signaling Pathway Loss of Occludin Barrier Dysfunction	https://proteinlounge.com/ilk-signaling-pg-851.html
161	ILK Signaling Pathway Migration Vasculogenesis	https://proteinlounge.com/ilk-signaling-pg-851.html
162	ILK Signaling Pathway MMP2 MMP9 Gene Expression Tissue Invasion via FOS	https://proteinlounge.com/ilk-signaling-pg-851.html
163	ILK Signaling Pathway Tissue Morphogenesis	https://proteinlounge.com/ilk-signaling-pg-851.html
164	Interferon Pathway	https://proteinlounge.com/interferon-pathway-pg-110.html
165	Interferon Pathway Gene Expression via HIST1H3B CREB3	https://proteinlounge.com/interferon-pathway-pg-110.html
166	Interferon Pathway Transciption	https://proteinlounge.com/interferon-pathway-pg-110.html
167	IP3 Pathway	https://proteinlounge.com/ip3-pathway-pg-189.html
168	IP3 Pathway Gene Expression via CREB3 NFATC2 MEF2D	https://proteinlounge.com/ip3-pathway-pg-189.html
169	JAK-STAT Pathway	https://proteinlounge.com/jak-stat-pathway-pg-152.html
170	JAK-STAT Pathway Akt Pathway	https://proteinlounge.com/jak-stat-pathway-pg-152.html
171	JAK-STAT Pathway IFN-Inducible Gene Expression via STAT2 STAT1	https://proteinlounge.com/jak-stat-pathway-pg-152.html
172	JAK-STAT Pathway JAK Degradation	https://proteinlounge.com/jak-stat-pathway-pg-152.html
173	JAK-STAT Pathway Nml SOCS BCL-XL p21 Myc Nos2 Gene Expression via STAT2	https://proteinlounge.com/jak-stat-pathway-pg-152.html
174	JNK Pathway	https://proteinlounge.com/jnk-pathway-pg-153.html
175	JNK Pathway Gene Expression Apoptosis Inflammation Tumorigenesis Cell Migration via SMAD4 STAT4 HSF1 TP53 MAP2 DCX ATF2 NFATC3 SPIRE1 MAP1B TCF15 ELK1 BCL2 JUN PXN NFATC2	https://proteinlounge.com/jnk-pathway-pg-153.html
176	JNK Pathway Insulin Signaling	https://proteinlounge.com/jnk-pathway-pg-153.html
177	MAPK Family Pathway	https://proteinlounge.com/mapk-family-pathway-pg-214.html
178	MAPK Family Pathway Chromatin Remodelling	https://proteinlounge.com/mapk-family-pathway-pg-214.html
179	MAPK Family Pathway Gene Expression via ATF2 JUN ELK1 NFKB2 CREB3	https://proteinlounge.com/mapk-family-pathway-pg-214.html
180	MAPK Signaling Pathway	https://proteinlounge.com/mapk-signaling-pg-157.html
181	MAPK Signaling Pathway Cell Motility Inflammation Apoptosis Osmoregulation	https://proteinlounge.com/mapk-signaling-pg-157.html
182	MAPK Signaling Pathway Gene Expression Apoptosis Inflammation Tumorigenesis via MYC HSF1 STAT2	https://proteinlounge.com/mapk-signaling-pg-157.html
183	MAPK Signaling Pathway Gene Expression Cell Proliferation Cell Survival Tumorigenesis Differentiation Development via PXN CREB3 RPS6KA5 RPS6KA6	https://proteinlounge.com/mapk-signaling-pg-157.html
184	Mismatch Repair in Eukaryotes Pathway	https://proteinlounge.com/mismatch-repair-in-eukaryotes-pg-74.html
185	Mitochondrial Apoptosis Pathway	https://proteinlounge.com/mitochondrial-apoptosis-pg-159.html
186	Mitochondrial Apoptosis Pathway Apoptosis	https://proteinlounge.com/mitochondrial-apoptosis-pg-159.html
187	mTOR Pathway	https://proteinlounge.com/mtor-pathway-pg-158.html
188	mTOR Pathway Actin Organization	https://proteinlounge.com/mtor-pathway-pg-158.html
189	mTOR Pathway Lipid Synthesis	https://proteinlounge.com/mtor-pathway-pg-158.html
190	mTOR Pathway Microtubule Organization	https://proteinlounge.com/mtor-pathway-pg-158.html
191	mTOR Pathway Translation Elongation	https://proteinlounge.com/mtor-pathway-pg-158.html
192	NGF Pathway	https://proteinlounge.com/ngf-pathway-pg-120.html
193	NGF Pathway Actin Polymerization Neurite Outgrowth and Differentiation	https://proteinlounge.com/ngf-pathway-pg-120.html
194	NGF Pathway Apoptosis	https://proteinlounge.com/ngf-pathway-pg-120.html
195	NGF Pathway Gene Expression via MYC ELK1 CREB3 NFKB2	https://proteinlounge.com/ngf-pathway-pg-120.html
196	NGF Pathway Neurite Outgrowth and Differentiation	https://proteinlounge.com/ngf-pathway-pg-120.html
197	NGF Pathway Neuronal Survival	https://proteinlounge.com/ngf-pathway-pg-120.html
198	Notch Signaling Pathway	https://proteinlounge.com/notch-signaling-pg-123.html
199	Notch Signaling Pathway Gene Expression Chromatin Remodeling via RBPJ	https://proteinlounge.com/notch-signaling-pg-123.html
200	Notch Signaling Pathway Transcription of Target Genes Hairy E-SpI via RBPJ	https://proteinlounge.com/notch-signaling-pg-123.html
201	p38 Signaling Pathway	https://proteinlounge.com/p38-signaling-pg-165.html
202	p38 Signaling Pathway Gene Expression Cell Motility Inflammation Apoptosis Osmoregulation via MEF2D TP53 CREB1 ATF2 JUND ETV1 NFKB2 AP2A1 MAX FOSL1 CEBPG ELK1 CDC25C JUNB STAT1 SP1 DDIT3 ELK4 CEBPA	https://proteinlounge.com/p38-signaling-pg-165.html
203	p53 Signaling Pathway	https://proteinlounge.com/p53-signaling-pg-163.html
204	p53 Signaling Pathway Apoptosis	https://proteinlounge.com/p53-signaling-pg-163.html
205	p53 Signaling Pathway Breast Cancer	https://proteinlounge.com/p53-signaling-pg-163.html
206	p53 Signaling Pathway Cancer	https://proteinlounge.com/p53-signaling-pg-163.html
207	p53 Signaling Pathway Cell Cycle Arrest	https://proteinlounge.com/p53-signaling-pg-163.html
208	p53 Signaling Pathway Cell Growth Accumulation	https://proteinlounge.com/p53-signaling-pg-163.html
209	p53 Signaling Pathway DNA Repair	https://proteinlounge.com/p53-signaling-pg-163.html
210	p53 Signaling Pathway Exosome Mediated Secretion	https://proteinlounge.com/p53-signaling-pg-163.html
211	p53 Signaling Pathway Gene Expression Anti-Apoptosis via TP53	https://proteinlounge.com/p53-signaling-pg-163.html
212	p53 Signaling Pathway Gene Expression Cell Cycle and Cell Growth via TP53	https://proteinlounge.com/p53-signaling-pg-163.html
213	p53 Signaling Pathway Gene Expression Cell Fate and Development via TP53	https://proteinlounge.com/p53-signaling-pg-163.html
214	p53 Signaling Pathway Gene Expression Cell Signaling via TP53	https://proteinlounge.com/p53-signaling-pg-163.html
215	p53 Signaling Pathway Gene Expression DNA Replication and Repair via TP53	https://proteinlounge.com/p53-signaling-pg-163.html
216	p53 Signaling Pathway Gene Expression ECM and Adhesion via TP53	https://proteinlounge.com/p53-signaling-pg-163.html
217	p53 Signaling Pathway Gene Expression Infection and Immune Response via TP53	https://proteinlounge.com/p53-signaling-pg-163.html
218	p53 Signaling Pathway Inhibition of Angiogenesis and Metastasis	https://proteinlounge.com/p53-signaling-pg-163.html
219	p53 Signaling Pathway Normal Cell Cycle Progression	https://proteinlounge.com/p53-signaling-pg-163.html
220	PAK Pathway	https://proteinlounge.com/pak-pathway-pg-18.html
221	PAK Pathway Actin Organization	https://proteinlounge.com/pak-pathway-pg-18.html
222	PAK Pathway Cell Survival	https://proteinlounge.com/pak-pathway-pg-18.html
223	PAK Pathway Contractility Stress Fibres and Focal Adhesion	https://proteinlounge.com/pak-pathway-pg-18.html
224	PAK Pathway Lamelliopodia and Filopodia Outgrowth	https://proteinlounge.com/pak-pathway-pg-18.html
225	PPAR Pathway	https://proteinlounge.com/ppar-pathway-pg-170.html
226	PTEN Pathway	https://proteinlounge.com/pten-pathway-pg-39.html
227	PTEN Pathway Adhesion or Migration	https://proteinlounge.com/pten-pathway-pg-39.html
228	PTEN Pathway Angiogenesis and Tumorigenesis	https://proteinlounge.com/pten-pathway-pg-39.html
229	PTEN Pathway Apoptosis	https://proteinlounge.com/pten-pathway-pg-39.html
230	PTEN Pathway Ca2+ Signaling	https://proteinlounge.com/pten-pathway-pg-39.html
231	PTEN Pathway Cell Cycle	https://proteinlounge.com/pten-pathway-pg-39.html
232	PTEN Pathway Cell Survival	https://proteinlounge.com/pten-pathway-pg-39.html
233	PTEN Pathway Differentiation	https://proteinlounge.com/pten-pathway-pg-39.html
234	PTEN Pathway DNA Repair	https://proteinlounge.com/pten-pathway-pg-39.html
235	PTEN Pathway Genomic Stability	https://proteinlounge.com/pten-pathway-pg-39.html
236	PTEN Pathway Growth	https://proteinlounge.com/pten-pathway-pg-39.html
237	PTEN Pathway Migration	https://proteinlounge.com/pten-pathway-pg-39.html
238	PTEN Pathway Proliferation	https://proteinlounge.com/pten-pathway-pg-39.html
239	PTEN Pathway Proliferation CyclinA2 Geminin AuroraA PLK1	https://proteinlounge.com/pten-pathway-pg-39.html
240	PTEN Pathway Senescence Ets2 p16	https://proteinlounge.com/pten-pathway-pg-39.html
241	PTEN Pathway Synaptic Transmission	https://proteinlounge.com/pten-pathway-pg-39.html
242	RANK Signaling in Osteoclasts Pathway	https://proteinlounge.com/rank-pathway-pg-125.html
243	RANK Signaling in Osteoclasts Pathway Expression of Osteoclastic Genes via JUN NFAT5 NFKB2 MITF FOS	https://proteinlounge.com/rank-pathway-pg-125.html
244	RANK Signaling in Osteoclasts Pathway Inhibition of Death	https://proteinlounge.com/rank-pathway-pg-125.html
245	RANK Signaling in Osteoclasts Pathway Resorption	https://proteinlounge.com/rank-pathway-pg-125.html
246	Ras Pathway	https://proteinlounge.com/ras-pathway-pg-22.html
247	Ras Pathway Apoptosis	https://proteinlounge.com/ras-pathway-pg-22.html
248	Ras Pathway Cell-Cell Junctions	https://proteinlounge.com/ras-pathway-pg-22.html
249	Ras Pathway Gene Expression Cell Proliferation Cell Survival Differentiation Development Cell Cycle Control Cell Motility Tumorigenesis via ELK4 ATF2 MEF2D STAT2 CREB3 CCNA1 MYC ELK1 JUN CDK4	https://proteinlounge.com/ras-pathway-pg-22.html
250	Ras Pathway Golgi Trafficking and Vesicle Formation	https://proteinlounge.com/ras-pathway-pg-22.html
251	Ras Pathway Increased T-cell Adhesion	https://proteinlounge.com/ras-pathway-pg-22.html
252	SMAD Signaling Network Pathway	https://proteinlounge.com/smad-signaling-network-pg-127.html
253	STAT3 Pathway	https://proteinlounge.com/smad-signaling-network-pg-127.html
254	STAT3 Pathway Growth Arrest and Differentiation	https://proteinlounge.com/smad-signaling-network-pg-127.html
255	TGF-Beta Pathway	https://proteinlounge.com/tgf-beta-pathway-pg-32.html
256	TGF-Beta Pathway Epithelial Mesenchymal Transdifferentiation	https://proteinlounge.com/tgf-beta-pathway-pg-32.html
257	TGF-Beta Pathway Post Transciptional G1 Arrest	https://proteinlounge.com/tgf-beta-pathway-pg-32.html
258	TGF-Beta Pathway Transciption Arrested Growth Apoptosis	https://proteinlounge.com/tgf-beta-pathway-pg-32.html
259	TGF-Beta Pathway Transciption Cell Growth and Mobility and Angiogenesis	https://proteinlounge.com/tgf-beta-pathway-pg-32.html
260	TNF Signaling Pathway	https://proteinlounge.com/tnfr1-pathway-pg-2.html
261	TNF Signaling Pathway Apoptosis	https://proteinlounge.com/tnfr1-pathway-pg-2.html
262	TNF Signaling Pathway Gene Expression and Cell Survival via FOS NFKB2 JUN ELK1 ATF6	https://proteinlounge.com/tnfr1-pathway-pg-2.html
263	TRAF Pathway	https://proteinlounge.com/traf-pathway-pg-141.html
264	TRAF Pathway Apoptosis	https://proteinlounge.com/traf-pathway-pg-141.html
265	TRAF Pathway Cell Survival	https://proteinlounge.com/traf-pathway-pg-141.html
266	TRAF Pathway Direct Antimicrobial Response and Cell-Mediated Immunity and Apoptosis of Host Cell	https://proteinlounge.com/traf-pathway-pg-141.html
267	TRAF Pathway Gene Expression via FOS JUN	https://proteinlounge.com/traf-pathway-pg-141.html
268	Ubiquitin-Proteasome Dependent Proteolysis Pathway	https://proteinlounge.com/ubiquitin-proteasome-dependent-proteolysis-pg-615.html
269	VEGF Pathway	https://proteinlounge.com/vegf-pathway-pg-142.html
270	VEGF Pathway Cell Survival	https://proteinlounge.com/vegf-pathway-pg-142.html
271	VEGF Pathway Gene Expression and Cell Proliferation via MAPK7	https://proteinlounge.com/vegf-pathway-pg-142.html
272	VEGF Pathway Prostaglandin Production	https://proteinlounge.com/vegf-pathway-pg-142.html
273	WNT Pathway	https://proteinlounge.com/wnt-signaling-pg-178.html
274	WNT Pathway Cell Fate Proliferation Differentiation Adhesion and Survival	https://proteinlounge.com/wnt-signaling-pg-178.html
275	WNT Pathway Cell Survival	https://proteinlounge.com/wnt-signaling-pg-178.html
276	WNT Pathway Gene Expression via CREB3	https://proteinlounge.com/wnt-signaling-pg-178.html
277	WNT Pathway NFAT Pathway	https://proteinlounge.com/wnt-signaling-pg-178.html
278	WNT Pathway PKC Pathway	https://proteinlounge.com/wnt-signaling-pg-178.html
