# Supplementary material for: Mutation Enrichment and Transcriptomic Activation Signatures of 419 Molecular Pathways in Cancer
Source: Cancers (Basel). 2020 Jan 22;12(2):271. doi: 10.3390/cancers12020271 (PMC7073226; doi:10.3390/cancers12020271)
Supplement: Supplementary file 1 [file cancers-12-00271-s001.zip › supplementary revised/Supplementary_Table_S10.xlsx]

## Sheet: mut.types
Primary tumor site/Mutation description	Complex	Complex - compound substitution	Complex - deletion inframe	Complex - frameshift	Complex - insertion inframe	Deletion - Frameshift	Deletion - In frame	Insertion - Frameshift	Insertion - In frame	Nonstop extension	Substitution - Missense	Substitution - Nonsense
bladder	19	14	1	0	0	0	0	0	0	59	35116	3100
brain	0	0	0	0	0	0	0	0	0	16	21204	1292
breast	0	0	241	186	7	5096	1479	7085	397	99	69683	5480
cervix	2	5	0	0	0	0	0	0	0	76	34015	3492
colon,rectum	229	2	138	124	7	35614	3327	13791	474	156	197481	14714
kidney	69	17	9	0	0	159	9	28	0	86	41633	2730
liver	0	0	0	0	0	0	0	0	0	32	23967	1257
lung	0	0	107	120	6	4452	996	1790	95	200	166692	13939
prostate	0	2	0	0	0	0	0	0	0	11	15852	910
skin	0	0	0	0	0	0	1	0	0	77	206932	12790
stomach	0	0	0	0	0	0	0	0	0	94	98628	5185
thyroid	0	0	0	0	0	0	0	0	0	4	6014	370
uterus	0	0	31	0	1	1411	1009	541	189	174	171934	17896
