# Supplementary material for: Mutation Enrichment and Transcriptomic Activation Signatures of 419 Molecular Pathways in Cancer
Source: Cancers (Basel). 2020 Jan 22;12(2):271. doi: 10.3390/cancers12020271 (PMC7073226; doi:10.3390/cancers12020271)
Supplement: Supplementary file 1 [file cancers-12-00271-s001.zip › supplementary revised/Supplementary_Table_S12.xlsx]

## Sheet: norm_barcodes
1	TCGA-GD-A3OQ-11A-21R-A220-07
2	TCGA-BT-A20N-11A-11R-A14Y-07
3	TCGA-BT-A20U-11A-11R-A14Y-07
4	TCGA-GD-A2C5-11A-11R-A180-07
5	TCGA-BT-A2LA-11A-11R-A18C-07
6	TCGA-CU-A0YN-11A-11R-A10U-07
7	TCGA-BT-A20R-11A-11R-A16R-07
8	TCGA-K4-A54R-11A-11R-A26T-07
9	TCGA-K4-A5RI-11A-11R-A28M-07
10	TCGA-BT-A20W-11A-11R-A14Y-07
11	TCGA-BT-A2LB-11A-11R-A18C-07
12	TCGA-K4-A3WV-11A-21R-A22U-07
13	TCGA-CU-A0YR-11A-13R-A10U-07
14	TCGA-GD-A3OP-11A-11R-A220-07
15	TCGA-GC-A6I3-11A-11R-A31N-07
16	TCGA-BL-A13J-11A-13R-A10U-07
17	TCGA-GC-A3WC-11A-11R-A22U-07
18	TCGA-GC-A3BM-11A-11R-A22U-07
19	TCGA-BT-A20Q-11A-11R-A14Y-07
20	TCGA-06-0675-11A-32R-A36H-07
21	TCGA-06-0681-11A-41R-A36H-07
22	TCGA-06-0678-11A-32R-A36H-07
23	TCGA-06-AABW-11A-31R-A36H-07
24	TCGA-06-0680-11A-32R-A36H-07
25	TCGA-E9-A1N4-11A-33R-A14M-07
26	TCGA-BH-A0DV-11A-22R-A12P-07
27	TCGA-BH-A0H5-11A-62R-A115-07
28	TCGA-BH-A0HK-11A-11R-A089-07
29	TCGA-BH-A0DO-11A-22R-A12D-07
30	TCGA-BH-A1FU-11A-23R-A14D-07
31	TCGA-E2-A1LH-11A-22R-A14D-07
32	TCGA-BH-A0BS-11A-11R-A12P-07
33	TCGA-BH-A1FM-11B-23R-A13Q-07
34	TCGA-BH-A0DP-11A-12R-A089-07
35	TCGA-BH-A0BW-11A-12R-A115-07
36	TCGA-BH-A0DD-11A-23R-A12P-07
37	TCGA-E9-A1RI-11A-41R-A169-07
38	TCGA-A7-A13F-11A-42R-A12P-07
39	TCGA-E9-A1RB-11A-33R-A157-07
40	TCGA-AC-A2FB-11A-13R-A17B-07
41	TCGA-A7-A0CH-11A-32R-A089-07
42	TCGA-BH-A1ET-11B-23R-A137-07
43	TCGA-A7-A0D9-11A-53R-A089-07
44	TCGA-A7-A13G-11A-51R-A13Q-07
45	TCGA-BH-A0BM-11A-12R-A089-07
46	TCGA-BH-A0BT-11A-21R-A12P-07
47	TCGA-E9-A1RF-11A-32R-A157-07
48	TCGA-BH-A18N-11A-43R-A12D-07
49	TCGA-GI-A2C8-11A-22R-A16F-07
50	TCGA-BH-A18P-11A-43R-A12D-07
51	TCGA-BH-A18J-11A-31R-A12D-07
52	TCGA-E2-A153-11A-31R-A12D-07
53	TCGA-BH-A1EU-11A-23R-A137-07
54	TCGA-BH-A18L-11A-42R-A12D-07
55	TCGA-BH-A18U-11A-23R-A12D-07
56	TCGA-BH-A0B8-11A-41R-A089-07
57	TCGA-E9-A1NA-11A-33R-A144-07
58	TCGA-BH-A0DZ-11A-22R-A089-07
59	TCGA-BH-A0HA-11A-31R-A12P-07
60	TCGA-BH-A0DH-11A-31R-A089-07
61	TCGA-A7-A0DC-11A-41R-A089-07
62	TCGA-BH-A1EV-11A-24R-A137-07
63	TCGA-BH-A18S-11A-43R-A12D-07
64	TCGA-E9-A1NG-11A-52R-A14M-07
65	TCGA-BH-A203-11A-42R-A169-07
66	TCGA-BH-A0BC-11A-22R-A089-07
67	TCGA-BH-A0DG-11A-43R-A12P-07
68	TCGA-BH-A1FC-11A-32R-A13Q-07
69	TCGA-E9-A1RH-11A-34R-A169-07
70	TCGA-BH-A1FN-11A-34R-A13Q-07
71	TCGA-E9-A1N9-11A-71R-A14D-07
72	TCGA-BH-A0H9-11A-22R-A466-07
73	TCGA-BH-A0BQ-11A-33R-A115-07
74	TCGA-E9-A1RD-11A-33R-A157-07
75	TCGA-BH-A1F0-11B-23R-A137-07
76	TCGA-E2-A15K-11A-13R-A12P-07
77	TCGA-E2-A1IG-11A-22R-A144-07
78	TCGA-BH-A204-11A-53R-A157-07
79	TCGA-E9-A1N6-11A-32R-A144-07
80	TCGA-BH-A1FB-11A-33R-A13Q-07
81	TCGA-BH-A0C0-11A-21R-A089-07
82	TCGA-BH-A18R-11A-42R-A12D-07
83	TCGA-BH-A0DT-11A-12R-A12D-07
84	TCGA-E2-A1L7-11A-33R-A144-07
85	TCGA-BH-A1FD-11B-21R-A13Q-07
86	TCGA-BH-A0BA-11A-22R-A19E-07
87	TCGA-A7-A0CE-11A-21R-A089-07
88	TCGA-BH-A0B3-11B-21R-A089-07
89	TCGA-BH-A208-11A-51R-A157-07
90	TCGA-BH-A0H7-11A-13R-A089-07
91	TCGA-BH-A1F2-11A-32R-A13Q-07
92	TCGA-E2-A158-11A-22R-A12D-07
93	TCGA-BH-A0B7-11A-34R-A115-07
94	TCGA-BH-A0BJ-11A-23R-A089-07
95	TCGA-BH-A18K-11A-13R-A12D-07
96	TCGA-E9-A1NF-11A-73R-A14D-07
97	TCGA-E9-A1ND-11A-43R-A144-07
98	TCGA-BH-A18Q-11A-34R-A12D-07
99	TCGA-BH-A0AU-11A-11R-A12P-07
100	TCGA-BH-A0AY-11A-23R-A089-07
101	TCGA-BH-A209-11A-42R-A157-07
102	TCGA-BH-A1FR-11B-42R-A13Q-07
103	TCGA-E9-A1RC-11A-33R-A157-07
104	TCGA-E2-A15M-11A-22R-A12D-07
105	TCGA-E2-A1LB-11A-22R-A144-07
106	TCGA-BH-A0B5-11A-23R-A12P-07
107	TCGA-BH-A0BZ-11A-61R-A12P-07
108	TCGA-E2-A1BC-11A-32R-A12P-07
109	TCGA-BH-A0DL-11A-13R-A115-07
110	TCGA-E9-A1R7-11A-42R-A14M-07
111	TCGA-BH-A1F6-11B-94R-A13Q-07
112	TCGA-BH-A1EW-11B-33R-A137-07
113	TCGA-GI-A2C9-11A-22R-A21T-07
114	TCGA-BH-A18V-11A-52R-A12D-07
115	TCGA-E2-A1LS-11A-32R-A157-07
116	TCGA-BH-A0DQ-11A-12R-A089-07
117	TCGA-BH-A1FJ-11B-42R-A13Q-07
118	TCGA-BH-A18M-11A-33R-A12D-07
119	TCGA-BH-A0DK-11A-13R-A089-07
120	TCGA-AC-A2FM-11B-32R-A19W-07
121	TCGA-BH-A0E0-11A-13R-A089-07
122	TCGA-BH-A1EN-11A-23R-A13Q-07
123	TCGA-AC-A2FF-11A-13R-A17B-07
124	TCGA-AC-A23H-11A-12R-A157-07
125	TCGA-BH-A0AZ-11A-22R-A12P-07
126	TCGA-BH-A0C3-11A-23R-A12P-07
127	TCGA-BH-A0E1-11A-13R-A089-07
128	TCGA-BH-A1F8-11B-21R-A13Q-07
129	TCGA-A7-A13E-11A-61R-A12P-07
130	TCGA-E9-A1N5-11A-41R-A14D-07
131	TCGA-BH-A1FE-11B-14R-A13Q-07
132	TCGA-BH-A1EO-11A-31R-A137-07
133	TCGA-E2-A15I-11A-32R-A137-07
134	TCGA-BH-A1FH-11B-42R-A13Q-07
135	TCGA-A7-A0DB-11A-33R-A089-07
136	TCGA-BH-A1FG-11B-12R-A13Q-07
137	TCGA-BH-A0BV-11A-31R-A089-07
138	TCGA-FU-A3EO-11A-13R-A213-07
139	TCGA-MY-A5BF-11A-11R-A26T-07
140	TCGA-HM-A3JJ-11A-12R-A21T-07
141	TCGA-AA-3531-11A-01R-A32Z-07
142	TCGA-A6-5659-11A-01R-1653-07
143	TCGA-AA-3697-11A-01R-1723-07
144	TCGA-AA-3517-11A-01R-A32Z-07
145	TCGA-A6-2685-11A-01R-A32Z-07
146	TCGA-AG-3732-11A-01R-1660-07
147	TCGA-AA-3525-11A-01R-A32Z-07
148	TCGA-AA-3527-11A-01R-A32Z-07
149	TCGA-AZ-6598-11A-01R-1774-07
150	TCGA-AZ-6603-11A-02R-1839-07
151	TCGA-A6-2678-11A-01R-A32Z-07
152	TCGA-AA-3514-11A-01R-A32Z-07
153	TCGA-A6-2684-11A-01R-A32Z-07
154	TCGA-AZ-6605-11A-01R-1839-07
155	TCGA-AZ-6600-11A-01R-1774-07
156	TCGA-AA-3655-11A-01R-1723-07
157	TCGA-A6-2679-11A-01R-A32Z-07
158	TCGA-A6-2680-11A-01R-A32Z-07
159	TCGA-AG-3725-11A-01R-1736-07
160	TCGA-A6-5667-11A-01R-1723-07
161	TCGA-AF-2692-11A-01R-A32Z-07
162	TCGA-A6-2686-11A-01R-A32Z-07
163	TCGA-AA-3712-11A-01R-1723-07
164	TCGA-AA-3713-11A-01R-1723-07
165	TCGA-AA-3660-11A-01R-1723-07
166	TCGA-AA-3518-11A-01R-1672-07
167	TCGA-A6-2675-11A-01R-1723-07
168	TCGA-A6-5665-11A-01R-1653-07
169	TCGA-A6-2682-11A-01R-A32Z-07
170	TCGA-A6-5662-11A-01R-1653-07
171	TCGA-AA-3522-11A-01R-A32Z-07
172	TCGA-AA-3516-11A-01R-A32Z-07
173	TCGA-A6-2671-11A-01R-A32Z-07
174	TCGA-AZ-6601-11A-01R-1774-07
175	TCGA-AA-3534-11A-01R-A32Z-07
176	TCGA-AA-3663-11A-01R-1723-07
177	TCGA-AZ-6599-11A-01R-1774-07
178	TCGA-AA-3496-11A-01R-1839-07
179	TCGA-F4-6704-11A-01R-1839-07
180	TCGA-AH-6643-11A-01R-1830-07
181	TCGA-AG-3731-11A-01R-1736-07
182	TCGA-AG-3742-11A-01R-1660-07
183	TCGA-AA-3511-11A-01R-1839-07
184	TCGA-AA-3520-11A-01R-A32Z-07
185	TCGA-A6-2683-11A-01R-A32Z-07
186	TCGA-AA-3489-11A-01R-1839-07
187	TCGA-AF-3400-11A-01R-A32Z-07
188	TCGA-AF-5654-11A-11R-1660-07
189	TCGA-AF-2691-11A-01R-A32Z-07
190	TCGA-AF-2689-11A-01R-A32Z-07
191	TCGA-AA-3662-11A-01R-1723-07
192	TCGA-P4-A5ED-11A-11R-A28H-07
193	TCGA-CJ-5676-11A-01R-1541-07
194	TCGA-CZ-5985-11A-01R-1672-07
195	TCGA-CZ-5470-11A-01R-1503-07
196	TCGA-B0-5712-11A-01R-1672-07
197	TCGA-CZ-5456-11A-02R-1503-07
198	TCGA-CZ-5463-11A-01R-1503-07
199	TCGA-CZ-5988-11A-01R-1672-07
200	TCGA-CJ-5679-11A-01R-1541-07
201	TCGA-CJ-6030-11A-01R-1672-07
202	TCGA-CZ-5458-11A-01R-1503-07
203	TCGA-CJ-6033-11A-01R-1858-07
204	TCGA-DZ-6133-11A-01R-1965-07
205	TCGA-GL-A9DE-11A-11R-A37K-07
206	TCGA-CZ-4865-11A-01R-1503-07
207	TCGA-BQ-5884-11A-01R-1592-07
208	TCGA-A4-A57E-11A-11R-A26U-07
209	TCGA-B0-5699-11A-01R-1541-07
210	TCGA-CZ-5984-11A-01R-1672-07
211	TCGA-CW-5589-11A-01R-1541-07
212	TCGA-CZ-5986-11A-01R-1672-07
213	TCGA-DZ-6131-11A-01R-1965-07
214	TCGA-BQ-5891-11A-01R-1592-07
215	TCGA-BQ-7051-11A-02R-1965-07
216	TCGA-BQ-5887-11A-01R-1965-07
217	TCGA-BQ-7059-11A-01R-1965-07
218	TCGA-BQ-5875-11A-01R-1592-07
219	TCGA-GL-A59R-11A-11R-A26U-07
220	TCGA-P4-A5E8-11A-12R-A28H-07
221	TCGA-KL-8336-11A-01R-2315-07
222	TCGA-KO-8403-11A-01R-2315-07
223	TCGA-KL-8326-11A-01R-2315-07
224	TCGA-KN-8425-11A-01R-2315-07
225	TCGA-KN-8423-11A-01R-2315-07
226	TCGA-CZ-5982-11A-01R-1672-07
227	TCGA-CJ-5689-11A-01R-1541-07
228	TCGA-CZ-5457-11A-01R-1503-07
229	TCGA-B2-5636-11A-01R-1541-07
230	TCGA-B0-4700-11A-01R-1541-07
231	TCGA-CJ-5678-11A-01R-1541-07
232	TCGA-CZ-5469-11A-01R-1503-07
233	TCGA-CZ-5462-11A-01R-1503-07
234	TCGA-CZ-5468-11A-01R-1503-07
235	TCGA-CJ-5677-11A-01R-1541-07
236	TCGA-B0-5691-11A-01R-1541-07
237	TCGA-B0-5711-11A-01R-1672-07
238	TCGA-B0-5701-11A-01R-1541-07
239	TCGA-CZ-5989-11A-01R-1672-07
240	TCGA-B8-5549-11A-01R-1541-07
241	TCGA-B0-5709-11A-01R-1541-07
242	TCGA-B0-5690-11A-01R-1541-07
243	TCGA-CZ-5987-11A-01R-1672-07
244	TCGA-CZ-5466-11A-01R-1503-07
245	TCGA-B0-4712-11A-02R-1503-07
246	TCGA-B8-4622-11A-01R-1758-07
247	TCGA-CW-6087-11A-01R-1672-07
248	TCGA-CZ-5455-11A-01R-1503-07
249	TCGA-CJ-5680-11A-01R-1541-07
250	TCGA-B0-5696-11A-01R-1541-07
251	TCGA-CW-5587-11A-01R-1541-07
252	TCGA-A3-3387-11A-01R-1541-07
253	TCGA-B8-4619-11A-01R-1758-07
254	TCGA-CZ-5452-11A-01R-1503-07
255	TCGA-CJ-5672-11A-01R-1541-07
256	TCGA-CZ-5461-11A-01R-1503-07
257	TCGA-CW-6088-11A-01R-1672-07
258	TCGA-CW-5591-11A-01R-1541-07
259	TCGA-B0-5697-11A-01R-1541-07
260	TCGA-CJ-5681-11A-01R-1541-07
261	TCGA-BQ-7044-11A-01R-1965-07
262	TCGA-CW-5581-11A-01R-1541-07
263	TCGA-A3-3358-11A-01R-1541-07
264	TCGA-GL-6846-11A-01R-1965-07
265	TCGA-A4-A4ZT-11A-11R-A26U-07
266	TCGA-BQ-5877-11A-01R-1592-07
267	TCGA-CZ-5451-11A-01R-1503-07
268	TCGA-B2-5641-11A-01R-1541-07
269	TCGA-BQ-7055-11A-01R-1965-07
270	TCGA-B9-4115-11A-01R-1758-07
271	TCGA-KN-8427-11A-01R-2315-07
272	TCGA-B0-5402-11A-01R-1503-07
273	TCGA-CZ-5454-11A-01R-1503-07
274	TCGA-CZ-4863-11A-01R-1503-07
275	TCGA-DZ-6132-11A-01R-1965-07
276	TCGA-BQ-5879-11A-01R-1592-07
277	TCGA-BQ-5882-11A-01R-1592-07
278	TCGA-GL-7966-11A-01R-2204-07
279	TCGA-DZ-6134-11A-01R-1965-07
280	TCGA-BQ-5878-11A-01R-1592-07
281	TCGA-B0-5703-11A-01R-1541-07
282	TCGA-KN-8434-11A-01R-2315-07
283	TCGA-CZ-4864-11A-01R-1503-07
284	TCGA-CW-5580-11A-02R-1672-07
285	TCGA-KN-8435-11A-01R-2315-07
286	TCGA-KO-8415-11A-01R-2315-07
287	TCGA-KN-8433-11A-01R-2315-07
288	TCGA-CZ-5465-11A-01R-1503-07
289	TCGA-B0-5694-11A-01R-1541-07
290	TCGA-KN-8432-11A-01R-2315-07
291	TCGA-KN-8437-11A-01R-2315-07
292	TCGA-KL-8324-11A-01R-2315-07
293	TCGA-KN-8428-11A-01R-2315-07
294	TCGA-BQ-7046-11A-01R-1965-07
295	TCGA-CW-5584-11A-01R-1541-07
296	TCGA-B0-5705-11A-01R-1541-07
297	TCGA-B8-5552-11A-01R-1672-07
298	TCGA-CZ-5453-11A-01R-1503-07
299	TCGA-CW-6090-11A-01R-1672-07
300	TCGA-KN-8436-11A-01R-2315-07
301	TCGA-KN-8419-11A-01R-2315-07
302	TCGA-KN-8422-11A-01R-2315-07
303	TCGA-KN-8424-11A-01R-2315-07
304	TCGA-KN-8426-11A-01R-2315-07
305	TCGA-CW-5585-11A-01R-1541-07
306	TCGA-BQ-5894-11A-01R-1592-07
307	TCGA-BQ-7045-11A-01R-1965-07
308	TCGA-Y8-A8RY-11A-11R-A37K-07
309	TCGA-BQ-5888-11A-01R-1592-07
310	TCGA-CZ-5467-11A-01R-1503-07
311	TCGA-B0-5706-11A-01R-1541-07
312	TCGA-B8-4620-11A-01R-1758-07
313	TCGA-BQ-7061-11A-01R-1965-07
314	TCGA-BQ-5890-11A-01R-1592-07
315	TCGA-KL-8329-11A-01R-2315-07
316	TCGA-KN-8430-11A-01R-2315-07
317	TCGA-KL-8339-11A-01R-2315-07
318	TCGA-KN-8429-11A-01R-2315-07
319	TCGA-KN-8431-11A-01R-2315-07
320	TCGA-DD-A1EE-11A-11R-A131-07
321	TCGA-EP-A26S-11A-12R-A16W-07
322	TCGA-DD-A114-11A-12R-A131-07
323	TCGA-BD-A3EP-11A-12R-A22L-07
324	TCGA-ES-A2HT-11A-11R-A180-07
325	TCGA-DD-A3A6-11A-11R-A22L-07
326	TCGA-FV-A3I1-11A-11R-A22L-07
327	TCGA-DD-A118-11A-11R-A131-07
328	TCGA-DD-A11A-11A-11R-A131-07
329	TCGA-DD-A1EJ-11A-11R-A155-07
330	TCGA-BC-A216-11A-11R-A155-07
331	TCGA-FV-A3I0-11A-11R-A22L-07
332	TCGA-DD-A1EI-11A-11R-A131-07
333	TCGA-EP-A12J-11A-11R-A131-07
334	TCGA-BC-A10X-11A-11R-A131-07
335	TCGA-DD-A39W-11A-11R-A213-07
336	TCGA-DD-A39Z-11A-21R-A213-07
337	TCGA-DD-A1EC-11A-11R-A131-07
338	TCGA-DD-A3A4-11A-11R-A22L-07
339	TCGA-FV-A23B-11A-11R-A16W-07
340	TCGA-BC-A110-11A-11R-A131-07
341	TCGA-DD-A11C-11A-11R-A131-07
342	TCGA-BC-A10Q-11A-11R-A131-07
343	TCGA-DD-A113-11A-12R-A131-07
344	TCGA-G3-A3CH-11A-11R-A22L-07
345	TCGA-DD-A11B-11A-11R-A131-07
346	TCGA-DD-A1EB-11A-11R-A131-07
347	TCGA-DD-A1EH-11A-11R-A131-07
348	TCGA-DD-A3A8-11A-11R-A22L-07
349	TCGA-DD-A1EL-11A-11R-A155-07
350	TCGA-DD-A3A1-11A-11R-A213-07
351	TCGA-BC-A10T-11A-11R-A131-07
352	TCGA-DD-A1EG-11A-11R-A213-07
353	TCGA-DD-A39X-11A-11R-A213-07
354	TCGA-DD-A116-11A-12R-A26B-07
355	TCGA-BC-A10Z-11A-11R-A131-07
356	TCGA-DD-A3A2-11A-11R-A213-07
357	TCGA-EP-A3RK-11A-11R-A22L-07
358	TCGA-DD-A3A5-11A-11R-A22L-07
359	TCGA-BC-A10R-11A-11R-A131-07
360	TCGA-DD-A119-11A-11R-A131-07
361	TCGA-FV-A2QR-11A-11R-A213-07
362	TCGA-BD-A2L6-11A-21R-A213-07
363	TCGA-BC-A10Y-11A-11R-A131-07
364	TCGA-BC-A10U-11A-11R-A131-07
365	TCGA-BC-A10W-11A-11R-A131-07
366	TCGA-DD-A39V-11A-11R-A213-07
367	TCGA-FV-A3R2-11A-11R-A22L-07
368	TCGA-DD-A11D-11A-12R-A131-07
369	TCGA-DD-A3A3-11A-11R-A22L-07
370	TCGA-77-7138-11A-01R-2045-07
371	TCGA-77-7338-11A-01R-2045-07
372	TCGA-56-8083-11A-01R-2247-07
373	TCGA-77-7142-11A-01R-2045-07
374	TCGA-60-2709-11A-01R-1820-07
375	TCGA-77-8007-11A-01R-2187-07
376	TCGA-44-6148-11A-01R-1858-07
377	TCGA-50-6595-11A-01R-1858-07
378	TCGA-55-6980-11A-01R-1949-07
379	TCGA-55-6981-11A-01R-1949-07
380	TCGA-91-6849-11A-01R-1949-07
381	TCGA-55-6985-11A-01R-1949-07
382	TCGA-43-6773-11A-01R-1949-07
383	TCGA-73-4676-11A-01R-1755-07
384	TCGA-44-3398-11B-01R-1758-07
385	TCGA-44-6147-11A-01R-1858-07
386	TCGA-44-2665-11A-01R-1758-07
387	TCGA-55-6978-11A-01R-1949-07
388	TCGA-44-6146-11A-01R-1858-07
389	TCGA-50-5933-11A-01R-1755-07
390	TCGA-55-6975-11A-01R-1949-07
391	TCGA-92-7340-11A-01R-2045-07
392	TCGA-49-6745-11A-01R-1858-07
393	TCGA-55-6970-11A-01R-1949-07
394	TCGA-44-2662-11A-01R-1758-07
395	TCGA-50-5939-11A-01R-1628-07
396	TCGA-55-6968-11A-01R-1949-07
397	TCGA-50-5935-11A-01R-1858-07
398	TCGA-43-6143-11A-01R-1820-07
399	TCGA-56-7222-11A-01R-2045-07
400	TCGA-55-6971-11A-01R-1949-07
401	TCGA-44-2668-11A-01R-1758-07
402	TCGA-55-6986-11A-01R-1949-07
403	TCGA-49-4512-11A-01R-1858-07
404	TCGA-55-6972-11A-01R-1949-07
405	TCGA-38-4626-11A-01R-1758-07
406	TCGA-44-2655-11A-01R-1758-07
407	TCGA-91-6835-11A-01R-1858-07
408	TCGA-55-6969-11A-01R-1949-07
409	TCGA-22-5472-11A-11R-1635-07
410	TCGA-56-7579-11A-01R-2045-07
411	TCGA-77-8008-11A-01R-2187-07
412	TCGA-22-4593-11A-01R-1820-07
413	TCGA-43-5670-11A-01R-2125-07
414	TCGA-44-3396-11A-01R-1758-07
415	TCGA-50-5932-11A-01R-1755-07
416	TCGA-91-6829-11A-01R-1858-07
417	TCGA-22-5478-11A-11R-1635-07
418	TCGA-85-7710-11A-01R-2125-07
419	TCGA-22-5471-11A-01R-1635-07
420	TCGA-22-5489-11A-01R-1635-07
421	TCGA-90-6837-11A-01R-1949-07
422	TCGA-56-7580-11A-01R-2045-07
423	TCGA-49-4490-11A-01R-1858-07
424	TCGA-44-6144-11A-01R-1755-07
425	TCGA-43-6647-11A-01R-1820-07
426	TCGA-91-6828-11A-01R-1858-07
427	TCGA-44-6145-11A-01R-1858-07
428	TCGA-49-6744-11A-01R-1858-07
429	TCGA-22-4609-11A-01R-2125-07
430	TCGA-51-4081-11A-01R-1758-07
431	TCGA-33-6737-11A-01R-1820-07
432	TCGA-33-4587-11A-01R-2125-07
433	TCGA-55-6983-11A-01R-1949-07
434	TCGA-44-2661-11A-01R-1758-07
435	TCGA-38-4632-11A-01R-1755-07
436	TCGA-44-2657-11A-01R-1758-07
437	TCGA-56-8309-11A-01R-2296-07
438	TCGA-22-5491-11A-01R-1858-07
439	TCGA-56-7823-11A-01R-2247-07
440	TCGA-39-5040-11A-01R-2125-07
441	TCGA-22-5482-11A-01R-1635-07
442	TCGA-56-7730-11A-01R-2125-07
443	TCGA-56-8082-11A-01R-2247-07
444	TCGA-56-7582-11A-01R-2045-07
445	TCGA-56-8201-11A-01R-2247-07
446	TCGA-56-8623-11A-01R-A28V-07
447	TCGA-56-7731-11A-01R-2125-07
448	TCGA-43-7657-11A-01R-2125-07
449	TCGA-91-6847-11A-01R-1949-07
450	TCGA-55-6984-11A-01R-1949-07
451	TCGA-44-6778-11A-01R-1858-07
452	TCGA-43-7658-11A-01R-2125-07
453	TCGA-90-7767-11A-01R-2125-07
454	TCGA-77-7335-11A-01R-2045-07
455	TCGA-34-8454-11A-01R-2326-07
456	TCGA-58-8386-11A-01R-2296-07
457	TCGA-77-7337-11A-01R-2045-07
458	TCGA-51-4079-11A-01R-1758-07
459	TCGA-22-5481-11A-01R-1949-07
460	TCGA-43-6771-11A-01R-1820-07
461	TCGA-91-6836-11A-01R-1858-07
462	TCGA-22-5483-11A-11R-1820-07
463	TCGA-49-6743-11A-01R-1858-07
464	TCGA-91-6831-11A-02R-1858-07
465	TCGA-34-7107-11A-01R-1949-07
466	TCGA-44-6777-11A-01R-1858-07
467	TCGA-50-5936-11A-01R-1628-07
468	TCGA-50-5930-11A-01R-1755-07
469	TCGA-49-6742-11A-01R-1858-07
470	TCGA-55-6979-11A-01R-1949-07
471	TCGA-50-5931-11A-01R-1858-07
472	TCGA-38-4625-11A-01R-1758-07
473	TCGA-44-6776-11A-01R-1858-07
474	TCGA-49-6761-11A-01R-1949-07
475	TCGA-44-5645-11A-01R-1628-07
476	TCGA-55-6982-11A-01R-1949-07
477	TCGA-38-4627-11A-01R-1758-07
478	TCGA-EJ-7789-11A-01R-2118-07
479	TCGA-EJ-7783-11A-01R-2118-07
480	TCGA-EJ-7115-11A-01R-2118-07
481	TCGA-EJ-7314-11A-01R-2118-07
482	TCGA-CH-5769-11A-01R-1580-07
483	TCGA-EJ-7793-11A-01R-2263-07
484	TCGA-G9-6499-11A-02R-1965-07
485	TCGA-HC-7745-11A-01R-2118-07
486	TCGA-EJ-7315-11A-01R-2118-07
487	TCGA-G9-6333-11A-01R-1965-07
488	TCGA-EJ-7327-11A-01R-2118-07
489	TCGA-HC-7738-11A-01R-2118-07
490	TCGA-G9-6496-11A-01R-1789-07
491	TCGA-EJ-7330-11A-01R-2118-07
492	TCGA-EJ-7317-11A-01R-2118-07
493	TCGA-EJ-7785-11A-01R-2118-07
494	TCGA-CH-5768-11A-01R-1580-07
495	TCGA-HC-8259-11A-01R-2263-07
496	TCGA-HC-7740-11A-01R-2118-07
497	TCGA-EJ-A8FO-11A-11R-A36G-07
498	TCGA-EJ-7794-11A-01R-2118-07
499	TCGA-HC-7819-11A-01R-2118-07
500	TCGA-EJ-7328-11A-01R-2118-07
501	TCGA-EJ-7782-11A-01R-2118-07
502	TCGA-EJ-7321-11A-01R-2263-07
503	TCGA-HC-8258-11A-01R-2263-07
504	TCGA-G9-6384-11A-01R-1858-07
505	TCGA-HC-8260-11A-01R-2263-07
506	TCGA-EJ-7797-11A-01R-2263-07
507	TCGA-EJ-7786-11A-01R-2118-07
508	TCGA-EJ-7125-11A-01R-1965-07
509	TCGA-G9-6348-11A-01R-1789-07
510	TCGA-G9-6362-11A-01R-1789-07
511	TCGA-G9-6356-11A-01R-1789-07
512	TCGA-EJ-7784-11A-01R-2118-07
513	TCGA-HC-7752-11A-01R-2118-07
514	TCGA-HC-7211-11A-01R-2118-07
515	TCGA-G9-6342-11A-02R-1965-07
516	TCGA-G9-6365-11A-01R-1789-07
517	TCGA-HC-7742-11A-01R-2118-07
518	TCGA-CH-5761-11A-01R-1580-07
519	TCGA-G9-6363-11A-01R-1789-07
520	TCGA-HC-7737-11A-02R-2118-07
521	TCGA-J4-A83J-11A-11R-A36G-07
522	TCGA-EJ-7781-11A-01R-2118-07
523	TCGA-HC-7747-11A-01R-2118-07
524	TCGA-EJ-7123-11A-01R-1965-07
525	TCGA-EJ-7331-11A-01R-2118-07
526	TCGA-CH-5767-11B-01R-1789-07
527	TCGA-EJ-7792-11A-01R-2118-07
528	TCGA-G9-6351-11A-01R-1965-07
529	TCGA-HC-8262-11A-01R-2263-07
530	TCGA-GN-A4U8-11A-11R-A32P-07
531	TCGA-HU-A4GC-11A-11R-A251-31
532	TCGA-HU-A4GP-11A-21R-A251-31
533	TCGA-BR-7716-11A-01R-2055-13
534	TCGA-BR-7851-11A-01R-2203-13
535	TCGA-BR-6457-11A-01R-1802-13
536	TCGA-BR-7703-11A-01R-2055-13
537	TCGA-FP-7829-11A-01R-2055-13
538	TCGA-BR-8060-11A-01R-2343-13
539	TCGA-CG-5734-11A-01R-1602-13
540	TCGA-BR-7715-11A-01R-2055-13
541	TCGA-HU-A4GY-11A-11R-A36D-31
542	TCGA-BR-6453-11A-01R-1802-13
543	TCGA-CG-5722-11A-02R-1602-13
544	TCGA-BR-7717-11A-01R-2055-13
545	TCGA-CG-5730-11A-01R-1602-13
546	TCGA-CG-5733-11A-01R-1602-13
547	TCGA-IN-AB1V-11A-11R-A414-31
548	TCGA-BR-6454-11A-01R-1802-13
549	TCGA-HU-A4HB-11A-11R-A251-31
550	TCGA-CG-5720-11A-01R-1602-13
551	TCGA-IN-AB1X-11A-21R-A39E-31
552	TCGA-BR-6802-11A-01R-1884-13
553	TCGA-HU-A4GH-11A-11R-A36D-31
554	TCGA-IP-7968-11A-01R-2203-13
555	TCGA-HU-8238-11A-01R-2343-13
556	TCGA-CG-5728-11A-01R-1602-13
557	TCGA-HU-A4GN-11A-12R-A251-31
558	TCGA-IN-7806-11A-01R-2055-13
559	TCGA-BR-7704-11A-01R-2055-13
560	TCGA-IN-8663-11A-01R-2402-13
561	TCGA-FP-7735-11A-01R-2055-13
562	TCGA-CG-5721-11A-01R-1602-13
563	TCGA-EM-A1CT-11A-11R-A13Y-07
564	TCGA-EL-A3T8-11A-11R-A22L-07
565	TCGA-EL-A3ZR-11A-11R-A23N-07
566	TCGA-EL-A3MX-11A-11R-A21D-07
567	TCGA-EL-A3TA-11A-12R-A22L-07
568	TCGA-EL-A3MW-11A-11R-A20F-07
569	TCGA-KS-A41L-11A-11R-A23N-07
570	TCGA-KS-A41J-11A-12R-A23N-07
571	TCGA-EL-A3TB-11A-11R-A22L-07
572	TCGA-ET-A3DP-11A-22R-A21D-07
573	TCGA-EL-A3H2-11A-11R-A20F-07
574	TCGA-EM-A3ST-11A-11R-A22U-07
575	TCGA-FY-A3TY-11A-12R-A22U-07
576	TCGA-EL-A3N2-11A-11R-A20F-07
577	TCGA-GE-A2C6-11A-11R-A16R-07
578	TCGA-EL-A3T7-11A-21R-A22L-07
579	TCGA-EL-A3ZG-11A-13R-A23N-07
580	TCGA-EM-A1CW-11A-12R-A13Y-07
581	TCGA-EL-A3T2-11A-11R-A22L-07
582	TCGA-EL-A3H7-11A-11R-A21D-07
583	TCGA-EL-A3GZ-11A-11R-A20F-07
584	TCGA-EL-A3T0-11A-12R-A22L-07
585	TCGA-EL-A3T6-11A-11R-A220-07
586	TCGA-EL-A3ZT-11A-13R-A23N-07
587	TCGA-E8-A2JQ-11A-11R-A180-07
588	TCGA-EM-A1CV-11A-11R-A13Y-07
589	TCGA-BJ-A2N8-11A-11R-A18C-07
590	TCGA-H2-A2K9-11A-11R-A180-07
591	TCGA-BJ-A2NA-11A-11R-A19O-07
592	TCGA-BJ-A28W-11A-11R-A32Y-07
593	TCGA-ET-A2MX-11C-11R-A23N-07
594	TCGA-BJ-A290-11A-11R-A180-07
595	TCGA-BJ-A2N7-11A-11R-A18C-07
596	TCGA-BJ-A3PU-11A-11R-A220-07
597	TCGA-EL-A3ZM-11A-12R-A23N-07
598	TCGA-EL-A3ZS-11A-11R-A23N-07
599	TCGA-BJ-A3PR-11A-11R-A220-07
600	TCGA-DO-A1JZ-11A-11R-A13Y-07
601	TCGA-EL-A3N3-11A-11R-A20F-07
602	TCGA-BJ-A28R-11A-11R-A16R-07
603	TCGA-KS-A41I-11A-11R-A23N-07
604	TCGA-EM-A1CU-11A-11R-A13Y-07
605	TCGA-EL-A3ZO-11A-12R-A23N-07
606	TCGA-EL-A3H1-11A-11R-A21D-07
607	TCGA-EL-A3ZK-11A-11R-A23N-07
608	TCGA-ET-A2N5-11B-11R-A18C-07
609	TCGA-EL-A3ZL-11A-11R-A23N-07
610	TCGA-ET-A3DW-11A-11R-A19O-07
611	TCGA-EL-A3T3-11A-11R-A22L-07
612	TCGA-EL-A3ZQ-11A-11R-A23N-07
613	TCGA-EL-A3T1-11A-11R-A22L-07
614	TCGA-EL-A3ZH-11A-11R-A23N-07
615	TCGA-BJ-A28X-11A-11R-A22L-07
616	TCGA-EL-A3ZP-11A-11R-A23N-07
617	TCGA-BJ-A2N9-11A-11R-A18C-07
618	TCGA-EL-A3MY-11A-12R-A21D-07
619	TCGA-EM-A1YC-11A-11R-A14Y-07
620	TCGA-EM-A1CS-11A-21R-A13Y-07
621	TCGA-FL-A1YN-11A-11R-A32Y-07
622	TCGA-AX-A2HA-11A-11R-A18M-07
623	TCGA-FL-A1YM-11A-12R-A17B-07
624	TCGA-FL-A1YH-11A-11R-A16F-07
625	TCGA-AJ-A3NH-11A-11R-A22K-07
626	TCGA-BK-A0CB-11A-33R-A104-07
627	TCGA-DI-A2QU-11A-11R-A18M-07
628	TCGA-AJ-A3NE-11A-11R-A22K-07
629	TCGA-FL-A1YL-11A-11R-A16F-07
630	TCGA-FL-A1YT-11A-12R-A32Y-07
631	TCGA-FL-A1YG-11A-12R-A16F-07
632	TCGA-AX-A0IZ-11A-11R-A27V-07
633	TCGA-FL-A1YQ-11A-11R-A32Y-07
634	TCGA-AX-A2HC-11A-11R-A32Y-07
635	TCGA-BK-A4ZD-11A-12R-A27V-07
636	TCGA-AX-A1CF-11A-11R-A137-07
637	TCGA-BG-A3EW-11A-22R-A22K-07
638	TCGA-BG-A3PP-11A-11R-A22K-07
639	TCGA-AJ-A3NC-11A-11R-A22K-07
640	TCGA-FL-A1YF-11A-12R-A16F-07
641	TCGA-DI-A2QY-11A-11R-A19W-07
642	TCGA-BG-A2AD-11A-11R-A16F-07
643	TCGA-FL-A1YV-11A-12R-A32Y-07
644	TCGA-FL-A1YU-11A-11R-A32Y-07
645	TCGA-AX-A2HD-11A-11R-A32Y-07
646	TCGA-AX-A2H8-11A-11R-A17B-07
647	TCGA-FL-A1YI-11A-11R-A16F-07
648	TCGA-AX-A0J0-11A-11R-A27V-07
649	TCGA-AX-A05Y-11A-11R-A27V-07
650	TCGA-AJ-A2QL-11A-11R-A18M-07
651	TCGA-FL-A3WE-11A-11R-A22K-07
652	TCGA-AX-A1CK-11A-11R-A137-07
653	TCGA-BK-A13C-11A-11R-A118-07
654	TCGA-E6-A1M0-11A-11R-A144-07
655	TCGA-AX-A1CI-11A-11R-A137-07

## Sheet: tumor_barcodes
1	TCGA-AG-3881-01A-01R-0905-07
2	TCGA-63-6202-01A-11R-1820-07
3	TCGA-MH-A561-01A-11R-A26U-07
4	TCGA-DZ-6135-01A-11R-1965-07
5	TCGA-BR-8368-01A-11R-2343-13
6	TCGA-HU-A4GQ-01A-11R-A36D-31
7	TCGA-AP-A0LJ-01A-11R-A040-07
8	TCGA-CZ-4865-01A-02R-1503-07
9	TCGA-A4-A57E-01A-11R-A26U-07
10	TCGA-EO-A1Y8-01A-11R-A157-07
11	TCGA-BH-A0WA-01A-11R-A109-07
12	TCGA-27-2526-01A-01R-1850-01
13	TCGA-DK-A2I6-01A-12R-A18C-07
14	TCGA-BP-4351-01A-01R-1289-07
15	TCGA-B8-5159-01A-01R-1420-07
16	TCGA-IN-8663-01A-11R-2402-13
17	TCGA-AH-6644-01A-21R-1830-07
18	TCGA-CM-5344-01A-21R-1723-07
19	TCGA-AA-3685-01A-02R-A32Z-07
20	TCGA-EI-6508-01A-11R-1736-07
21	TCGA-AA-3697-01A-01R-1723-07
22	TCGA-AA-3977-01A-01R-1022-07
23	TCGA-AG-A02X-01A-01R-A00A-07
24	TCGA-DC-4745-01A-01R-A32Z-07
25	TCGA-AA-3494-01A-01R-1410-07
26	TCGA-85-6560-01A-11R-1820-07
27	TCGA-A6-6782-01A-11R-1839-07
28	TCGA-D5-6533-01A-11R-1723-07
29	TCGA-EJ-5511-01A-01R-1580-07
30	TCGA-A8-A07E-01A-11R-A034-07
31	TCGA-G4-6293-01A-11R-1723-07
32	TCGA-EK-A2PL-01A-11R-A18M-07
33	TCGA-RP-A693-06A-13R-A311-07
34	TCGA-AN-A0AK-01A-21R-A00Z-07
35	TCGA-EE-A29D-06A-11R-A18T-07
36	TCGA-BG-A18B-01A-11R-A12I-07
37	TCGA-C5-A7UH-01A-11R-A352-07
38	TCGA-B5-A0K2-01A-12R-A104-07
39	TCGA-HT-7873-01B-11R-2403-07
40	TCGA-DU-7294-01A-11R-2027-07
41	TCGA-DB-A64R-01A-11R-A29R-07
42	TCGA-FG-6690-01A-11R-1896-07
43	TCGA-DU-6542-01A-11R-1896-07
44	TCGA-HT-8109-01A-11R-2404-07
45	TCGA-DU-A5TW-01A-11R-A28M-07
46	TCGA-HT-7877-01A-11R-2403-07
47	TCGA-HW-8322-01A-11R-2404-07
48	TCGA-HT-7695-01A-11R-2256-07
49	TCGA-DU-6393-01A-11R-1708-07
50	TCGA-QH-A65Z-01A-11R-A29R-07
51	TCGA-DB-A64P-01A-11R-A29R-07
52	TCGA-DB-A64X-01A-11R-A29R-07
53	TCGA-HT-7879-01A-11R-2403-07
54	TCGA-FG-7634-01A-11R-2090-07
55	TCGA-DB-A4XA-01A-11R-A26U-07
56	TCGA-HT-7694-01A-11R-2256-07
57	TCGA-FN-7833-01A-11R-2090-07
58	TCGA-DH-A66F-01A-11R-A29R-07
59	TCGA-P5-A5EU-01A-11R-A27Q-07
60	TCGA-E1-5304-01A-01R-1470-07
61	TCGA-FG-6689-01A-11R-1896-07
62	TCGA-P5-A5EV-01A-11R-A27Q-07
63	TCGA-HT-7474-01A-11R-2027-07
64	TCGA-DU-7298-01A-11R-2027-07
65	TCGA-HT-8111-01A-11R-2404-07
66	TCGA-06-5417-01A-01R-1849-01
67	TCGA-DU-7008-01A-11R-2027-07
68	TCGA-HT-7477-01B-11R-A28M-07
69	TCGA-P5-A5ET-01A-11R-A27Q-07
70	TCGA-HT-A614-01A-11R-A29R-07
71	TCGA-DU-5855-01A-11R-1708-07
72	TCGA-BT-A0YX-01A-11R-A10U-07
73	TCGA-HT-7603-01A-21R-2090-07
74	TCGA-HT-8563-01A-11R-2404-07
75	TCGA-HT-7473-01A-11R-2027-07
76	TCGA-HT-7601-01A-11R-2090-07
77	TCGA-DB-A64L-01A-11R-A29R-07
78	TCGA-HT-7690-01A-11R-2256-07
79	TCGA-DU-7010-01A-11R-2027-07
80	TCGA-FG-A60K-01A-11R-A29R-07
81	TCGA-DU-6396-01A-11R-1708-07
82	TCGA-DU-5874-01A-11R-1708-07
83	TCGA-IK-7675-01A-11R-2090-07
84	TCGA-DU-7007-01A-11R-2027-07
85	TCGA-DH-5142-01A-01R-1470-07
86	TCGA-02-2483-01A-01R-1849-01
87	TCGA-QH-A65S-01A-11R-A29R-07
88	TCGA-E1-5302-01A-01R-1470-07
89	TCGA-DB-A64W-01A-11R-A29R-07
90	TCGA-EZ-7264-01A-11R-2027-07
91	TCGA-HT-A5R5-01A-11R-A28M-07
92	TCGA-FG-8182-01A-11R-2256-07
93	TCGA-HT-8013-01A-11R-2403-07
94	TCGA-DU-5870-01A-11R-1708-07
95	TCGA-HW-7487-01A-11R-2027-07
96	TCGA-CS-4944-01A-01R-1470-07
97	TCGA-CS-5393-01A-01R-1470-07
98	TCGA-DU-5853-01A-11R-1896-07
99	TCGA-CS-6668-01A-11R-1896-07
100	TCGA-HT-7475-01A-11R-2027-07
101	TCGA-HT-7676-01A-11R-2403-07
102	TCGA-CH-5772-01A-11R-1580-07
103	TCGA-HT-7480-01A-11R-2090-07
104	TCGA-HT-7468-01A-11R-2027-07
105	TCGA-P5-A5EX-01A-12R-A28M-07
106	TCGA-IK-8125-01A-11R-2256-07
107	TCGA-HW-A5KM-01A-11R-A27Q-07
108	TCGA-DH-5144-01A-01R-1470-07
109	TCGA-FG-A60J-01A-11R-A28M-07
110	TCGA-HT-7481-01A-11R-2027-07
111	TCGA-HT-8114-01A-11R-2404-07
112	TCGA-HT-7608-01A-11R-2090-07
113	TCGA-CS-5394-01A-01R-1470-07
114	TCGA-DB-A4XC-01A-11R-A26U-07
115	TCGA-CS-5396-01A-02R-1470-07
116	TCGA-HT-A61A-01A-11R-A29R-07
117	TCGA-HT-7880-01A-11R-2403-07
118	TCGA-HT-7607-01A-11R-2090-07
119	TCGA-HT-7874-01A-11R-2403-07
120	TCGA-DU-7301-01A-11R-2090-07
121	TCGA-CS-4943-01A-01R-1470-07
122	TCGA-HT-8105-01A-11R-2404-07
123	TCGA-DU-6397-01A-11R-1708-07
124	TCGA-CS-4942-01A-01R-1470-07
125	TCGA-QH-A65V-01A-11R-A29R-07
126	TCGA-DU-7306-01A-11R-2090-07
127	TCGA-DB-5278-01A-01R-1470-07
128	TCGA-DU-7019-01A-11R-2027-07
129	TCGA-HT-7471-01A-11R-2256-07
130	TCGA-DB-A64Q-01A-11R-A29R-07
131	TCGA-HT-8010-01A-11R-2403-07
132	TCGA-HW-7490-01A-11R-2027-07
133	TCGA-HT-7884-01B-11R-2403-07
134	TCGA-FG-7637-01A-11R-2090-07
135	TCGA-DU-8168-01A-11R-2256-07
136	TCGA-HT-7605-01A-11R-2090-07
137	TCGA-E1-5322-01A-01R-1470-07
138	TCGA-HT-7881-01A-11R-2403-07
139	TCGA-DU-7009-01A-11R-2027-07
140	TCGA-HW-7489-01A-11R-2027-07
141	TCGA-P5-A5EW-01A-11R-A27Q-07
142	TCGA-HT-8108-01A-11R-2404-07
143	TCGA-HT-8018-01A-11R-2404-07
144	TCGA-HW-8319-01A-11R-2404-07
145	TCGA-19-2629-01A-01R-1850-01
146	TCGA-06-0129-01A-01R-1849-01
147	TCGA-FG-A4MY-01A-11R-A26U-07
148	TCGA-FG-7641-01B-11R-2256-07
149	TCGA-HT-7485-01A-11R-2027-07
150	TCGA-FG-8191-01A-11R-2256-07
151	TCGA-DB-A4XH-01A-11R-A27Q-07
152	TCGA-DU-8166-01A-11R-2256-07
153	TCGA-DB-5277-01A-01R-1470-07
154	TCGA-FG-7636-01A-11R-2090-07
155	TCGA-CS-6290-01A-11R-1708-07
156	TCGA-E1-5303-01A-01R-1470-07
157	TCGA-HT-7610-01A-21R-2090-07
158	TCGA-DU-8164-01A-11R-2256-07
159	TCGA-HW-8320-01A-11R-2404-07
160	TCGA-E1-5319-01A-01R-1896-07
161	TCGA-HW-7486-01A-11R-2027-07
162	TCGA-DU-6407-01A-13R-1708-07
163	TCGA-DB-5280-01A-01R-1470-07
164	TCGA-HT-7902-01A-12R-2403-07
165	TCGA-06-2570-01A-01R-1849-01
166	TCGA-HT-7687-01A-11R-2256-07
167	TCGA-DU-6410-01A-11R-1896-07
168	TCGA-FG-5962-01B-11R-1896-07
169	TCGA-FG-8187-01A-11R-2256-07
170	TCGA-27-2521-01A-01R-1850-01
171	TCGA-HT-7692-01A-12R-2256-07
172	TCGA-HT-7686-01A-11R-2256-07
173	TCGA-DB-A4XE-01A-11R-A27Q-07
174	TCGA-HT-7620-01A-11R-2256-07
175	TCGA-HT-8012-01A-11R-2403-07
176	TCGA-FG-A4MX-01A-11R-A26U-07
177	TCGA-DU-A5TP-01A-11R-A28M-07
178	TCGA-CS-6667-01A-12R-2027-07
179	TCGA-HT-A4DV-01A-11R-A26U-07
180	TCGA-HT-7606-01A-11R-2090-07
181	TCGA-26-1442-01A-01R-1850-01
182	TCGA-FG-8188-01A-11R-2256-07
183	TCGA-DB-5275-01A-01R-1470-07
184	TCGA-HT-7875-01A-11R-2403-07
185	TCGA-DB-A64U-01A-11R-A29R-07
186	TCGA-HT-7467-01A-11R-2027-07
187	TCGA-DU-8167-01A-11R-2256-07
188	TCGA-HT-A616-01A-11R-A29R-07
189	TCGA-DB-A4X9-01A-11R-A26U-07
190	TCGA-HT-A618-01A-11R-A29R-07
191	TCGA-FG-A4MT-01A-11R-A26U-07
192	TCGA-HT-7616-01A-11R-2256-07
193	TCGA-HT-7689-01A-11R-2256-07
194	TCGA-DU-5872-01A-11R-1708-07
195	TCGA-HT-7684-01A-11R-2256-07
196	TCGA-FG-5965-01B-11R-1896-07
197	TCGA-HW-7495-01A-11R-2027-07
198	TCGA-HW-A5KJ-01A-12R-A27Q-07
199	TCGA-FG-5964-01A-11R-1708-07
200	TCGA-DU-6394-01A-11R-1708-07
201	TCGA-DU-7302-01A-11R-2090-07
202	TCGA-DU-6408-01A-11R-1708-07
203	TCGA-DU-7300-01A-21R-2090-07
204	TCGA-DU-7015-01A-11R-2027-07
205	TCGA-CS-4938-01B-11R-1896-07
206	TCGA-P5-A5F1-01A-11R-A28M-07
207	TCGA-DB-5274-01A-01R-1470-07
208	TCGA-HT-7688-01A-11R-2256-07
209	TCGA-HT-7677-01A-11R-2256-07
210	TCGA-HT-7609-01A-11R-2090-07
211	TCGA-DB-5273-01A-01R-1470-07
212	TCGA-HT-A5RB-01A-11R-A28M-07
213	TCGA-DB-5281-01A-01R-1470-07
214	TCGA-DU-6400-01A-12R-1708-07
215	TCGA-DB-A4XB-01A-11R-A26U-07
216	TCGA-DU-A5TU-01A-11R-A28M-07
217	TCGA-HW-A5KL-01A-11R-A27Q-07
218	TCGA-DB-A64V-01A-11R-A29R-07
219	TCGA-P5-A5F0-01A-11R-A28M-07
220	TCGA-HT-A5R7-01A-11R-A28M-07
221	TCGA-HT-7478-01A-11R-2027-07
222	TCGA-DU-7299-01A-21R-2027-07
223	TCGA-DH-A66B-01A-11R-A29R-07
224	TCGA-HT-7472-01A-11R-2027-07
225	TCGA-FG-8186-01A-11R-2256-07
226	TCGA-E1-5307-01A-01R-1896-07
227	TCGA-CS-5390-01A-02R-1470-07
228	TCGA-HT-7602-01A-21R-2090-07
229	TCGA-DU-7018-01A-11R-2027-07
230	TCGA-E1-5305-01A-01R-1896-07
231	TCGA-HT-A615-01A-11R-A29R-07
232	TCGA-DH-5143-01A-01R-1470-07
233	TCGA-DU-8163-01A-11R-2256-07
234	TCGA-P5-A5F2-01A-11R-A28M-07
235	TCGA-HW-8321-01A-11R-2404-07
236	TCGA-DU-A5TS-01A-11R-A28M-07
237	TCGA-E1-5311-01A-01R-1470-07
238	TCGA-G9-7523-01A-11R-2263-07
239	TCGA-AX-A05Z-01A-11R-A00V-07
240	TCGA-A8-A079-01A-21R-A00Z-07
241	TCGA-50-6590-01A-12R-1858-07
242	TCGA-BG-A0MQ-01A-11R-A104-07
243	TCGA-EA-A5FO-01A-21R-A28H-07
244	TCGA-BS-A0UA-01A-11R-A118-07
245	TCGA-B5-A11Y-01A-21R-A10J-07
246	TCGA-60-2710-01A-01R-0851-07
247	TCGA-06-0157-01A-01R-1849-01
248	TCGA-GN-A268-06A-11R-A18T-07
249	TCGA-DY-A0XA-01A-11R-A155-07
250	TCGA-BR-4361-01A-01R-1157-13
251	TCGA-C8-A12Z-01A-11R-A115-07
252	TCGA-B5-A11N-01A-11R-A118-07
253	TCGA-D1-A17F-01A-11R-A12I-07
254	TCGA-G4-6320-01A-11R-1723-07
255	TCGA-CG-4305-01A-01R-1157-13
256	TCGA-AP-A0LM-01A-11R-A118-07
257	TCGA-EW-A1J5-01A-11R-A13Q-07
258	TCGA-BR-8487-01A-11R-2402-13
259	TCGA-33-6737-01A-11R-1820-07
260	TCGA-AZ-4615-01A-01R-1410-07
261	TCGA-AA-3715-01A-01R-0905-07
262	TCGA-EJ-8474-01A-11R-2403-07
263	TCGA-A6-6781-01A-22R-A278-07
264	TCGA-AK-3428-01A-02R-1277-07
265	TCGA-RC-A7SF-01A-11R-A352-07
266	TCGA-D1-A103-01A-11R-A10J-07
267	TCGA-C8-A12U-01A-11R-A115-07
268	TCGA-AP-A056-01A-11R-A00V-07
269	TCGA-EE-A29E-06A-11R-A18T-07
270	TCGA-HU-A4GU-01A-11R-A251-31
271	TCGA-C5-A1BE-01B-11R-A13Y-07
272	TCGA-A8-A0A7-01A-11R-A00Z-07
273	TCGA-33-4547-01A-01R-1201-07
274	TCGA-C5-A1MH-01A-11R-A14Y-07
275	TCGA-D8-A1JD-01A-11R-A13Q-07
276	TCGA-BH-A0DV-01A-21R-A12P-07
277	TCGA-A8-A095-01A-11R-A00Z-07
278	TCGA-CM-4751-01A-02R-1839-07
279	TCGA-AH-6903-01A-11R-1928-07
280	TCGA-A2-A0CP-01A-11R-A034-07
281	TCGA-EK-A2RN-01A-12R-A213-07
282	TCGA-18-5595-01A-01R-1635-07
283	TCGA-A1-A0SI-01A-11R-A144-07
284	TCGA-BH-A0W7-01A-11R-A115-07
285	TCGA-E2-A10F-01A-11R-A10J-07
286	TCGA-AD-6964-01A-11R-1928-07
287	TCGA-86-7714-01A-12R-2170-07
288	TCGA-F4-6461-01A-11R-1774-07
289	TCGA-22-5491-01A-01R-1635-07
290	TCGA-AG-3726-01A-02R-0905-07
291	TCGA-EJ-5494-01A-01R-1580-07
292	TCGA-E9-A1N8-01A-11R-A144-07
293	TCGA-CW-5580-01A-01R-1672-07
294	TCGA-FP-7829-01A-11R-2055-13
295	TCGA-G4-6625-01A-21R-1774-07
296	TCGA-BG-A18C-01A-11R-A12I-07
297	TCGA-BG-A0M8-01A-12R-A104-07
298	TCGA-AO-A0JE-01A-11R-A056-07
299	TCGA-06-0644-01A-02R-1849-01
300	TCGA-A2-A0T2-01A-11R-A084-07
301	TCGA-B6-A0IJ-01A-11R-A034-07
302	TCGA-86-8074-01A-11R-2241-07
303	TCGA-BS-A0V8-01A-11R-A118-07
304	TCGA-22-1016-01A-01R-0692-07
305	TCGA-DB-A4XD-01A-11R-A27Q-07
306	TCGA-A1-A0SO-01A-22R-A084-07
307	TCGA-DM-A28F-01A-11R-A32Y-07
308	TCGA-BL-A13J-01A-11R-A277-07
309	TCGA-ED-A459-01A-11R-A266-07
310	TCGA-E9-A1ND-01A-11R-A144-07
311	TCGA-91-6840-01A-11R-1949-07
312	TCGA-CD-8525-01A-11R-2343-13
313	TCGA-ER-A3ET-06A-11R-A20F-07
314	TCGA-60-2720-01A-01R-0851-07
315	TCGA-C8-A138-01A-11R-A115-07
316	TCGA-D8-A27N-01A-11R-A16F-07
317	TCGA-AG-A00C-01A-01R-A002-07
318	TCGA-A7-A13E-01A-11R-A277-07
319	TCGA-AG-A016-01A-01R-A002-07
320	TCGA-AO-A129-01A-21R-A10J-07
321	TCGA-AY-6197-01A-11R-1723-07
322	TCGA-G4-6298-01A-11R-1723-07
323	TCGA-D3-A5GR-06A-11R-A27Q-07
324	TCGA-D5-6541-01A-11R-1723-07
325	TCGA-HT-7858-01A-11R-2403-07
326	TCGA-AG-3598-01A-01R-0826-07
327	TCGA-AA-3968-01A-01R-1022-07
328	TCGA-BH-A1FU-01A-11R-A14D-07
329	TCGA-D7-6815-01A-11R-1884-13
330	TCGA-AG-A020-01A-21R-A083-07
331	TCGA-DM-A1D8-01A-11R-A155-07
332	TCGA-AZ-6601-01A-11R-1774-07
333	TCGA-AA-A01K-01A-01R-A00A-07
334	TCGA-A7-A0CJ-01A-21R-A00Z-07
335	TCGA-F5-6813-01A-11R-1830-07
336	TCGA-D5-5540-01A-01R-1653-07
337	TCGA-AP-A1DQ-01A-11R-A137-07
338	TCGA-BH-A0GY-01A-11R-A056-07
339	TCGA-AA-A02F-01A-01R-A089-07
340	TCGA-DY-A1DC-01A-31R-A155-07
341	TCGA-AN-A0AL-01A-11R-A00Z-07
342	TCGA-DM-A28H-01A-11R-A16W-07
343	TCGA-BR-8297-01A-12R-2343-13
344	TCGA-06-5858-01A-01R-1849-01
345	TCGA-CS-6666-01A-11R-1896-07
346	TCGA-AG-3592-01A-02R-1736-07
347	TCGA-AG-A02G-01A-01R-A00A-07
348	TCGA-F4-6854-01A-11R-1928-07
349	TCGA-AA-A01T-01A-21R-A16W-07
350	TCGA-AO-A0J2-01A-11R-A034-07
351	TCGA-FP-8099-01A-11R-2343-13
352	TCGA-GM-A2DD-01A-11R-A180-07
353	TCGA-C8-A131-01A-11R-A115-07
354	TCGA-E9-A244-01A-11R-A169-07
355	TCGA-G2-A2ES-01A-11R-A180-07
356	TCGA-CI-6624-01C-11R-1830-07
357	TCGA-DM-A1D9-01A-11R-A155-07
358	TCGA-G4-6306-01A-11R-1774-07
359	TCGA-AZ-6606-01A-11R-1839-07
360	TCGA-AO-A03O-01A-11R-A00Z-07
361	TCGA-F5-6811-01A-11R-1830-07
362	TCGA-AA-3851-01A-01R-1022-07
363	TCGA-AA-3488-01A-01R-1410-07
364	TCGA-A6-6650-01A-11R-A278-07
365	TCGA-D7-6520-01A-11R-1802-13
366	TCGA-QG-A5YV-01A-11R-A28H-07
367	TCGA-KK-A6DY-01A-12R-A311-07
368	TCGA-BR-8484-01A-11R-2402-13
369	TCGA-49-4514-01A-21R-1858-07
370	TCGA-AG-3725-01A-11R-1736-07
371	TCGA-AZ-5407-01A-01R-1723-07
372	TCGA-D1-A1NU-01A-11R-A14D-07
373	TCGA-AF-3913-01A-02R-1119-07
374	TCGA-EJ-5507-01A-01R-1580-07
375	TCGA-G4-6626-01A-11R-1774-07
376	TCGA-AU-3779-01A-01R-1723-07
377	TCGA-BH-A0B0-01A-21R-A115-07
378	TCGA-BH-A0E0-01A-11R-A056-07
379	TCGA-AG-A01N-01A-01R-A00A-07
380	TCGA-D5-6532-01A-11R-1723-07
381	TCGA-AR-A1AS-01A-11R-A12P-07
382	TCGA-50-6595-01A-12R-1858-07
383	TCGA-G4-6310-01A-11R-1723-07
384	TCGA-EI-6511-01A-11R-1736-07
385	TCGA-DM-A0XF-01A-11R-A155-07
386	TCGA-EE-A3J5-06A-11R-A20F-07
387	TCGA-EB-A431-01A-11R-A266-07
388	TCGA-FR-A3YO-06A-11R-A239-07
389	TCGA-18-3409-01A-01R-0980-07
390	TCGA-BR-6452-01A-12R-1802-13
391	TCGA-AG-A002-01A-01R-A002-07
392	TCGA-ER-A19A-06A-21R-A18U-07
393	TCGA-D1-A17Q-01A-11R-A12I-07
394	TCGA-32-2632-01A-01R-1850-01
395	TCGA-D3-A3C8-06A-12R-A18S-07
396	TCGA-ER-A1A1-06A-11R-A18U-07
397	TCGA-BS-A0UV-01A-11R-A16W-07
398	TCGA-CA-6718-01A-11R-1839-07
399	TCGA-B5-A11U-01A-11R-A118-07
400	TCGA-F5-6810-01A-11R-1830-07
401	TCGA-CL-4957-01A-01R-1736-07
402	TCGA-CA-5796-01A-01R-1653-07
403	TCGA-AY-6386-01A-21R-1723-07
404	TCGA-CM-6680-01A-11R-1839-07
405	TCGA-D5-6530-01A-11R-1723-07
406	TCGA-CM-6162-01A-11R-1653-07
407	TCGA-AG-3892-01A-01R-1119-07
408	TCGA-CK-5914-01A-11R-1653-07
409	TCGA-CM-6166-01A-11R-1653-07
410	TCGA-62-A46O-01A-11R-A24H-07
411	TCGA-D5-6930-01A-11R-1928-07
412	TCGA-BS-A0TG-01A-32R-A16W-07
413	TCGA-BG-A187-01A-11R-A12I-07
414	TCGA-D1-A174-01A-11R-A12I-07
415	TCGA-GN-A266-06A-11R-A18T-07
416	TCGA-EE-A3AC-06A-11R-A18S-07
417	TCGA-F4-6808-01A-11R-1839-07
418	TCGA-E2-A159-01A-11R-A115-07
419	TCGA-DU-7013-01A-11R-2027-07
420	TCGA-02-0055-01A-01R-1849-01
421	TCGA-BH-A0B3-01A-11R-A056-07
422	TCGA-50-5068-01A-01R-1628-07
423	TCGA-27-1835-01A-01R-1850-01
424	TCGA-AR-A0TV-01A-21R-A084-07
425	TCGA-CM-4743-01A-01R-1723-07
426	TCGA-CK-4952-01A-01R-1723-07
427	TCGA-DK-A1AD-01A-11R-A13Y-07
428	TCGA-FW-A3R5-06A-11R-A239-07
429	TCGA-A6-6141-01A-11R-1774-07
430	TCGA-HT-7482-01A-11R-2027-07
431	TCGA-HU-A4GT-01A-21R-A251-31
432	TCGA-D1-A161-01A-11R-A118-07
433	TCGA-62-8395-01A-11R-2326-07
434	TCGA-34-2596-01A-01R-0851-07
435	TCGA-27-1831-01A-01R-1850-01
436	TCGA-BR-8077-01A-11R-2343-13
437	TCGA-AX-A0J0-01A-11R-A109-07
438	TCGA-D3-A51J-06A-11R-A266-07
439	TCGA-EE-A2MD-06A-11R-A18T-07
440	TCGA-B5-A0K9-01A-21R-A104-07
441	TCGA-GN-A26C-01A-11R-A18T-07
442	TCGA-EB-A3XD-01A-22R-A239-07
443	TCGA-EE-A2MJ-06A-11R-A18S-07
444	TCGA-EB-A41A-01A-11R-A24X-07
445	TCGA-D3-A2JH-06A-11R-A18T-07
446	TCGA-AA-A02O-01A-21R-A16W-07
447	TCGA-60-2726-01A-01R-0851-07
448	TCGA-EE-A181-06A-11R-A18S-07
449	TCGA-06-2564-01A-01R-1849-01
450	TCGA-G4-6304-01A-11R-1928-07
451	TCGA-D8-A1X9-01A-12R-A157-07
452	TCGA-60-2698-01A-01R-0851-07
453	TCGA-D1-A101-01A-12R-A10J-07
454	TCGA-D7-8572-01A-11R-2343-13
455	TCGA-DM-A1DA-01A-11R-A155-07
456	TCGA-AG-A011-01A-01R-A002-07
457	TCGA-AG-A01W-01A-21R-A083-07
458	TCGA-AG-A02N-01A-11R-A083-07
459	TCGA-D1-A16Y-01A-31R-A12I-07
460	TCGA-BS-A0UF-01A-11R-A104-07
461	TCGA-AG-A008-01A-01R-A002-07
462	TCGA-AG-A036-01A-12R-A083-07
463	TCGA-B2-4099-01A-02R-1188-07
464	TCGA-AD-6889-01A-11R-1928-07
465	TCGA-D3-A2JN-06A-11R-A18S-07
466	TCGA-AG-3883-01A-02R-0905-07
467	TCGA-A6-6653-01A-11R-1774-07
468	TCGA-AP-A0LP-01A-12R-A104-07
469	TCGA-AA-3510-01A-01R-1410-07
470	TCGA-EE-A2MR-06A-11R-A18S-07
471	TCGA-GV-A3JZ-01A-11R-A21D-07
472	TCGA-B5-A0JY-01A-11R-A104-07
473	TCGA-EE-A17X-06A-11R-A18S-07
474	TCGA-D8-A1JF-01A-11R-A13Q-07
475	TCGA-AG-A026-01A-01R-A00A-07
476	TCGA-D3-A3C7-06A-11R-A18U-07
477	TCGA-AP-A051-01A-21R-A00V-07
478	TCGA-BS-A0TC-01A-11R-A104-07
479	TCGA-AG-A015-01A-01R-A002-07
480	TCGA-AA-3710-01A-01R-1022-07
481	TCGA-AA-3864-01A-01R-1022-07
482	TCGA-AA-A01R-01A-21R-A083-07
483	TCGA-B5-A0JV-01A-11R-A104-07
484	TCGA-AA-3811-01A-01R-1022-07
485	TCGA-BK-A0C9-01A-11R-A00V-07
486	TCGA-D5-6537-01A-11R-1723-07
487	TCGA-AA-3989-01A-01R-1022-07
488	TCGA-AA-A01P-01A-21R-A083-07
489	TCGA-AA-3973-01A-01R-1022-07
490	TCGA-18-3414-01A-01R-0980-07
491	TCGA-AA-A022-01A-21R-A16W-07
492	TCGA-BR-7723-01A-11R-2055-13
493	TCGA-BR-8295-01A-11R-2343-13
494	TCGA-AA-3672-01A-01R-0905-07
495	TCGA-AA-3492-01A-01R-1410-07
496	TCGA-AA-3844-01A-01R-1022-07
497	TCGA-AA-3846-01A-01R-1022-07
498	TCGA-QB-A6FS-06A-11R-A311-07
499	TCGA-AA-3976-01A-01R-1022-07
500	TCGA-A8-A07L-01A-11R-A00Z-07
501	TCGA-HF-7132-01A-11R-2055-13
502	TCGA-CD-A4MG-01A-11R-A251-31
503	TCGA-AA-A01Z-01A-11R-A083-07
504	TCGA-BR-7851-01A-11R-2203-13
505	TCGA-AA-A03F-01A-11R-A16W-07
506	TCGA-D5-6928-01A-11R-1928-07
507	TCGA-AA-3986-01A-02R-1022-07
508	TCGA-69-7979-01A-11R-2187-07
509	TCGA-FG-6692-01A-11R-1896-07
510	TCGA-D3-A5GU-06A-11R-A27Q-07
511	TCGA-AA-A03J-01A-21R-A16W-07
512	TCGA-EE-A2MC-06A-12R-A18S-07
513	TCGA-AA-3956-01A-02R-1022-07
514	TCGA-AA-3812-01A-01R-0905-07
515	TCGA-05-4425-01A-01R-1755-07
516	TCGA-FS-A4F8-06A-11R-A266-07
517	TCGA-AP-A05A-01A-11R-A00V-07
518	TCGA-A6-5665-01A-01R-1653-07
519	TCGA-CK-5916-01A-11R-1653-07
520	TCGA-55-8094-01A-11R-2241-07
521	TCGA-F5-6464-01A-11R-1736-07
522	TCGA-EK-A2PG-01A-11R-A18M-07
523	TCGA-AA-A01S-01A-21R-A083-07
524	TCGA-CM-6168-01A-11R-1653-07
525	TCGA-66-2757-01A-01R-0851-07
526	TCGA-A6-6649-01A-11R-1774-07
527	TCGA-HU-A4GX-01A-12R-A251-31
528	TCGA-CK-5913-01A-11R-1653-07
529	TCGA-A6-3810-01B-04R-A277-07
530	TCGA-CD-5813-01A-11R-1602-13
531	TCGA-B5-A11R-01A-11R-A118-07
532	TCGA-AZ-4313-01A-01R-1410-07
533	TCGA-A6-2674-01A-02R-0821-07
534	TCGA-AA-3982-01A-02R-1022-07
535	TCGA-HU-A4G8-01A-11R-A251-31
536	TCGA-AA-3975-01A-01R-1022-07
537	TCGA-B6-A0I8-01A-11R-A034-07
538	TCGA-L9-A7SV-01A-11R-A39D-07
539	TCGA-EI-7004-01A-11R-1928-07
540	TCGA-BF-A1PX-01A-12R-A18T-07
541	TCGA-EE-A3JI-06A-11R-A21D-07
542	TCGA-AA-A00N-01A-02R-A00A-07
543	TCGA-WS-AB45-01A-11R-A41B-07
544	TCGA-AA-3530-01A-01R-1022-07
545	TCGA-86-A4JF-01A-11R-A24X-07
546	TCGA-BS-A0TJ-01A-11R-A104-07
547	TCGA-D7-6525-01A-11R-1802-13
548	TCGA-D1-A16B-01A-11R-A12I-07
549	TCGA-AX-A0IS-01A-12R-A10J-07
550	TCGA-AG-3885-01A-01R-0905-07
551	TCGA-50-5930-01A-11R-1755-07
552	TCGA-AX-A06B-01A-11R-A00V-07
553	TCGA-34-5928-01A-11R-1820-07
554	TCGA-DI-A0WH-01A-12R-A12I-07
555	TCGA-BR-8680-01A-11R-2402-13
556	TCGA-AA-A010-01A-01R-A089-07
557	TCGA-EE-A2M6-06A-12R-A18S-07
558	TCGA-EB-A3XB-01A-11R-A239-07
559	TCGA-FS-A4F0-06A-11R-A24X-07
560	TCGA-DA-A1IC-06A-11R-A18S-07
561	TCGA-EE-A29M-06A-11R-A18T-07
562	TCGA-CH-5740-01A-11R-1580-07
563	TCGA-AA-3869-01A-01R-1022-07
564	TCGA-EE-A3AD-06A-11R-A18S-07
565	TCGA-EE-A3J8-06A-11R-A20F-07
566	TCGA-EE-A20B-06A-11R-A18U-07
567	TCGA-ER-A198-06A-11R-A18T-07
568	TCGA-BT-A3PH-01A-11R-A220-07
569	TCGA-C5-A7UC-01A-11R-A352-07
570	TCGA-CM-6171-01A-11R-1653-07
571	TCGA-05-4402-01A-01R-1206-07
572	TCGA-G4-6309-01A-21R-1839-07
573	TCGA-G4-6322-01A-11R-1723-07
574	TCGA-A7-A26I-01B-06R-A22O-07
575	TCGA-G4-6303-01A-11R-1774-07
576	TCGA-55-8092-01A-11R-2241-07
577	TCGA-F4-6856-01A-11R-1928-07
578	TCGA-AA-3713-01A-21R-1723-07
579	TCGA-CA-6716-01A-11R-1839-07
580	TCGA-DM-A28A-01A-21R-A32Y-07
581	TCGA-QG-A5Z2-01A-11R-A28H-07
582	TCGA-69-8254-01A-11R-2287-07
583	TCGA-97-7553-01A-21R-2039-07
584	TCGA-F4-6855-01A-11R-1928-07
585	TCGA-EE-A3JD-06A-11R-A20F-07
586	TCGA-IH-A3EA-01A-11R-A20F-07
587	TCGA-B5-A0JR-01A-13R-A466-07
588	TCGA-A3-3380-01A-01R-0864-07
589	TCGA-ER-A19P-06A-11R-A18S-07
590	TCGA-GF-A6C8-06A-12R-A311-07
591	TCGA-66-2777-01A-01R-1201-07
592	TCGA-EI-6917-01A-11R-1928-07
593	TCGA-KK-A59Z-01A-12R-A26U-07
594	TCGA-BS-A0UM-01A-11R-A104-07
595	TCGA-60-2719-01A-01R-0851-07
596	TCGA-AX-A063-01A-11R-A00V-07
597	TCGA-D5-6540-01A-11R-1723-07
598	TCGA-AZ-6598-01A-11R-1774-07
599	TCGA-AA-3833-01A-01R-0905-07
600	TCGA-EW-A1IZ-01A-11R-A13Q-07
601	TCGA-A6-6780-01A-11R-1839-07
602	TCGA-A8-A09Z-01A-11R-A00Z-07
603	TCGA-CM-6169-01A-11R-1653-07
604	TCGA-CM-6172-01A-11R-1653-07
605	TCGA-AA-3837-01A-01R-0905-07
606	TCGA-A6-4105-01A-02R-1774-07
607	TCGA-J2-8192-01A-11R-2241-07
608	TCGA-CK-4950-01A-01R-1723-07
609	TCGA-A6-2686-01A-01R-A32Z-07
610	TCGA-A6-5664-01A-21R-1839-07
611	TCGA-J2-8194-01A-11R-2241-07
612	TCGA-G4-6628-01A-11R-1839-07
613	TCGA-G4-6302-01A-11R-1723-07
614	TCGA-AA-3966-01A-01R-1113-07
615	TCGA-AG-3887-01A-01R-1119-07
616	TCGA-G4-6315-01A-11R-1723-07
617	TCGA-LP-A5U3-01A-11R-A28H-07
618	TCGA-AG-3893-01A-01R-1119-07
619	TCGA-AG-3894-01A-01R-1119-07
620	TCGA-AG-3898-01A-01R-1119-07
621	TCGA-AG-3901-01A-01R-1119-07
622	TCGA-AG-3909-01A-01R-1119-07
623	TCGA-AG-3999-01A-01R-1119-07
624	TCGA-AG-4005-01A-01R-1119-07
625	TCGA-AG-4007-01A-01R-1119-07
626	TCGA-AG-4015-01A-01R-1119-07
627	TCGA-A8-A06U-01A-11R-A00Z-07
628	TCGA-D3-A3MR-06A-11R-A21D-07
629	TCGA-F5-6814-01A-31R-1928-07
630	TCGA-A5-A0GP-01A-11R-A040-07
631	TCGA-AG-A00H-01A-01R-A00A-07
632	TCGA-49-6743-01A-11R-1858-07
633	TCGA-D1-A17B-01A-22R-A12I-07
634	TCGA-AA-3664-01A-01R-0905-07
635	TCGA-AA-3666-01A-02R-0905-07
636	TCGA-86-8278-01A-11R-2287-07
637	TCGA-CK-4951-01A-01R-1410-07
638	TCGA-AA-3679-01A-02R-0905-07
639	TCGA-AA-3680-01A-01R-0905-07
640	TCGA-AA-3681-01A-01R-0905-07
641	TCGA-AA-3684-01A-02R-0905-07
642	TCGA-D3-A3MU-06A-11R-A21D-07
643	TCGA-AA-3688-01A-01R-0905-07
644	TCGA-AA-3693-01A-01R-0905-07
645	TCGA-BR-7958-01A-21R-2343-13
646	TCGA-AO-A124-01A-11R-A10J-07
647	TCGA-EE-A2GN-06A-11R-A18S-07
648	TCGA-AA-3814-01A-01R-0905-07
649	TCGA-A5-A0GW-01A-11R-A16W-07
650	TCGA-AA-3818-01A-01R-0905-07
651	TCGA-AA-3848-01A-01R-0905-07
652	TCGA-AA-3858-01A-01R-0905-07
653	TCGA-AA-3860-01A-02R-0905-07
654	TCGA-AA-3875-01A-01R-0905-07
655	TCGA-AA-3930-01A-01R-1022-07
656	TCGA-AA-3994-01A-01R-1113-07
657	TCGA-AA-A004-01A-01R-A00A-07
658	TCGA-AA-A00A-01A-01R-A002-07
659	TCGA-AA-A00J-01A-02R-A002-07
660	TCGA-EE-A3AG-06A-31R-A18S-07
661	TCGA-AP-A059-01A-21R-A118-07
662	TCGA-D3-A1Q6-06A-11R-A18T-07
663	TCGA-AA-A017-01A-01R-A00A-07
664	TCGA-AA-A01D-01A-01R-A00A-07
665	TCGA-AA-A01I-01A-02R-A089-07
666	TCGA-95-8039-01A-11R-2241-07
667	TCGA-AA-A024-01A-02R-A00A-07
668	TCGA-AA-A02H-01A-01R-A089-07
669	TCGA-DD-A3A7-01A-11R-A22L-07
670	TCGA-AA-A02W-01A-01R-A00A-07
671	TCGA-AY-4071-01A-01R-1113-07
672	TCGA-AG-3890-01A-01R-1119-07
673	TCGA-AG-3896-01A-01R-1119-07
674	TCGA-MP-A4TC-01A-11R-A24X-07
675	TCGA-CU-A3KJ-01A-11R-A21D-07
676	TCGA-GV-A3JW-01A-11R-A20F-07
677	TCGA-AG-3902-01A-01R-A32Z-07
678	TCGA-GN-A263-01A-11R-A18T-07
679	TCGA-EB-A3Y7-01A-11R-A239-07
680	TCGA-B5-A11E-01A-11R-A10J-07
681	TCGA-AG-4001-01A-02R-1119-07
682	TCGA-AG-4008-01A-01R-1119-07
683	TCGA-AG-A014-01A-02R-A002-07
684	TCGA-FU-A3HZ-01A-11R-A213-07
685	TCGA-AG-A01Y-01A-41R-A083-07
686	TCGA-AG-A025-01A-01R-A00A-07
687	TCGA-AG-A032-01A-01R-A00A-07
688	TCGA-A6-2676-01A-01R-0826-07
689	TCGA-AA-3516-01A-02R-0826-07
690	TCGA-AA-3542-01A-02R-1873-07
691	TCGA-AA-3549-01A-02R-0821-07
692	TCGA-AA-3555-01A-01R-0821-07
693	TCGA-AA-3673-01A-01R-0905-07
694	TCGA-AA-3678-01A-01R-0905-07
695	TCGA-AA-3819-01A-01R-0905-07
696	TCGA-AA-3821-01A-01R-1022-07
697	TCGA-A6-2672-01A-01R-0826-07
698	TCGA-AA-3831-01A-01R-0905-07
699	TCGA-AA-3845-01A-01R-1022-07
700	TCGA-HT-7855-01A-11R-2403-07
701	TCGA-A5-A0GI-01A-11R-A040-07
702	TCGA-AA-3852-01A-01R-0905-07
703	TCGA-AA-3854-01A-01R-0905-07
704	TCGA-AA-3866-01A-01R-1022-07
705	TCGA-AA-3877-01A-01R-1022-07
706	TCGA-AA-3947-01A-01R-1022-07
707	TCGA-AA-3949-01A-01R-1022-07
708	TCGA-AA-3980-01A-02R-1022-07
709	TCGA-EI-6882-01A-11R-1928-07
710	TCGA-AA-A00K-01A-02R-A002-07
711	TCGA-AA-A01G-01A-01R-A002-07
712	TCGA-AA-A01Q-01A-01R-A002-07
713	TCGA-28-5209-01A-01R-1850-01
714	TCGA-06-2562-01A-01R-1849-01
715	TCGA-AA-A029-01A-01R-A00A-07
716	TCGA-AA-A02J-01A-01R-A00A-07
717	TCGA-AY-4070-01A-01R-1113-07
718	TCGA-D1-A167-01A-11R-A12I-07
719	TCGA-AD-6890-01A-11R-1928-07
720	TCGA-A2-A0CZ-01A-11R-A034-07
721	TCGA-CM-4746-01A-01R-1410-07
722	TCGA-ER-A19D-06A-11R-A18S-07
723	TCGA-78-7159-01A-11R-2039-07
724	TCGA-22-5482-01A-01R-1635-07
725	TCGA-RA-A741-01A-11R-A33Z-07
726	TCGA-BR-8485-01A-11R-2402-13
727	TCGA-26-5135-01A-01R-1850-01
728	TCGA-75-5146-01A-01R-1628-07
729	TCGA-DD-A11C-01A-11R-A131-07
730	TCGA-EE-A2MM-06A-11R-A18S-07
731	TCGA-CH-5754-01A-11R-1580-07
732	TCGA-80-5611-01A-01R-1628-07
733	TCGA-MP-A4TA-01A-21R-A24X-07
734	TCGA-EE-A29B-06A-11R-A18U-07
735	TCGA-69-7973-01A-11R-2187-07
736	TCGA-G2-A2EJ-01A-11R-A180-07
737	TCGA-21-1077-01A-01R-0692-07
738	TCGA-66-2785-01A-01R-0851-07
739	TCGA-BH-A18V-01A-11R-A12D-07
740	TCGA-55-A4DF-01A-11R-A24H-07
741	TCGA-05-4382-01A-01R-1206-07
742	TCGA-MY-A5BD-01A-11R-A26T-07
743	TCGA-AO-A03M-01B-11R-A10J-07
744	TCGA-FS-A4F9-06A-11R-A24X-07
745	TCGA-55-7994-01A-11R-2187-07
746	TCGA-ER-A193-06A-12R-A18S-07
747	TCGA-CD-5804-01A-12R-2055-13
748	TCGA-D3-A5GS-06A-11R-A27Q-07
749	TCGA-DD-A4NK-01A-11R-A28V-07
750	TCGA-Q1-A73O-01A-11R-A32P-07
751	TCGA-A2-A0SY-01A-31R-A084-07
752	TCGA-AH-6544-01A-11R-1830-07
753	TCGA-66-2763-01A-01R-0851-07
754	TCGA-12-5295-01A-01R-1849-01
755	TCGA-97-8547-01A-11R-2403-07
756	TCGA-A6-3809-01A-01R-1022-07
757	TCGA-D8-A1XQ-01A-11R-A14M-07
758	TCGA-BH-A18G-01A-11R-A12D-07
759	TCGA-F4-6463-01A-11R-1723-07
760	TCGA-F4-6805-01A-11R-1839-07
761	TCGA-AR-A0TX-01A-11R-A084-07
762	TCGA-CD-8527-01A-11R-2343-13
763	TCGA-22-1002-01A-01R-0692-07
764	TCGA-B9-5155-01A-01R-1592-07
765	TCGA-DK-A1A5-01A-11R-A13Y-07
766	TCGA-DK-A1A3-01A-11R-A13Y-07
767	TCGA-CF-A1HR-01A-11R-A13Y-07
768	TCGA-BT-A20N-01A-11R-A14Y-07
769	TCGA-CF-A1HS-01A-11R-A13Y-07
770	TCGA-HU-A4G9-01A-11R-A24K-31
771	TCGA-BT-A20T-01A-11R-A14Y-07
772	TCGA-BT-A20O-01A-21R-A14Y-07
773	TCGA-DK-A1AB-01A-11R-A13Y-07
774	TCGA-CU-A0YR-01A-12R-A10U-07
775	TCGA-C4-A0EZ-01A-21R-A24X-07
776	TCGA-D8-A145-01A-11R-A115-07
777	TCGA-BT-A20J-01A-11R-A14Y-07
778	TCGA-CU-A0YO-01A-11R-A10U-07
779	TCGA-C4-A0F7-01A-11R-A084-07
780	TCGA-CU-A0YN-01A-21R-A10U-07
781	TCGA-C4-A0F6-01A-11R-A10U-07
782	TCGA-BT-A0S7-01A-11R-A10U-07
783	TCGA-DK-A1A7-01A-11R-A13Y-07
784	TCGA-BL-A0C8-01B-04R-A277-07
785	TCGA-BT-A20U-01A-11R-A14Y-07
786	TCGA-BT-A20W-01A-21R-A14Y-07
787	TCGA-C5-A3HE-01A-21R-A22U-07
788	TCGA-21-1078-01A-01R-0692-07
789	TCGA-B0-5695-01A-11R-1541-07
790	TCGA-A8-A08F-01A-11R-A00Z-07
791	TCGA-AO-A03R-01A-21R-A034-07
792	TCGA-A8-A086-01A-11R-A00Z-07
793	TCGA-BH-A0AZ-01A-21R-A12P-07
794	TCGA-A2-A0EO-01A-11R-A034-07
795	TCGA-BH-A0BL-01A-11R-A115-07
796	TCGA-BH-A0HI-01A-11R-A084-07
797	TCGA-A8-A094-01A-11R-A00Z-07
798	TCGA-C8-A135-01A-11R-A115-07
799	TCGA-A2-A04T-01A-21R-A034-07
800	TCGA-E2-A10C-01A-21R-A10J-07
801	TCGA-AN-A0FW-01A-11R-A034-07
802	TCGA-A8-A075-01A-11R-A084-07
803	TCGA-BH-A0HB-01A-11R-A056-07
804	TCGA-AN-A0XW-01A-11R-A109-07
805	TCGA-AO-A03N-01B-11R-A10J-07
806	TCGA-AN-A0FX-01A-11R-A034-07
807	TCGA-AO-A0J6-01A-11R-A034-07
808	TCGA-B6-A0IM-01A-11R-A034-07
809	TCGA-AN-A0FT-01A-11R-A034-07
810	TCGA-A8-A06Q-01A-11R-A034-07
811	TCGA-AO-A0J9-01A-11R-A034-07
812	TCGA-55-A492-01A-11R-A24H-07
813	TCGA-AR-A0TW-01A-11R-A084-07
814	TCGA-A7-A13F-01A-11R-A12P-07
815	TCGA-A2-A04U-01A-11R-A115-07
816	TCGA-A8-A096-01A-11R-A00Z-07
817	TCGA-A8-A093-01A-11R-A00Z-07
818	TCGA-A2-A0EM-01A-11R-A034-07
819	TCGA-A2-A04V-01A-21R-A034-07
820	TCGA-AN-A049-01A-21R-A00Z-07
821	TCGA-A2-A0EN-01A-13R-A084-07
822	TCGA-J9-A52C-01A-11R-A26U-07
823	TCGA-B6-A0X4-01A-11R-A109-07
824	TCGA-C8-A12T-01A-11R-A115-07
825	TCGA-E2-A150-01A-11R-A12D-07
826	TCGA-B6-A0I9-01A-11R-A034-07
827	TCGA-A8-A09G-01A-21R-A00Z-07
828	TCGA-AO-A12D-01A-11R-A115-07
829	TCGA-BH-A0C1-01B-11R-A12D-07
830	TCGA-B6-A0RM-01A-11R-A084-07
831	TCGA-BH-A0EE-01A-11R-A034-07
832	TCGA-BH-A0HP-01A-12R-A084-07
833	TCGA-B6-A0RS-01A-11R-A084-07
834	TCGA-A8-A07C-01A-11R-A034-07
835	TCGA-EI-7002-01A-11R-1928-07
836	TCGA-AN-A0FJ-01A-11R-A00Z-07
837	TCGA-A7-A13D-01B-04R-A277-07
838	TCGA-AN-A041-01A-11R-A034-07
839	TCGA-A8-A076-01A-21R-A00Z-07
840	TCGA-EI-6884-01A-11R-1928-07
841	TCGA-A2-A0T0-01A-22R-A084-07
842	TCGA-D8-A147-01A-11R-A115-07
843	TCGA-A2-A0EQ-01A-11R-A034-07
844	TCGA-A2-A0YG-01A-21R-A109-07
845	TCGA-AN-A0FF-01A-11R-A034-07
846	TCGA-B6-A0I5-01A-11R-A034-07
847	TCGA-C8-A1HM-01A-12R-A137-07
848	TCGA-A8-A06Z-01A-11R-A00Z-07
849	TCGA-AR-A1AN-01A-11R-A12P-07
850	TCGA-AN-A0AT-01A-11R-A034-07
851	TCGA-A1-A0SJ-01A-11R-A084-07
852	TCGA-B6-A0WV-01A-11R-A109-07
853	TCGA-AO-A0JD-01A-11R-A056-07
854	TCGA-B6-A0WS-01A-11R-A115-07
855	TCGA-A2-A0D0-01A-11R-A00Z-07
856	TCGA-BH-A1ET-01A-11R-A137-07
857	TCGA-A8-A07W-01A-11R-A00Z-07
858	TCGA-A2-A0SV-01A-11R-A084-07
859	TCGA-A8-A06X-01A-21R-A00Z-07
860	TCGA-C8-A12M-01A-11R-A115-07
861	TCGA-A2-A0ET-01A-31R-A034-07
862	TCGA-C8-A12N-01A-11R-A115-07
863	TCGA-A7-A0DA-01A-31R-A115-07
864	TCGA-AR-A0U0-01A-11R-A109-07
865	TCGA-A1-A0SD-01A-11R-A115-07
866	TCGA-E2-A15D-01A-11R-A115-07
867	TCGA-BH-A0B8-01A-21R-A056-07
868	TCGA-A2-A0CW-01A-21R-A115-07
869	TCGA-A8-A097-01A-11R-A034-07
870	TCGA-B6-A0IO-01A-11R-A034-07
871	TCGA-BH-A18P-01A-11R-A12D-07
872	TCGA-IR-A3LA-01A-11R-A22U-07
873	TCGA-BH-A18M-01A-11R-A12D-07
874	TCGA-A2-A0EY-01A-11R-A034-07
875	TCGA-BH-A0AW-01A-11R-A056-07
876	TCGA-BH-A0BP-01A-11R-A115-07
877	TCGA-44-2665-01A-01R-0946-07
878	TCGA-BH-A0HK-01A-11R-A056-07
879	TCGA-A8-A08H-01A-21R-A00Z-07
880	TCGA-C8-A134-01A-11R-A115-07
881	TCGA-A2-A0YK-01A-22R-A109-07
882	TCGA-AO-A0J3-01A-11R-A034-07
883	TCGA-A8-A092-01A-11R-A00Z-07
884	TCGA-A2-A04W-01A-31R-A115-07
885	TCGA-C8-A12Q-01A-11R-A115-07
886	TCGA-AO-A12F-01A-11R-A115-07
887	TCGA-A1-A0SH-01A-11R-A084-07
888	TCGA-A2-A0SU-01A-11R-A084-07
889	TCGA-A8-A091-01A-11R-A00Z-07
890	TCGA-E2-A14R-01A-11R-A115-07
891	TCGA-E2-A15L-01A-11R-A12D-07
892	TCGA-E2-A108-01A-13R-A10J-07
893	TCGA-A2-A0EX-01A-21R-A034-07
894	TCGA-BH-A0EI-01A-11R-A115-07
895	TCGA-D8-A13Y-01A-11R-A115-07
896	TCGA-BH-A18Q-01A-12R-A12D-07
897	TCGA-A8-A07B-01A-11R-A00Z-07
898	TCGA-AR-A0TR-01A-11R-A084-07
899	TCGA-BH-A0C7-01B-11R-A115-07
900	TCGA-A2-A0SW-01A-11R-A084-07
901	TCGA-A8-A06R-01A-11R-A00Z-07
902	TCGA-BH-A0AU-01A-11R-A12P-07
903	TCGA-E2-A1AZ-01A-11R-A12P-07
904	TCGA-E2-A15J-01A-11R-A12P-07
905	TCGA-BH-A0DZ-01A-11R-A00Z-07
906	TCGA-AR-A0U4-01A-11R-A109-07
907	TCGA-E2-A158-01A-11R-A12D-07
908	TCGA-E2-A15M-01A-11R-A12D-07
909	TCGA-D8-A142-01A-11R-A115-07
910	TCGA-C8-A12L-01A-11R-A115-07
911	TCGA-C8-A12P-01A-11R-A115-07
912	TCGA-A2-A0CT-01A-31R-A056-07
913	TCGA-A2-A0CX-01A-21R-A00Z-07
914	TCGA-BH-A0BZ-01A-31R-A12P-07
915	TCGA-A8-A07U-01A-11R-A034-07
916	TCGA-AZ-4315-01A-01R-1410-07
917	TCGA-B6-A0IB-01A-11R-A034-07
918	TCGA-A8-A07I-01A-11R-A00Z-07
919	TCGA-AO-A03T-01A-21R-A034-07
920	TCGA-A8-A08L-01A-11R-A00Z-07
921	TCGA-A2-A0EV-01A-11R-A034-07
922	TCGA-AC-A23H-01A-11R-A157-07
923	TCGA-A8-A08Z-01A-21R-A00Z-07
924	TCGA-BH-A0DQ-01A-11R-A084-07
925	TCGA-AN-A0XR-01A-11R-A109-07
926	TCGA-A1-A0SM-01A-11R-A084-07
927	TCGA-A8-A0A9-01A-11R-A00Z-07
928	TCGA-B6-A0RG-01A-11R-A056-07
929	TCGA-E2-A15T-01A-11R-A115-07
930	TCGA-BH-A0E1-01A-11R-A056-07
931	TCGA-BH-A0BF-01A-21R-A12P-07
932	TCGA-BH-A1EV-01A-11R-A137-07
933	TCGA-A2-A04P-01A-31R-A034-07
934	TCGA-BH-A18T-01A-11R-A12D-07
935	TCGA-AR-A0TU-01A-31R-A109-07
936	TCGA-B6-A0IN-01A-11R-A034-07
937	TCGA-AO-A03L-01A-41R-A056-07
938	TCGA-A8-A06O-01A-11R-A00Z-07
939	TCGA-A8-A07O-01A-11R-A00Z-07
940	TCGA-AR-A1AP-01A-11R-A12P-07
941	TCGA-A8-A07F-01A-11R-A00Z-07
942	TCGA-A2-A0YH-01A-11R-A109-07
943	TCGA-E2-A14W-01A-11R-A12D-07
944	TCGA-AN-A0FZ-01A-11R-A034-07
945	TCGA-BH-A0B5-01A-11R-A12P-07
946	TCGA-E2-A1BD-01A-11R-A12P-07
947	TCGA-A8-A081-01A-11R-A00Z-07
948	TCGA-B6-A0RU-01A-11R-A084-07
949	TCGA-BH-A0DL-01A-11R-A115-07
950	TCGA-AN-A0XT-01A-11R-A109-07
951	TCGA-AR-A24X-01A-11R-A169-07
952	TCGA-BH-A0HY-01A-11R-A056-07
953	TCGA-A2-A0T4-01A-31R-A084-07
954	TCGA-C8-A1HN-01A-11R-A137-07
955	TCGA-BH-A0BV-01A-11R-A00Z-07
956	TCGA-AO-A0J4-01A-11R-A034-07
957	TCGA-E2-A109-01A-11R-A10J-07
958	TCGA-A8-A09N-01A-11R-A00Z-07
959	TCGA-BH-A0E2-01A-11R-A056-07
960	TCGA-A8-A090-01A-11R-A00Z-07
961	TCGA-AR-A0TS-01A-11R-A115-07
962	TCGA-ER-A195-06A-11R-A18U-07
963	TCGA-A2-A0T7-01A-21R-A084-07
964	TCGA-BH-A18H-01A-11R-A12D-07
965	TCGA-BH-A0BA-01A-11R-A056-07
966	TCGA-BH-A0B1-01A-12R-A056-07
967	TCGA-C8-A12K-01A-21R-A115-07
968	TCGA-AN-A0XU-01A-11R-A109-07
969	TCGA-AR-A1AI-01A-11R-A12P-07
970	TCGA-E2-A152-01A-11R-A12D-07
971	TCGA-AN-A04D-01A-21R-A034-07
972	TCGA-AO-A03V-01A-11R-A115-07
973	TCGA-A8-A09Q-01A-11R-A00Z-07
974	TCGA-BH-A0W5-01A-11R-A109-07
975	TCGA-E2-A155-01A-11R-A12D-07
976	TCGA-A8-A09A-01A-11R-A00Z-07
977	TCGA-AO-A0JJ-01A-11R-A056-07
978	TCGA-B6-A0RE-01A-11R-A056-07
979	TCGA-B6-A0X7-01A-11R-A10J-07
980	TCGA-AN-A03Y-01A-21R-A00Z-07
981	TCGA-A2-A04R-01A-41R-A109-07
982	TCGA-B6-A0IK-01A-12R-A056-07
983	TCGA-E2-A105-01A-11R-A10J-07
984	TCGA-A7-A0CG-01A-12R-A056-07
985	TCGA-A8-A09M-01A-11R-A00Z-07
986	TCGA-AN-A0FS-01A-11R-A034-07
987	TCGA-BH-A1ES-01A-11R-A137-07
988	TCGA-A2-A0CV-01A-31R-A115-07
989	TCGA-BH-A0DH-01A-11R-A084-07
990	TCGA-BH-A0HA-01A-11R-A12P-07
991	TCGA-E2-A15K-01A-11R-A12P-07
992	TCGA-A8-A08R-01A-11R-A034-07
993	TCGA-AN-A0XO-01A-11R-A109-07
994	TCGA-BH-A0C0-01A-21R-A056-07
995	TCGA-A8-A08A-01A-11R-A32Y-07
996	TCGA-AD-A5EJ-01A-11R-A28H-07
997	TCGA-BH-A18F-01A-11R-A12D-07
998	TCGA-A2-A0YM-01A-11R-A109-07
999	TCGA-B6-A0IH-01A-11R-A115-07
1000	TCGA-A8-A0A1-01A-11R-A00Z-07
1001	TCGA-E2-A15R-01A-11R-A115-07
1002	TCGA-AN-A0FY-01A-11R-A034-07
1003	TCGA-A2-A0ES-01A-11R-A115-07
1004	TCGA-A1-A0SK-01A-12R-A084-07
1005	TCGA-B6-A0IC-01A-11R-A034-07
1006	TCGA-AN-A0FK-01A-11R-A034-07
1007	TCGA-E2-A154-01A-11R-A115-07
1008	TCGA-BH-A0HL-01A-11R-A10U-07
1009	TCGA-FS-A1ZM-06A-12R-A18S-07
1010	TCGA-A2-A0YF-01A-21R-A109-07
1011	TCGA-DR-A0ZM-01A-12R-A10U-07
1012	TCGA-06-2565-01A-01R-1849-01
1013	TCGA-DS-A0VM-01A-11R-A10U-07
1014	TCGA-BI-A0VS-01A-11R-A10U-07
1015	TCGA-EB-A24D-01A-11R-A18T-07
1016	TCGA-CG-5726-01A-11R-1602-13
1017	TCGA-DS-A0VN-01A-21R-A10U-07
1018	TCGA-DS-A0VK-01A-21R-A10U-07
1019	TCGA-DS-A1OA-01A-11R-A14Y-07
1020	TCGA-EB-A3Y6-01A-21R-A239-07
1021	TCGA-FU-A23K-01A-11R-A16R-07
1022	TCGA-FU-A23L-01A-11R-A16R-07
1023	TCGA-BI-A0VR-01A-11R-A10U-07
1024	TCGA-BP-5185-01A-01R-1426-07
1025	TCGA-B0-5706-01A-11R-1541-07
1026	TCGA-BP-5190-01A-01R-1426-07
1027	TCGA-CJ-5671-01A-11R-1541-07
1028	TCGA-B2-3924-01A-02R-A277-07
1029	TCGA-CJ-5672-01A-11R-1541-07
1030	TCGA-B0-4818-01A-01R-1503-07
1031	TCGA-B8-5163-01A-01R-1420-07
1032	TCGA-B0-5697-01A-11R-1541-07
1033	TCGA-CJ-5686-01A-11R-1672-07
1034	TCGA-B0-5108-01A-01R-1420-07
1035	TCGA-A3-3376-01A-02R-1420-07
1036	TCGA-A3-3367-01A-02R-1420-07
1037	TCGA-B0-5088-01A-01R-1334-07
1038	TCGA-BP-5178-01A-01R-1426-07
1039	TCGA-CJ-4904-01A-02R-1426-07
1040	TCGA-B8-4154-01A-01R-1188-07
1041	TCGA-CJ-4912-01A-01R-1426-07
1042	TCGA-BG-A0M7-01A-11R-A040-07
1043	TCGA-B0-4710-01A-01R-1503-07
1044	TCGA-CZ-4863-01A-01R-1503-07
1045	TCGA-CZ-5451-01A-01R-1503-07
1046	TCGA-EU-5907-01A-11R-1672-07
1047	TCGA-CZ-5463-01A-01R-1503-07
1048	TCGA-BP-5173-01A-01R-1426-07
1049	TCGA-BP-4964-01A-01R-1334-07
1050	TCGA-A3-3362-01A-02R-1325-07
1051	TCGA-B8-4143-01A-01R-1188-07
1052	TCGA-CJ-4882-01A-02R-1426-07
1053	TCGA-B0-5080-01A-01R-1503-07
1054	TCGA-BP-5006-01A-01R-1334-07
1055	TCGA-BP-5189-01A-02R-1426-07
1056	TCGA-CJ-6028-01A-11R-1672-07
1057	TCGA-CJ-5682-01A-11R-1541-07
1058	TCGA-B0-4712-01A-01R-1503-07
1059	TCGA-CW-5581-01A-02R-1541-07
1060	TCGA-B0-5703-01A-11R-1541-07
1061	TCGA-CZ-5985-01A-11R-1672-07
1062	TCGA-BP-4995-01A-01R-1334-07
1063	TCGA-CZ-5462-01A-01R-1503-07
1064	TCGA-BP-5182-01A-01R-1426-07
1065	TCGA-CZ-5453-01A-01R-1503-07
1066	TCGA-B0-5812-01A-11R-1672-07
1067	TCGA-B0-5402-01A-01R-1503-07
1068	TCGA-B0-5094-01A-01R-1420-07
1069	TCGA-CJ-4897-01A-03R-1426-07
1070	TCGA-BP-4782-01A-02R-1420-07
1071	TCGA-BP-4968-01A-01R-1334-07
1072	TCGA-CZ-5456-01A-01R-1503-07
1073	TCGA-B0-4811-01A-01R-1503-07
1074	TCGA-B8-4146-01B-11R-1672-07
1075	TCGA-CZ-4853-01A-01R-1426-07
1076	TCGA-B8-4621-01A-01R-1503-07
1077	TCGA-CZ-5461-01A-01R-1503-07
1078	TCGA-CJ-5680-01A-11R-1541-07
1079	TCGA-B4-5377-01A-01R-1503-07
1080	TCGA-CJ-6032-01A-11R-1672-07
1081	TCGA-BP-4986-01A-01R-1334-07
1082	TCGA-B8-5164-01A-01R-1420-07
1083	TCGA-BP-5196-01A-01R-1426-07
1084	TCGA-CJ-4920-01A-01R-1426-07
1085	TCGA-27-1834-01A-01R-1850-01
1086	TCGA-A3-3358-01A-01R-1541-07
1087	TCGA-B0-5121-01A-02R-1420-07
1088	TCGA-BP-5195-01A-02R-1426-07
1089	TCGA-B0-5696-01A-11R-1541-07
1090	TCGA-B0-5709-01A-11R-1541-07
1091	TCGA-CZ-5465-01A-01R-1503-07
1092	TCGA-BP-4960-01A-01R-1334-07
1093	TCGA-BP-5180-01A-01R-1426-07
1094	TCGA-B0-5698-01A-11R-1672-07
1095	TCGA-CJ-6033-01A-11R-1672-07
1096	TCGA-CW-5591-01A-01R-1541-07
1097	TCGA-B0-5085-01A-01R-1334-07
1098	TCGA-B0-4852-01A-01R-1503-07
1099	TCGA-B0-5096-01A-01R-1420-07
1100	TCGA-BP-4982-01A-01R-1334-07
1101	TCGA-CH-5790-01A-11R-1580-07
1102	TCGA-BP-5009-01A-01R-1334-07
1103	TCGA-A3-3387-01A-01R-1541-07
1104	TCGA-CZ-5469-01A-01R-1503-07
1105	TCGA-CJ-4638-01A-02R-1325-07
1106	TCGA-B8-5158-01A-01R-1420-07
1107	TCGA-EU-5904-01A-11R-1672-07
1108	TCGA-BP-5200-01A-01R-1426-07
1109	TCGA-BP-4985-01A-01R-1334-07
1110	TCGA-A3-3357-01A-02R-1420-07
1111	TCGA-BP-4976-01A-01R-1334-07
1112	TCGA-BP-5176-01A-01R-1426-07
1113	TCGA-B0-5116-01A-02R-1420-07
1114	TCGA-B8-4620-01A-02R-1325-07
1115	TCGA-BP-5175-01A-01R-1426-07
1116	TCGA-B0-5104-01A-01R-1420-07
1117	TCGA-BP-4967-01A-01R-1334-07
1118	TCGA-AS-3778-01A-01R-A32Z-07
1119	TCGA-BP-5007-01A-01R-1334-07
1120	TCGA-A3-3385-01A-02R-1420-07
1121	TCGA-B0-5707-01A-11R-1541-07
1122	TCGA-CJ-6031-01A-11R-1672-07
1123	TCGA-BP-5169-01A-01R-1426-07
1124	TCGA-BP-5177-01A-01R-1426-07
1125	TCGA-B0-5691-01A-11R-1541-07
1126	TCGA-BP-5202-01A-02R-1426-07
1127	TCGA-AK-3455-01A-01R-0864-07
1128	TCGA-CZ-5986-01A-11R-1672-07
1129	TCGA-CZ-5468-01A-01R-1503-07
1130	TCGA-BP-5198-01A-01R-1426-07
1131	TCGA-BP-4801-01A-02R-1420-07
1132	TCGA-BP-4770-01A-01R-1503-07
1133	TCGA-CJ-4916-01A-01R-1426-07
1134	TCGA-BP-5004-01A-01R-1334-07
1135	TCGA-CZ-4859-01A-02R-1426-07
1136	TCGA-B0-5120-01A-01R-1420-07
1137	TCGA-BP-4992-01A-01R-1334-07
1138	TCGA-CJ-4636-01A-02R-1325-07
1139	TCGA-A3-3365-01A-01R-0864-07
1140	TCGA-B0-5692-01A-11R-1541-07
1141	TCGA-CZ-5988-01A-11R-1672-07
1142	TCGA-CJ-5677-01A-11R-1541-07
1143	TCGA-CJ-5679-01A-11R-1541-07
1144	TCGA-B8-4153-01B-11R-1672-07
1145	TCGA-66-2755-01A-01R-0851-07
1146	TCGA-B2-4098-01A-02R-1325-07
1147	TCGA-B8-5546-01A-01R-1541-07
1148	TCGA-A3-3316-01A-01R-0864-07
1149	TCGA-CJ-4902-01A-01R-1426-07
1150	TCGA-CJ-5678-01A-11R-1541-07
1151	TCGA-B0-5705-01A-11R-1541-07
1152	TCGA-CZ-4856-01A-02R-1426-07
1153	TCGA-CJ-5676-01A-11R-1541-07
1154	TCGA-B0-5693-01A-11R-1541-07
1155	TCGA-AK-3451-01A-02R-1188-07
1156	TCGA-A2-A0SX-01A-12R-A084-07
1157	TCGA-EW-A1P5-01A-11R-A144-07
1158	TCGA-CZ-5466-01A-01R-1503-07
1159	TCGA-AK-3458-01A-01R-1503-07
1160	TCGA-B0-4827-01A-02R-1420-07
1161	TCGA-BP-5001-01A-01R-1334-07
1162	TCGA-06-0743-01A-01R-1849-01
1163	TCGA-18-4083-01A-01R-1100-07
1164	TCGA-B2-5641-01A-01R-1541-07
1165	TCGA-B0-4945-01A-01R-1420-07
1166	TCGA-B8-5545-01A-01R-1672-07
1167	TCGA-B2-5635-01A-01R-1541-07
1168	TCGA-CW-5584-01A-01R-1541-07
1169	TCGA-B0-4810-01A-01R-1503-07
1170	TCGA-CJ-4918-01A-01R-1426-07
1171	TCGA-B0-5702-01A-11R-1541-07
1172	TCGA-B0-5699-01A-11R-1541-07
1173	TCGA-CW-5588-01A-01R-1541-07
1174	TCGA-A3-3346-01A-01R-1766-07
1175	TCGA-CJ-5683-01A-11R-1541-07
1176	TCGA-B0-5075-01A-01R-1334-07
1177	TCGA-B0-5097-01A-01R-1420-07
1178	TCGA-B0-5077-01A-01R-1334-07
1179	TCGA-CZ-5460-01A-01R-1503-07
1180	TCGA-A5-A0VQ-01A-11R-A104-07
1181	TCGA-B2-4101-01A-02R-1277-07
1182	TCGA-BP-5199-01A-01R-1426-07
1183	TCGA-02-2486-01A-01R-1849-01
1184	TCGA-CZ-5982-01A-11R-1672-07
1185	TCGA-B0-4700-01A-02R-1541-07
1186	TCGA-B0-4706-01A-01R-1503-07
1187	TCGA-B0-5102-01A-01R-1420-07
1188	TCGA-CZ-5459-01A-01R-1503-07
1189	TCGA-BP-4972-01A-01R-1334-07
1190	TCGA-CJ-4903-01A-01R-1426-07
1191	TCGA-B8-5551-01A-01R-1541-07
1192	TCGA-B0-5099-01A-01R-1420-07
1193	TCGA-CJ-5681-01A-11R-1541-07
1194	TCGA-64-5778-01A-01R-1628-07
1195	TCGA-05-4410-01A-21R-1858-07
1196	TCGA-50-5049-01A-01R-1628-07
1197	TCGA-35-3615-01A-01R-0946-07
1198	TCGA-91-6831-01A-11R-1858-07
1199	TCGA-55-1596-01A-01R-0946-07
1200	TCGA-50-5933-01A-11R-1755-07
1201	TCGA-44-3918-01A-01R-A278-07
1202	TCGA-38-4632-01A-01R-1755-07
1203	TCGA-05-4430-01A-02R-1206-07
1204	TCGA-05-4396-01A-21R-1858-07
1205	TCGA-38-4625-01A-01R-1206-07
1206	TCGA-35-4123-01A-01R-1107-07
1207	TCGA-64-5775-01A-01R-1628-07
1208	TCGA-49-6744-01A-11R-1858-07
1209	TCGA-91-6828-01A-11R-1858-07
1210	TCGA-91-6835-01A-11R-1858-07
1211	TCGA-55-A490-01A-11R-A466-07
1212	TCGA-49-4487-01A-21R-1858-07
1213	TCGA-55-6642-01A-11R-1858-07
1214	TCGA-49-4486-01A-01R-1206-07
1215	TCGA-49-4488-01A-01R-1755-07
1216	TCGA-55-5899-01A-11R-1628-07
1217	TCGA-D5-6534-01A-21R-1928-07
1218	TCGA-67-3770-01A-01R-0946-07
1219	TCGA-NH-A8F7-01A-11R-A41B-07
1220	TCGA-67-4679-01B-01R-1755-07
1221	TCGA-64-5779-01A-01R-1628-07
1222	TCGA-73-4659-01A-01R-1206-07
1223	TCGA-73-4677-01A-01R-1206-07
1224	TCGA-44-2656-01A-02R-0946-07
1225	TCGA-44-6778-01A-11R-1858-07
1226	TCGA-55-1592-01A-01R-0946-07
1227	TCGA-05-4250-01A-01R-1107-07
1228	TCGA-67-3773-01A-01R-0946-07
1229	TCGA-64-1676-01A-01R-0946-07
1230	TCGA-05-4403-01A-01R-1206-07
1231	TCGA-50-5941-01A-11R-1755-07
1232	TCGA-44-3398-01A-01R-1107-07
1233	TCGA-91-6829-01A-21R-1858-07
1234	TCGA-44-6777-01A-11R-1858-07
1235	TCGA-AG-3742-01A-11R-1660-07
1236	TCGA-55-6712-01A-11R-1858-07
1237	TCGA-67-3771-01A-01R-0946-07
1238	TCGA-05-4395-01A-01R-1206-07
1239	TCGA-05-5423-01A-01R-1628-07
1240	TCGA-75-5126-01A-01R-1755-07
1241	TCGA-50-6594-01A-11R-1755-07
1242	TCGA-73-4676-01A-01R-1755-07
1243	TCGA-64-1678-01A-01R-0946-07
1244	TCGA-AA-A02R-01A-01R-A00A-07
1245	TCGA-38-4629-01A-02R-1206-07
1246	TCGA-22-4595-01A-01R-1201-07
1247	TCGA-49-4506-01A-01R-1206-07
1248	TCGA-49-4494-01A-01R-1206-07
1249	TCGA-50-5051-01A-21R-1858-07
1250	TCGA-05-5420-01A-01R-1628-07
1251	TCGA-49-6767-01A-11R-1858-07
1252	TCGA-44-2657-01A-01R-1107-07
1253	TCGA-05-4417-01A-22R-1858-07
1254	TCGA-B1-5398-01A-02R-1592-07
1255	TCGA-05-4422-01A-01R-1206-07
1256	TCGA-05-4389-01A-01R-1206-07
1257	TCGA-67-6217-01A-11R-1755-07
1258	TCGA-75-6206-01A-11R-1755-07
1259	TCGA-73-4670-01A-01R-1206-07
1260	TCGA-44-6779-01A-11R-1858-07
1261	TCGA-05-4432-01A-01R-1206-07
1262	TCGA-73-4668-01A-01R-1206-07
1263	TCGA-35-4122-01A-01R-1107-07
1264	TCGA-49-4505-01A-01R-1206-07
1265	TCGA-34-5231-01A-21R-1820-07
1266	TCGA-44-6774-01A-21R-1858-07
1267	TCGA-50-5942-01A-21R-1755-07
1268	TCGA-05-4415-01A-22R-1858-07
1269	TCGA-05-4418-01A-01R-1206-07
1270	TCGA-05-5428-01A-01R-1628-07
1271	TCGA-49-4507-01A-01R-1206-07
1272	TCGA-55-A494-01A-11R-A24X-07
1273	TCGA-55-1594-01A-01R-0946-07
1274	TCGA-50-6592-01A-11R-1755-07
1275	TCGA-EE-A2GB-06A-11R-A18T-07
1276	TCGA-75-6205-01A-11R-1755-07
1277	TCGA-35-5375-01A-01R-1628-07
1278	TCGA-44-2666-01B-02R-A277-07
1279	TCGA-38-4626-01A-01R-1206-07
1280	TCGA-BC-A5W4-01A-11R-A28V-07
1281	TCGA-49-6745-01A-11R-1858-07
1282	TCGA-86-8073-01A-11R-2241-07
1283	TCGA-64-5815-01A-01R-1628-07
1284	TCGA-05-4434-01A-01R-1206-07
1285	TCGA-BR-4370-01A-01R-1157-13
1286	TCGA-67-3774-01A-01R-0946-07
1287	TCGA-75-5125-01A-01R-1755-07
1288	TCGA-55-6543-01A-11R-1755-07
1289	TCGA-AD-5900-01A-11R-1653-07
1290	TCGA-44-2655-01A-01R-0946-07
1291	TCGA-FS-A1ZZ-06A-11R-A18S-07
1292	TCGA-44-5643-01A-01R-1628-07
1293	TCGA-67-6215-01A-11R-1755-07
1294	TCGA-50-6591-01A-11R-1755-07
1295	TCGA-44-6147-01A-11R-A278-07
1296	TCGA-46-3769-01A-01R-0980-07
1297	TCGA-22-4599-01A-01R-1443-07
1298	TCGA-66-2771-01A-01R-0980-07
1299	TCGA-33-4566-01A-01R-1443-07
1300	TCGA-56-6546-01A-11R-1820-07
1301	TCGA-37-4133-01A-01R-1100-07
1302	TCGA-63-5131-01A-01R-1443-07
1303	TCGA-18-3421-01A-01R-0980-07
1304	TCGA-18-4086-01A-01R-1100-07
1305	TCGA-22-5472-01A-01R-1635-07
1306	TCGA-66-2778-01A-02R-0851-07
1307	TCGA-22-4593-01A-21R-1820-07
1308	TCGA-37-3789-01A-01R-0980-07
1309	TCGA-46-3768-01A-01R-0980-07
1310	TCGA-22-4601-01A-01R-1443-07
1311	TCGA-39-5037-01A-01R-1443-07
1312	TCGA-66-2767-01A-01R-0851-07
1313	TCGA-37-5819-01A-01R-1635-07
1314	TCGA-43-6143-01A-11R-1820-07
1315	TCGA-18-3417-01A-01R-1443-07
1316	TCGA-56-1622-01A-01R-0692-07
1317	TCGA-66-2781-01A-01R-0851-07
1318	TCGA-22-5474-01A-01R-1635-07
1319	TCGA-22-5473-01A-01R-1635-07
1320	TCGA-60-2713-01A-01R-0851-07
1321	TCGA-85-6561-01A-11R-1820-07
1322	TCGA-66-2792-01A-01R-0980-07
1323	TCGA-66-2788-01A-01R-0980-07
1324	TCGA-43-5668-01A-01R-1635-07
1325	TCGA-46-3767-01A-01R-0980-07
1326	TCGA-60-2707-01A-01R-0851-07
1327	TCGA-46-6026-01A-11R-1820-07
1328	TCGA-66-2768-01A-01R-0851-07
1329	TCGA-66-2758-01A-02R-0851-07
1330	TCGA-66-2727-01A-01R-0980-07
1331	TCGA-22-5477-01A-01R-1635-07
1332	TCGA-39-5030-01A-01R-1443-07
1333	TCGA-43-6771-01A-11R-1820-07
1334	TCGA-18-3411-01A-01R-0980-07
1335	TCGA-39-5028-01A-01R-1443-07
1336	TCGA-33-4582-01A-01R-1443-07
1337	TCGA-33-4533-01A-01R-1201-07
1338	TCGA-37-3783-01A-01R-1201-07
1339	TCGA-34-5927-01A-11R-1820-07
1340	TCGA-66-2787-01A-01R-0980-07
1341	TCGA-34-5239-01A-21R-1820-07
1342	TCGA-66-2795-01A-02R-0980-07
1343	TCGA-NJ-A4YI-01A-11R-A262-07
1344	TCGA-21-1076-01A-01R-0692-07
1345	TCGA-39-5035-01A-01R-1443-07
1346	TCGA-18-3415-01A-01R-0980-07
1347	TCGA-21-5784-01A-01R-1635-07
1348	TCGA-66-2766-01A-01R-0851-07
1349	TCGA-66-2789-01A-01R-0980-07
1350	TCGA-66-2782-01A-01R-0851-07
1351	TCGA-43-3394-01A-01R-0980-07
1352	TCGA-33-4538-01A-01R-1201-07
1353	TCGA-21-1081-01A-01R-0692-07
1354	TCGA-21-5787-01A-01R-1635-07
1355	TCGA-60-2722-01A-01R-0851-07
1356	TCGA-66-2744-01A-01R-0980-07
1357	TCGA-44-7670-01A-11R-2066-07
1358	TCGA-22-4607-01A-01R-1201-07
1359	TCGA-18-3419-01A-01R-0980-07
1360	TCGA-22-4591-01A-01R-1201-07
1361	TCGA-66-2794-01A-01R-1201-07
1362	TCGA-33-4532-01A-01R-1201-07
1363	TCGA-22-5471-01A-01R-1635-07
1364	TCGA-21-5782-01A-01R-1635-07
1365	TCGA-21-1070-01A-01R-0692-07
1366	TCGA-18-3406-01A-01R-0980-07
1367	TCGA-21-5786-01A-01R-1635-07
1368	TCGA-39-5031-01A-01R-1443-07
1369	TCGA-70-6722-01A-11R-1820-07
1370	TCGA-22-5489-01A-01R-1635-07
1371	TCGA-66-2759-01A-01R-0851-07
1372	TCGA-56-6545-01A-11R-1820-07
1373	TCGA-39-5029-01A-01R-1443-07
1374	TCGA-39-5016-01A-01R-1443-07
1375	TCGA-60-2723-01A-01R-0851-07
1376	TCGA-33-4583-01A-01R-1443-07
1377	TCGA-60-2711-01A-01R-0851-07
1378	TCGA-70-6723-01A-11R-1820-07
1379	TCGA-22-0944-01A-01R-0692-07
1380	TCGA-66-2756-01A-01R-0851-07
1381	TCGA-39-5022-01A-21R-1820-07
1382	TCGA-43-2578-01A-01R-0851-07
1383	TCGA-18-3410-01A-01R-0980-07
1384	TCGA-37-4141-01A-02R-1100-07
1385	TCGA-66-2754-01A-01R-0980-07
1386	TCGA-33-4586-01A-01R-1443-07
1387	TCGA-66-2773-01A-01R-1201-07
1388	TCGA-66-2770-01A-01R-0851-07
1389	TCGA-37-4135-01A-01R-1100-07
1390	TCGA-18-3416-01A-01R-0980-07
1391	TCGA-D3-A2JC-06A-11R-A18T-07
1392	TCGA-66-2786-01A-01R-0851-07
1393	TCGA-22-1012-01A-01R-0692-07
1394	TCGA-43-6647-01A-11R-1820-07
1395	TCGA-FS-A1ZS-06A-12R-A18T-07
1396	TCGA-66-2800-01A-01R-1201-07
1397	TCGA-60-2725-01A-01R-1201-07
1398	TCGA-18-5592-01A-01R-1635-07
1399	TCGA-43-3920-01A-01R-0980-07
1400	TCGA-22-5478-01A-01R-1635-07
1401	TCGA-22-5492-01A-01R-1635-07
1402	TCGA-66-2793-01A-01R-1201-07
1403	TCGA-39-5027-01A-21R-1820-07
1404	TCGA-46-6025-01A-11R-1820-07
1405	TCGA-46-3765-01A-01R-0980-07
1406	TCGA-60-2724-01A-01R-0851-07
1407	TCGA-51-4079-01A-01R-1100-07
1408	TCGA-66-2742-01A-01R-0980-07
1409	TCGA-34-2600-01A-01R-0851-07
1410	TCGA-D9-A1JW-06A-11R-A18S-07
1411	TCGA-21-1071-01A-01R-0692-07
1412	TCGA-ER-A19F-06A-11R-A18S-07
1413	TCGA-85-6175-01A-11R-1820-07
1414	TCGA-34-2608-01A-02R-0851-07
1415	TCGA-39-5024-01A-21R-1820-07
1416	TCGA-39-5039-01A-01R-1443-07
1417	TCGA-FS-A1ZK-06A-11R-A18T-07
1418	TCGA-66-2780-01A-01R-0851-07
1419	TCGA-18-4721-01A-01R-1443-07
1420	TCGA-51-4080-01A-01R-1100-07
1421	TCGA-G9-6351-01A-21R-1965-07
1422	TCGA-34-5236-01A-21R-1820-07
1423	TCGA-R2-A69V-01A-11R-A32P-07
1424	TCGA-66-2791-01A-01R-0980-07
1425	TCGA-18-3407-01A-01R-0980-07
1426	TCGA-63-5128-01A-01R-1443-07
1427	TCGA-43-6770-01A-11R-1820-07
1428	TCGA-EE-A2MS-06A-11R-A18S-07
1429	TCGA-56-5898-01A-11R-1635-07
1430	TCGA-EA-A4BA-01A-21R-A26T-07
1431	TCGA-BR-4256-01A-01R-1131-13
1432	TCGA-34-5232-01A-21R-1820-07
1433	TCGA-22-4604-01A-01R-1201-07
1434	TCGA-66-2734-01A-01R-0980-07
1435	TCGA-G9-6342-01A-11R-1965-07
1436	TCGA-39-5036-01A-01R-1443-07
1437	TCGA-A3-3373-01A-02R-1420-07
1438	TCGA-22-4613-01A-01R-1443-07
1439	TCGA-51-4081-01A-01R-1100-07
1440	TCGA-22-5485-01A-01R-1635-07
1441	TCGA-D3-A3ML-06A-11R-A21D-07
1442	TCGA-C5-A2LX-01A-11R-A18M-07
1443	TCGA-AA-3496-01A-21R-1839-07
1444	TCGA-34-5929-01A-11R-1820-07
1445	TCGA-18-3412-01A-01R-0980-07
1446	TCGA-39-5019-01A-01R-1820-07
1447	TCGA-EE-A3AF-06A-11R-A18S-07
1448	TCGA-39-5021-01A-01R-1443-07
1449	TCGA-22-5480-01A-01R-1635-07
1450	TCGA-DK-A3IN-01A-11R-A20F-07
1451	TCGA-ER-A2NE-06A-21R-A18T-07
1452	TCGA-BR-6852-01A-11R-1884-13
1453	TCGA-14-0790-01B-01R-1849-01
1454	TCGA-60-2708-01A-01R-0851-07
1455	TCGA-A5-A0VP-01A-21R-A104-07
1456	TCGA-E6-A1LZ-01A-11R-A144-07
1457	TCGA-D1-A16X-01A-11R-A12I-07
1458	TCGA-D7-A4YU-01A-21R-A251-31
1459	TCGA-BP-4164-01A-02R-1325-07
1460	TCGA-BS-A0TE-01A-11R-A104-07
1461	TCGA-D1-A17A-01A-11R-A12I-07
1462	TCGA-AX-A0J1-01A-11R-A040-07
1463	TCGA-AX-A060-01A-11R-A00V-07
1464	TCGA-D1-A160-01A-11R-A118-07
1465	TCGA-B5-A0K0-01A-11R-A16W-07
1466	TCGA-B5-A11S-01A-11R-A118-07
1467	TCGA-A5-A0R6-01A-11R-A104-07
1468	TCGA-D1-A15X-01A-11R-A118-07
1469	TCGA-AP-A0LG-01A-11R-A16W-07
1470	TCGA-BS-A0UL-01A-11R-A109-07
1471	TCGA-AP-A0LT-01A-11R-A040-07
1472	TCGA-A5-A0GB-01A-11R-A040-07
1473	TCGA-D1-A17H-01A-11R-A12I-07
1474	TCGA-AX-A05Y-01A-11R-A00V-07
1475	TCGA-B5-A1MU-01A-11R-A13S-07
1476	TCGA-D1-A17N-01A-11R-A12I-07
1477	TCGA-AX-A05S-01A-11R-A00V-07
1478	TCGA-BS-A0U5-01A-11R-A109-07
1479	TCGA-AX-A2HF-01A-11R-A17B-07
1480	TCGA-AJ-A23M-01A-11R-A157-07
1481	TCGA-D1-A177-01A-21R-A12I-07
1482	TCGA-BS-A0UJ-01A-12R-A104-07
1483	TCGA-D1-A163-01A-11R-A12I-07
1484	TCGA-AP-A0LE-01A-11R-A104-07
1485	TCGA-AP-A0LF-01A-11R-A118-07
1486	TCGA-B5-A11H-01A-11R-A118-07
1487	TCGA-D1-A17D-01A-12R-A12I-07
1488	TCGA-B5-A0JZ-01A-11R-A040-07
1489	TCGA-EJ-7783-01A-11R-2118-07
1490	TCGA-D1-A16F-01A-11R-A12I-07
1491	TCGA-B5-A11X-01A-11R-A10J-07
1492	TCGA-A5-A0G9-01A-11R-A040-07
1493	TCGA-BG-A0M4-01A-11R-A104-07
1494	TCGA-FI-A2EW-01A-11R-A17B-07
1495	TCGA-A5-A0GN-01A-11R-A040-07
1496	TCGA-A5-A0GH-01A-21R-A16W-07
1497	TCGA-BG-A18A-01A-21R-A12I-07
1498	TCGA-BS-A0U7-01A-21R-A104-07
1499	TCGA-BG-A0VZ-01A-11R-A109-07
1500	TCGA-D1-A0ZO-01A-11R-A118-07
1501	TCGA-AX-A06H-01A-11R-A118-07
1502	TCGA-D1-A17R-01A-11R-A12I-07
1503	TCGA-D1-A17U-01A-21R-A12I-07
1504	TCGA-B5-A11V-01A-11R-A10J-07
1505	TCGA-AP-A054-01A-11R-A16W-07
1506	TCGA-D1-A17M-01A-21R-A12I-07
1507	TCGA-27-2519-01A-01R-1850-01
1508	TCGA-BS-A0TA-01A-11R-A104-07
1509	TCGA-B5-A0K6-01A-11R-A040-07
1510	TCGA-D1-A0ZV-01A-11R-A10J-07
1511	TCGA-A5-A0GQ-01A-11R-A118-07
1512	TCGA-D1-A15Z-01A-11R-A118-07
1513	TCGA-D1-A16R-01A-11R-A12I-07
1514	TCGA-A5-A0R8-01A-11R-A104-07
1515	TCGA-BS-A0V6-01A-11R-A118-07
1516	TCGA-BG-A0RY-01A-11R-A104-07
1517	TCGA-BG-A0M3-01A-11R-A104-07
1518	TCGA-A5-A0GU-01A-11R-A16W-07
1519	TCGA-B5-A0JT-01A-21R-A118-07
1520	TCGA-D1-A17T-01A-11R-A12I-07
1521	TCGA-B5-A121-01A-31R-A118-07
1522	TCGA-BG-A0VV-01A-21R-A118-07
1523	TCGA-B5-A11M-01A-11R-A118-07
1524	TCGA-BG-A0M6-01A-31R-A104-07
1525	TCGA-FI-A2EX-01A-11R-A17B-07
1526	TCGA-FD-A3SQ-01A-21R-A22U-07
1527	TCGA-D1-A17K-01A-11R-A12I-07
1528	TCGA-78-7147-01A-11R-2039-07
1529	TCGA-G9-6333-01A-12R-1965-07
1530	TCGA-BG-A0W1-01A-12R-A109-07
1531	TCGA-14-0781-01B-01R-1849-01
1532	TCGA-AX-A0IW-01A-11R-A040-07
1533	TCGA-D1-A16Q-01A-12R-A12I-07
1534	TCGA-D1-A17S-01A-11R-A12I-07
1535	TCGA-AX-A062-01A-11R-A00V-07
1536	TCGA-BG-A0W2-01A-11R-A109-07
1537	TCGA-A5-A0R9-01A-11R-A104-07
1538	TCGA-A5-A0GJ-01A-11R-A040-07
1539	TCGA-AU-6004-01A-11R-1723-07
1540	TCGA-BS-A0U8-01A-11R-A104-07
1541	TCGA-AP-A05N-01A-11R-A00V-07
1542	TCGA-CC-5259-01A-31R-A213-07
1543	TCGA-BR-8081-01A-11R-2343-13
1544	TCGA-BS-A0V7-01A-21R-A118-07
1545	TCGA-AX-A05W-01A-21R-A466-07
1546	TCGA-EE-A29Q-06A-11R-A18T-07
1547	TCGA-A5-A0GA-01A-11R-A040-07
1548	TCGA-D1-A16J-01A-11R-A12I-07
1549	TCGA-BK-A0CB-01A-32R-A104-07
1550	TCGA-A5-A0RA-01A-21R-A104-07
1551	TCGA-EB-A5UN-06A-11R-A311-07
1552	TCGA-AP-A0L8-01A-11R-A040-07
1553	TCGA-AX-A064-01A-11R-A00V-07
1554	TCGA-D5-5537-01A-21R-1928-07
1555	TCGA-GV-A3QI-01A-11R-A220-07
1556	TCGA-B5-A0K7-01A-11R-A104-07
1557	TCGA-A5-A0GV-01A-31R-A16W-07
1558	TCGA-D8-A1JT-01A-31R-A13Q-07
1559	TCGA-AP-A05P-01A-11R-A16W-07
1560	TCGA-D1-A176-01A-11R-A12I-07
1561	TCGA-ER-A2NC-06A-11R-A18T-07
1562	TCGA-BG-A0VX-01A-11R-A118-07
1563	TCGA-EB-A551-01A-21R-A27Q-07
1564	TCGA-D1-A0ZS-01A-11R-A118-07
1565	TCGA-B5-A11G-01A-13R-A118-07
1566	TCGA-D1-A16D-01A-11R-A12I-07
1567	TCGA-A6-6648-01A-11R-1774-07
1568	TCGA-E2-A1LG-01A-21R-A14M-07
1569	TCGA-AP-A0LD-01A-11R-A040-07
1570	TCGA-BK-A0CC-01B-04R-A277-07
1571	TCGA-C5-A1BM-01A-11R-A13Y-07
1572	TCGA-A6-5656-01A-21R-1839-07
1573	TCGA-ER-A19M-06A-61R-A239-07
1574	TCGA-BR-4280-01A-01R-1131-13
1575	TCGA-B5-A0K8-01A-11R-A14M-07
1576	TCGA-CG-4306-01A-01R-1157-13
1577	TCGA-BK-A13C-01A-11R-A118-07
1578	TCGA-BG-A0LX-01A-11R-A16W-07
1579	TCGA-BR-8296-01A-11R-2343-13
1580	TCGA-BG-A186-01A-11R-A12I-07
1581	TCGA-HI-7171-01A-12R-2118-07
1582	TCGA-BS-A0U9-01B-21R-A10J-07
1583	TCGA-B5-A0JN-01A-11R-A104-07
1584	TCGA-D7-6528-01A-11R-1802-13
1585	TCGA-EK-A3GJ-01A-21R-A213-07
1586	TCGA-CG-4442-01A-01R-1157-13
1587	TCGA-HG-A2PA-01A-11R-A213-07
1588	TCGA-Q1-A73S-01A-11R-A33Z-07
1589	TCGA-BS-A0TI-01A-11R-A104-07
1590	TCGA-B5-A11J-01A-11R-A118-07
1591	TCGA-D1-A0ZZ-01A-11R-A10J-07
1592	TCGA-EY-A212-01A-11R-A14M-07
1593	TCGA-ER-A19B-06A-11R-A18S-07
1594	TCGA-AX-A2H5-01A-11R-A17B-07
1595	TCGA-AP-A0LI-01A-11R-A040-07
1596	TCGA-D7-6521-01A-11R-1802-13
1597	TCGA-B5-A11O-01A-11R-A118-07
1598	TCGA-C8-A274-01A-11R-A16F-07
1599	TCGA-F4-6809-01A-11R-1839-07
1600	TCGA-BR-A44U-01A-11R-A36D-31
1601	TCGA-BG-A0MT-01A-11R-A104-07
1602	TCGA-D1-A17L-01A-11R-A12I-07
1603	TCGA-BR-A4J7-01A-31R-A251-31
1604	TCGA-BR-4366-01A-01R-1157-13
1605	TCGA-GD-A3OQ-01A-32R-A220-07
1606	TCGA-A5-A0GM-01A-11R-A040-07
1607	TCGA-EE-A2MQ-06A-11R-A18S-07
1608	TCGA-D1-A0ZP-01A-21R-A10J-07
1609	TCGA-B5-A1MY-01A-11R-A144-07
1610	TCGA-FG-6688-01A-11R-1896-07
1611	TCGA-D1-A169-01A-11R-A12I-07
1612	TCGA-AP-A0LH-01A-11R-A16W-07
1613	TCGA-AD-6895-01A-11R-1928-07
1614	TCGA-AA-A02E-01A-01R-A00A-07
1615	TCGA-EY-A1GS-01A-11R-A13S-07
1616	TCGA-AA-3660-01A-01R-1723-07
1617	TCGA-F4-6806-01A-11R-1839-07
1618	TCGA-D1-A16N-01A-11R-A12I-07
1619	TCGA-D1-A168-01A-31R-A12I-07
1620	TCGA-GM-A2DB-01A-31R-A18M-07
1621	TCGA-EB-A5UM-01A-11R-A311-07
1622	TCGA-BK-A139-01A-11R-A118-07
1623	TCGA-D1-A16E-01A-22R-A12I-07
1624	TCGA-D1-A102-01A-11R-A10J-07
1625	TCGA-A5-A0G5-01A-11R-A040-07
1626	TCGA-B5-A0K1-01A-11R-A16W-07
1627	TCGA-BR-8080-01A-11R-2343-13
1628	TCGA-F4-6570-01A-11R-1774-07
1629	TCGA-BR-7715-01A-11R-2055-13
1630	TCGA-D3-A5GO-06A-12R-A27Q-07
1631	TCGA-RP-A694-06A-11R-A311-07
1632	TCGA-97-7938-01A-11R-2170-07
1633	TCGA-B5-A11Z-01A-11R-A10J-07
1634	TCGA-BG-A0M2-01A-11R-A104-07
1635	TCGA-AP-A0LL-01A-12R-A104-07
1636	TCGA-A5-A0GE-01A-11R-A16W-07
1637	TCGA-D1-A16S-01A-11R-A12I-07
1638	TCGA-55-8207-01A-11R-2241-07
1639	TCGA-D1-A1NX-01A-11R-A16F-07
1640	TCGA-BM-6198-01A-11R-1736-07
1641	TCGA-A5-A0R7-01A-31R-A16W-07
1642	TCGA-BG-A0MS-01A-11R-A104-07
1643	TCGA-D3-A51R-06A-11R-A266-07
1644	TCGA-BG-A0VW-01A-11R-A118-07
1645	TCGA-CH-5746-01A-11R-1580-07
1646	TCGA-06-0174-01A-01R-1849-01
1647	TCGA-CD-5801-01A-11R-1602-13
1648	TCGA-KK-A59V-01A-11R-A29R-07
1649	TCGA-EE-A3AA-06A-11R-A18S-07
1650	TCGA-HT-8113-01A-11R-2404-07
1651	TCGA-A5-A0VO-01A-21R-A109-07
1652	TCGA-DY-A1DF-01A-11R-A155-07
1653	TCGA-MP-A4T6-01A-32R-A262-07
1654	TCGA-AX-A06L-01A-11R-A118-07
1655	TCGA-B5-A0K4-01A-11R-A040-07
1656	TCGA-G4-6586-01A-11R-1774-07
1657	TCGA-55-6983-01A-11R-1949-07
1658	TCGA-AP-A053-01A-21R-A00V-07
1659	TCGA-EW-A1OX-01A-11R-A144-07
1660	TCGA-F1-6874-01A-11R-1884-13
1661	TCGA-AX-A1C7-01A-11R-A137-07
1662	TCGA-DD-A11D-01A-11R-A131-07
1663	TCGA-FI-A2F8-01A-12R-A17B-07
1664	TCGA-AP-A0L9-01A-11R-A040-07
1665	TCGA-B5-A11Q-01A-11R-A118-07
1666	TCGA-D9-A6EC-06A-11R-A311-07
1667	TCGA-B5-A11I-01A-11R-A10J-07
1668	TCGA-D1-A15W-01A-11R-A118-07
1669	TCGA-EJ-5519-01A-01R-1580-07
1670	TCGA-G9-6365-01A-11R-1789-07
1671	TCGA-EJ-5506-01A-01R-1580-07
1672	TCGA-G9-6378-01A-11R-1789-07
1673	TCGA-EJ-5527-01A-01R-1580-07
1674	TCGA-G9-6336-01A-11R-1789-07
1675	TCGA-CH-5753-01A-11R-1580-07
1676	TCGA-CH-5764-01A-21R-1580-07
1677	TCGA-CH-5791-01A-11R-1580-07
1678	TCGA-EJ-5526-01A-01R-1580-07
1679	TCGA-G9-6363-01A-21R-1789-07
1680	TCGA-CH-5752-01A-11R-1580-07
1681	TCGA-D3-A2JP-06A-11R-A18S-07
1682	TCGA-EJ-5532-01A-01R-1580-07
1683	TCGA-CH-5763-01A-11R-1580-07
1684	TCGA-CH-5766-01A-11R-1580-07
1685	TCGA-EJ-5531-01A-01R-1580-07
1686	TCGA-CH-5771-01A-21R-1580-07
1687	TCGA-EJ-5508-01A-02R-1580-07
1688	TCGA-EJ-5521-01A-01R-1580-07
1689	TCGA-CH-5767-01A-11R-1789-07
1690	TCGA-EJ-5516-01A-01R-1580-07
1691	TCGA-G9-6356-01A-11R-1789-07
1692	TCGA-EJ-5514-01A-01R-1580-07
1693	TCGA-G9-6364-01A-21R-1789-07
1694	TCGA-CH-5761-01A-11R-1580-07
1695	TCGA-EJ-5524-01A-01R-1580-07
1696	TCGA-CH-5768-01A-11R-1580-07
1697	TCGA-CH-5744-01A-11R-1580-07
1698	TCGA-CH-5741-01A-11R-1580-07
1699	TCGA-G9-6332-01A-11R-1789-07
1700	TCGA-EJ-5512-01A-01R-1580-07
1701	TCGA-CH-5738-01A-11R-1580-07
1702	TCGA-EJ-5496-01A-01R-1580-07
1703	TCGA-EJ-5504-01A-01R-1580-07
1704	TCGA-CH-5739-01A-11R-1580-07
1705	TCGA-EJ-5505-01A-01R-1580-07
1706	TCGA-G9-6371-01A-11R-1789-07
1707	TCGA-G9-6494-01A-11R-1789-07
1708	TCGA-EJ-5525-01A-01R-1580-07
1709	TCGA-CH-5750-01A-11R-1580-07
1710	TCGA-B6-A0IA-01A-11R-A034-07
1711	TCGA-AR-A0U3-01A-11R-A109-07
1712	TCGA-A3-3320-01A-02R-1325-07
1713	TCGA-BP-4162-01A-02R-1325-07
1714	TCGA-A3-3311-01A-02R-1325-07
1715	TCGA-B2-4102-01A-02R-1325-07
1716	TCGA-CJ-4644-01A-02R-1325-07
1717	TCGA-AK-3436-01A-02R-1325-07
1718	TCGA-J4-A6G1-01A-11R-A311-07
1719	TCGA-QU-A6IM-01A-11R-A31N-07
1720	TCGA-G9-6366-01A-11R-2118-07
1721	TCGA-BR-4201-01A-01R-1131-13
1722	TCGA-CJ-4905-01A-02R-1426-07
1723	TCGA-A3-3370-01A-02R-1420-07
1724	TCGA-A3-3372-01A-02R-1325-07
1725	TCGA-A3-3351-01A-02R-1325-07
1726	TCGA-BP-4163-01A-02R-1325-07
1727	TCGA-50-6593-01A-11R-1755-07
1728	TCGA-DA-A3F8-06A-11R-A20F-07
1729	TCGA-BS-A0TD-01A-11R-A104-07
1730	TCGA-BG-A0MC-01A-21R-A040-07
1731	TCGA-Q1-A73P-01A-11R-A32P-07
1732	TCGA-AX-A05T-01A-11R-A00V-07
1733	TCGA-BG-A0LW-01A-11R-A16W-07
1734	TCGA-BG-A0M0-01A-11R-A104-07
1735	TCGA-28-1753-01A-01R-1850-01
1736	TCGA-EE-A2ME-06A-11R-A18T-07
1737	TCGA-D3-A1Q4-06A-11R-A18T-07
1738	TCGA-IR-A3LH-01A-21R-A213-07
1739	TCGA-G4-6588-01A-11R-1774-07
1740	TCGA-NH-A5IV-01A-42R-A37K-07
1741	TCGA-DU-6399-01A-12R-1708-07
1742	TCGA-CK-6751-01A-11R-1839-07
1743	TCGA-HU-A4H2-01A-11R-A251-31
1744	TCGA-FD-A3SM-01A-11R-A22U-07
1745	TCGA-DJ-A2Q0-01A-11R-A206-07
1746	TCGA-EI-6885-01A-11R-1928-07
1747	TCGA-CG-5721-01A-11R-1602-13
1748	TCGA-AA-3712-01A-21R-1723-07
1749	TCGA-BF-A1PU-01A-11R-A18S-07
1750	TCGA-AO-A1KS-01A-11R-A13Q-07
1751	TCGA-EE-A3JA-06A-11R-A20F-07
1752	TCGA-DM-A1HB-01A-21R-A180-07
1753	TCGA-BR-4368-01A-01R-1157-13
1754	TCGA-CM-6678-01A-11R-1839-07
1755	TCGA-D5-6932-01A-11R-1928-07
1756	TCGA-BQ-7061-01A-11R-1965-07
1757	TCGA-CG-5732-01A-11R-1602-13
1758	TCGA-AK-3427-01A-01R-0864-07
1759	TCGA-BR-7717-01A-11R-2055-13
1760	TCGA-EE-A3AB-06A-11R-A18S-07
1761	TCGA-CD-8526-01A-11R-2343-13
1762	TCGA-AZ-6599-01A-11R-1774-07
1763	TCGA-95-7039-01A-11R-1949-07
1764	TCGA-BR-8372-01A-11R-2343-13
1765	TCGA-CG-4436-01A-01R-1157-13
1766	TCGA-D8-A1JA-01A-11R-A13Q-07
1767	TCGA-EE-A2GC-06A-11R-A18T-07
1768	TCGA-D7-A4Z0-01A-22R-A251-31
1769	TCGA-CM-4748-01A-01R-1410-07
1770	TCGA-DM-A280-01A-12R-A16W-07
1771	TCGA-AG-A01J-01A-01R-A00A-07
1772	TCGA-BH-A0HF-01A-11R-A056-07
1773	TCGA-78-7633-01A-11R-2066-07
1774	TCGA-91-7771-01A-11R-2170-07
1775	TCGA-EQ-8122-01A-11R-2343-13
1776	TCGA-A7-A26F-01B-04R-A22O-07
1777	TCGA-BR-4257-01A-01R-1131-13
1778	TCGA-BR-7707-01A-11R-2055-13
1779	TCGA-BR-8591-01A-11R-2402-13
1780	TCGA-HT-7693-01A-11R-2256-07
1781	TCGA-DS-A1OC-01A-11R-A14Y-07
1782	TCGA-DS-A1OD-01A-11R-A14Y-07
1783	TCGA-FD-A3N5-01A-11R-A21D-07
1784	TCGA-GV-A3JV-01A-11R-A220-07
1785	TCGA-G2-A3IB-01A-11R-A20F-07
1786	TCGA-BT-A20R-01A-12R-A16R-07
1787	TCGA-DK-A3IL-01A-11R-A20F-07
1788	TCGA-G2-A2EL-01A-12R-A18C-07
1789	TCGA-G2-A2EO-01A-11R-A180-07
1790	TCGA-DK-A1AC-01A-11R-A13Y-07
1791	TCGA-H4-A2HQ-01A-11R-A180-07
1792	TCGA-GV-A3JX-01A-11R-A20F-07
1793	TCGA-Q1-A6DT-01A-11R-A32P-07
1794	TCGA-E5-A2PC-01A-11R-A206-07
1795	TCGA-GC-A3RB-01A-12R-A220-07
1796	TCGA-GD-A3OS-01A-12R-A220-07
1797	TCGA-GV-A3QG-01A-11R-A220-07
1798	TCGA-A6-6652-01A-11R-1774-07
1799	TCGA-DK-A2HX-01A-12R-A18C-07
1800	TCGA-BL-A3JM-01A-12R-A21D-07
1801	TCGA-DK-A2I2-01A-11R-A180-07
1802	TCGA-FD-A3B8-01A-31R-A20F-07
1803	TCGA-DK-A3IQ-01A-31R-A32Y-07
1804	TCGA-DK-A3IT-01A-31R-A20F-07
1805	TCGA-G2-A2EF-01A-12R-A18C-07
1806	TCGA-DK-A1A6-01A-11R-A13Y-07
1807	TCGA-CF-A27C-01A-11R-A16R-07
1808	TCGA-GC-A3I6-01A-11R-A20F-07
1809	TCGA-DK-A3IK-01A-32R-A21D-07
1810	TCGA-FD-A3B6-01A-21R-A20F-07
1811	TCGA-GD-A2C5-01A-12R-A180-07
1812	TCGA-DK-A3IM-01A-11R-A20F-07
1813	TCGA-DK-A1AA-01A-11R-A13Y-07
1814	TCGA-DK-A1AF-01A-11R-A13Y-07
1815	TCGA-G2-A2EC-01A-11R-A180-07
1816	TCGA-FD-A3B4-01A-12R-A206-07
1817	TCGA-DK-A3IV-01A-22R-A21D-07
1818	TCGA-DK-A1AE-01A-11R-A13Y-07
1819	TCGA-BT-A2LA-01A-11R-A18C-07
1820	TCGA-G2-A2EK-01A-22R-A18C-07
1821	TCGA-FD-A3NA-01A-11R-A21D-07
1822	TCGA-BT-A2LD-01A-12R-A20F-07
1823	TCGA-G2-A3IE-01A-11R-A20F-07
1824	TCGA-GD-A3OP-01A-21R-A220-07
1825	TCGA-HQ-A2OE-01A-11R-A206-07
1826	TCGA-DK-A3IS-01A-21R-A21D-07
1827	TCGA-GV-A3QH-01A-11R-A220-07
1828	TCGA-FU-A40J-01A-11R-A24H-07
1829	TCGA-DK-A2I1-01A-11R-A180-07
1830	TCGA-DK-A1AG-01A-11R-A13Y-07
1831	TCGA-CF-A3MG-01A-11R-A20F-07
1832	TCGA-E9-A22E-01A-11R-A157-07
1833	TCGA-FD-A3N6-01A-11R-A21D-07
1834	TCGA-FD-A3B3-01A-12R-A206-07
1835	TCGA-ER-A194-01A-11R-A18U-07
1836	TCGA-FD-A3B5-01A-11R-A20F-07
1837	TCGA-BT-A20X-01A-11R-A16R-07
1838	TCGA-EE-A2MF-06A-11R-A21D-07
1839	TCGA-D5-6926-01A-11R-1928-07
1840	TCGA-A6-5662-01A-01R-1653-07
1841	TCGA-CM-5861-01A-01R-1653-07
1842	TCGA-A6-5657-01A-01R-A32Z-07
1843	TCGA-AA-3662-01A-01R-1723-07
1844	TCGA-CM-6677-01A-11R-1839-07
1845	TCGA-DM-A28C-01A-11R-A32Y-07
1846	TCGA-D5-6922-01A-11R-1928-07
1847	TCGA-D5-6535-01A-11R-1723-07
1848	TCGA-CM-6674-01A-11R-1839-07
1849	TCGA-AD-6963-01A-11R-1928-07
1850	TCGA-AA-3815-01A-01R-1022-07
1851	TCGA-AZ-6608-01A-11R-1839-07
1852	TCGA-A6-2671-01A-01R-1410-07
1853	TCGA-CM-5860-01A-01R-1653-07
1854	TCGA-CK-6746-01A-11R-1839-07
1855	TCGA-CM-6161-01A-11R-1653-07
1856	TCGA-CA-6719-01A-11R-1839-07
1857	TCGA-D5-6539-01A-11R-1723-07
1858	TCGA-AZ-4616-01A-21R-1839-07
1859	TCGA-G4-6299-01A-11R-1774-07
1860	TCGA-D5-6927-01A-21R-1928-07
1861	TCGA-AA-3663-01A-01R-1723-07
1862	TCGA-AY-6196-01A-11R-1723-07
1863	TCGA-BT-A2LB-01A-11R-A18C-07
1864	TCGA-DM-A0XD-01A-12R-A155-07
1865	TCGA-AZ-4323-01A-21R-1839-07
1866	TCGA-AM-5821-01A-01R-1653-07
1867	TCGA-DM-A282-01A-12R-A16W-07
1868	TCGA-AZ-6603-01A-11R-1839-07
1869	TCGA-EE-A29S-06A-11R-A18T-07
1870	TCGA-DM-A1HA-01A-11R-A155-07
1871	TCGA-DM-A1D4-01A-21R-A155-07
1872	TCGA-F4-6460-01A-11R-1774-07
1873	TCGA-A6-5660-01A-01R-1653-07
1874	TCGA-CM-5864-01A-01R-1653-07
1875	TCGA-28-1747-01C-01R-1850-01
1876	TCGA-41-4097-01A-01R-1850-01
1877	TCGA-A6-6142-01A-11R-1774-07
1878	TCGA-CA-5254-01A-21R-1839-07
1879	TCGA-D5-6923-01A-11R-A32Z-07
1880	TCGA-DM-A0X9-01A-11R-A155-07
1881	TCGA-G4-6317-01A-11R-1723-07
1882	TCGA-AZ-4682-01B-01R-A32Z-07
1883	TCGA-55-8085-01A-11R-2241-07
1884	TCGA-55-8208-01A-11R-2241-07
1885	TCGA-AZ-4684-01A-01R-1410-07
1886	TCGA-69-7765-01A-11R-2170-07
1887	TCGA-CM-4744-01A-01R-A32Z-07
1888	TCGA-A6-6137-01A-11R-1774-07
1889	TCGA-BR-6802-01A-11R-1884-13
1890	TCGA-F4-6703-01A-11R-1839-07
1891	TCGA-A6-5659-01B-04R-A277-07
1892	TCGA-AY-A71X-01A-12R-A37K-07
1893	TCGA-F4-6459-01A-11R-1774-07
1894	TCGA-A6-5661-01A-01R-1653-07
1895	TCGA-CA-5797-01A-01R-1653-07
1896	TCGA-A8-A08P-01A-11R-A00Z-07
1897	TCGA-DM-A1D7-01A-11R-A155-07
1898	TCGA-D5-6898-01A-11R-1928-07
1899	TCGA-F4-6807-01A-11R-1839-07
1900	TCGA-CA-5255-01A-11R-1839-07
1901	TCGA-AN-A0FN-01A-11R-A034-07
1902	TCGA-D5-6538-01A-11R-1723-07
1903	TCGA-HJ-7597-01A-21R-2203-13
1904	TCGA-D5-6931-01A-11R-1928-07
1905	TCGA-CM-4747-01A-01R-1410-07
1906	TCGA-CA-6715-01A-21R-1839-07
1907	TCGA-CM-5341-01A-01R-1410-07
1908	TCGA-D5-5539-01A-01R-1653-07
1909	TCGA-AD-6965-01A-11R-1928-07
1910	TCGA-D5-6531-01A-11R-1723-07
1911	TCGA-D5-6924-01A-11R-1928-07
1912	TCGA-DA-A1I8-06A-11R-A18T-07
1913	TCGA-DM-A1D6-01A-21R-A155-07
1914	TCGA-AG-3882-01A-01R-0905-07
1915	TCGA-A8-A08T-01A-21R-A00Z-07
1916	TCGA-AO-A0JC-01A-11R-A056-07
1917	TCGA-78-7150-01A-21R-2039-07
1918	TCGA-GC-A3YS-01A-11R-A23N-07
1919	TCGA-D8-A1J9-01A-11R-A13Q-07
1920	TCGA-AA-3692-01A-01R-0905-07
1921	TCGA-CK-6747-01A-11R-1839-07
1922	TCGA-AA-A02K-01A-03R-A32Y-07
1923	TCGA-D3-A3MV-06A-11R-A21D-07
1924	TCGA-GF-A6C9-06A-11R-A311-07
1925	TCGA-CD-A48C-01A-11R-A24K-31
1926	TCGA-AZ-6600-01A-11R-1774-07
1927	TCGA-AA-3655-01A-02R-1723-07
1928	TCGA-CA-6717-01A-11R-1839-07
1929	TCGA-D3-A1Q7-06A-11R-A18T-07
1930	TCGA-CM-6165-01A-11R-1653-07
1931	TCGA-D5-6920-01A-11R-1928-07
1932	TCGA-EI-6507-01A-11R-1736-07
1933	TCGA-CM-5349-01A-21R-1723-07
1934	TCGA-F4-6704-01A-11R-1839-07
1935	TCGA-DM-A285-01A-11R-A16W-07
1936	TCGA-D5-5538-01A-01R-1653-07
1937	TCGA-A6-2679-01A-02R-1410-07
1938	TCGA-AZ-6607-01A-11R-1839-07
1939	TCGA-AN-A0FV-01A-11R-A00Z-07
1940	TCGA-BH-A0B4-01A-11R-A00Z-07
1941	TCGA-DM-A28E-01A-11R-A32Y-07
1942	TCGA-A6-6654-01A-21R-1839-07
1943	TCGA-AA-3511-01A-21R-1839-07
1944	TCGA-G4-6314-01A-11R-1723-07
1945	TCGA-D8-A1JK-01A-11R-A13Q-07
1946	TCGA-J4-A67L-01A-11R-A30B-07
1947	TCGA-G4-6307-01A-11R-1723-07
1948	TCGA-CM-5862-01A-01R-1653-07
1949	TCGA-HC-7745-01A-11R-2118-07
1950	TCGA-CK-5912-01A-11R-1653-07
1951	TCGA-AF-2693-01A-02R-1736-07
1952	TCGA-F4-6569-01A-11R-1774-07
1953	TCGA-DM-A1D0-01A-11R-A155-07
1954	TCGA-DM-A28G-01A-11R-A16W-07
1955	TCGA-EE-A2GO-06A-11R-A18S-07
1956	TCGA-CM-6675-01A-11R-1839-07
1957	TCGA-AD-6901-01A-11R-1928-07
1958	TCGA-AA-3502-01A-01R-1410-07
1959	TCGA-A6-6651-01A-21R-1839-07
1960	TCGA-14-0817-01A-01R-1849-01
1961	TCGA-D5-6536-01A-11R-1723-07
1962	TCGA-AD-6548-01A-11R-1839-07
1963	TCGA-CM-6167-01A-11R-1653-07
1964	TCGA-G4-6297-01A-11R-1723-07
1965	TCGA-AA-3489-01A-21R-1839-07
1966	TCGA-BR-8589-01A-11R-2402-13
1967	TCGA-DC-5337-01A-01R-1660-07
1968	TCGA-CK-4947-01B-11R-1653-07
1969	TCGA-HT-8110-01A-11R-2404-07
1970	TCGA-DU-5852-01A-11R-1708-07
1971	TCGA-HC-7078-01A-11R-2118-07
1972	TCGA-EJ-7115-01A-11R-2118-07
1973	TCGA-G9-7521-01A-11R-2263-07
1974	TCGA-G9-7525-01A-31R-2263-07
1975	TCGA-EJ-7328-01A-31R-2118-07
1976	TCGA-EE-A3J7-06A-11R-A20F-07
1977	TCGA-EJ-7794-01A-11R-2118-07
1978	TCGA-EJ-7784-01A-11R-2118-07
1979	TCGA-EJ-7317-01A-31R-2118-07
1980	TCGA-H9-7775-01A-11R-2118-07
1981	TCGA-EJ-7797-01A-11R-2263-07
1982	TCGA-EJ-7793-01A-31R-2263-07
1983	TCGA-FC-7708-01A-11R-2118-07
1984	TCGA-EJ-7791-01A-11R-2118-07
1985	TCGA-CH-5762-01A-11R-1580-07
1986	TCGA-EJ-7314-01A-31R-2118-07
1987	TCGA-EJ-7786-01A-11R-2118-07
1988	TCGA-HU-A4GF-01A-11R-A24K-31
1989	TCGA-HC-7231-01A-11R-2118-07
1990	TCGA-EJ-7789-01A-11R-2118-07
1991	TCGA-HC-7750-01A-11R-2118-07
1992	TCGA-G9-7519-01A-11R-2263-07
1993	TCGA-A2-A25E-01A-11R-A169-07
1994	TCGA-C8-A26V-01A-11R-A16F-07
1995	TCGA-AR-A24L-01A-11R-A169-07
1996	TCGA-C8-A275-01A-21R-A16F-07
1997	TCGA-E9-A228-01A-31R-A157-07
1998	TCGA-D8-A27H-01A-11R-A16F-07
1999	TCGA-D8-A1JP-01A-11R-A13Q-07
2000	TCGA-E2-A1IO-01A-11R-A144-07
[truncated: 2,910 more rows]
