# Supplementary material for: Mutation Enrichment and Transcriptomic Activation Signatures of 419 Molecular Pathways in Cancer
Source: Cancers (Basel). 2020 Jan 22;12(2):271. doi: 10.3390/cancers12020271 (PMC7073226; doi:10.3390/cancers12020271)
Supplement: Supplementary file 1 [file cancers-12-00271-s001.zip › supplementary revised/Supplementary_Table_S13.xlsx]

## Sheet: Sheet 1
Sample barcode	Tumor subtype
TCGA-AG-3881-01	READ CIN
TCGA-63-6202-01	LUSC
TCGA-MH-A561-01	KIRP
TCGA-DZ-6135-01	KIRP
TCGA-BR-8368-01	STAD MSI
TCGA-HU-A4GQ-01	STAD MSI
TCGA-AP-A0LJ-01	UCEC CN_LOW
TCGA-A4-A57E-01	KIRP
TCGA-EO-A1Y8-01	UCEC CN_HIGH
TCGA-BH-A0WA-01	BRCA Basal
TCGA-27-2526-01	GBM IDHwt
TCGA-DK-A2I6-01	BLCA
TCGA-B8-5159-01	KIRC
TCGA-IN-8663-01	STAD CIN
TCGA-AH-6644-01	READ CIN
TCGA-CM-5344-01	COAD CIN
TCGA-AA-3685-01	COAD CIN
TCGA-EI-6508-01	READ CIN
TCGA-AG-A02X-01	READ CIN
TCGA-DC-4745-01	READ CIN
TCGA-85-6560-01	LUSC
TCGA-A6-6782-01	COAD CIN
TCGA-D5-6533-01	COAD CIN
TCGA-EJ-5511-01	PRAD
TCGA-A8-A07E-01	BRCA LumA
TCGA-G4-6293-01	COAD GS
TCGA-EK-A2PL-01	CESC SquamousCarcinoma
TCGA-RP-A693-06	SKCM
TCGA-AN-A0AK-01	BRCA LumB
TCGA-EE-A29D-06	SKCM
TCGA-BG-A18B-01	UCEC MSI
TCGA-C5-A7UH-01	CESC SquamousCarcinoma
TCGA-B5-A0K2-01	UCEC MSI
TCGA-HT-7873-01	LGG IDHmut-non-codel
TCGA-DU-7294-01	LGG IDHmut-codel
TCGA-DB-A64R-01	LGG IDHmut-codel
TCGA-FG-6690-01	LGG IDHmut-non-codel
TCGA-DU-6542-01	LGG IDHmut-non-codel
TCGA-HT-8109-01	LGG IDHmut-codel
TCGA-DU-A5TW-01	LGG IDHmut-non-codel
TCGA-HT-7877-01	LGG IDHmut-codel
TCGA-HW-8322-01	LGG IDHmut-codel
TCGA-HT-7695-01	LGG IDHmut-codel
TCGA-DU-6393-01	LGG IDHmut-codel
TCGA-QH-A65Z-01	LGG IDHmut-codel
TCGA-DB-A64P-01	LGG IDHmut-codel
TCGA-DB-A64X-01	LGG IDHmut-non-codel
TCGA-HT-7879-01	LGG IDHmut-non-codel
TCGA-FG-7634-01	LGG IDHmut-codel
TCGA-DB-A4XA-01	LGG IDHmut-codel
TCGA-HT-7694-01	LGG IDHmut-codel
TCGA-FN-7833-01	LGG IDHmut-non-codel
TCGA-DH-A66F-01	LGG IDHmut-codel
TCGA-P5-A5EU-01	LGG IDHmut-non-codel
TCGA-E1-5304-01	LGG IDHmut-non-codel
TCGA-FG-6689-01	LGG IDHmut-non-codel
TCGA-P5-A5EV-01	LGG IDHmut-non-codel
TCGA-HT-7474-01	LGG IDHmut-non-codel
TCGA-DU-7298-01	LGG IDHmut-non-codel
TCGA-HT-8111-01	LGG IDHmut-non-codel
TCGA-DU-7008-01	LGG IDHmut-non-codel
TCGA-HT-7477-01	LGG IDHmut-non-codel
TCGA-P5-A5ET-01	LGG IDHmut-codel
TCGA-HT-A614-01	LGG IDHmut-non-codel
TCGA-DU-5855-01	LGG IDHmut-non-codel
TCGA-BT-A0YX-01	BLCA
TCGA-HT-7603-01	LGG IDHmut-non-codel
TCGA-HT-8563-01	LGG IDHmut-non-codel
TCGA-HT-7473-01	LGG IDHmut-non-codel
TCGA-HT-7601-01	LGG IDHmut-non-codel
TCGA-DB-A64L-01	LGG IDHmut-codel
TCGA-HT-7690-01	LGG IDHmut-non-codel
TCGA-DU-7010-01	LGG IDHmut-non-codel
TCGA-FG-A60K-01	LGG IDHmut-codel
TCGA-DU-6396-01	LGG IDHmut-non-codel
TCGA-DU-5874-01	LGG IDHmut-codel
TCGA-IK-7675-01	LGG IDHmut-non-codel
TCGA-DU-7007-01	LGG IDHmut-non-codel
TCGA-DH-5142-01	LGG IDHmut-non-codel
TCGA-02-2483-01	GBM IDHmut-non-codel
TCGA-QH-A65S-01	LGG IDHmut-non-codel
TCGA-E1-5302-01	LGG IDHmut-non-codel
TCGA-DB-A64W-01	LGG IDHmut-codel
TCGA-EZ-7264-01	LGG IDHmut-codel
TCGA-HT-A5R5-01	LGG IDHmut-non-codel
TCGA-FG-8182-01	LGG IDHmut-non-codel
TCGA-HT-8013-01	LGG IDHmut-non-codel
TCGA-DU-5870-01	LGG IDHmut-codel
TCGA-HW-7487-01	LGG IDHmut-codel
TCGA-CS-4944-01	LGG IDHmut-non-codel
TCGA-CS-5393-01	LGG IDHmut-non-codel
TCGA-DU-5853-01	LGG IDHmut-non-codel
TCGA-CS-6668-01	LGG IDHmut-codel
TCGA-HT-7475-01	LGG IDHmut-non-codel
TCGA-HT-7676-01	LGG IDHmut-non-codel
TCGA-CH-5772-01	PRAD
TCGA-HT-7480-01	LGG IDHmut-codel
TCGA-HT-7468-01	LGG IDHmut-codel
TCGA-P5-A5EX-01	LGG IDHmut-codel
TCGA-IK-8125-01	LGG IDHmut-codel
TCGA-HW-A5KM-01	LGG IDHmut-non-codel
TCGA-DH-5144-01	LGG IDHmut-codel
TCGA-FG-A60J-01	LGG IDHmut-non-codel
TCGA-HT-7481-01	LGG IDHmut-codel
TCGA-HT-8114-01	LGG IDHmut-non-codel
TCGA-HT-7608-01	LGG IDHmut-codel
TCGA-CS-5394-01	LGG IDHmut-non-codel
TCGA-DB-A4XC-01	LGG IDHmut-non-codel
TCGA-CS-5396-01	LGG IDHmut-codel
TCGA-HT-7880-01	LGG IDHmut-non-codel
TCGA-HT-7607-01	LGG IDHmut-codel
TCGA-HT-7874-01	LGG IDHmut-codel
TCGA-DU-7301-01	LGG IDHmut-non-codel
TCGA-CS-4943-01	LGG IDHmut-non-codel
TCGA-HT-8105-01	LGG IDHmut-codel
TCGA-DU-6397-01	LGG IDHmut-codel
TCGA-CS-4942-01	LGG IDHmut-non-codel
TCGA-QH-A65V-01	LGG IDHmut-codel
TCGA-DU-7306-01	LGG IDHmut-non-codel
TCGA-DB-5278-01	LGG IDHmut-codel
TCGA-DU-7019-01	LGG IDHmut-non-codel
TCGA-HT-7471-01	LGG IDHmut-codel
TCGA-DB-A64Q-01	LGG IDHmut-codel
TCGA-HT-8010-01	LGG IDHmut-codel
TCGA-HW-7490-01	LGG IDHmut-non-codel
TCGA-HT-7884-01	LGG IDHmut-non-codel
TCGA-DU-8168-01	LGG IDHmut-codel
TCGA-HT-7605-01	LGG IDHmut-codel
TCGA-E1-5322-01	LGG IDHmut-non-codel
TCGA-HT-7881-01	LGG IDHmut-codel
TCGA-DU-7009-01	LGG IDHmut-codel
TCGA-HW-7489-01	LGG IDHmut-non-codel
TCGA-P5-A5EW-01	LGG IDHmut-non-codel
TCGA-HT-8108-01	LGG IDHmut-non-codel
TCGA-HT-8018-01	LGG IDHmut-non-codel
TCGA-HW-8319-01	LGG IDHmut-non-codel
TCGA-19-2629-01	GBM IDHmut-non-codel
TCGA-06-0129-01	GBM IDHmut-non-codel
TCGA-FG-A4MY-01	LGG IDHmut-non-codel
TCGA-FG-7641-01	LGG IDHmut-codel
TCGA-HT-7485-01	LGG IDHmut-non-codel
TCGA-FG-8191-01	LGG IDHmut-non-codel
TCGA-DB-A4XH-01	LGG IDHmut-codel
TCGA-DU-8166-01	LGG IDHmut-non-codel
TCGA-DB-5277-01	LGG IDHmut-non-codel
TCGA-FG-7636-01	LGG IDHmut-non-codel
TCGA-CS-6290-01	LGG IDHmut-non-codel
TCGA-E1-5303-01	LGG IDHmut-non-codel
TCGA-HT-7610-01	LGG IDHmut-non-codel
TCGA-DU-8164-01	LGG IDHmut-codel
TCGA-HW-8320-01	LGG IDHmut-non-codel
TCGA-E1-5319-01	LGG IDHmut-codel
TCGA-HW-7486-01	LGG IDHmut-codel
TCGA-DU-6407-01	LGG IDHmut-non-codel
TCGA-DB-5280-01	LGG IDHmut-non-codel
TCGA-HT-7902-01	LGG IDHmut-non-codel
TCGA-06-2570-01	GBM IDHmut-non-codel
TCGA-HT-7687-01	LGG IDHmut-codel
TCGA-DU-6410-01	LGG IDHmut-codel
TCGA-FG-5962-01	LGG IDHmut-codel
TCGA-FG-8187-01	LGG IDHmut-codel
TCGA-27-2521-01	GBM IDHmut-non-codel
TCGA-HT-7692-01	LGG IDHmut-codel
TCGA-HT-7686-01	LGG IDHmut-non-codel
TCGA-DB-A4XE-01	LGG IDHmut-non-codel
TCGA-HT-7620-01	LGG IDHmut-codel
TCGA-HT-8012-01	LGG IDHmut-codel
TCGA-FG-A4MX-01	LGG IDHmut-non-codel
TCGA-DU-A5TP-01	LGG IDHmut-non-codel
TCGA-CS-6667-01	LGG IDHmut-non-codel
TCGA-HT-A4DV-01	LGG IDHmut-codel
TCGA-HT-7606-01	LGG IDHmut-non-codel
TCGA-26-1442-01	GBM IDHmut-non-codel
TCGA-FG-8188-01	LGG IDHmut-non-codel
TCGA-DB-5275-01	LGG IDHmut-non-codel
TCGA-HT-7875-01	LGG IDHmut-codel
TCGA-DB-A64U-01	LGG IDHmut-codel
TCGA-HT-7467-01	LGG IDHmut-codel
TCGA-DU-8167-01	LGG IDHmut-non-codel
TCGA-HT-A616-01	LGG IDHmut-non-codel
TCGA-DB-A4X9-01	LGG IDHmut-non-codel
TCGA-HT-A618-01	LGG IDHmut-non-codel
TCGA-FG-A4MT-01	LGG IDHmut-non-codel
TCGA-HT-7616-01	LGG IDHmut-codel
TCGA-HT-7689-01	LGG IDHmut-non-codel
TCGA-DU-5872-01	LGG IDHmut-non-codel
TCGA-HT-7684-01	LGG IDHmut-non-codel
TCGA-FG-5965-01	LGG IDHmut-non-codel
TCGA-HW-7495-01	LGG IDHmut-codel
TCGA-HW-A5KJ-01	LGG IDHmut-codel
TCGA-FG-5964-01	LGG IDHmut-codel
TCGA-DU-6394-01	LGG IDHmut-codel
TCGA-DU-7302-01	LGG IDHmut-codel
TCGA-DU-6408-01	LGG IDHmut-non-codel
TCGA-DU-7300-01	LGG IDHmut-codel
TCGA-DU-7015-01	LGG IDHmut-non-codel
TCGA-CS-4938-01	LGG IDHmut-non-codel
TCGA-P5-A5F1-01	LGG IDHmut-non-codel
TCGA-DB-5274-01	LGG IDHmut-codel
TCGA-HT-7688-01	LGG IDHmut-non-codel
TCGA-HT-7677-01	LGG IDHmut-codel
TCGA-HT-7609-01	LGG IDHmut-non-codel
TCGA-DB-5273-01	LGG IDHmut-non-codel
TCGA-HT-A5RB-01	LGG IDHmut-non-codel
TCGA-DB-5281-01	LGG IDHmut-non-codel
TCGA-DU-6400-01	LGG IDHmut-codel
TCGA-DB-A4XB-01	LGG IDHmut-non-codel
TCGA-DU-A5TU-01	LGG IDHmut-non-codel
TCGA-HW-A5KL-01	LGG IDHmut-non-codel
TCGA-DB-A64V-01	LGG IDHmut-codel
TCGA-P5-A5F0-01	LGG IDHmut-codel
TCGA-HT-A5R7-01	LGG IDHmut-non-codel
TCGA-HT-7478-01	LGG IDHmut-non-codel
TCGA-DU-7299-01	LGG IDHmut-non-codel
TCGA-DH-A66B-01	LGG IDHmut-non-codel
TCGA-HT-7472-01	LGG IDHmut-non-codel
TCGA-FG-8186-01	LGG IDHmut-codel
TCGA-E1-5307-01	LGG IDHmut-non-codel
TCGA-CS-5390-01	LGG IDHmut-codel
TCGA-HT-7602-01	LGG IDHmut-non-codel
TCGA-DU-7018-01	LGG IDHmut-codel
TCGA-E1-5305-01	LGG IDHmut-non-codel
TCGA-HT-A615-01	LGG IDHmut-codel
TCGA-DH-5143-01	LGG IDHmut-non-codel
TCGA-DU-8163-01	LGG IDHmut-non-codel
TCGA-P5-A5F2-01	LGG IDHmut-non-codel
TCGA-HW-8321-01	LGG IDHmut-non-codel
TCGA-DU-A5TS-01	LGG IDHmut-non-codel
TCGA-E1-5311-01	LGG IDHmut-codel
TCGA-G9-7523-01	PRAD
TCGA-AX-A05Z-01	UCEC POLE
TCGA-A8-A079-01	BRCA LumB
TCGA-50-6590-01	LUAD
TCGA-BG-A0MQ-01	UCEC MSI
TCGA-EA-A5FO-01	CESC SquamousCarcinoma
TCGA-BS-A0UA-01	UCEC MSI
TCGA-B5-A11Y-01	UCEC CN_LOW
TCGA-60-2710-01	LUSC
TCGA-GN-A268-06	SKCM
TCGA-DY-A0XA-01	READ CIN
TCGA-BR-4361-01	STAD MSI
TCGA-C8-A12Z-01	BRCA Her2
TCGA-B5-A11N-01	UCEC POLE
TCGA-D1-A17F-01	UCEC MSI
TCGA-G4-6320-01	COAD MSI
TCGA-CG-4305-01	STAD MSI
TCGA-AP-A0LM-01	UCEC POLE
TCGA-EW-A1J5-01	BRCA LumA
TCGA-BR-8487-01	STAD MSI
TCGA-AZ-4615-01	COAD MSI
TCGA-AA-3715-01	COAD MSI
TCGA-EJ-8474-01	PRAD
TCGA-RC-A7SF-01	LIHC
TCGA-D1-A103-01	UCEC POLE
TCGA-C8-A12U-01	BRCA LumB
TCGA-AP-A056-01	UCEC POLE
TCGA-EE-A29E-06	SKCM
TCGA-HU-A4GU-01	STAD MSI
TCGA-C5-A1BE-01	CESC SquamousCarcinoma
TCGA-A8-A0A7-01	BRCA Her2
TCGA-33-4547-01	LUSC
TCGA-C5-A1MH-01	CESC SquamousCarcinoma
TCGA-D8-A1JD-01	BRCA LumB
TCGA-BH-A0DV-01	BRCA LumA
TCGA-A8-A095-01	BRCA LumB
TCGA-CM-4751-01	COAD CIN
TCGA-AH-6903-01	READ GS
TCGA-A2-A0CP-01	BRCA LumA
TCGA-EK-A2RN-01	CESC SquamousCarcinoma
TCGA-A1-A0SI-01	BRCA LumB
TCGA-BH-A0W7-01	BRCA LumA
TCGA-E2-A10F-01	BRCA LumA
TCGA-AD-6964-01	COAD MSI
TCGA-86-7714-01	LUAD
TCGA-F4-6461-01	COAD CIN
TCGA-22-5491-01	LUSC
TCGA-AG-3726-01	READ CIN
TCGA-EJ-5494-01	PRAD
TCGA-E9-A1N8-01	BRCA Basal
TCGA-CW-5580-01	KIRC
TCGA-FP-7829-01	STAD CIN
TCGA-BG-A18C-01	UCEC CN_HIGH
TCGA-AO-A0JE-01	BRCA Her2
TCGA-A2-A0T2-01	BRCA Basal
TCGA-B6-A0IJ-01	BRCA Basal
TCGA-86-8074-01	LUAD
TCGA-BS-A0V8-01	UCEC CN_HIGH
TCGA-22-1016-01	LUSC
TCGA-DB-A4XD-01	LGG IDHmut-non-codel
TCGA-A1-A0SO-01	BRCA Basal
TCGA-DM-A28F-01	COAD CIN
TCGA-BL-A13J-01	BLCA
TCGA-ED-A459-01	LIHC
TCGA-E9-A1ND-01	BRCA Basal
TCGA-91-6840-01	LUAD
TCGA-ER-A3ET-06	SKCM
TCGA-60-2720-01	LUSC
TCGA-C8-A138-01	BRCA Her2
TCGA-D8-A27N-01	BRCA LumB
TCGA-AG-A00C-01	READ CIN
TCGA-A7-A13E-01	BRCA Basal
TCGA-AG-A016-01	READ CIN
TCGA-AO-A129-01	BRCA Basal
TCGA-AY-6197-01	COAD MSI
TCGA-G4-6298-01	COAD CIN
TCGA-D3-A5GR-06	SKCM
TCGA-D5-6541-01	COAD CIN
TCGA-HT-7858-01	LGG IDHmut-non-codel
TCGA-AA-3968-01	COAD CIN
TCGA-BH-A1FU-01	BRCA Normal
TCGA-D7-6815-01	STAD CIN
TCGA-AG-A020-01	READ CIN
TCGA-DM-A1D8-01	COAD CIN
TCGA-A7-A0CJ-01	BRCA LumB
TCGA-F5-6813-01	READ CIN
TCGA-D5-5540-01	COAD CIN
TCGA-AP-A1DQ-01	UCEC CN_HIGH
TCGA-BH-A0GY-01	BRCA LumA
TCGA-AA-A02F-01	COAD CIN
TCGA-DY-A1DC-01	READ CIN
TCGA-AN-A0AL-01	BRCA Basal
TCGA-DM-A28H-01	COAD CIN
TCGA-BR-8297-01	STAD CIN
TCGA-06-5858-01	GBM IDHwt
TCGA-CS-6666-01	LGG IDHmut-non-codel
TCGA-AG-3592-01	READ CIN
TCGA-F4-6854-01	COAD CIN
TCGA-AA-A01T-01	COAD CIN
TCGA-AO-A0J2-01	BRCA Her2
TCGA-FP-8099-01	STAD CIN
TCGA-GM-A2DD-01	BRCA Normal
TCGA-C8-A131-01	BRCA Basal
TCGA-E9-A244-01	BRCA Basal
TCGA-G2-A2ES-01	BLCA
TCGA-CI-6624-01	READ CIN
TCGA-DM-A1D9-01	COAD CIN
TCGA-G4-6306-01	COAD CIN
TCGA-AZ-6606-01	COAD CIN
TCGA-AO-A03O-01	BRCA LumB
TCGA-F5-6811-01	READ CIN
TCGA-AA-3851-01	COAD CIN
TCGA-D7-6520-01	STAD CIN
TCGA-QG-A5YV-01	COAD CIN
TCGA-KK-A6DY-01	PRAD
TCGA-BR-8484-01	STAD CIN
TCGA-49-4514-01	LUAD
TCGA-AG-3725-01	READ CIN
TCGA-AZ-5407-01	COAD GS
TCGA-D1-A1NU-01	UCEC CN_HIGH
TCGA-EJ-5507-01	PRAD
TCGA-G4-6626-01	COAD CIN
TCGA-AU-3779-01	COAD CIN
TCGA-BH-A0B0-01	BRCA LumA
TCGA-BH-A0E0-01	BRCA Basal
TCGA-AG-A01N-01	READ CIN
TCGA-D5-6532-01	COAD GS
TCGA-AR-A1AS-01	BRCA LumA
TCGA-50-6595-01	LUAD
TCGA-EI-6511-01	READ CIN
TCGA-DM-A0XF-01	COAD CIN
TCGA-EE-A3J5-06	SKCM
TCGA-FR-A3YO-06	SKCM
TCGA-BR-6452-01	STAD MSI
TCGA-AG-A002-01	READ POLE
TCGA-ER-A19A-06	SKCM
TCGA-D1-A17Q-01	UCEC POLE
TCGA-32-2632-01	GBM IDHwt
TCGA-D3-A3C8-06	SKCM
TCGA-ER-A1A1-06	SKCM
TCGA-BS-A0UV-01	UCEC POLE
TCGA-CA-6718-01	COAD POLE
TCGA-B5-A11U-01	UCEC MSI
TCGA-F5-6810-01	READ CIN
TCGA-CL-4957-01	READ CIN
TCGA-CA-5796-01	COAD GS
TCGA-AY-6386-01	COAD GS
TCGA-CM-6680-01	COAD CIN
TCGA-D5-6530-01	COAD MSI
TCGA-CM-6162-01	COAD MSI
TCGA-AG-3892-01	READ POLE
TCGA-CK-5914-01	COAD CIN
TCGA-CM-6166-01	COAD CIN
TCGA-62-A46O-01	LUAD
TCGA-D5-6930-01	COAD MSI
TCGA-BS-A0TG-01	UCEC CN_LOW
TCGA-BG-A187-01	UCEC CN_LOW
TCGA-D1-A174-01	UCEC MSI
TCGA-GN-A266-06	SKCM
TCGA-EE-A3AC-06	SKCM
TCGA-F4-6808-01	COAD CIN
TCGA-E2-A159-01	BRCA Basal
TCGA-DU-7013-01	LGG IDHwt
TCGA-02-0055-01	GBM IDHwt
TCGA-BH-A0B3-01	BRCA Basal
TCGA-50-5068-01	LUAD
TCGA-27-1835-01	GBM IDHwt
TCGA-AR-A0TV-01	BRCA LumB
TCGA-CM-4743-01	COAD MSI
TCGA-CK-4952-01	COAD CIN
TCGA-DK-A1AD-01	BLCA
TCGA-FW-A3R5-06	SKCM
TCGA-HT-7482-01	LGG IDHmut-non-codel
TCGA-HU-A4GT-01	STAD MSI
TCGA-D1-A161-01	UCEC CN_LOW
TCGA-62-8395-01	LUAD
TCGA-34-2596-01	LUSC
TCGA-27-1831-01	GBM IDHwt
TCGA-BR-8077-01	STAD CIN
TCGA-AX-A0J0-01	UCEC POLE
TCGA-D3-A51J-06	SKCM
TCGA-EE-A2MD-06	SKCM
TCGA-B5-A0K9-01	UCEC MSI
TCGA-EE-A2MJ-06	SKCM
TCGA-D3-A2JH-06	SKCM
TCGA-AA-A02O-01	COAD GS
TCGA-60-2726-01	LUSC
TCGA-EE-A181-06	SKCM
TCGA-06-2564-01	GBM IDHwt
TCGA-G4-6304-01	COAD MSI
TCGA-D8-A1X9-01	BRCA LumA
TCGA-60-2698-01	LUSC
TCGA-D1-A101-01	UCEC MSI
TCGA-D7-8572-01	STAD GS
TCGA-DM-A1DA-01	COAD CIN
TCGA-AG-A011-01	READ CIN
TCGA-AG-A01W-01	READ CIN
TCGA-AG-A02N-01	READ MSI
TCGA-D1-A16Y-01	UCEC POLE
TCGA-BS-A0UF-01	UCEC POLE
TCGA-AG-A008-01	READ CIN
TCGA-B2-4099-01	KIRC
TCGA-AD-6889-01	COAD MSI
TCGA-D3-A2JN-06	SKCM
TCGA-AG-3883-01	READ CIN
TCGA-A6-6653-01	COAD MSI
TCGA-AP-A0LP-01	UCEC MSI
TCGA-AA-3510-01	COAD POLE
TCGA-EE-A2MR-06	SKCM
TCGA-GV-A3JZ-01	BLCA
TCGA-B5-A0JY-01	UCEC POLE
TCGA-EE-A17X-06	SKCM
TCGA-D8-A1JF-01	BRCA Her2
TCGA-AG-A026-01	READ CIN
TCGA-D3-A3C7-06	SKCM
TCGA-AP-A051-01	UCEC POLE
TCGA-BS-A0TC-01	UCEC POLE
TCGA-AG-A015-01	READ GS
TCGA-AA-3864-01	COAD MSI
TCGA-AA-A01R-01	COAD MSI
TCGA-B5-A0JV-01	UCEC MSI
TCGA-AA-3811-01	COAD MSI
TCGA-BK-A0C9-01	UCEC MSI
TCGA-D5-6537-01	COAD GS
TCGA-AA-3989-01	COAD CIN
TCGA-AA-A01P-01	COAD MSI
TCGA-AA-3973-01	COAD CIN
TCGA-18-3414-01	LUSC
TCGA-BR-7723-01	STAD CIN
TCGA-AA-3492-01	COAD MSI
TCGA-AA-3844-01	COAD CIN
TCGA-AA-3846-01	COAD CIN
TCGA-QB-A6FS-06	SKCM
TCGA-AA-3976-01	COAD CIN
TCGA-A8-A07L-01	BRCA LumB
TCGA-HF-7132-01	STAD MSI
TCGA-CD-A4MG-01	STAD MSI
TCGA-AA-A01Z-01	COAD CIN
TCGA-BR-7851-01	STAD MSI
TCGA-AA-A03F-01	COAD GS
TCGA-D5-6928-01	COAD MSI
TCGA-AA-3986-01	COAD GS
TCGA-69-7979-01	LUAD
TCGA-FG-6692-01	LGG IDHwt
TCGA-D3-A5GU-06	SKCM
TCGA-AA-A03J-01	COAD CIN
TCGA-EE-A2MC-06	SKCM
TCGA-AA-3956-01	COAD CIN
TCGA-AA-3812-01	COAD CIN
TCGA-05-4425-01	LUAD
TCGA-FS-A4F8-06	SKCM
TCGA-AP-A05A-01	UCEC CN_HIGH
TCGA-A6-5665-01	COAD MSI
TCGA-CK-5916-01	COAD MSI
TCGA-55-8094-01	LUAD
TCGA-F5-6464-01	READ CIN
TCGA-EK-A2PG-01	CESC SquamousCarcinoma
TCGA-AA-A01S-01	COAD CIN
TCGA-CM-6168-01	COAD GS
TCGA-66-2757-01	LUSC
TCGA-A6-6649-01	COAD CIN
TCGA-HU-A4GX-01	STAD MSI
TCGA-CK-5913-01	COAD MSI
TCGA-B5-A11R-01	UCEC CN_LOW
TCGA-AA-3982-01	COAD CIN
TCGA-HU-A4G8-01	STAD MSI
TCGA-AA-3975-01	COAD CIN
TCGA-L9-A7SV-01	LUAD
TCGA-EI-7004-01	READ CIN
TCGA-EE-A3JI-06	SKCM
TCGA-WS-AB45-01	COAD MSI
TCGA-86-A4JF-01	LUAD
TCGA-BS-A0TJ-01	UCEC MSI
TCGA-D7-6525-01	STAD CIN
TCGA-D1-A16B-01	UCEC CN_LOW
TCGA-AX-A0IS-01	UCEC CN_LOW
TCGA-AG-3885-01	READ CIN
TCGA-50-5930-01	LUAD
TCGA-AX-A06B-01	UCEC CN_HIGH
TCGA-34-5928-01	LUSC
TCGA-DI-A0WH-01	UCEC MSI
TCGA-BR-8680-01	STAD POLE
TCGA-AA-A010-01	COAD POLE
TCGA-EE-A2M6-06	SKCM
TCGA-FS-A4F0-06	SKCM
TCGA-DA-A1IC-06	SKCM
TCGA-EE-A29M-06	SKCM
TCGA-CH-5740-01	PRAD
TCGA-EE-A3AD-06	SKCM
TCGA-EE-A3J8-06	SKCM
TCGA-EE-A20B-06	SKCM
TCGA-ER-A198-06	SKCM
TCGA-BT-A3PH-01	BLCA
TCGA-C5-A7UC-01	CESC SquamousCarcinoma
TCGA-CM-6171-01	COAD MSI
TCGA-05-4402-01	LUAD
TCGA-G4-6309-01	COAD MSI
TCGA-G4-6322-01	COAD CIN
TCGA-A7-A26I-01	BRCA Basal
TCGA-G4-6303-01	COAD CIN
TCGA-55-8092-01	LUAD
TCGA-F4-6856-01	COAD MSI
TCGA-AA-3713-01	COAD MSI
TCGA-CA-6716-01	COAD CIN
TCGA-DM-A28A-01	COAD CIN
TCGA-QG-A5Z2-01	COAD MSI
TCGA-69-8254-01	LUAD
TCGA-97-7553-01	LUAD
TCGA-F4-6855-01	COAD GS
TCGA-EE-A3JD-06	SKCM
TCGA-B5-A0JR-01	UCEC MSI
TCGA-A3-3380-01	KIRC
TCGA-ER-A19P-06	SKCM
TCGA-GF-A6C8-06	SKCM
TCGA-66-2777-01	LUSC
TCGA-EI-6917-01	READ POLE
TCGA-KK-A59Z-01	PRAD
TCGA-60-2719-01	LUSC
TCGA-AX-A063-01	UCEC MSI
TCGA-D5-6540-01	COAD MSI
TCGA-AZ-6598-01	COAD MSI
TCGA-AA-3833-01	COAD MSI
TCGA-EW-A1IZ-01	BRCA LumA
TCGA-A8-A09Z-01	BRCA LumB
TCGA-CM-6169-01	COAD CIN
TCGA-CM-6172-01	COAD CIN
TCGA-AA-3837-01	COAD CIN
TCGA-A6-4105-01	COAD CIN
TCGA-J2-8192-01	LUAD
TCGA-CK-4950-01	COAD GS
TCGA-A6-2686-01	COAD MSI
TCGA-A6-5664-01	COAD GS
TCGA-J2-8194-01	LUAD
TCGA-G4-6628-01	COAD MSI
TCGA-G4-6302-01	COAD MSI
TCGA-AA-3966-01	COAD MSI
TCGA-AG-3887-01	READ CIN
TCGA-G4-6315-01	COAD CIN
TCGA-LP-A5U3-01	CESC SquamousCarcinoma
TCGA-AG-3893-01	READ CIN
TCGA-AG-3894-01	READ GS
TCGA-AG-3898-01	READ CIN
TCGA-AG-3901-01	READ CIN
TCGA-AG-3909-01	READ CIN
TCGA-AG-4015-01	READ CIN
TCGA-A8-A06U-01	BRCA LumA
TCGA-D3-A3MR-06	SKCM
TCGA-F5-6814-01	READ POLE
TCGA-A5-A0GP-01	UCEC POLE
TCGA-49-6743-01	LUAD
TCGA-D1-A17B-01	UCEC MSI
TCGA-AA-3664-01	COAD CIN
TCGA-AA-3666-01	COAD CIN
TCGA-86-8278-01	LUAD
TCGA-CK-4951-01	COAD MSI
TCGA-AA-3679-01	COAD CIN
TCGA-AA-3680-01	COAD CIN
TCGA-AA-3681-01	COAD CIN
TCGA-AA-3684-01	COAD GS
TCGA-D3-A3MU-06	SKCM
TCGA-AA-3688-01	COAD CIN
TCGA-AA-3693-01	COAD CIN
TCGA-BR-7958-01	STAD EBV
TCGA-AO-A124-01	BRCA Basal
TCGA-EE-A2GN-06	SKCM
TCGA-AA-3814-01	COAD CIN
TCGA-A5-A0GW-01	UCEC MSI
TCGA-AA-3818-01	COAD GS
TCGA-AA-3848-01	COAD CIN
TCGA-AA-3858-01	COAD CIN
TCGA-AA-3875-01	COAD CIN
TCGA-AA-3994-01	COAD CIN
TCGA-EE-A3AG-06	SKCM
TCGA-AP-A059-01	UCEC POLE
TCGA-D3-A1Q6-06	SKCM
TCGA-95-8039-01	LUAD
TCGA-AA-A024-01	COAD GS
TCGA-AA-A02H-01	COAD CIN
TCGA-DD-A3A7-01	LIHC
TCGA-AY-4071-01	COAD CIN
TCGA-AG-3890-01	READ CIN
TCGA-AG-3896-01	READ CIN
TCGA-MP-A4TC-01	LUAD
TCGA-CU-A3KJ-01	BLCA
TCGA-GV-A3JW-01	BLCA
TCGA-AG-3902-01	READ CIN
TCGA-B5-A11E-01	UCEC POLE
TCGA-AG-4001-01	READ CIN
TCGA-AG-4008-01	READ CIN
TCGA-AG-A01Y-01	READ CIN
TCGA-AA-3673-01	COAD CIN
TCGA-AA-3678-01	COAD CIN
TCGA-AA-3819-01	COAD CIN
TCGA-AA-3821-01	COAD MSI
TCGA-AA-3831-01	COAD GS
TCGA-AA-3845-01	COAD MSI
TCGA-HT-7855-01	LGG IDHmut-non-codel
TCGA-A5-A0GI-01	UCEC MSI
TCGA-AA-3852-01	COAD GS
TCGA-AA-3854-01	COAD GS
TCGA-AA-3866-01	COAD CIN
TCGA-AA-3877-01	COAD MSI
TCGA-AA-3947-01	COAD MSI
TCGA-AA-3949-01	COAD MSI
TCGA-EI-6882-01	READ MSI
TCGA-28-5209-01	GBM IDHwt
TCGA-06-2562-01	GBM IDHwt
TCGA-AY-4070-01	COAD CIN
TCGA-D1-A167-01	UCEC MSI
TCGA-AD-6890-01	COAD CIN
TCGA-CM-4746-01	COAD MSI
TCGA-ER-A19D-06	SKCM
TCGA-78-7159-01	LUAD
TCGA-22-5482-01	LUSC
TCGA-RA-A741-01	CESC SquamousCarcinoma
TCGA-BR-8485-01	STAD CIN
TCGA-26-5135-01	GBM IDHwt
TCGA-75-5146-01	LUAD
TCGA-DD-A11C-01	LIHC
TCGA-EE-A2MM-06	SKCM
TCGA-CH-5754-01	PRAD
TCGA-80-5611-01	LUAD
TCGA-MP-A4TA-01	LUAD
TCGA-EE-A29B-06	SKCM
TCGA-69-7973-01	LUAD
TCGA-G2-A2EJ-01	BLCA
TCGA-66-2785-01	LUSC
TCGA-BH-A18V-01	BRCA Basal
TCGA-55-A4DF-01	LUAD
TCGA-05-4382-01	LUAD
TCGA-AO-A03M-01	BRCA LumA
TCGA-FS-A4F9-06	SKCM
TCGA-55-7994-01	LUAD
TCGA-ER-A193-06	SKCM
TCGA-CD-5804-01	STAD CIN
TCGA-D3-A5GS-06	SKCM
TCGA-DD-A4NK-01	LIHC
TCGA-Q1-A73O-01	CESC SquamousCarcinoma
TCGA-A2-A0SY-01	BRCA LumA
TCGA-AH-6544-01	READ CIN
TCGA-66-2763-01	LUSC
TCGA-12-5295-01	GBM IDHwt
TCGA-97-8547-01	LUAD
TCGA-D8-A1XQ-01	BRCA Basal
TCGA-BH-A18G-01	BRCA Basal
TCGA-F4-6463-01	COAD GS
TCGA-F4-6805-01	COAD CIN
TCGA-AR-A0TX-01	BRCA Her2
TCGA-22-1002-01	LUSC
TCGA-B9-5155-01	KIRP
TCGA-DK-A1A5-01	BLCA
TCGA-DK-A1A3-01	BLCA
TCGA-CF-A1HR-01	BLCA
TCGA-BT-A20N-01	BLCA
TCGA-CF-A1HS-01	BLCA
TCGA-HU-A4G9-01	STAD MSI
TCGA-BT-A20T-01	BLCA
TCGA-BT-A20O-01	BLCA
TCGA-DK-A1AB-01	BLCA
TCGA-CU-A0YR-01	BLCA
TCGA-C4-A0EZ-01	BLCA
TCGA-D8-A145-01	BRCA LumA
TCGA-BT-A20J-01	BLCA
TCGA-CU-A0YO-01	BLCA
TCGA-CU-A0YN-01	BLCA
TCGA-C4-A0F6-01	BLCA
TCGA-BT-A0S7-01	BLCA
TCGA-DK-A1A7-01	BLCA
TCGA-BT-A20U-01	BLCA
TCGA-BT-A20W-01	BLCA
TCGA-B0-5695-01	KIRC
TCGA-AO-A03R-01	BRCA Normal
TCGA-A8-A086-01	BRCA LumA
TCGA-BH-A0AZ-01	BRCA LumA
TCGA-A2-A0EO-01	BRCA LumA
TCGA-BH-A0BL-01	BRCA Basal
TCGA-BH-A0HI-01	BRCA LumA
TCGA-A8-A094-01	BRCA Her2
TCGA-C8-A135-01	BRCA Her2
TCGA-A2-A04T-01	BRCA Basal
TCGA-E2-A10C-01	BRCA LumB
TCGA-AN-A0FW-01	BRCA LumA
TCGA-A8-A075-01	BRCA LumB
TCGA-BH-A0HB-01	BRCA LumA
TCGA-AN-A0XW-01	BRCA LumA
TCGA-AO-A03N-01	BRCA LumB
TCGA-AN-A0FX-01	BRCA Basal
TCGA-AO-A0J6-01	BRCA Basal
TCGA-B6-A0IM-01	BRCA LumA
TCGA-AN-A0FT-01	BRCA LumA
TCGA-A8-A06Q-01	BRCA LumB
TCGA-AO-A0J9-01	BRCA LumA
TCGA-55-A492-01	LUAD
TCGA-AR-A0TW-01	BRCA LumA
TCGA-A7-A13F-01	BRCA LumB
TCGA-A2-A04U-01	BRCA Basal
TCGA-A8-A096-01	BRCA LumB
TCGA-A8-A093-01	BRCA LumA
TCGA-A2-A0EM-01	BRCA LumA
TCGA-A2-A04V-01	BRCA LumA
TCGA-AN-A049-01	BRCA LumA
TCGA-A2-A0EN-01	BRCA LumA
TCGA-J9-A52C-01	PRAD
TCGA-B6-A0X4-01	BRCA LumA
TCGA-C8-A12T-01	BRCA Her2
TCGA-E2-A150-01	BRCA Basal
TCGA-B6-A0I9-01	BRCA Her2
TCGA-A8-A09G-01	BRCA Her2
TCGA-AO-A12D-01	BRCA Her2
TCGA-BH-A0C1-01	BRCA LumA
TCGA-B6-A0RM-01	BRCA LumA
TCGA-BH-A0EE-01	BRCA Her2
TCGA-BH-A0HP-01	BRCA LumA
TCGA-B6-A0RS-01	BRCA Her2
TCGA-EI-7002-01	READ CIN
TCGA-AN-A0FJ-01	BRCA Basal
TCGA-A7-A13D-01	BRCA Basal
TCGA-AN-A041-01	BRCA LumA
TCGA-A8-A076-01	BRCA LumB
TCGA-EI-6884-01	READ CIN
TCGA-A2-A0T0-01	BRCA Basal
TCGA-D8-A147-01	BRCA Basal
TCGA-A2-A0EQ-01	BRCA Her2
TCGA-A2-A0YG-01	BRCA LumB
TCGA-AN-A0FF-01	BRCA LumB
TCGA-B6-A0I5-01	BRCA LumA
TCGA-C8-A1HM-01	BRCA LumB
TCGA-A8-A06Z-01	BRCA LumB
TCGA-AR-A1AN-01	BRCA LumA
TCGA-AN-A0AT-01	BRCA Basal
TCGA-A1-A0SJ-01	BRCA LumA
TCGA-B6-A0WV-01	BRCA LumB
TCGA-AO-A0JD-01	BRCA LumB
TCGA-B6-A0WS-01	BRCA LumA
TCGA-A2-A0D0-01	BRCA Basal
TCGA-BH-A1ET-01	BRCA LumA
TCGA-A8-A07W-01	BRCA LumB
TCGA-A2-A0SV-01	BRCA LumB
TCGA-A8-A06X-01	BRCA LumB
TCGA-C8-A12M-01	BRCA LumB
TCGA-A2-A0ET-01	BRCA LumA
TCGA-C8-A12N-01	BRCA LumA
TCGA-A7-A0DA-01	BRCA Basal
TCGA-AR-A0U0-01	BRCA Basal
TCGA-A1-A0SD-01	BRCA LumA
TCGA-E2-A15D-01	BRCA LumA
TCGA-A2-A0CW-01	BRCA LumB
TCGA-A8-A097-01	BRCA LumA
TCGA-B6-A0IO-01	BRCA LumA
TCGA-BH-A18P-01	BRCA Her2
TCGA-IR-A3LA-01	CESC AdenoCarcinoma
TCGA-BH-A18M-01	BRCA LumA
TCGA-A2-A0EY-01	BRCA LumB
TCGA-BH-A0AW-01	BRCA Her2
TCGA-BH-A0BP-01	BRCA LumA
TCGA-44-2665-01	LUAD
TCGA-BH-A0HK-01	BRCA LumA
TCGA-A8-A08H-01	BRCA Normal
TCGA-C8-A134-01	BRCA Basal
TCGA-A2-A0YK-01	BRCA Normal
TCGA-AO-A0J3-01	BRCA LumB
TCGA-A8-A092-01	BRCA LumB
TCGA-A2-A04W-01	BRCA Her2
TCGA-C8-A12Q-01	BRCA Her2
TCGA-AO-A12F-01	BRCA Basal
TCGA-A1-A0SH-01	BRCA LumA
TCGA-A2-A0SU-01	BRCA LumA
TCGA-A8-A091-01	BRCA LumA
TCGA-E2-A14R-01	BRCA Basal
TCGA-E2-A15L-01	BRCA LumA
TCGA-E2-A108-01	BRCA Normal
TCGA-A2-A0EX-01	BRCA LumA
TCGA-BH-A0EI-01	BRCA LumA
TCGA-D8-A13Y-01	BRCA LumB
TCGA-BH-A18Q-01	BRCA Basal
TCGA-A8-A07B-01	BRCA LumA
TCGA-AR-A0TR-01	BRCA LumA
TCGA-BH-A0C7-01	BRCA LumB
TCGA-A2-A0SW-01	BRCA LumB
TCGA-A8-A06R-01	BRCA LumB
TCGA-BH-A0AU-01	BRCA LumB
TCGA-E2-A1AZ-01	BRCA Basal
TCGA-E2-A15J-01	BRCA LumA
TCGA-BH-A0DZ-01	BRCA LumA
TCGA-AR-A0U4-01	BRCA Basal
TCGA-E2-A158-01	BRCA Basal
TCGA-E2-A15M-01	BRCA LumA
TCGA-D8-A142-01	BRCA Basal
TCGA-C8-A12L-01	BRCA Her2
TCGA-C8-A12P-01	BRCA Her2
TCGA-A2-A0CT-01	BRCA LumA
TCGA-A2-A0CX-01	BRCA Her2
TCGA-BH-A0BZ-01	BRCA LumB
TCGA-A8-A07U-01	BRCA Basal
TCGA-AZ-4315-01	COAD POLE
TCGA-B6-A0IB-01	BRCA LumB
TCGA-A8-A07I-01	BRCA Her2
TCGA-AO-A03T-01	BRCA Normal
TCGA-A8-A08L-01	BRCA Her2
TCGA-A2-A0EV-01	BRCA LumA
TCGA-AC-A23H-01	BRCA Her2
TCGA-A8-A08Z-01	BRCA LumA
TCGA-BH-A0DQ-01	BRCA LumA
TCGA-AN-A0XR-01	BRCA LumB
TCGA-A8-A0A9-01	BRCA LumA
TCGA-B6-A0RG-01	BRCA LumA
TCGA-E2-A15T-01	BRCA LumB
TCGA-BH-A0E1-01	BRCA LumA
TCGA-BH-A0BF-01	BRCA LumB
TCGA-BH-A1EV-01	BRCA Her2
TCGA-A2-A04P-01	BRCA Basal
TCGA-BH-A18T-01	BRCA Basal
TCGA-B6-A0IN-01	BRCA LumB
TCGA-AO-A03L-01	BRCA LumA
TCGA-A8-A06O-01	BRCA LumB
TCGA-A8-A07O-01	BRCA Basal
TCGA-AR-A1AP-01	BRCA LumA
TCGA-A8-A07F-01	BRCA LumA
TCGA-A2-A0YH-01	BRCA LumB
TCGA-AN-A0FZ-01	BRCA LumA
TCGA-BH-A0B5-01	BRCA LumA
TCGA-E2-A1BD-01	BRCA LumA
TCGA-A8-A081-01	BRCA LumB
TCGA-B6-A0RU-01	BRCA Basal
TCGA-BH-A0DL-01	BRCA Basal
TCGA-AN-A0XT-01	BRCA LumA
TCGA-AR-A24X-01	BRCA LumA
TCGA-BH-A0HY-01	BRCA LumB
TCGA-A2-A0T4-01	BRCA LumA
TCGA-C8-A1HN-01	BRCA LumB
TCGA-BH-A0BV-01	BRCA LumA
TCGA-AO-A0J4-01	BRCA Basal
TCGA-E2-A109-01	BRCA LumB
TCGA-A8-A09N-01	BRCA LumB
TCGA-BH-A0E2-01	BRCA LumA
TCGA-A8-A090-01	BRCA LumA
TCGA-AR-A0TS-01	BRCA Basal
TCGA-ER-A195-06	SKCM
TCGA-A2-A0T7-01	BRCA LumA
TCGA-BH-A18H-01	BRCA LumA
TCGA-BH-A0BA-01	BRCA LumA
TCGA-C8-A12K-01	BRCA Basal
TCGA-AN-A0XU-01	BRCA Basal
TCGA-AR-A1AI-01	BRCA Basal
TCGA-E2-A152-01	BRCA Her2
TCGA-AN-A04D-01	BRCA Basal
TCGA-AO-A03V-01	BRCA LumA
TCGA-A8-A09Q-01	BRCA LumB
TCGA-BH-A0W5-01	BRCA LumA
TCGA-E2-A155-01	BRCA LumB
TCGA-A8-A09A-01	BRCA LumA
TCGA-AO-A0JJ-01	BRCA LumA
TCGA-B6-A0RE-01	BRCA Basal
TCGA-B6-A0X7-01	BRCA LumA
TCGA-AN-A03Y-01	BRCA LumB
TCGA-A2-A04R-01	BRCA LumB
TCGA-B6-A0IK-01	BRCA Her2
TCGA-E2-A105-01	BRCA LumA
TCGA-A7-A0CG-01	BRCA LumA
TCGA-A8-A09M-01	BRCA LumB
TCGA-AN-A0FS-01	BRCA LumA
TCGA-A2-A0CV-01	BRCA LumA
TCGA-BH-A0DH-01	BRCA LumA
TCGA-BH-A0HA-01	BRCA LumA
TCGA-E2-A15K-01	BRCA LumB
TCGA-A8-A08R-01	BRCA Basal
TCGA-AN-A0XO-01	BRCA LumA
TCGA-BH-A0C0-01	BRCA LumB
TCGA-A8-A08A-01	BRCA LumA
TCGA-AD-A5EJ-01	COAD MSI
TCGA-BH-A18F-01	BRCA LumA
TCGA-A2-A0YM-01	BRCA Basal
TCGA-B6-A0IH-01	BRCA LumA
TCGA-A8-A0A1-01	BRCA LumA
TCGA-E2-A15R-01	BRCA LumA
TCGA-AN-A0FY-01	BRCA LumB
TCGA-A2-A0ES-01	BRCA LumA
TCGA-A1-A0SK-01	BRCA Basal
TCGA-B6-A0IC-01	BRCA LumA
TCGA-AN-A0FK-01	BRCA LumA
TCGA-E2-A154-01	BRCA LumA
TCGA-FS-A1ZM-06	SKCM
TCGA-A2-A0YF-01	BRCA LumA
TCGA-DR-A0ZM-01	CESC SquamousCarcinoma
TCGA-06-2565-01	GBM IDHwt
TCGA-DS-A0VM-01	CESC SquamousCarcinoma
TCGA-BI-A0VS-01	CESC SquamousCarcinoma
TCGA-CG-5726-01	STAD MSI
TCGA-DS-A0VN-01	CESC SquamousCarcinoma
TCGA-DS-A0VK-01	CESC SquamousCarcinoma
TCGA-FU-A23K-01	CESC SquamousCarcinoma
TCGA-FU-A23L-01	CESC SquamousCarcinoma
TCGA-BI-A0VR-01	CESC SquamousCarcinoma
TCGA-BP-5185-01	KIRC
TCGA-B0-5706-01	KIRC
TCGA-BP-5190-01	KIRC
TCGA-CJ-5671-01	KIRC
TCGA-CJ-5672-01	KIRC
TCGA-B0-4818-01	KIRC
TCGA-B8-5163-01	KIRC
TCGA-B0-5697-01	KIRC
TCGA-CJ-5686-01	KIRC
TCGA-B0-5108-01	KIRC
TCGA-A3-3376-01	KIRC
TCGA-A3-3367-01	KIRC
TCGA-B0-5088-01	KIRC
TCGA-BP-5178-01	KIRC
TCGA-CJ-4904-01	KIRC
TCGA-B8-4154-01	KIRC
TCGA-CJ-4912-01	KIRC
TCGA-BG-A0M7-01	UCEC CN_LOW
TCGA-B0-4710-01	KIRC
TCGA-CZ-4863-01	KIRC
TCGA-CZ-5451-01	KIRC
TCGA-EU-5907-01	KIRC
TCGA-CZ-5463-01	KIRC
TCGA-BP-5173-01	KIRC
TCGA-BP-4964-01	KIRC
TCGA-A3-3362-01	KIRC
TCGA-B8-4143-01	KIRC
TCGA-CJ-4882-01	KIRC
TCGA-B0-5080-01	KIRC
TCGA-BP-5189-01	KIRC
TCGA-CJ-6028-01	KIRC
TCGA-CJ-5682-01	KIRC
TCGA-B0-4712-01	KIRC
TCGA-CW-5581-01	KIRC
TCGA-B0-5703-01	KIRC
TCGA-CZ-5985-01	KIRC
TCGA-CZ-5462-01	KIRC
TCGA-BP-5182-01	KIRC
TCGA-CZ-5453-01	KIRC
TCGA-B0-5812-01	KIRC
TCGA-B0-5402-01	KIRC
TCGA-B0-5094-01	KIRC
TCGA-BP-4782-01	KIRC
TCGA-BP-4968-01	KIRC
TCGA-CZ-5456-01	KIRC
TCGA-B0-4811-01	KIRC
TCGA-B8-4146-01	KIRC
TCGA-CZ-4853-01	KIRC
TCGA-B8-4621-01	KIRC
TCGA-CZ-5461-01	KIRC
TCGA-CJ-5680-01	KIRC
TCGA-B4-5377-01	KIRC
TCGA-CJ-6032-01	KIRC
TCGA-B8-5164-01	KIRC
TCGA-BP-5196-01	KIRC
TCGA-CJ-4920-01	KIRC
TCGA-27-1834-01	GBM IDHwt
TCGA-A3-3358-01	KIRC
TCGA-B0-5121-01	KIRC
TCGA-BP-5195-01	KIRC
TCGA-B0-5696-01	KIRC
TCGA-B0-5709-01	KIRC
TCGA-CZ-5465-01	KIRC
TCGA-BP-4960-01	KIRC
TCGA-BP-5180-01	KIRC
TCGA-B0-5698-01	KIRC
TCGA-CJ-6033-01	KIRC
TCGA-CW-5591-01	KIRC
TCGA-B0-5085-01	KIRC
TCGA-B0-4852-01	KIRC
TCGA-B0-5096-01	KIRC
TCGA-BP-4982-01	KIRC
TCGA-CH-5790-01	PRAD
TCGA-A3-3387-01	KIRC
TCGA-CZ-5469-01	KIRC
TCGA-CJ-4638-01	KIRC
TCGA-B8-5158-01	KIRC
TCGA-EU-5904-01	KIRC
TCGA-BP-5200-01	KIRC
TCGA-BP-4985-01	KIRC
TCGA-A3-3357-01	KIRC
TCGA-BP-5176-01	KIRC
TCGA-B0-5116-01	KIRC
TCGA-B8-4620-01	KIRC
TCGA-BP-5175-01	KIRC
TCGA-B0-5104-01	KIRC
TCGA-BP-4967-01	KIRC
TCGA-AS-3778-01	KIRC
TCGA-BP-5007-01	KIRC
TCGA-A3-3385-01	KIRC
TCGA-CJ-6031-01	KIRC
TCGA-BP-5169-01	KIRC
TCGA-BP-5177-01	KIRC
TCGA-B0-5691-01	KIRC
TCGA-BP-5202-01	KIRC
TCGA-AK-3455-01	KIRC
TCGA-CZ-5986-01	KIRC
TCGA-CZ-5468-01	KIRC
TCGA-BP-5198-01	KIRC
TCGA-BP-4801-01	KIRC
TCGA-BP-4770-01	KIRC
TCGA-CJ-4916-01	KIRC
TCGA-BP-5004-01	KIRC
TCGA-CZ-4859-01	KIRC
TCGA-B0-5120-01	KIRC
TCGA-BP-4992-01	KIRC
TCGA-CJ-4636-01	KIRC
TCGA-A3-3365-01	KIRC
TCGA-B0-5692-01	KIRC
TCGA-CZ-5988-01	KIRC
TCGA-CJ-5677-01	KIRC
TCGA-CJ-5679-01	KIRC
TCGA-B8-4153-01	KIRC
TCGA-66-2755-01	LUSC
TCGA-B2-4098-01	KIRC
TCGA-B8-5546-01	KIRC
TCGA-A3-3316-01	KIRC
TCGA-CJ-4902-01	KIRC
TCGA-CJ-5678-01	KIRC
TCGA-B0-5705-01	KIRC
TCGA-CZ-4856-01	KIRC
TCGA-CJ-5676-01	KIRC
TCGA-B0-5693-01	KIRC
TCGA-AK-3451-01	KIRC
TCGA-A2-A0SX-01	BRCA Basal
TCGA-EW-A1P5-01	BRCA LumA
TCGA-CZ-5466-01	KIRC
TCGA-AK-3458-01	KIRC
TCGA-B0-4827-01	KIRC
TCGA-BP-5001-01	KIRC
TCGA-18-4083-01	LUSC
TCGA-B2-5641-01	KIRC
TCGA-B0-4945-01	KIRC
TCGA-B8-5545-01	KIRC
TCGA-B2-5635-01	KIRC
TCGA-B0-4810-01	KIRC
TCGA-CJ-4918-01	KIRC
TCGA-B0-5702-01	KIRC
TCGA-B0-5699-01	KIRC
TCGA-A3-3346-01	KIRC
TCGA-CJ-5683-01	KIRC
TCGA-B0-5075-01	KIRC
TCGA-B0-5097-01	KIRC
TCGA-B0-5077-01	KIRC
TCGA-CZ-5460-01	KIRC
TCGA-A5-A0VQ-01	UCEC MSI
TCGA-B2-4101-01	KIRC
TCGA-02-2486-01	GBM IDHwt
TCGA-CZ-5982-01	KIRC
TCGA-B0-4700-01	KIRC
TCGA-B0-4706-01	KIRC
TCGA-B0-5102-01	KIRC
TCGA-CZ-5459-01	KIRC
TCGA-BP-4972-01	KIRC
TCGA-CJ-4903-01	KIRC
TCGA-B8-5551-01	KIRC
TCGA-B0-5099-01	KIRC
TCGA-CJ-5681-01	KIRC
TCGA-64-5778-01	LUAD
TCGA-05-4410-01	LUAD
TCGA-50-5049-01	LUAD
TCGA-35-3615-01	LUAD
TCGA-91-6831-01	LUAD
TCGA-55-1596-01	LUAD
TCGA-50-5933-01	LUAD
TCGA-44-3918-01	LUAD
TCGA-38-4632-01	LUAD
TCGA-05-4430-01	LUAD
TCGA-05-4396-01	LUAD
TCGA-38-4625-01	LUAD
TCGA-35-4123-01	LUAD
TCGA-64-5775-01	LUAD
TCGA-49-6744-01	LUAD
TCGA-91-6828-01	LUAD
TCGA-91-6835-01	LUAD
TCGA-55-A490-01	LUAD
TCGA-49-4487-01	LUAD
TCGA-55-6642-01	LUAD
TCGA-49-4486-01	LUAD
TCGA-49-4488-01	LUAD
TCGA-55-5899-01	LUAD
TCGA-D5-6534-01	COAD CIN
TCGA-NH-A8F7-01	COAD CIN
TCGA-67-4679-01	LUAD
TCGA-64-5779-01	LUAD
TCGA-73-4659-01	LUAD
TCGA-73-4677-01	LUAD
TCGA-44-2656-01	LUAD
TCGA-44-6778-01	LUAD
TCGA-55-1592-01	LUAD
TCGA-05-4250-01	LUAD
TCGA-67-3773-01	LUAD
TCGA-64-1676-01	LUAD
TCGA-05-4403-01	LUAD
TCGA-50-5941-01	LUAD
TCGA-44-3398-01	LUAD
TCGA-91-6829-01	LUAD
TCGA-44-6777-01	LUAD
TCGA-AG-3742-01	READ CIN
TCGA-55-6712-01	LUAD
TCGA-67-3771-01	LUAD
TCGA-05-4395-01	LUAD
TCGA-05-5423-01	LUAD
TCGA-75-5126-01	LUAD
TCGA-50-6594-01	LUAD
TCGA-73-4676-01	LUAD
TCGA-22-4595-01	LUSC
TCGA-49-4506-01	LUAD
TCGA-49-4494-01	LUAD
TCGA-50-5051-01	LUAD
TCGA-49-6767-01	LUAD
TCGA-44-2657-01	LUAD
TCGA-05-4417-01	LUAD
TCGA-B1-5398-01	KIRP
TCGA-05-4422-01	LUAD
TCGA-05-4389-01	LUAD
TCGA-67-6217-01	LUAD
TCGA-75-6206-01	LUAD
TCGA-73-4670-01	LUAD
TCGA-44-6779-01	LUAD
TCGA-05-4432-01	LUAD
TCGA-73-4668-01	LUAD
TCGA-35-4122-01	LUAD
TCGA-49-4505-01	LUAD
TCGA-34-5231-01	LUSC
TCGA-44-6774-01	LUAD
TCGA-50-5942-01	LUAD
TCGA-05-4415-01	LUAD
TCGA-05-4418-01	LUAD
TCGA-05-5428-01	LUAD
TCGA-49-4507-01	LUAD
TCGA-55-A494-01	LUAD
TCGA-55-1594-01	LUAD
TCGA-50-6592-01	LUAD
TCGA-EE-A2GB-06	SKCM
TCGA-75-6205-01	LUAD
TCGA-35-5375-01	LUAD
TCGA-44-2666-01	LUAD
TCGA-38-4626-01	LUAD
TCGA-BC-A5W4-01	LIHC
TCGA-49-6745-01	LUAD
TCGA-86-8073-01	LUAD
TCGA-64-5815-01	LUAD
TCGA-05-4434-01	LUAD
TCGA-BR-4370-01	STAD MSI
TCGA-67-3774-01	LUAD
TCGA-75-5125-01	LUAD
TCGA-55-6543-01	LUAD
TCGA-AD-5900-01	COAD MSI
TCGA-44-2655-01	LUAD
TCGA-FS-A1ZZ-06	SKCM
TCGA-44-5643-01	LUAD
TCGA-67-6215-01	LUAD
TCGA-50-6591-01	LUAD
TCGA-46-3769-01	LUSC
TCGA-22-4599-01	LUSC
TCGA-66-2771-01	LUSC
TCGA-33-4566-01	LUSC
TCGA-56-6546-01	LUSC
TCGA-37-4133-01	LUSC
TCGA-63-5131-01	LUSC
TCGA-18-3421-01	LUSC
TCGA-22-5472-01	LUSC
TCGA-66-2778-01	LUSC
TCGA-22-4593-01	LUSC
TCGA-37-3789-01	LUSC
TCGA-46-3768-01	LUSC
TCGA-22-4601-01	LUSC
TCGA-39-5037-01	LUSC
TCGA-66-2767-01	LUSC
TCGA-37-5819-01	LUSC
TCGA-43-6143-01	LUSC
TCGA-18-3417-01	LUSC
TCGA-56-1622-01	LUSC
TCGA-66-2781-01	LUSC
TCGA-22-5474-01	LUSC
TCGA-22-5473-01	LUSC
TCGA-60-2713-01	LUSC
TCGA-85-6561-01	LUSC
TCGA-66-2792-01	LUSC
TCGA-66-2788-01	LUSC
TCGA-43-5668-01	LUSC
TCGA-46-3767-01	LUSC
TCGA-60-2707-01	LUSC
TCGA-46-6026-01	LUSC
TCGA-66-2768-01	LUSC
TCGA-66-2758-01	LUSC
TCGA-66-2727-01	LUSC
TCGA-22-5477-01	LUSC
TCGA-39-5030-01	LUSC
TCGA-43-6771-01	LUSC
TCGA-18-3411-01	LUSC
TCGA-39-5028-01	LUSC
TCGA-33-4582-01	LUSC
TCGA-33-4533-01	LUSC
TCGA-37-3783-01	LUSC
TCGA-34-5927-01	LUSC
TCGA-66-2787-01	LUSC
TCGA-34-5239-01	LUSC
TCGA-66-2795-01	LUSC
TCGA-NJ-A4YI-01	LUAD
TCGA-21-1076-01	LUSC
TCGA-39-5035-01	LUSC
TCGA-18-3415-01	LUSC
TCGA-21-5784-01	LUSC
TCGA-66-2766-01	LUSC
TCGA-66-2789-01	LUSC
TCGA-66-2782-01	LUSC
TCGA-43-3394-01	LUSC
TCGA-33-4538-01	LUSC
TCGA-21-1081-01	LUSC
TCGA-21-5787-01	LUSC
TCGA-60-2722-01	LUSC
TCGA-66-2744-01	LUSC
TCGA-44-7670-01	LUAD
TCGA-22-4607-01	LUSC
TCGA-22-4591-01	LUSC
TCGA-66-2794-01	LUSC
TCGA-33-4532-01	LUSC
TCGA-22-5471-01	LUSC
TCGA-21-5782-01	LUSC
TCGA-18-3406-01	LUSC
TCGA-21-5786-01	LUSC
TCGA-39-5031-01	LUSC
TCGA-70-6722-01	LUSC
TCGA-22-5489-01	LUSC
TCGA-66-2759-01	LUSC
TCGA-56-6545-01	LUSC
TCGA-39-5029-01	LUSC
TCGA-39-5016-01	LUSC
TCGA-60-2723-01	LUSC
TCGA-33-4583-01	LUSC
TCGA-60-2711-01	LUSC
TCGA-70-6723-01	LUSC
TCGA-22-0944-01	LUSC
TCGA-66-2756-01	LUSC
TCGA-39-5022-01	LUSC
TCGA-43-2578-01	LUSC
TCGA-18-3410-01	LUSC
TCGA-37-4141-01	LUSC
TCGA-66-2754-01	LUSC
TCGA-33-4586-01	LUSC
TCGA-66-2773-01	LUSC
TCGA-66-2770-01	LUSC
TCGA-37-4135-01	LUSC
TCGA-18-3416-01	LUSC
TCGA-D3-A2JC-06	SKCM
TCGA-66-2786-01	LUSC
TCGA-22-1012-01	LUSC
TCGA-43-6647-01	LUSC
TCGA-FS-A1ZS-06	SKCM
TCGA-66-2800-01	LUSC
TCGA-60-2725-01	LUSC
TCGA-18-5592-01	LUSC
TCGA-43-3920-01	LUSC
TCGA-22-5478-01	LUSC
TCGA-22-5492-01	LUSC
TCGA-66-2793-01	LUSC
TCGA-46-6025-01	LUSC
TCGA-46-3765-01	LUSC
TCGA-60-2724-01	LUSC
TCGA-51-4079-01	LUSC
TCGA-66-2742-01	LUSC
TCGA-34-2600-01	LUSC
TCGA-D9-A1JW-06	SKCM
TCGA-21-1071-01	LUSC
TCGA-ER-A19F-06	SKCM
TCGA-85-6175-01	LUSC
TCGA-34-2608-01	LUSC
TCGA-39-5024-01	LUSC
TCGA-39-5039-01	LUSC
TCGA-FS-A1ZK-06	SKCM
TCGA-66-2780-01	LUSC
TCGA-18-4721-01	LUSC
TCGA-51-4080-01	LUSC
TCGA-G9-6351-01	PRAD
TCGA-34-5236-01	LUSC
TCGA-R2-A69V-01	CESC SquamousCarcinoma
TCGA-66-2791-01	LUSC
TCGA-18-3407-01	LUSC
TCGA-63-5128-01	LUSC
TCGA-43-6770-01	LUSC
TCGA-EE-A2MS-06	SKCM
TCGA-56-5898-01	LUSC
TCGA-BR-4256-01	STAD MSI
TCGA-34-5232-01	LUSC
TCGA-22-4604-01	LUSC
TCGA-66-2734-01	LUSC
TCGA-G9-6342-01	PRAD
TCGA-39-5036-01	LUSC
TCGA-A3-3373-01	KIRC
TCGA-22-4613-01	LUSC
TCGA-51-4081-01	LUSC
TCGA-22-5485-01	LUSC
TCGA-D3-A3ML-06	SKCM
TCGA-C5-A2LX-01	CESC SquamousCarcinoma
TCGA-AA-3496-01	COAD CIN
TCGA-34-5929-01	LUSC
TCGA-18-3412-01	LUSC
TCGA-39-5019-01	LUSC
TCGA-EE-A3AF-06	SKCM
TCGA-39-5021-01	LUSC
TCGA-22-5480-01	LUSC
TCGA-DK-A3IN-01	BLCA
TCGA-ER-A2NE-06	SKCM
TCGA-BR-6852-01	STAD MSI
TCGA-14-0790-01	GBM IDHwt
TCGA-60-2708-01	LUSC
TCGA-A5-A0VP-01	UCEC MSI
TCGA-E6-A1LZ-01	UCEC CN_HIGH
TCGA-D1-A16X-01	UCEC POLE
TCGA-D7-A4YU-01	STAD CIN
TCGA-BP-4164-01	KIRC
TCGA-BS-A0TE-01	UCEC MSI
TCGA-D1-A17A-01	UCEC MSI
TCGA-AX-A0J1-01	UCEC MSI
TCGA-AX-A060-01	UCEC MSI
TCGA-D1-A160-01	UCEC MSI
TCGA-B5-A0K0-01	UCEC CN_LOW
TCGA-B5-A11S-01	UCEC CN_LOW
TCGA-A5-A0R6-01	UCEC CN_HIGH
TCGA-D1-A15X-01	UCEC CN_LOW
TCGA-AP-A0LG-01	UCEC MSI
TCGA-BS-A0UL-01	UCEC MSI
TCGA-AP-A0LT-01	UCEC MSI
TCGA-A5-A0GB-01	UCEC MSI
TCGA-D1-A17H-01	UCEC MSI
TCGA-AX-A05Y-01	UCEC MSI
TCGA-B5-A1MU-01	UCEC CN_HIGH
TCGA-D1-A17N-01	UCEC CN_LOW
TCGA-AX-A05S-01	UCEC MSI
TCGA-BS-A0U5-01	UCEC CN_LOW
TCGA-AJ-A23M-01	UCEC CN_HIGH
TCGA-D1-A177-01	UCEC MSI
TCGA-BS-A0UJ-01	UCEC MSI
TCGA-D1-A163-01	UCEC MSI
TCGA-AP-A0LE-01	UCEC MSI
TCGA-AP-A0LF-01	UCEC CN_HIGH
TCGA-B5-A11H-01	UCEC MSI
TCGA-D1-A17D-01	UCEC MSI
TCGA-B5-A0JZ-01	UCEC MSI
TCGA-EJ-7783-01	PRAD
TCGA-A5-A0G9-01	UCEC MSI
TCGA-BG-A0M4-01	UCEC MSI
TCGA-FI-A2EW-01	UCEC CN_HIGH
TCGA-A5-A0GN-01	UCEC CN_HIGH
TCGA-A5-A0GH-01	UCEC MSI
TCGA-BG-A18A-01	UCEC CN_LOW
TCGA-BS-A0U7-01	UCEC CN_LOW
TCGA-BG-A0VZ-01	UCEC MSI
TCGA-D1-A0ZO-01	UCEC MSI
TCGA-AX-A06H-01	UCEC MSI
TCGA-D1-A17R-01	UCEC MSI
TCGA-D1-A17U-01	UCEC MSI
TCGA-B5-A11V-01	UCEC CN_LOW
TCGA-AP-A054-01	UCEC MSI
TCGA-D1-A17M-01	UCEC MSI
TCGA-27-2519-01	GBM IDHwt
TCGA-BS-A0TA-01	UCEC MSI
TCGA-B5-A0K6-01	UCEC MSI
TCGA-D1-A0ZV-01	UCEC CN_LOW
TCGA-A5-A0GQ-01	UCEC CN_LOW
TCGA-D1-A15Z-01	UCEC CN_LOW
TCGA-D1-A16R-01	UCEC CN_LOW
TCGA-A5-A0R8-01	UCEC CN_LOW
TCGA-BS-A0V6-01	UCEC CN_LOW
TCGA-BG-A0RY-01	UCEC CN_LOW
TCGA-BG-A0M3-01	UCEC CN_LOW
TCGA-A5-A0GU-01	UCEC CN_LOW
TCGA-B5-A0JT-01	UCEC CN_LOW
TCGA-D1-A17T-01	UCEC CN_LOW
TCGA-B5-A121-01	UCEC CN_LOW
TCGA-BG-A0VV-01	UCEC CN_LOW
TCGA-BG-A0M6-01	UCEC CN_HIGH
TCGA-FI-A2EX-01	UCEC CN_HIGH
TCGA-FD-A3SQ-01	BLCA
TCGA-D1-A17K-01	UCEC CN_HIGH
TCGA-78-7147-01	LUAD
TCGA-G9-6333-01	PRAD
TCGA-BG-A0W1-01	UCEC CN_LOW
TCGA-14-0781-01	GBM IDHwt
TCGA-AX-A0IW-01	UCEC CN_HIGH
TCGA-D1-A16Q-01	UCEC CN_LOW
TCGA-D1-A17S-01	UCEC CN_LOW
TCGA-AX-A062-01	UCEC CN_LOW
TCGA-BG-A0W2-01	UCEC CN_LOW
TCGA-A5-A0R9-01	UCEC CN_LOW
TCGA-A5-A0GJ-01	UCEC CN_HIGH
TCGA-AU-6004-01	COAD MSI
TCGA-BS-A0U8-01	UCEC MSI
TCGA-AP-A05N-01	UCEC MSI
TCGA-BR-8081-01	STAD MSI
TCGA-BS-A0V7-01	UCEC CN_LOW
TCGA-AX-A05W-01	UCEC CN_LOW
TCGA-EE-A29Q-06	SKCM
TCGA-A5-A0GA-01	UCEC MSI
TCGA-D1-A16J-01	UCEC CN_LOW
TCGA-BK-A0CB-01	UCEC CN_LOW
TCGA-A5-A0RA-01	UCEC CN_LOW
TCGA-EB-A5UN-06	SKCM
TCGA-AP-A0L8-01	UCEC CN_HIGH
TCGA-AX-A064-01	UCEC MSI
TCGA-D5-5537-01	COAD CIN
TCGA-GV-A3QI-01	BLCA
TCGA-B5-A0K7-01	UCEC CN_LOW
TCGA-A5-A0GV-01	UCEC CN_LOW
TCGA-D8-A1JT-01	BRCA LumB
TCGA-AP-A05P-01	UCEC CN_LOW
TCGA-D1-A176-01	UCEC MSI
TCGA-ER-A2NC-06	SKCM
TCGA-BG-A0VX-01	UCEC POLE
TCGA-D1-A0ZS-01	UCEC MSI
TCGA-B5-A11G-01	UCEC MSI
TCGA-D1-A16D-01	UCEC CN_LOW
TCGA-A6-6648-01	COAD CIN
TCGA-E2-A1LG-01	BRCA Basal
TCGA-AP-A0LD-01	UCEC MSI
TCGA-BK-A0CC-01	UCEC CN_HIGH
TCGA-C5-A1BM-01	CESC SquamousCarcinoma
TCGA-ER-A19M-06	SKCM
TCGA-BR-4280-01	STAD MSI
TCGA-B5-A0K8-01	UCEC CN_HIGH
TCGA-CG-4306-01	STAD MSI
TCGA-BK-A13C-01	UCEC CN_LOW
TCGA-BG-A0LX-01	UCEC MSI
TCGA-BG-A186-01	UCEC CN_LOW
TCGA-HI-7171-01	PRAD
TCGA-BS-A0U9-01	UCEC CN_HIGH
TCGA-B5-A0JN-01	UCEC CN_HIGH
TCGA-D7-6528-01	STAD POLE
TCGA-EK-A3GJ-01	CESC SquamousCarcinoma
TCGA-CG-4442-01	STAD MSI
TCGA-HG-A2PA-01	CESC SquamousCarcinoma
TCGA-Q1-A73S-01	CESC SquamousCarcinoma
TCGA-BS-A0TI-01	UCEC CN_HIGH
TCGA-B5-A11J-01	UCEC MSI
TCGA-D1-A0ZZ-01	UCEC CN_HIGH
TCGA-EY-A212-01	UCEC CN_HIGH
TCGA-ER-A19B-06	SKCM
TCGA-AX-A2H5-01	UCEC CN_HIGH
TCGA-AP-A0LI-01	UCEC CN_HIGH
TCGA-D7-6521-01	STAD CIN
TCGA-B5-A11O-01	UCEC CN_LOW
TCGA-C8-A274-01	BRCA LumB
TCGA-F4-6809-01	COAD CIN
TCGA-BR-A44U-01	STAD CIN
TCGA-BG-A0MT-01	UCEC CN_LOW
TCGA-D1-A17L-01	UCEC CN_LOW
TCGA-BR-A4J7-01	STAD CIN
TCGA-BR-4366-01	STAD CIN
TCGA-GD-A3OQ-01	BLCA
TCGA-A5-A0GM-01	UCEC CN_LOW
TCGA-EE-A2MQ-06	SKCM
TCGA-D1-A0ZP-01	UCEC CN_HIGH
TCGA-B5-A1MY-01	UCEC CN_HIGH
TCGA-FG-6688-01	LGG IDHwt
TCGA-D1-A169-01	UCEC CN_HIGH
TCGA-AP-A0LH-01	UCEC CN_HIGH
TCGA-AD-6895-01	COAD MSI
TCGA-AA-A02E-01	COAD CIN
TCGA-EY-A1GS-01	UCEC CN_HIGH
TCGA-AA-3660-01	COAD CIN
TCGA-F4-6806-01	COAD GS
TCGA-D1-A16N-01	UCEC MSI
TCGA-D1-A168-01	UCEC CN_LOW
TCGA-GM-A2DB-01	BRCA Her2
TCGA-BK-A139-01	UCEC CN_HIGH
TCGA-D1-A16E-01	UCEC CN_LOW
TCGA-D1-A102-01	UCEC CN_LOW
TCGA-A5-A0G5-01	UCEC CN_HIGH
TCGA-B5-A0K1-01	UCEC CN_LOW
TCGA-BR-8080-01	STAD CIN
TCGA-F4-6570-01	COAD MSI
TCGA-BR-7715-01	STAD CIN
TCGA-D3-A5GO-06	SKCM
TCGA-RP-A694-06	SKCM
TCGA-97-7938-01	LUAD
TCGA-B5-A11Z-01	UCEC CN_LOW
TCGA-BG-A0M2-01	UCEC CN_LOW
TCGA-AP-A0LL-01	UCEC CN_LOW
TCGA-A5-A0GE-01	UCEC CN_LOW
TCGA-D1-A16S-01	UCEC CN_HIGH
TCGA-55-8207-01	LUAD
TCGA-D1-A1NX-01	UCEC CN_HIGH
TCGA-A5-A0R7-01	UCEC CN_LOW
TCGA-D3-A51R-06	SKCM
TCGA-BG-A0VW-01	UCEC MSI
TCGA-CH-5746-01	PRAD
TCGA-CD-5801-01	STAD EBV
TCGA-KK-A59V-01	PRAD
TCGA-EE-A3AA-06	SKCM
TCGA-HT-8113-01	LGG IDHmut-non-codel
TCGA-DY-A1DF-01	READ CIN
TCGA-MP-A4T6-01	LUAD
TCGA-AX-A06L-01	UCEC CN_LOW
TCGA-B5-A0K4-01	UCEC CN_LOW
TCGA-G4-6586-01	COAD MSI
TCGA-55-6983-01	LUAD
TCGA-EW-A1OX-01	BRCA LumB
TCGA-F1-6874-01	STAD MSI
TCGA-AX-A1C7-01	UCEC CN_HIGH
TCGA-DD-A11D-01	LIHC
TCGA-FI-A2F8-01	UCEC CN_HIGH
TCGA-AP-A0L9-01	UCEC CN_HIGH
TCGA-B5-A11Q-01	UCEC CN_LOW
TCGA-D9-A6EC-06	SKCM
TCGA-B5-A11I-01	UCEC CN_HIGH
TCGA-D1-A15W-01	UCEC CN_LOW
TCGA-EJ-5519-01	PRAD
TCGA-G9-6365-01	PRAD
TCGA-EJ-5506-01	PRAD
TCGA-G9-6378-01	PRAD
TCGA-EJ-5527-01	PRAD
TCGA-G9-6336-01	PRAD
TCGA-CH-5753-01	PRAD
TCGA-CH-5764-01	PRAD
TCGA-CH-5791-01	PRAD
TCGA-EJ-5526-01	PRAD
TCGA-G9-6363-01	PRAD
TCGA-CH-5752-01	PRAD
TCGA-D3-A2JP-06	SKCM
TCGA-EJ-5532-01	PRAD
TCGA-CH-5763-01	PRAD
TCGA-CH-5766-01	PRAD
TCGA-EJ-5531-01	PRAD
TCGA-CH-5771-01	PRAD
TCGA-EJ-5508-01	PRAD
TCGA-EJ-5521-01	PRAD
TCGA-CH-5767-01	PRAD
TCGA-EJ-5516-01	PRAD
TCGA-G9-6356-01	PRAD
TCGA-EJ-5514-01	PRAD
TCGA-G9-6364-01	PRAD
TCGA-CH-5761-01	PRAD
TCGA-EJ-5524-01	PRAD
TCGA-CH-5768-01	PRAD
TCGA-CH-5744-01	PRAD
TCGA-CH-5741-01	PRAD
TCGA-G9-6332-01	PRAD
TCGA-EJ-5512-01	PRAD
TCGA-CH-5738-01	PRAD
TCGA-EJ-5496-01	PRAD
TCGA-EJ-5504-01	PRAD
TCGA-CH-5739-01	PRAD
TCGA-EJ-5505-01	PRAD
TCGA-G9-6371-01	PRAD
TCGA-G9-6494-01	PRAD
TCGA-EJ-5525-01	PRAD
TCGA-CH-5750-01	PRAD
TCGA-B6-A0IA-01	BRCA LumA
TCGA-AR-A0U3-01	BRCA LumA
TCGA-A3-3320-01	KIRC
TCGA-BP-4162-01	KIRC
TCGA-A3-3311-01	KIRC
TCGA-B2-4102-01	KIRC
TCGA-CJ-4644-01	KIRC
TCGA-AK-3436-01	KIRC
TCGA-J4-A6G1-01	PRAD
TCGA-QU-A6IM-01	PRAD
TCGA-G9-6366-01	PRAD
TCGA-BR-4201-01	STAD MSI
TCGA-CJ-4905-01	KIRC
TCGA-A3-3370-01	KIRC
TCGA-BP-4163-01	KIRC
TCGA-50-6593-01	LUAD
TCGA-DA-A3F8-06	SKCM
TCGA-BS-A0TD-01	UCEC CN_LOW
TCGA-BG-A0MC-01	UCEC CN_LOW
TCGA-Q1-A73P-01	CESC AdenoCarcinoma
TCGA-AX-A05T-01	UCEC CN_LOW
TCGA-BG-A0LW-01	UCEC CN_LOW
TCGA-BG-A0M0-01	UCEC MSI
TCGA-28-1753-01	GBM IDHwt
TCGA-EE-A2ME-06	SKCM
TCGA-D3-A1Q4-06	SKCM
TCGA-IR-A3LH-01	CESC SquamousCarcinoma
TCGA-G4-6588-01	COAD MSI
TCGA-NH-A5IV-01	COAD MSI
TCGA-DU-6399-01	LGG IDHmut-non-codel
TCGA-CK-6751-01	COAD GS
TCGA-HU-A4H2-01	STAD CIN
TCGA-FD-A3SM-01	BLCA
TCGA-DJ-A2Q0-01	THCA
TCGA-EI-6885-01	READ CIN
TCGA-CG-5721-01	STAD MSI
TCGA-AA-3712-01	COAD CIN
TCGA-AO-A1KS-01	BRCA LumB
TCGA-EE-A3JA-06	SKCM
TCGA-DM-A1HB-01	COAD MSI
TCGA-BR-4368-01	STAD MSI
TCGA-CM-6678-01	COAD CIN
TCGA-D5-6932-01	COAD CIN
TCGA-BQ-7061-01	KIRP
TCGA-CG-5732-01	STAD CIN
TCGA-AK-3427-01	KIRC
TCGA-BR-7717-01	STAD CIN
TCGA-EE-A3AB-06	SKCM
TCGA-CD-8526-01	STAD CIN
TCGA-AZ-6599-01	COAD GS
TCGA-95-7039-01	LUAD
TCGA-BR-8372-01	STAD MSI
TCGA-CG-4436-01	STAD CIN
TCGA-D8-A1JA-01	BRCA Her2
TCGA-EE-A2GC-06	SKCM
TCGA-D7-A4Z0-01	STAD GS
TCGA-DM-A280-01	COAD GS
TCGA-78-7633-01	LUAD
TCGA-91-7771-01	LUAD
TCGA-EQ-8122-01	STAD CIN
TCGA-A7-A26F-01	BRCA Basal
TCGA-BR-4257-01	STAD MSI
TCGA-BR-7707-01	STAD MSI
TCGA-BR-8591-01	STAD MSI
TCGA-HT-7693-01	LGG IDHmut-non-codel
TCGA-FD-A3N5-01	BLCA
TCGA-GV-A3JV-01	BLCA
TCGA-G2-A3IB-01	BLCA
TCGA-BT-A20R-01	BLCA
TCGA-DK-A3IL-01	BLCA
TCGA-G2-A2EL-01	BLCA
TCGA-G2-A2EO-01	BLCA
TCGA-DK-A1AC-01	BLCA
TCGA-H4-A2HQ-01	BLCA
TCGA-GV-A3JX-01	BLCA
TCGA-Q1-A6DT-01	CESC SquamousCarcinoma
TCGA-E5-A2PC-01	BLCA
TCGA-GC-A3RB-01	BLCA
TCGA-GD-A3OS-01	BLCA
TCGA-GV-A3QG-01	BLCA
TCGA-A6-6652-01	COAD CIN
TCGA-DK-A2HX-01	BLCA
TCGA-BL-A3JM-01	BLCA
TCGA-DK-A2I2-01	BLCA
TCGA-FD-A3B8-01	BLCA
TCGA-DK-A3IQ-01	BLCA
TCGA-DK-A3IT-01	BLCA
TCGA-G2-A2EF-01	BLCA
TCGA-DK-A1A6-01	BLCA
TCGA-CF-A27C-01	BLCA
TCGA-GC-A3I6-01	BLCA
TCGA-DK-A3IK-01	BLCA
TCGA-FD-A3B6-01	BLCA
TCGA-GD-A2C5-01	BLCA
TCGA-DK-A3IM-01	BLCA
TCGA-DK-A1AA-01	BLCA
TCGA-DK-A1AF-01	BLCA
TCGA-FD-A3B4-01	BLCA
TCGA-DK-A3IV-01	BLCA
TCGA-DK-A1AE-01	BLCA
TCGA-BT-A2LA-01	BLCA
TCGA-G2-A2EK-01	BLCA
TCGA-FD-A3NA-01	BLCA
TCGA-BT-A2LD-01	BLCA
TCGA-G2-A3IE-01	BLCA
TCGA-GD-A3OP-01	BLCA
TCGA-HQ-A2OE-01	BLCA
TCGA-DK-A3IS-01	BLCA
TCGA-GV-A3QH-01	BLCA
TCGA-FU-A40J-01	CESC AdenoCarcinoma
TCGA-DK-A2I1-01	BLCA
TCGA-DK-A1AG-01	BLCA
TCGA-CF-A3MG-01	BLCA
TCGA-E9-A22E-01	BRCA LumB
TCGA-FD-A3N6-01	BLCA
TCGA-FD-A3B3-01	BLCA
TCGA-FD-A3B5-01	BLCA
TCGA-BT-A20X-01	BLCA
TCGA-EE-A2MF-06	SKCM
TCGA-D5-6926-01	COAD CIN
TCGA-A6-5662-01	COAD CIN
TCGA-CM-5861-01	COAD MSI
TCGA-A6-5657-01	COAD CIN
TCGA-CM-6677-01	COAD CIN
TCGA-DM-A28C-01	COAD GS
TCGA-D5-6922-01	COAD CIN
TCGA-D5-6535-01	COAD CIN
TCGA-CM-6674-01	COAD MSI
TCGA-AD-6963-01	COAD CIN
TCGA-A6-2671-01	COAD CIN
TCGA-CM-5860-01	COAD CIN
TCGA-CK-6746-01	COAD MSI
TCGA-CM-6161-01	COAD GS
TCGA-CA-6719-01	COAD CIN
TCGA-D5-6539-01	COAD CIN
TCGA-AZ-4616-01	COAD CIN
TCGA-G4-6299-01	COAD CIN
TCGA-D5-6927-01	COAD MSI
TCGA-AA-3663-01	COAD MSI
TCGA-AY-6196-01	COAD CIN
TCGA-BT-A2LB-01	BLCA
TCGA-DM-A0XD-01	COAD CIN
TCGA-AZ-4323-01	COAD GS
TCGA-AM-5821-01	COAD MSI
TCGA-DM-A282-01	COAD CIN
TCGA-AZ-6603-01	COAD CIN
TCGA-EE-A29S-06	SKCM
TCGA-DM-A1HA-01	COAD GS
TCGA-DM-A1D4-01	COAD CIN
TCGA-F4-6460-01	COAD CIN
TCGA-A6-5660-01	COAD CIN
TCGA-CM-5864-01	COAD CIN
TCGA-28-1747-01	GBM IDHwt
TCGA-41-4097-01	GBM IDHwt
TCGA-A6-6142-01	COAD CIN
TCGA-CA-5254-01	COAD CIN
TCGA-DM-A0X9-01	COAD GS
TCGA-G4-6317-01	COAD CIN
TCGA-AZ-4682-01	COAD CIN
TCGA-55-8085-01	LUAD
TCGA-55-8208-01	LUAD
TCGA-69-7765-01	LUAD
TCGA-CM-4744-01	COAD CIN
TCGA-A6-6137-01	COAD CIN
TCGA-BR-6802-01	STAD MSI
TCGA-F4-6703-01	COAD MSI
TCGA-AY-A71X-01	COAD GS
TCGA-F4-6459-01	COAD CIN
TCGA-A6-5661-01	COAD MSI
TCGA-CA-5797-01	COAD CIN
TCGA-A8-A08P-01	BRCA LumB
TCGA-DM-A1D7-01	COAD GS
TCGA-D5-6898-01	COAD CIN
TCGA-F4-6807-01	COAD CIN
TCGA-CA-5255-01	COAD CIN
TCGA-AN-A0FN-01	BRCA LumA
TCGA-D5-6538-01	COAD CIN
TCGA-D5-6931-01	COAD CIN
TCGA-CM-4747-01	COAD CIN
TCGA-CA-6715-01	COAD CIN
TCGA-CM-5341-01	COAD CIN
TCGA-D5-5539-01	COAD CIN
TCGA-AD-6965-01	COAD CIN
TCGA-D5-6531-01	COAD CIN
TCGA-D5-6924-01	COAD CIN
TCGA-DA-A1I8-06	SKCM
TCGA-DM-A1D6-01	COAD CIN
TCGA-AG-3882-01	READ CIN
TCGA-A8-A08T-01	BRCA LumA
TCGA-AO-A0JC-01	BRCA LumA
TCGA-78-7150-01	LUAD
TCGA-GC-A3YS-01	BLCA
TCGA-D8-A1J9-01	BRCA LumB
TCGA-AA-3692-01	COAD CIN
TCGA-CK-6747-01	COAD GS
TCGA-D3-A3MV-06	SKCM
TCGA-GF-A6C9-06	SKCM
TCGA-CD-A48C-01	STAD CIN
TCGA-AZ-6600-01	COAD CIN
TCGA-AA-3655-01	COAD CIN
TCGA-CA-6717-01	COAD POLE
TCGA-D3-A1Q7-06	SKCM
TCGA-CM-6165-01	COAD CIN
TCGA-D5-6920-01	COAD GS
TCGA-EI-6507-01	READ MSI
TCGA-CM-5349-01	COAD CIN
TCGA-F4-6704-01	COAD CIN
TCGA-DM-A285-01	COAD CIN
TCGA-D5-5538-01	COAD CIN
TCGA-AN-A0FV-01	BRCA Her2
TCGA-DM-A28E-01	COAD CIN
TCGA-A6-6654-01	COAD CIN
TCGA-AA-3511-01	COAD CIN
TCGA-D8-A1JK-01	BRCA Basal
TCGA-J4-A67L-01	PRAD
TCGA-G4-6307-01	COAD CIN
TCGA-CM-5862-01	COAD CIN
TCGA-HC-7745-01	PRAD
TCGA-CK-5912-01	COAD CIN
TCGA-AF-2693-01	READ CIN
TCGA-F4-6569-01	COAD CIN
TCGA-DM-A1D0-01	COAD CIN
TCGA-DM-A28G-01	COAD GS
TCGA-EE-A2GO-06	SKCM
TCGA-CM-6675-01	COAD CIN
TCGA-AD-6901-01	COAD CIN
TCGA-AA-3502-01	COAD GS
TCGA-A6-6651-01	COAD CIN
TCGA-14-0817-01	GBM IDHwt
TCGA-D5-6536-01	COAD CIN
TCGA-AD-6548-01	COAD GS
TCGA-CM-6167-01	COAD CIN
TCGA-G4-6297-01	COAD CIN
TCGA-AA-3489-01	COAD CIN
TCGA-BR-8589-01	STAD EBV
TCGA-DC-5337-01	READ GS
TCGA-CK-4947-01	COAD GS
TCGA-HT-8110-01	LGG IDHwt
TCGA-DU-5852-01	LGG IDHwt
TCGA-HC-7078-01	PRAD
TCGA-EJ-7115-01	PRAD
TCGA-G9-7521-01	PRAD
TCGA-G9-7525-01	PRAD
TCGA-EJ-7328-01	PRAD
TCGA-EE-A3J7-06	SKCM
TCGA-EJ-7794-01	PRAD
TCGA-EJ-7784-01	PRAD
TCGA-EJ-7317-01	PRAD
TCGA-H9-7775-01	PRAD
TCGA-EJ-7797-01	PRAD
TCGA-EJ-7793-01	PRAD
TCGA-FC-7708-01	PRAD
TCGA-EJ-7791-01	PRAD
TCGA-CH-5762-01	PRAD
TCGA-EJ-7314-01	PRAD
TCGA-EJ-7786-01	PRAD
TCGA-HU-A4GF-01	STAD CIN
TCGA-HC-7231-01	PRAD
TCGA-EJ-7789-01	PRAD
TCGA-HC-7750-01	PRAD
TCGA-G9-7519-01	PRAD
TCGA-A2-A25E-01	BRCA LumB
TCGA-C8-A26V-01	BRCA LumB
TCGA-AR-A24L-01	BRCA LumA
TCGA-C8-A275-01	BRCA Her2
TCGA-E9-A228-01	BRCA LumB
TCGA-D8-A27H-01	BRCA Basal
TCGA-D8-A1JP-01	BRCA LumA
TCGA-E2-A1IO-01	BRCA LumA
TCGA-A1-A0SP-01	BRCA Basal
TCGA-D8-A1Y1-01	BRCA LumB
TCGA-E2-A1IG-01	BRCA LumA
TCGA-AR-A24Q-01	BRCA Basal
TCGA-D8-A1JM-01	BRCA Basal
TCGA-A2-A25A-01	BRCA Normal
TCGA-D8-A27L-01	BRCA LumA
TCGA-D8-A1XW-01	BRCA Normal
TCGA-BH-A1FM-01	BRCA LumB
TCGA-AR-A0TQ-01	BRCA LumB
TCGA-AR-A1AX-01	BRCA LumA
TCGA-A2-A25C-01	BRCA LumB
TCGA-BH-A0DG-01	BRCA LumA
TCGA-E9-A1R2-01	BRCA LumA
TCGA-BH-A1F8-01	BRCA LumB
TCGA-EW-A1PH-01	BRCA Basal
TCGA-EW-A1IW-01	BRCA LumA
TCGA-E9-A1NC-01	BRCA Basal
TCGA-D8-A1JN-01	BRCA LumA
TCGA-E2-A1L7-01	BRCA LumB
TCGA-D8-A1XV-01	BRCA LumA
TCGA-B6-A1KN-01	BRCA LumB
TCGA-BH-A1FN-01	BRCA LumB
TCGA-AC-A23C-01	BRCA LumA
TCGA-GI-A2C8-01	BRCA LumA
TCGA-A2-A1FW-01	BRCA LumB
TCGA-D8-A1Y0-01	BRCA LumA
TCGA-AQ-A1H3-01	BRCA LumA
TCGA-A7-A26G-01	BRCA Basal
TCGA-E9-A1RE-01	BRCA LumB
TCGA-E9-A1R7-01	BRCA LumB
TCGA-D8-A1XU-01	BRCA LumA
TCGA-EE-A3JB-06	SKCM
TCGA-AR-A251-01	BRCA Basal
TCGA-E2-A1LA-01	BRCA LumA
TCGA-EW-A1OV-01	BRCA Her2
TCGA-D8-A1JJ-01	BRCA LumB
TCGA-E9-A295-01	BRCA LumA
TCGA-E2-A1LK-01	BRCA Basal
TCGA-E2-A1IN-01	BRCA LumA
TCGA-B6-A0X0-01	BRCA LumA
TCGA-C8-A1HE-01	BRCA LumA
TCGA-A2-A1FV-01	BRCA LumA
TCGA-D8-A27F-01	BRCA Basal
TCGA-EW-A1OY-01	BRCA LumB
TCGA-D8-A1JH-01	BRCA LumA
TCGA-C8-A132-01	BRCA LumA
TCGA-E9-A22B-01	BRCA LumA
TCGA-AR-A0TY-01	BRCA LumB
TCGA-D8-A1Y3-01	BRCA LumB
TCGA-A2-A25B-01	BRCA LumB
TCGA-EW-A1PE-01	BRCA LumA
TCGA-E2-A1IH-01	BRCA LumA
TCGA-BH-A1FC-01	BRCA Basal
TCGA-A1-A0SQ-01	BRCA LumA
TCGA-C8-A1HK-01	BRCA Her2
TCGA-BH-A1F2-01	BRCA LumB
TCGA-E9-A229-01	BRCA LumA
TCGA-E9-A1RH-01	BRCA Her2
TCGA-AO-A1KR-01	BRCA Basal
TCGA-BT-A3PJ-01	BLCA
TCGA-EW-A1PA-01	BRCA LumA
TCGA-AR-A256-01	BRCA Basal
TCGA-D8-A27K-01	BRCA LumA
TCGA-E9-A1RA-01	BRCA LumA
TCGA-D8-A1XF-01	BRCA LumB
TCGA-AO-A1KT-01	BRCA LumB
TCGA-D8-A1XY-01	BRCA LumA
TCGA-E9-A1R4-01	BRCA LumB
TCGA-D8-A1JE-01	BRCA LumB
TCGA-A7-A26J-01	BRCA LumA
TCGA-EW-A1J1-01	BRCA LumA
TCGA-C8-A27B-01	BRCA Basal
TCGA-D8-A1JC-01	BRCA LumB
TCGA-D8-A1XG-01	BRCA LumA
TCGA-AN-A04C-01	BRCA Her2
TCGA-AN-A0AM-01	BRCA LumB
TCGA-E2-A1IK-01	BRCA LumA
TCGA-BH-A208-01	BRCA Normal
TCGA-BH-A1FD-01	BRCA LumB
TCGA-C8-A26X-01	BRCA Her2
TCGA-D8-A1XM-01	BRCA LumA
TCGA-D8-A1XL-01	BRCA LumB
TCGA-BH-A0AV-01	BRCA Basal
TCGA-D8-A27M-01	BRCA Basal
TCGA-A2-A1G0-01	BRCA LumA
TCGA-BH-A203-01	BRCA Her2
TCGA-AQ-A0Y5-01	BRCA LumA
TCGA-E2-A1LH-01	BRCA Basal
TCGA-BH-A1FH-01	BRCA LumA
TCGA-BH-A0E7-01	BRCA LumA
TCGA-EW-A1J3-01	BRCA LumA
TCGA-BH-A0H9-01	BRCA LumA
TCGA-C8-A1HO-01	BRCA LumA
TCGA-E2-A1IU-01	BRCA LumA
TCGA-E2-A1L9-01	BRCA LumA
TCGA-BH-A0BG-01	BRCA Basal
TCGA-E2-A1LB-01	BRCA Her2
TCGA-B0-5098-01	KIRC
TCGA-A3-3363-01	KIRC
TCGA-CJ-6027-01	KIRC
TCGA-A3-3374-01	KIRC
TCGA-AS-3777-01	KIRC
TCGA-B4-5835-01	KIRC
TCGA-B8-5162-01	KIRC
TCGA-B4-5838-01	KIRC
TCGA-BR-4369-01	STAD CIN
TCGA-AK-3465-01	KIRC
TCGA-CW-6097-01	KIRC
TCGA-B0-5084-01	KIRC
TCGA-CJ-4900-01	KIRC
TCGA-B4-5832-01	KIRC
TCGA-99-8025-01	LUAD
TCGA-78-7148-01	LUAD
TCGA-44-8117-01	LUAD
TCGA-50-5946-01	LUAD
TCGA-55-7903-01	LUAD
TCGA-78-7542-01	LUAD
TCGA-05-5425-01	LUAD
TCGA-53-7624-01	LUAD
TCGA-55-6971-01	LUAD
TCGA-78-7536-01	LUAD
TCGA-55-6985-01	LUAD
TCGA-69-7978-01	LUAD
TCGA-44-7667-01	LUAD
TCGA-97-7554-01	LUAD
TCGA-97-7547-01	LUAD
TCGA-55-6972-01	LUAD
TCGA-64-1679-01	LUAD
TCGA-75-6214-01	LUAD
TCGA-50-7109-01	LUAD
TCGA-78-7220-01	LUAD
TCGA-55-7570-01	LUAD
TCGA-44-7671-01	LUAD
TCGA-78-7153-01	LUAD
TCGA-91-6849-01	LUAD
TCGA-78-7535-01	LUAD
TCGA-86-7713-01	LUAD
TCGA-69-7980-01	LUAD
TCGA-44-7672-01	LUAD
TCGA-97-7937-01	LUAD
TCGA-91-6848-01	LUAD
TCGA-93-7348-01	LUAD
TCGA-55-7727-01	LUAD
TCGA-95-7944-01	LUAD
TCGA-ER-A2NH-06	SKCM
TCGA-91-6830-01	LUAD
TCGA-99-8028-01	LUAD
TCGA-55-7726-01	LUAD
TCGA-78-7154-01	LUAD
TCGA-95-7947-01	LUAD
TCGA-75-7027-01	LUAD
TCGA-78-7152-01	LUAD
TCGA-44-7660-01	LUAD
TCGA-93-7347-01	LUAD
TCGA-78-7158-01	LUAD
TCGA-78-7162-01	LUAD
TCGA-53-7626-01	LUAD
TCGA-MH-A55W-01	KIRP
[truncated: 2,383 more rows]
