# Supplementary material for: Mutation Enrichment and Transcriptomic Activation Signatures of 419 Molecular Pathways in Cancer
Source: Cancers (Basel). 2020 Jan 22;12(2):271. doi: 10.3390/cancers12020271 (PMC7073226; doi:10.3390/cancers12020271)
Supplement: Supplementary file 1 [file cancers-12-00271-s001.zip › supplementary revised/Supplementary_Table_S14.xlsx]

## Sheet: nMR
	ABL1	ACVR1B	ACVR2A	AKT1	AKT2	AKT3	ALK	AMER1	APC	ARAF	ARRDC1	ATM	AXIN1	AXIN2	BRAF	CBL	CCND1	CCND2	CCND3	CCNE1	CDK2	CDK4	CDK6	CDKN1A	CDKN1B	CDKN2A	CDKN2B	CDKN2C	CHEK2	CNTN6	CRB1	CRB2	CRB3	CREBBP	CSNK1D	CSNK1E	CTNNB1	CUL1	CUL3	DCHS1	DCHS2	DKK1	DKK2	DKK3	DKK4	DNER	E2F1	E2F3	EGFR
TCGA-AG-3881-01	0	0	0	0	0	0	0	0	0.234412	0	0	0	0	0	0	0	0	0	0	0	0	0	0	0	0	0	0	0	0	0	0	0	0	0	0	0	0.852515	0	0	0	0	0	0	0	0	0	0	0	0
TCGA-63-6202-01	0	0	0	0	0	0	0	0	0	0	0	0	0	0	0	0	0	0	0	0.81103	0	0	0	0	0	0	0	0	0	0.323939	0.239334	0	0	0	0	0	0	0	0	0	0	0	0	0	0	0	0	0	0
TCGA-MH-A561-01	0	0	0	0	0	0	0	0	0	0	0	0	0	0	0	0	0	0	0	0	0	0	0	0	0	0	0	0	0	0	0	0	0	0	0	0	0	0	0	0	0	0	0	0	0	0	0	0	0
TCGA-DZ-6135-01	0	0	0	0	0	0	0	0	0	0	0	0	0	0	0	0	0	0	0	0	0	0	0	0	0	0	0	0	0	0	0	0	0	0	0	0	0	0	0	0	0	0	0	0	0	0	0	0	0
TCGA-BR-8368-01	0	0	0	0	0	0	0	0	0	0	0	0	0	0	0	0	0	0	0	0	0	0	0	0	0	0	0	0	0	0.323939	0	0	0	0.136444	0	0	0	0.858001	0	0	0.13852	0	0	0	0	0	0	0	0
TCGA-HU-A4GQ-01	0	0	0	0	0.691563	0	0	0	0	0	0	0	0	0	0	0	0	0	0	0	0	0	0	0	0	0	0	0	0	0	0	0	0	0	0	0	0	0	0	0.202081	0	0	0	0	0	0.451671	0	0	0
TCGA-AP-A0LJ-01	0	0	0	0	0	0	0	0	0	0	0	0	0	0	0	0	0	0	0	0	0	0	0	0	0	0	0	0	0	0	0	0	0	0	0	0	0.426257	0	0	0	0	0	0	0	0	0	0.761035	0	0
TCGA-A4-A57E-01	0	0	0	0	0	0	0	0	0	0	0	0	0	0	0	0	0	0	0	0	0	0	0	0	0	0	0	0	0	0	0	0	0	0	0	0	0	0	0.433463	0	0	0	0	0	0	0	0	0	0
TCGA-EO-A1Y8-01	0	0	0	0	0	0	0	0	0	0	0	0	0	0	0	0	0	0	0	0	0	0	0	0	0	0	0	0	0	0	0	0	0	0	0	0	0	0	0	0	0	0	0	0	0	0	0	0	0
TCGA-BH-A0WA-01	0	0	0	0	0	0	0	0	0	0	0	0	0.38625	0	0	0	0	0	0	0	0	0	0	0	0	0	0	0	0	0	0	0	0	0	0	0	0	0	0	0	0	0	0	0	0	0	0	0	0
TCGA-27-2526-01	0	0	0	0	0	0	0	0	0	0	0	0	0	0	0	0	0	0	0	0	0	0	0	0	0	0	0	0	0	0	0	0	0	0	0	0	0	0	0	0	0	0	0	0	0	0	0	0	0
TCGA-DK-A2I6-01	0	0	0	0	0	0	0	0	0	0	0	0	0	0.394945	0	0	0	0	1.13766	0	0	0	0	0	0	0	0	0	0	0	0	0	0	0	0	0	0	0	0	0	0	0	0	0	0	0	0	0	0
TCGA-B8-5159-01	0	0	0	0	0	0	0	0	0	0	0	0	0	0	0	0	0	0	0	0	0	0	0	0	0	0	0	0	0	0	0	0	0	0	0	0	0	0	0	0	0	0	0	0	0	0	0	0	0
TCGA-IN-8663-01	0.879507	0	0	0	0	0	0	0	0	0	0	0	0	0	0	0	0	0	0	0	0	0	0	0	0	6.03453	0	0	0	0	0	0	0	0	0	0	0	0	0	0	0	0	0	0	0	0	0	0	0
TCGA-AH-6644-01	0.879507	0	0	0	0	0	0	0.414079	0.117206	0	0	0	0	0	0	0	0	0	0	0	0	0	0	0	0	0	0	0	0	0	0	0	0	0	0	0	0	0	0	0	0	0	0	0	0	0	0	0	0
TCGA-CM-5344-01	0	0	0	0	0	0	0	0	0.117206	0	0	0	0	0	0	0	0	0	0	0	0	0	0	0	0	0	0	0	0	0	0	0	0	0	0	0	0	0	0	0	0	0	0	0	0	0	0	0	0
TCGA-AA-3685-01	0	0	0	0	0	0	0	0	0.468823	0	0	0	0	0	0	0	0	0	0	0	0	0	0	0	0	0	0	0	0	0	0	0	0	0	0	0	0	0	0	0	0	0	0	0	0	0	0	0	0
TCGA-EI-6508-01	0	0	0	0	0	0	0	0	0.234412	0	0	0	0	0	0	0	0	0	0	0	0	0	0	0	0	0	0	0	0	0	0	0	0	0	0	0	0	0	0	0	0	0	0	0	0	0	0	0	0
TCGA-AG-A02X-01	0	0	0	0	0	0	0	0	0.234412	0	0	0	0	0	0	0	0	0	0	0	0	0	0	0	0	0	0	0	0	0	0	0	0	0	0	0	0	0	0	0	0	0	0	0	0	0	0	0	0
TCGA-DC-4745-01	0	0	0	0	0	0	0	0	0.117206	0	0	0	0	0	0	0	0	0	0	0	0	0	0	0	0	0	0	0	0	0	0	0	0	0	0	0	0	0	0	0	0	0	0	0	0	0	0	0	0
TCGA-85-6560-01	0	0	0	0	0	0	0	0	0.234412	0	0	0	0	0	0	0	0	0	0	0	0	0	0	0	0	0	0	0	0	0	0	0	0	0	0	0	0	0	0	0	0	0	0	0	0	0	0	0	0
TCGA-A6-6782-01	0	0	0	0	0	0	0	0	0.234412	0	0	0	0	0	0	0	0	0	0	0	0	0	0	0	0	0	0	0	0	0	0	0	0	0	0	0	0	0	0	0	0	0	1.28205	0	0	0	0	0	0
TCGA-D5-6533-01	0	0	0	0	0	0	0	0	0.234412	0	0	0.218079	0	0	0	0	0	0	0	0	0	0	0	0	0	0	0	0	0	0	0	0	0	0	0	0	0	0	0	0	0	0	0	0	0	0	0	0	0
TCGA-EJ-5511-01	0	0	0	0	0	0	0	0	0	0	0	0.109039	0	0	0	0	0	0	0	0	0	0	0	0	0	0	0	0	0	0	0	0	0	0	0	0	0	0	0	0	0	0	0	0	0	0	0	0	0
TCGA-A8-A07E-01	0	0	0	0	0	0	0	0	0	0	0	0.218079	0	0	0	0	0	0	0	0	0	0	0	0	1.67504	0	0	0	0	0	0	0	0	0	0	0	0	0	0	0	0	0	0	0	0	0	0	0	0
TCGA-G4-6293-01	0	0	0	0	0	0	0	0	0.351617	0	0	0	0	0	0	0	0	0	0	0	0	0	0	0	0	0	0	0	0	0	0	0	0	0	0	0	0	0	0	0.101041	0	0	0	0	0	0	0	0	0
TCGA-EK-A2PL-01	0	0	0	0	0	0	0	0	0	0	0	0	0	0	0	0	0	0	0	0	0	0	0	0	0	0	0	0	0	0	0	0	0	0	0	0	0	0	0	0	0	0	0	0	0	0	0	0	0
TCGA-RP-A693-06	0	0	0	0	0	0	0	0	0	0	0	0	0	0	0	0	0	0	0	0	0	0	0	0	0	0	0	0	0	0	0	0	0	0	0	0	0	0	0	0	0	0	0	0	0	0	0	0	0
TCGA-AN-A0AK-01	0.879507	0	0	0	0	0	0.213705	0	0	0	0	0	0	0.394945	0	0	0	1.14943	0	0	0	0	0	0	0	0	0	0	0	0.323939	0	0	0	0	0	0	0	0	0	0	0	0	0	0	0	0	0.761035	0	0
TCGA-EE-A29D-06	0	0	0	0	0	0	0.213705	0	0	0	0	0	0	0	0	0	0	0	0	0	0	0	0	0	0	0	0	0	0	0.323939	0.478668	0	0	0.136444	0	0	0	0	0	0	0.554078	0	0	0.949668	0	0	0.761035	0	0.655883
TCGA-BG-A18B-01	0	0	0	0	0	0	0	0	0	0	0	0	0	0.394945	0	0	0	0	0	0	0	0	0	0	0	0	0	0	0	0	0	0	0	0.136444	0	0	0	0	0	0	0	0	0	0	0	0	0	0	0
TCGA-C5-A7UH-01	0	0	0	0	0	0	0	0.414079	0	0	0	0	0	0	0	0	0	0	0	0	0	0	0	0	0	0	0	0	0	0	0	0	0	0	0	0	0	0	0	0	0.13852	0	0	0	0	0	0	0	0
TCGA-B5-A0K2-01	0	0	0	0	0	0	0.213705	0	0	0	0	0	0	0.394945	0	0	0	0	0	0	0	0	0	0	0	0	0	0	0	0	0	0	0	0	0	0	0	0	0	0	0	0	0	0	0	0	0	0	0
TCGA-HT-7873-01	0	0	0	0	0	0	0	0	0	0	0	0	0	0	0	0	0	0	0	0	0	0	0	0	0	0	0	0	0	0	0	0	0	0	0	0	0	0	0	0	0	0	0	0	0	0	0	0	0
TCGA-DU-7294-01	0	0	0	0	0	0	0	0	0	0	0	0	0	0	0	0	0	0	0	0	0	0	0	0	0	0	0	0	0	0	0	0	0	0	0	0	0	0	0	0	0	0	0	0	0	0	0	0	0
TCGA-DB-A64R-01	0	0	0	0	0	0	0	0	0	0	0	0	0	0	0	0	0	0	0	0	0	0	0	0	0	0	0	0	0	0	0	0	0	0	0	0	0	0	0	0	0	0	0	0	0	0	0	0	0
TCGA-FG-6690-01	0	0	0	0	0	0	0	0	0	0	0	0	0	0	0	0	0	0	0	0	0	0	0	0	0	0	0	0	0	0	0	0	0	0	0	0	0	0	0	0	0	0	0	0	0	0	0	0	0
TCGA-DU-6542-01	0	0	0	0	0	0	0	0	0	0	0	0	0	0	0	0	0	0	0	0	0	0	0	0	0	0	0	0	0	0	0	0	0	0	0	0	0	0	0	0	0	0	0	0	0	0	0	0	0
TCGA-HT-8109-01	0	0	0	0	0	0	0	0	0	0	0	0	0	0	0	0	0	0	0	0	0	0	0	0	0	0	0	0	0	0	0	0	0	0	0	0	0	0	0	0	0	0	0	0	0	0	0	0	0
TCGA-DU-A5TW-01	0	0	0	0	0	0	0	0	0	0	0	0	0	0	0	0	0	0	0	0	0	0	0	0	0	0	0	0	0	0	0	0	0	0	0	0	0	0	0	0	0	0	0	0	0	0	0	0	0
TCGA-HT-7877-01	0	0	0	0	0	0	0	0	0	0	0	0	0	0	0	0	0	0	0	0	0	0	0	0	0	0	0	0	0	0	0	0	0	0	0	0	0	0	0	0	0	0	0	0	0	0	0	0	0
TCGA-HW-8322-01	0	0	0	0	0	0	0	0	0	0	0	0	0	0	0	0	0	0	0	0	0	0	0	0	0	0	0	0	0	0	0	0	0	0	0	0	0	0	0	0	0	0	0	0	0	0	0	0	0
TCGA-HT-7695-01	0	0	0	0	0	0	0	0	0	0	0	0	0	0	0	0	0	0	0	0	0	0	0	0	0	0	0	0	0	0	0	0	0	0	0	0	0	0	0	0	0	0	0	0	0	0	0	0	0
TCGA-DU-6393-01	0	0	0	0	0	0	0	0	0	0	0	0	0	0	0	0	0	0	0	0	0	0	0	0	0	0	0	0	0	0	0	0	0	0	0	0	0	0	0	0	0	0	0	0	0	0	0	0	0
TCGA-QH-A65Z-01	0	0	0	0	0	0	0	0	0	0	0	0	0	0	0	0	0	0	0	0	0	0	0	0	0	0	0	0	0	0	0	0	0	0	0	0	0	0	0	0	0	0	0	0	0	0	0	0	0
TCGA-DB-A64P-01	0	0	0	0	0	0	0	0	0	0	0	0	0	0	0	0	0	0	0	0	0	0	0	0	0	0	0	0	0	0	0	0	0	0	0	0	0	0	0	0	0	0	0	0	0	0	0	0	0
TCGA-DB-A64X-01	0	0	0	0	0	0	0	0	0	0	0	0	0	0	0	0	0	0	0	0	0	0	0	0	0	0	0	0	0	0	0	0	0	0	0	0	0	0	0	0	0	0	0	0	0	0	0	0	0
TCGA-HT-7879-01	0	0	0	0	0	0	0	0	0	0	0	0	0	0	0	0	0	0	0	0	0	0	0	0	0	0	0	0	0	0	0	0	0	0	0	0	0	0	0	0	0	0	0	0	0	0	0	0	0
TCGA-FG-7634-01	0	0	0	0	0	0	0	0	0	0	0	0	0	0	0	0	0	0	0	0	0	0	0	0	0	0	0	0	0	0	0	0	0	0	0	0	0	0	0	0	0	0	0	0	0	0	0	0	0
TCGA-DB-A4XA-01	0	0	0	0	0	0	0	0	0	0	0	0	0	0	0	0	0	0	0	0	0	0	0	0	0	0	0	0	0	0	0	0	0	0	0	0	0	0	0	0	0	0	0	0	0	0	0	0	0
TCGA-HT-7694-01	0	0	0	0	0	0	0	0	0	0	0	0	0	0	0	0	0	0	0	0	0	0	0	0	0	0	0	0	0.629784	0	0	0	0	0	0	0	0	0	0	0	0	0	0	0	0	0	0	0	0
TCGA-FN-7833-01	0	0	0	0	0	0	0	0	0	0	0	0	0	0	0	0	0	0	0	0	0	0	0	0	0	0	0	0	0	0	0	0	0	0	0	0	0	0	0	0	0	0	0	0	0	0	0	0	0
TCGA-DH-A66F-01	0	0	0	0	0	0	0	0	0	0	0	0	0	0	0	0	0	0	0	0	0	0	0	0	0	0	0	0	0	0	0	0	0	0.136444	0	0	0	0	0	0	0	0	0	0	0	0	0	0	0
TCGA-P5-A5EU-01	0	0	0	0	0	0	0	0	0	0	0	0	0	0	0	0	0	0	0	0	0	0	0	0	0	0	0	0	0	0	0	0	0	0	0	0	0	0	0	0	0	0	0	0	0	0	0	0	0
TCGA-E1-5304-01	0	0	0	0	0	0	0	0	0	0	0	0	0	0	0	0	0	0	0	0	0	0	0	0	0	0	0	0	0	0	0	0	0	0	0	0	0	0	0	0	0	0	0	0	0	0	0	0	0
TCGA-FG-6689-01	0	0	0	0	0	0	0	0	0	0	0	0	0	0	0	0	0	0	0	0	0	0	0	0	0	0	0	0	0	0	0	0	0	0	0	0	0	0	0	0	0	0	0	0	0	0	0	0	0
TCGA-P5-A5EV-01	0	0	0	0	0	0	0	0	0	0	0	0	0	0	0	0	0	0	0	0	0	0	0	0	0	0	0	0	0	0	0	0	0	0	0	0	0	0	0	0	0	0	0	0	0	0	0	0	0
TCGA-HT-7474-01	0	0	0	0	0	0	0	0	0	0	0	0	0	0	0	0	0	0	0	0	0	0	0	0	0	0	0	0	0	0	0	0	0	0	0	0	0	0	0	0	0	0	0	0	0	0	0	0	0
TCGA-DU-7298-01	0	0	0	0	0	0	0	0	0	0	0	0	0	0	0	0	0	0	0	0	0	0	0	0	0	0	0	0	0	0	0	0	0	0	0	0	0	0	0	0	0	0	0	0	0	0	0	0	0
TCGA-HT-8111-01	0	0	0	0	0	0	0	0	0	0	0	0	0	0	0	0	0	0	0	0	0	0	0	0	0	0	0	0	0	0	0	0	0	0	0	0	0	0	0	0	0	0	0	0	0	0	0	0	0
TCGA-DU-7008-01	0	0	0	0	0	0	0	0	0	0	0	0	0	0	0	0	0	0	0	0	0	0	0	0	0	0	0	0	0	0	0	0	0	0	0	0	0	0	0	0	0	0	0	0	0	0	0	0	0
TCGA-HT-7477-01	0	0	0	0	0	0	0	0	0	0	0	0	0	0	0	0	0	0	0	0	0	0	0	0	0	0	0	0	0	0	0	0	0	0	0	0	0	0	0	0	0	0	0	0	0	0	0	0	0
TCGA-P5-A5ET-01	0	0	0	0	0	0	0	0	0	0	0	0	0	0	0	0	0	0	0	0	0	0	0	0	0	0	0	0	0	0	0	0	0	0	0	0	0	0	0	0	0	0	0	0	0	0	0	0	0
TCGA-HT-A614-01	0	0	0	0	0	0	0	0	0	0	0	0	0	0	0	0	0	0	0	0	0	0	0	0	0	0	0	0	0	0	0	0	0	0	0	0	0	0	0	0	0.13852	0	0	0	0	0	0	0	0
TCGA-DU-5855-01	0	0	0	0	0	0	0	0	0	0	0	0	0	0	0	0	0	0	0	0	0	0	0	0	0	0	0	0	0	0	0	0	0	0	0	0	0	0	0	0	0	0	0	0	0	0	0	0	0
TCGA-BT-A0YX-01	0	0	0	0	0	0	0	0	0	0	0	0.218079	0	0	0	0	0	0	0	0	0	0	0	0	0	0	0	0	0	0	0	0	0	0	0	0	0	0	0	0	0	0	0	0	0	0	0	0	0
TCGA-HT-7603-01	0	0	0	0	0	0	0	0	0	0	0	0	0	0	0	0	0	0	0	0	0	0	0	0	0	0	0	0	0	0	0	0	0	0	0	0	0	0	0	0	0	0	0	0	0	0	0	0	0
TCGA-HT-8563-01	0	0	0	0	0	0	0	0	0	0	0	0	0	0	0	0	0	0	0	0	0	0	0	0	0	0	0	0	0	0	0	0	0	0	0	0	0	0	0	0	0	0	0	0	0	0	0	0	0
TCGA-HT-7473-01	0	0	0	0	0	0	0	0	0	0	0	0	0	0	0	0	0	0	0	0	0	0	0	0	0	0	0	0	0	0	0	0	0	0	0	0	0	0	0	0	0	0	0	0	0	0	0	0	0
TCGA-HT-7601-01	0	0	0	0	0	0	0	0	0	0	0	0	0	0	0	0	0	0	0	0	0	0	0	0	0	0	0	0	0	0	0	0	0	0	0	0	0	0	0	0	0	0	0	0	0	0	0	0	0
TCGA-DB-A64L-01	0	0	0	0	0	0	0	0	0	0	0	0	0	0	0	0	0	0	0	0	0	0	0	0	0	0	0	0	0	0	0	0	0	0	0	0	0	0	0	0	0	0	0	0	0	0	0	0	0
TCGA-HT-7690-01	0	0	0	0	0	0	0	0	0	0	0	0	0	0	0	0	0	0	0	0	0	0	0	0	0	0	0	0	0	0	0	0	0	0	0	0	0	0	0	0	0	0	0	0	0	0	0	0	0
TCGA-DU-7010-01	0	0	0	0	0	0	0	0	0.117206	0	0	0	0	0	0	0	0	0	0	0	0	0	0	0	0	0	0	0	0	0	0	0	0	0	0	0	0	0	0	0	0	0	0	0	0	0	0	0	0
TCGA-FG-A60K-01	0	0	0	0	0	0	0	0	0	0	0	0	0	0	0	0	0	0	0	0	0	0	0	0	0	0	0	0	0	0	0	0	0	0	0	0	0	0	0	0	0	0	0	0	0	0	0	0	0
TCGA-DU-6396-01	0	0	0	0	0	0	0	0	0	0	0	0	0	0	0	0	0	0	0	0	0	0	0	0	0	0	0	0	0	0	0	0	0	0	0	0	0	0	0	0	0	0	0	0	0	0	0	0	0
TCGA-DU-5874-01	0	0	0	0	0	0	0	0	0	0	0	0	0	0	0	0	0	0	0	0	0	0	0	0	0	0	0	0	0	0	0	0	0	0	0	0	0	0	0	0	0	0	0	0	0	0	0	0	0
TCGA-IK-7675-01	0	0	0	0	0	0	0	0	0	0	0	0	0	0	0	0	0	0	0	0	0	0	0	0	0	0	0	0	0	0	0	0	0	0	0	0	0	0	0	0	0	0	0	0	0	0	0	0	0
TCGA-DU-7007-01	0	0	0	0	0	0	0	0	0	0	0	0	0	0	0	0	0	0	0	0	0	0	0	0	0	0	0	0	0	0	0	0	0	0	0	0	0	0	0	0	0	0	0	0	0	0	0	0	0
TCGA-DH-5142-01	0	0	0	0	0	0	0	0	0	0	0	0	0	0	0	0	0	0	0	0	0	0	0	0	0	0	0	0	0	0	0	0	0	0	0	0	0	0	0	0	0	0	0	0	0	0	0	0	0
TCGA-02-2483-01	0	0	0	0	0	0	0	0	0	0	0	0	0	0	0	0	0	0	0	0	0	0	0	0	0	0	0	0	0	0	0	0	0	0	0	0	0	0	0	0	0	0	0	0	0	0	0	0	0
TCGA-QH-A65S-01	0	0	0	0	0	0	0	0	0	0	0	0	0	0	0	0	0	0	0	0	0	0	0	0	0	0	0	0	0	0	0	0	0	0	0	0	0	0	0	0	0	0	0	0	0	0	0	0	0
TCGA-E1-5302-01	0	0	0	0	0	0	0	0	0	0	0	0	0	0	0	0	0	0	0	0	0	0	0	0	0	0	0	0	0	0	0	0	0	0	0	0	0	0	0	0	0	0	0	0	0	0	0	0	0
TCGA-DB-A64W-01	0	0	0	0	0	0	0	0	0	0	0	0	0	0	0	0	0	0	0	0	0	0	0	0	0	0	0	0	0	0	0	0	0	0	0	0	0	0	0	0	0	0	0	0	0	0	0	0	0
TCGA-EZ-7264-01	0	0	0	0	0	0	0	0	0	0	0	0	0	0	0	0	0	0	0	0	0	0	0	0	0	0	0	0	0	0	0	0	0	0	0	0	0	0	0	0	0	0	0	0	0	0	0	0	0
TCGA-HT-A5R5-01	0	0	0	0	0	0	0	0	0	0	0	0	0	0	0	0	0	0	0	0	0	0	0	0	0	0	0	0	0	0	0	0	0	0	0	0	0	0	0	0.101041	0	0	0	0	0	0	0	0	0
TCGA-FG-8182-01	0	0	0	0	0	0	0	0	0	0	0	0	0	0	0	0	0	0	0	0	0	0	0	0	0	0	0	0	0	0	0	0	0	0	0	0	0	0	0	0	0	0	0	0	0	0	0	0	0
TCGA-HT-8013-01	0	0	0	0	0	0	0	0	0	0	0	0	0	0	0	0	0	0	0	0	0	0	0	0	0	0	0	0	0	0	0	0	0	0	0	0	0	0	0	0	0	0	0	0	0	0	0	0	0
TCGA-DU-5870-01	0	0	0	0	0	0	0	0	0	0	0	0	0	0	0	0	0	0	0	0	0	0	0	0	0	0	0	0	0	0	0	0	0	0	0	0	0	0	0	0	0	0	0	0	0	0	0	0	0
TCGA-HW-7487-01	0	0	0	0	0	0	0	0	0	0	0	0	0	0	0	0	0	0	0	0	0	0	0	0	0	0	0	1.97239	0	0	0	0	0	0	0	0	0	0	0	0	0	0	0	0	0	0	0	0	0
TCGA-CS-4944-01	0	0	0	0	0	0	0	0	0	0	0	0	0	0	0	0	0	0	0	0	0	0	0	0	0	0	0	0	0	0	0	0	0	0	0	0	0	0	0	0	0	0	0	0	0	0	0	0	0
TCGA-CS-5393-01	0	0	0	0	0	0	0	0	0	0	0	0	0	0	0	0	0	0	0	0	0	0	0	0	0	0	0	0	0	0	0	0	0	0	0	0	0	0	0	0	0	0	0	0	0	0	0	0	0
TCGA-DU-5853-01	0	0	0	0	0	0	0	0	0	0	0	0	0	0	0	0	0	0	0	0	0	0	0	0	0	0	0	0	0	0	0	0	0	0	0	0	0	0	0	0	0	0	0	0	0	0	0	0	0
TCGA-CS-6668-01	0	0	0	0	0	0	0	0	0	0	0	0	0	0	0	0	0	0	0	0	0	0	0	0	0	0	0	0	0	0	0	0	0	0	0	0	0	0	0	0	0	0	0	0	0	0	0	0	0
TCGA-HT-7475-01	0	0	0	0	0	0	0	0	0	0	0	0	0	0	0	0	0	0	0	0	0	0	0	0	0	0	0	0	0	0	0	0	0	0	0	0	0	0	0	0	0	0	0	0	0	0	0	0	0
TCGA-HT-7676-01	0	0	0	0	0	0	0	0	0	0	0	0	0	0	0	0	0	0	0	0	0	0	0	0	0	0	0	0	0	0	0	0	0	0	0	0	0	0	0	0	0	0	0	0	0	0	0	0	0
TCGA-CH-5772-01	0	0	0	0	0	0	0	0	0	0	0	0	0	0	0	0	0	0	0	0	0	0	0	0	0	0	0	0	0	0	0	0	0	0	0	0	0	0	0	0	0	0	0	0	0	0	0	0	0
TCGA-HT-7480-01	0	0	0	0	0	0	0	0	0	0	0	0	0	0	0	0	0	0	0	0	0	0	0	0	0	0	0	0	0	0	0	0	0	0	0	0	0	0	0	0.101041	0	0	1.28205	0	0	0	0	0	0
TCGA-HT-7468-01	0	0	0	0	0	0	0	0	0	0	0	0	0	0	0	0	0	0	0	0	0	0	0	0	0	0	0	0	0	0	0	0	0	0	0	0	0	0	0	0	0	0	0	0	0	0	0	0	0
TCGA-P5-A5EX-01	0	0	0	0	0	0	0	0	0	0	0	0	0	0	0	0	0	0	0	0	0	0	0	0	0	0	0	0	0	0	0	0	0	0	0	0	0	0	0	0	0	0	0	0	0	0	0	0	0
TCGA-IK-8125-01	0	0	0	0	0	0	0	0	0	0	0	0	0	0	0	0	0	0	0	0	0	0	0	0	0	0	0	0	0	0	0	0	0	0	0	0	0	0	0	0	0	0	0	0	0	0	0	0	0
TCGA-HW-A5KM-01	0	0	0	0	0	0	0	0	0	0	0	0	0	0	0	0	0	0	0	0	0	0	0	0	0	0	0	0	0	0	0	0	0	0	0	0	0	0	0	0	0	0	0	0	0	0	0	0	0
TCGA-DH-5144-01	0	0	0	0	0	0	0	0	0	0	0	0	0	0	0	0	0	0	0	0	0	0	0	0	0	0	0	0	0	0	0	0	0	0	0	0	0	0	0	0	0	0	0	0	0	0	0	0	0
TCGA-FG-A60J-01	0	0	0	0	0	0	0	0	0	0	0	0	0	0	0	0	0	0	0	0	0	0	0	0	0	0	0	0	0	0	0	0	0	0	0	0	0	0	0	0	0	0	0	0	0	0	0	0	0
TCGA-HT-7481-01	0	0	0	0	0	0	0	0	0	0	0	0	0	0	0	0	0	0	0	0	0	0	0	0	0	0	0	0	0	0	0	0	0	0	0	0	0	0	0	0	0	0	0	0	0	0	0	0	0
TCGA-HT-8114-01	0	0	0	0	0	0	0	0	0	0	0	0	0	0	0	0	0	0	0	0	0	0	0	0	0	0	0	0	0	0	0	0	0	0	0	0	0	0	0	0	0	0	0	0	0	0	0	0	0
TCGA-HT-7608-01	0	0	0	0	0	0	0	0	0	0	0	0	0	0	0	0	0	0	0	0	0	0	0	0	0	0	0	0	0	0	0	0	0	0	0	0	0	0	0	0	0	0	0	0	0	0	0	0	0
TCGA-CS-5394-01	0	0	0	0	0	0	0	0	0	0	0	0	0	0	0	0	0	0	0	0	0	0	0	0	0	0	0	0	0	0	0	0	0	0	0	0	0	0	0	0	0	0	0	0	0	0	0	0	0
TCGA-DB-A4XC-01	0	0	0	0	0	0	0	0	0	0	0	0	0	0	0	0	0	0	0	0	0	0	0	0	0	0	0	0	0	0	0	0	0	0	0	0	0	0	0	0	0	0	0	0	0	0	0	0	0
TCGA-CS-5396-01	0	0	0	0	0	0	0	0	0	0	0	0	0	0	0	0	0	0	0	0	0	0	0	0	0	0	0	0	0	0	0	0	0	0	0	0	0	0	0	0	0	0	0	0	0	0	0	0	0
TCGA-HT-7880-01	0	0	0	0	0	0	0	0	0	0	0	0	0	0	0	0	0	0	0	0	0	0	0	0	0	0	0	0	0	0	0	0	0	0	0	0	0	0	0	0	0	0	0	0	0	0	0	0	0
TCGA-HT-7607-01	0	0	0	0	0	0	0	0	0	0	0	0	0	0	0	0	0	0	0	0	0	0	0	0	0	0	0	0	0	0	0	0	0	0	0	0	0	0	0	0	0	0	0	0	0	0	0	0	0
TCGA-HT-7874-01	0	0	0	0	0	0	0	0	0	0	0	0	0	0	0	0	0	0	0	0	0	0	0	0	0	0	0	0	0	0	0	0	0	0	0	0	0	0	0	0	0	0	0	0	0	0	0	0	0
TCGA-DU-7301-01	0	0	0	0	0	0	0	0	0	0	0	0	0	0	0	0	0	0	0	0	0	0	0	0	0	0	0	0	0.629784	0	0	0	0	0	0	0	0	0	0	0	0	0	0	0	0	0	0	0	0
TCGA-CS-4943-01	0	0	0	0	0	0	0	0	0	0	0	0	0	0	0	0	0	0	0	0	0	0	0	0	0	6.03453	0	0	0	0	0	0	0	0	0	0	0	0	0	0	0	0	0	0	0	0	0	0	0
TCGA-HT-8105-01	0	0	0	0	0	0	0	0	0	0	0	0	0	0	0	0	0	0	0	0	0	0	0	0	0	0	0	0	0	0	0	0	0	0	0	0	0	0	0	0	0	0	0	0	0	0	0	0	0
TCGA-DU-6397-01	0	0	0	0	0	0	0	0	0	0	0	0	0	0	0	0	0	0	0	0	0	0	0	0	0	0	0	0	0	0	0	0	0	0	0	0	0	0	0	0	0	0	0	0	0	0	0	0	0
TCGA-CS-4942-01	0	0	0	0	0	0	0	0	0	0	0	0	0	0	0	0	0	0	0	0	0	0	0	0	0	0	0	0	0	0	0	0	0	0	0	0	0	0	0	0	0	0	0	0	0	0	0	0	0
TCGA-QH-A65V-01	0	0	0	0	0	0	0	0	0	0	0	0	0	0	0	0	0	0	0	0	0	0	0	0	0	0	0	0	0.629784	0	0	0	0	0	0	0	0	0	0	0	0	0	0	0	0	0	0	0	0
TCGA-DU-7306-01	0	0	0	0	0	0	0	0	0	0	0	0	0	0	0	0	0	0	0	0	0	0	0	0	0	0	0	0	0	0	0	0	0	0	0	0	0	0	0	0	0	0	0	0	0	0	0	0	0
TCGA-DB-5278-01	0	0	0	0	0	0	0	0	0	0	0	0	0	0	0	0	0	0	0	0	0	0	0	0	0	0	0	0	0.629784	0	0	0	0	0	0	0	0	0	0	0	0	0	0	0	0	0	0	0	0
TCGA-DU-7019-01	0	0	0	0	0	0	0	0	0	0	0	0	0	0	0	0	0	0	0	0	0	0	0	0	0	0	0	0	0	0	0	0	0	0	0	0	0	0	0	0	0	0	0	0	0	0	0	0	0
TCGA-HT-7471-01	0	0	0	0	0	0	0	0	0	0	0	0	0	0	0	0	0	0	0	0	0	0	0	0	0	0	0	0	0	0	0	0	0	0	0	0	0	0	0	0	0	0	0	0	0	0	0	0	0
TCGA-DB-A64Q-01	0	0	0	0	0	0	0	0	0	0	0	0	0	0	0	0	0	0	0	0	0	0	0	0	0	0	0	0	0	0	0	0	0	0	0	0	0	0	0	0	0	0	0	0	0	0	0	0	0
TCGA-HT-8010-01	0	0	0	0	0	0	0	0	0	0	0	0	0	0	0	0	0	0	0	0	0	0	0	0	0	0	0	0	0	0	0	0	0	0	0	0	0	0	0	0	0	0	0	0	0	0	0	0	0
TCGA-HW-7490-01	0	0	0	0	0	0	0	0	0	0	0	0	0	0	0	0	0	0	0	0	0	0	0	0	0	0	0	0	0	0	0	0	0	0	0	0	0	0	0	0	0	0	0	0	0	0	0	0	0
TCGA-HT-7884-01	0	0	0	0	0	0	0	0	0	0	0	0	0	0	0	0	0	0	0	0	0	0	0	0	0	0	0	0	0	0	0	0	0	0	0	0	0	0	0	0	0	0	0	0	0	0	0	0	0
TCGA-DU-8168-01	0	0	0	0	0	0	0	0	0	0	0	0	0	0	0	0	0	0	0	0	0	0	0	0	0	0	0	0	0	0	0	0	0	0	0	0	0	0	0	0	0	0	0	0	0	0	0	0	0
TCGA-HT-7605-01	0	0	0	0	0	0	0	0	0	0	0	0	0	0	0	0	0	0	0	0	0	0	0	0	0	0	0	0	0	0	0	0	0	0	0	0	0	0	0	0	0	0	0	0	0	0	0	0	0
TCGA-E1-5322-01	0	0	0	0	0	0	0	0	0	0	0	0	0	0	0	0	0	0	0	0	0	0	0	0	0	0	0	0	0	0	0	0	0	0	0	0	0	0	0	0	0	0	0	0	0	0	0	0	0
TCGA-HT-7881-01	0	0	0	0	0	0	0	0	0	0	0	0	0	0	0	0	0	0	0	0	0	0	0	0	0	0	0	0	0	0	0	0	0	0	0	0	0	0	0	0	0	0	0	0	0	0	0	0	0
TCGA-DU-7009-01	0	0	0	0	0	0	0	0	0	0	0	0	0	0	0	0	0	0	0	0	0	0	0	0	0	0	0	0	0	0	0	0	0	0	0	0	0	0	0	0	0	0	0	0	0	0	0	0	0
TCGA-HW-7489-01	0	0	0	0	0	0	0	0	0	0	0	0	0	0	0	0	0	0	0	0	0	0	0	0	0	0	0	0	0	0	0	0	0	0	0	0	0	0	0	0	0	0	0	0	0	0	0	0	0
TCGA-P5-A5EW-01	0	0	0	0	0	0	0	0	0	0	0	0	0	0	0	0	0	0	0	0	0	0	0	0	0	0	0	0	0	0	0	0	0	0	0	0	0	0	0	0	0	0	0	0	0	0	0	0	0
TCGA-HT-8108-01	0	0	0	0	0	0	0	0	0	0	0	0	0	0	0	0	0	0	0	0	0	0	0	0	0	0	0	0	0	0	0	0	0	0	0	0	0	0	0	0	0	0	0	0	0	0	0	0	0
TCGA-HT-8018-01	0	0	0	0	0	0	0	0	0	0	0	0	0	0	0	0	0	0	0	0	0	0	0	0	0	0	0	0	0	0	0	0	0	0	0	0	0	0	0	0	0	0	0	0	0	0	0	0	0
TCGA-HW-8319-01	0	0	0	0	0	0	0	0	0	0	0	0	0	0	0	0	0	0	0	0	0	0	0	0	0	0	0	0	0	0	0	0	0	0	0	0	0	0	0	0	0	0	0	0	0	0	0	0	0
TCGA-19-2629-01	0	0	0	0	0	0	0	0	0	0	0	0	0	0	0	0	0	0	0	0	0	0	0	0	0	0	0	0	0	0	0	0	0	0	0	0	0	0	0	0	0	0	0	0	0	0	0	0	0
TCGA-06-0129-01	0	0	0	0	0	0	0	0	0	0	0	0	0	0	0	0	0	0	0	0	0	0	0	0	0	0	0	0	0	0	0	0	0	0	0	0	0	0	0	0	0	0	0	0	0	0	0	0	0
TCGA-FG-A4MY-01	0	0	0	0	0	0	0	0	0	0	0	0	0	0	0	0	0	0	0	0	0	0	0	0	0	0	0	0	0	0	0	0	0	0	0	0	0	0	0	0	0	0	0	0	0	0	0	0	0
TCGA-FG-7641-01	0	0	0	0	0	0	0	0	0	0	0	0	0	0	0	0	0	0	0	0	0	0	0	0	0	0	0	0	0	0	0	0	0	0	0	0	0	0	0	0	0	0	0	0	0	0	0	0	0
TCGA-HT-7485-01	0	0	0	0	0	0	0	0	0	0	0	0	0	0	0	0	0	0	0	0	0	0	0	0	0	0	0	0	0	0	0	0	0	0	0	0	0	0	0	0	0	0	0	0	0	0	0	0	0
TCGA-FG-8191-01	0	0	0	0	0	0	0	0	0	0	0	0	0	0	0	0	0	0	0	0	0	0	0	0	0	0	0	0	0	0	0	0	0	0	0	0	0	0	0	0	0	0	0	0	0	0	0	0	0
TCGA-DB-A4XH-01	0	0	0	0	0	0	0	0	0	0	0	0	0	0	0	0	0	0	0	0	0	0	0	0	0	0	0	0	0	0	0	0	0	0	0	0	0	0	0	0	0	0	0	0	0	0	0	0	0
TCGA-DU-8166-01	0	0	0	0	0	0	0	0	0	0	0	0	0	0	0	0	0	0	0	0	0	0	0	0	0	0	0	0	0	0	0	0	0	0	0	0	0	0	0	0	0	0	0	0	0	0	0	0	0
TCGA-DB-5277-01	0	0	0	0	0	0	0	0	0	0	0	0	0	0	0	0	0	0	0	0	0	0	0	0	0	0	0	0	0	0	0	0	0	0	0	0	0	0	0	0	0	0	0	0	0	0	0	0	0
TCGA-FG-7636-01	0	0	0.648508	0	0	0	0	0	0	0	0	0	0	0	0	0	0	0	0	0	0	0	0	0	0	0	0	0	0	0	0	0	0	0	0	0	0	0	0	0	0	0	0	0	0	0	0	0	0
TCGA-CS-6290-01	0	0	0	0	0	0	0	0	0	0	0	0	0	0	0	0	0	0	0	0	0	0	0	0	0	0	0	0	0	0	0	0	0	0	0	0	0	0	0	0	0	0	0	0	0	0	0	0	0
TCGA-E1-5303-01	0	0	0	0	0	0	0	0	0	0	0	0	0	0	0	0	0	0	0	0	0	0	0	0	0	0	0	0	0	0	0	0	0	0	0	0	0	0	0	0	0	0	0	0	0	0	0	0	0
TCGA-HT-7610-01	0	0	0	0	0	0	0	0	0	0	0	0	0	0	0	0	0	0	0	0	0	0	0	0	0	0	0	0	0	0	0	0	0	0	0	0	0	0	0	0	0	0	0	0	0	0	0	0	0
TCGA-DU-8164-01	0	0	0	0	0	0	0	0	0	0	0	0	0	0	0	0	0	0	0	0	0	0	0	0	0	0	0	0	0	0	0	0	0	0	0	0	0	0	0	0	0	0	0	0	0	0	0	0	0
TCGA-HW-8320-01	0	0	0	0	0	0	0	0	0	0	0	0	0	0	0	0	0	0	0	0	0	0	0	0	0	0	0	0	0	0	0	0	0	0	0	0	0	0	0	0	0	0	0	0	0	0	0	0	0
TCGA-E1-5319-01	0	0	0	0	0	0	0	0	0	0	0	0	0	0	0	0	0	0	0	0	0	0	0	0	0	0	0	0	0	0	0	0	0	0	0	0	0	0	0	0	0	0	0	0	0	0	0	0	0
TCGA-HW-7486-01	0	0	0	0	0	0	0	0	0	0	0	0	0	0	0	0	0	0	0	0	0	0	0	0	0	0	0	0	0	0	0	0	0	0	0	0	0	0	0	0	0	0	0	0	0	0	0	0	0
TCGA-DU-6407-01	0	0	0	0	0	0	0	0	0	0	0	0	0	0	0	0	0	0	0	0	0	0	0	0	0	0	0	0	0	0	0	0	0	0	0	0	0	0	0	0	0	0	0	0	0	0	0	0	0
TCGA-DB-5280-01	0	0	0	0	0	0	0	0	0	0	0	0	0	0	0	0	0	0	0	0	0	0	0	0	0	0	0	0	0	0	0	0	0	0	0	0	0	0	0	0	0	0	0	0	0	0	0	0	0
TCGA-HT-7902-01	0	0	0	0	0	0	0	0	0	0	0	0	0	0	0	0	0	0	0	0	0	0	0	0	0	0	0	0	0.629784	0	0	0	0	0	0	0	0	0	0	0	0	0	0	0	0	0	0	0	0
TCGA-06-2570-01	0	0	0	0	0	0	0	0	0	0	0	0	0	0	0	0	0	0	0	0	0	0	0	0	0	0	0	0	0	0	0	0	0	0	0	0	0	0	0	0	0	0	0	0	0	0	0	0	0
TCGA-HT-7687-01	0	0	0	0	0	0	0	0	0	0	0	0	0	0	0	0	0	0	0	0	0	0	0	0	0	0	0	0	0	0	0	0	0	0	0	0	0	0	0	0	0	0	0	0	0	0	0	0	0
TCGA-DU-6410-01	0	0	0	0	0	0	0	0	0	0	0	0	0	0	0	0	0	0	0	0	0	0	0	0	0	0	0	0	0	0	0	0	0	0	0	0	0	0	0	0	0	0	0	0	0	0	0	0	0.655883
TCGA-FG-5962-01	0	0	0	0	0	0	0	0	0	0	0	0	0	0	0	0	0	0	0	0	0	0	0	0	0	0	0	0	0	0	0	0	0	0	0	0	0	0	0	0	0	0	0	0	0	0	0	0	0
TCGA-FG-8187-01	0	0	0	0	0	0	0	0	0	0	0	0	0	0	0	0	0	0	0	0	0	0	0	0	0	0	0	0	0	0	0	0	0	0	0	0	0	0	0	0	0	0	0	0	0	0	0	0	0
TCGA-27-2521-01	0	0	0	0	0	0	0	0	0	0	0	0	0	0	0	0	0	0	0	0	0	0	0	0	0	0	0	0	0	0	0	0	0	0	0	0	0	0	0	0	0	0	0	0	0	0	0	0	0
TCGA-HT-7692-01	0	0	0	0	0	0	0	0	0	0	0	0	0	0	0	0	0	0	0	0	0	0	0	0	0	0	0	0	0	0	0	0	0	0	0	0	0	0	0	0	0	0	0	0	0	0	0	0	0
TCGA-HT-7686-01	0	0	0	0	0	0	0	0	0	0	0	0	0	0	0	0	0	0	0	0	0	0	0	0	0	0	0	0	0	0	0	0	0	0	0	0	0	0	0	0	0	0	0	0	0	0	0	0	0
TCGA-DB-A4XE-01	0	0	0	0	0	0	0	0	0	0	0	0	0	0	0	0	0	0	0	0	0	0	0	0	0	0	0	0	0	0	0	0	0	0	0	0	0	0	0	0	0	0	0	0	0	0	0	0	0
TCGA-HT-7620-01	0	0	0	0	0	0	0	0	0	0	0	0	0	0	0	0	0	0	0	0	0	0	0	0	0	0	0	0	0	0	0	0	0	0	0	0	0	0	0	0	0	0	0	0	0	0	0	0	0
TCGA-HT-8012-01	0	0	0	0	0	0	0	0	0	0	0	0	0	0	0	0	0	0	0	0	0	0	0	0	0	0	0	0	0	0	0	0	0	0	0	0	0	0	0	0	0	0	0	0	0	0	0	0	0
TCGA-FG-A4MX-01	0	0	0	0	0	0	0	0	0	0	0	0	0	0	0	0	0	0	0	0	0	0	0	0	0	0	0	0	0.629784	0	0	0	0	0	0	0	0	0	0	0	0	0	0	0	0	0	0	0	0
TCGA-DU-A5TP-01	0	0	0	0	0	0	0	0	0	0	0	0	0	0	0	0	0	0	0	0	0	0	0	0	0	0	0	0	0	0	0	0	0	0	0	0	0	0	0	0	0	0	0	0	0	0	0	0	0
TCGA-CS-6667-01	0	0	0	0	0	0	0	0	0	0	0	0	0	0	0	0	0	0	0	0	0	0	0	0	0	0	0	0	0	0	0	0	0	0	0	0	0	0	0	0	0	0	0	0	0	0	0	0	0
TCGA-HT-A4DV-01	0	0	0	0	0	0	0	0	0	0	0	0	0	0	0	0	0	0	0	0	0	0	0	0	0	0	0	0	0	0	0	0	0	0	0	0	0	0	0	0	0	0	0	0	0	0	0	0	0
TCGA-HT-7606-01	0	0	0	0	0	0	0	0	0	0	0	0	0	0	0	0	0	0	0	0	0	0	0	0	0	0	0	0	0	0	0	0	0	0	0	0	0	0	0	0	0	0	0	0	0	0	0	0	0
TCGA-26-1442-01	0	0	0	0	0	0	0	0	0	0	0	0	0	0	0	0	0	0	0	0	0	0	0	0	0	0	0	0	0	0	0	0	0	0	0	0	0	0	0	0	0	0	0	0	0	0	0	0	0
TCGA-FG-8188-01	0	0	0	0	0	0	0	0	0	0	0	0	0	0	0	0	0	0	0	0	0	0	0	0	0	0	0	0	0	0	0	0	0	0	0	0	0	0	0	0	0	0	0	0	0	0	0	0	0
TCGA-DB-5275-01	0	0	0	0	0	0	0	0	0	0	0	0	0	0	0	0	0	0	0	0	0	0	0	0	0	0	0	0	0	0	0	0	0	0	0	0	0	0	0	0	0	0	0	0	0	0	0	0	0
TCGA-HT-7875-01	0	0	0	0	0	0	0	0	0	0	0	0	0	0	0	0	0	0	0	0	0	0	0	0	0	0	0	0	0	0	0	0	0	0	0	0	0	0	0	0	0	0	0	0	0	0	0	0	0
TCGA-DB-A64U-01	0	0	0	0	0	0	0	0	0	0	0	0	0	0	0	0	0	0	0	0	0	0	0	0	0	0	0	0	0	0	0	0	0	0	0	0	0	0	0	0	0	0	0	0	0	0	0	0	0
TCGA-HT-7467-01	0	0	0	0	0	0	0	0	0	0	0	0	0	0	0	0	0	0	0	0	0	0	0	0	0	0	0	0	0	0	0	0	0	0	0	0	0	0	0	0	0	0	0	0	0	0	0	0	0
TCGA-DU-8167-01	0	0	0	0	0	0	0	0	0	0	0	0	0	0	0	0	0	0	0	0	0	0	0	0	0	0	0	0	0	0	0	0	0	0	0	0	0	0	0	0	0	0	0	0	0	0	0	0	0
TCGA-HT-A616-01	0	0	0	0	0	0	0	0	0	0	0	0	0	0	0	0	0	0	0	0	0	0	0	0	0	0	0	0	0	0	0	0	0	0	0	0	0	0	0	0	0	0	0	0	0	0	0	0	0
TCGA-DB-A4X9-01	0	0	0	0	0	0	0	0	0	0	0	0	0	0	0	0	0	0	0	0	0	0	0	0	0	0	0	0	0	0	0	0	0	0	0	0	0	0	0	0	0	0	0	0	0	0	0	0	0
TCGA-HT-A618-01	0	0	0	0	0	0	0	0	0	0	0	0	0	0	0	0	0	0	0	0	0	0	0	0	0	0	0	0	0	0	0	0	0	0	0	0	0	0	0	0	0	0	0	0	0	0	0	0	0
TCGA-FG-A4MT-01	0	0	0	0	0	0	0	0	0	0	0	0	0	0	0	0	0	0	0	0	0	0	0	0	0	0	0	0	0	0	0	0	0	0	0	0	0	0	0	0	0	0	0	0	0	0	0	0	0
TCGA-HT-7616-01	0	0	0	0	0	0	0	0	0	0	0	0	0	0	0	0	0	0	0	0	0	0	0	0	0	0	0	0	0	0	0	0	0	0	0	0	0	0	0	0	0	0	0	0	0	0	0	0	0
TCGA-HT-7689-01	0	0	0	0	0	0	0	0	0	0	0	0	0	0	0	0	0	0	0	0	0	0	0	0	0	0	0	0	0	0	0	0	0	0	0	0	0	0	0	0	0	0	0	0	0	0	0	0	0
TCGA-DU-5872-01	0	0	0	0	0	0	0	0	0	0	0	0	0	0	0	0	0	0	0	0	0	0	0	0	0	0	0	0	0	0	0	0	0	0	0	0	0	0	0	0	0	0	0	0	0	0	0	0	0
TCGA-HT-7684-01	0	0	0	0	0	0	0	0	0	0	0	0	0	0	0	0	0	0	0	0	0	0	0	0	0	0	0	0	0	0	0	0	0	0	0	0	0	0	0	0	0	0	0	0	0	0	0	0	0
TCGA-FG-5965-01	0	0	0	0	0	0	0	0	0	0	0	0	0	0	0	0	0	0	0	0	0	0	0	0	0	0	0	0	0	0	0	0	0	0	0	0	0	0	0	0	0	0	0	0	0	0	0	0	0
TCGA-HW-7495-01	0	0	0	0	0	0	0	0	0	0	0	0	0	0	0	0	0	0	0	0	0	0	0	0	0	0	0	0	0	0	0	0	0	0	0	0	0	0	0	0	0	0	0	0	0	0	0	0	0
TCGA-HW-A5KJ-01	0	0	0	0	0	0	0	0	0	0	0	0	0	0	0	0	0	0	0	0	0	0	0	0	0	0	0	0	0.629784	0	0	0	0	0	0	0	0	0	0	0	0	0	0	0	0	0	0	0	0
TCGA-FG-5964-01	0	0	0	0	0	0	0	0	0	0	0	0	0	0	0	0	0	0	0	0	0	0	0	0	0	0	0	0	0	0	0	0	0	0	0	0	0	0	0	0	0	0	0	0	0	0	0	0	0
TCGA-DU-6394-01	0	0	0	0	0	0	0	0	0	0	0	0	0	0	0	0	0	0	0	0	0	0	0	0	0	0	0	0	0	0	0	0	0	0	0	0	0	0	0	0	0	0	0	0	0	0	0	0	0
TCGA-DU-7302-01	0	0	0	0	0	0	0	0	0	0	0	0	0	0	0	0	0	0	0	0	0	0	0	0	0	0	0	0	0	0	0	0	0	0	0	0	0	0	0	0	0	0	0	0	0	0	0	0	0
TCGA-DU-6408-01	0	0	0	0	0	0	0	0	0	0	0	0	0	0	0	0	0	0	0	0	0	0	0	0	0	0	0	0	0	0	0	0	0	0	0	0	0	0	0	0	0	0	0	0	0	0	0	0	0
TCGA-DU-7300-01	0	0	0	0	0	0	0	0	0	0	0	0	0	0	0	0	0	0	0	0	0	0	0	0	0	0	0	0	0	0	0	0	0	0	0	0	0	0	0	0	0	0	0	0	0	0	0	0	0
TCGA-DU-7015-01	0	0	0	0	0	0	0	0	0	0	0	0	0	0	0	0	0	0	0	0	0	0	0	0	0	0	0	0	0	0	0	0	0	0	0	0	0	0	0	0	0	0	0	0	0	0	0	0	0
TCGA-CS-4938-01	0	0	0	0	0	0	0	0	0	0	0	0	0	0	0	0	0	0	0	0	0	0	0	0	0	0	0	0	0	0	0	0	0	0	0	0	0	0	0	0	0	0	0	0	0	0	0	0	0
TCGA-P5-A5F1-01	0	0	0	0	0	0	0	0	0	0	0	0	0	0	0	0	0	0	0	0	0	0	0	0	0	0	0	0	0	0	0	0	0	0	0	0	0	0	0	0	0	0	0	0	0	0	0	0	0
TCGA-DB-5274-01	0	0	0	0	0	0	0	0	0	0	0	0	0	0	0	0	0	0	0	0	0	0	0	0	0	0	0	0	0	0	0	0	0	0	0	0	0	0	0	0	0	0	0	0	0	0	0	0	0
TCGA-HT-7688-01	0	0	0	0	0	0	0	0	0	0	0	0	0	0	0	0	0	0	0	0	0	0	0	0	0	0	0	0	0.629784	0	0	0	0	0	0	0	0	0	0	0.202081	0	0	0	0	0	0	0	0	0
TCGA-HT-7677-01	0	0	0	0	0	0	0	0	0	0	0	0	0	0	0	0	0	0	0	0	0	0	0	0	0	0	0	0	0	0	0	0	0	0	0	0	0	0	0	0	0	0	0	0	0	0	0	0	0
TCGA-HT-7609-01	0	0	0	0	0	0	0	0	0	0	0	0	0	0	0	0	0	0	0	0	0	0	0	0	0	0	0	0	0	0	0	0	0	0	0	0	0	0	0	0	0	0	0	0	0	0	0	0	0
TCGA-DB-5273-01	0	0	0	0	0	0	0	0	0	0	0	0	0	0	0	0	0	0	0	0	0	0	0	0	0	0	0	0	0	0	0	0	0	0	0	0	0	0	0	0	0	0	0	0	0	0	0	0	0
TCGA-HT-A5RB-01	0	0	0	0	0	0	0	0	0	0	0	0	0	0	0	0	0	0	0	0	0	0	0	0	0	0	0	0	0	0	0	0	0	0	0	0	0	0	0	0	0	0	0	0	0	0	0	0	0
TCGA-DB-5281-01	0	0	0	0	0	0	0	0	0	0	0	0	0	0	0	0	0	0	0	0	0	0	0	0	0	0	0	0	0.629784	0	0	0	0	0	0	0	0	0	0	0	0	0	0	0	0	0	0	0	0
TCGA-DU-6400-01	0	0	0	0	0	0	0	0	0	0	0	0	0	0	0	0	0	0	0	0	0	0	0	0	0	0	0	0	0	0	0	0	0	0	0	0	0	0	0	0	0	0	0	0	0	0	0	0	0
TCGA-DB-A4XB-01	0	0	0	0	0	0	0	0	0	0	0	0	0	0	0	0	0	0	0	0	0	0	0	0	0	0	0	0	0	0	0	0	0	0	0	0	0	0	0	0	0	0	0	0	0	0	0	0	0
TCGA-DU-A5TU-01	0	0	0	0	0	0	0	0	0	0	0	0	0	0	0	0	0	0	0	0	0	0	0	0	0	0	0	0	0	0	0	0	0	0	0	0	0	0	0	0	0	0	0	0	0	0	0	0	0
TCGA-HW-A5KL-01	0	0	0	0	0	0	0	0	0	0	0	0	0	0	0	0	0	0	0	0	0	0	0	0	0	0	0	0	0	0	0	0	0	0	0	0	0	0	0	0	0	0	0	0	0	0	0	0	0
TCGA-DB-A64V-01	0	0	0	0	0	0	0	0	0	0	0	0	0	0	0	0	0	0	0	0	0	0	0	0	0	0	0	0	0	0	0	0	0	0	0	0	0	0	0	0	0	0	0	0	0	0	0	0	0
TCGA-P5-A5F0-01	0	0	0	0	0	0	0	0	0	0	0	0	0	0	0	0	0	0	0	0	0	0	0	0	0	0	0	0	0	0	0	0	0	0	0	0	0	0	0	0	0	0	0	0	0	0	0	0	0
TCGA-HT-A5R7-01	0	0	0	0	0	0	0	0	0	0	0	0	0	0	0	0	0	0	0	0	0	0	0	0	0	0	0	0	0	0	0	0	0	0	0	0	0	0	0	0	0	0	0	0	0	0	0	0	0
TCGA-HT-7478-01	0	0	0	0	0	0	0	0	0	0	0	0	0	0	0	0	0	0	0	0	0	0	0	0	0	0	0	0	0	0	0	0	0	0	0	0	0	0	0	0	0	0	0	0	0	0	0	0	0
TCGA-DU-7299-01	0	0	0	0	0	0	0	0	0	0	0	0	0	0	0	0	0	0	0	0	0	0	0	0	0	0	0	0	0	0	0	0	0	0	0	0	0	0	0	0	0	0	0	0	0	0	0	0	0
TCGA-DH-A66B-01	0	0	0	0	0	0	0	0	0	0	0	0	0	0	0	0	0	0	0	0	0	0	0	0	0	0	0	0	0	0	0	0	0	0	0	0	0	0	0	0	0	0	0	0	0	0	0	0	0
TCGA-HT-7472-01	0	0	0	0	0	0	0	0	0	0	0	0	0	0	0	0	0	0	0	0	0	0	0	0	0	0	0	0	0	0	0	0	0	0	0	0	0	0	0	0	0	0	0	0	0	0	0	0	0
TCGA-FG-8186-01	0	0	0	0	0	0	0	0	0	0	0	0	0	0	0	0	0	0	0	0	0	0	0	0	0	0	0	0	0	0	0	0	0	0	0	0	0	0	0	0	0	0	1.28205	0	0	0	0	0	0
TCGA-E1-5307-01	0	0	0	0	0	0	0	0	0	0	0	0	0	0	0	0	0	0	0	0	0	0	0	0	0	0	0	0	0	0	0	0	0	0	0	0	0	0	0	0	0	0	0	0	0	0	0	0	0
TCGA-CS-5390-01	0	0	0	0	0	0	0	0	0	0	0	0	0	0	0	0	0	0	0	0	0	0	0	0	0	0	0	0	0	0	0	0	0	0	0	0	0	0	0	0	0	0	0	0	0	0	0	0	0
TCGA-HT-7602-01	0	0	0	0	0	0	0	0	0	0	0	0	0	0	0	0	0	0	0	0	0	0	0	0	0	0	0	0	0	0	0	0	0	0	0	0	0	0	0	0	0	0	0	0	0	0	0	0	0
TCGA-DU-7018-01	0	0	0	0	0	0	0	0	0	0	0	0	0	0	0	0	0	0	0	0	0	0	0	0	0	0	0	0	0	0	0	0	0	0	0	0	0	0	0	0	0	0	0	0	0	0	0	0	0
TCGA-E1-5305-01	0	0	0	0	0	0	0	0	0	0	0	0	0	0	0	0	0	0	0	0	0	0	0	0	0	0	0	0	0	0	0	0	0	0	0	0	0	0	0	0	0	0	0	0	0	0	0	0	0
TCGA-HT-A615-01	0	0	0	0	0	0	0	0	0	0	0	0	0	0	0	0	0	0	0	0	0	0	0	0	0	0	0	0	0	0	0	0	0	0	0	0	0	0	0	0	0	0	0	0	0	0	0	0	0
TCGA-DH-5143-01	0	0	0	0	0	0	0	0	0	0	0	0	0	0	0	0	0	0	0	0	0	0	0	0	0	0	0	0	0	0	0	0	0	0	0	0	0	0	0	0	0	0	0	0	0	0	0	0	0
TCGA-DU-8163-01	0	0	0	0	0	0	0	0	0	0	0	0	0	0	0	0	0	0	0	0	0	0	0	0	0	0	0	0	0	0	0	0	0	0	0	0	0	0	0	0	0	0	0	0	0	0	0	0	0
TCGA-P5-A5F2-01	0	0	0	0	0	0	0	0	0	0	0	0	0	0	0	0	0	0	0	0	0	0	0	0	0	0	0	0	0	0	0	0	0	0	0	0	0	0	0	0	0	0	0	0	0	0	0	0	0
TCGA-HW-8321-01	0	0	0	0	0	0	0	0	0	0	0	0	0	0	0	0	0	0	0	0	0	0	0	0	0	0	0	0	0	0	0	0	0	0	0	0	0	0	0	0	0	0	0	0	0	0	0	0	0
TCGA-DU-A5TS-01	0	0	0	0	0	0	0	0	0	0	0	0	0	0	0	0	0	0	0	0	0	0	0	0	0	0	0	0	0	0	0	0	0	0	0	0	0	0	0	0	0	0	0	0	0	0	0	0	0
TCGA-E1-5311-01	0	0	0	0	0	0	0	0	0	0	0	0	0	0	0	0	0	0	0	0	0	0	0	0	0	0	0	0	0	0	0	0	0	0	0	0	0	0	0	0	0	0	0	0	0	0	0	0	0
TCGA-G9-7523-01	0	0	0	0	0	0	0	0	0	0	0	0	0	0	0	0	0	0	0	0	0	0	0	0	0	0	0	0	0	0	0	0	0	0	0	0	0	0	0	0	0	0	0	0	0	0	0	0	0
TCGA-AX-A05Z-01	0	0	0	0	0	2.10346	0.213705	0	0.468823	0	0	0.436157	0	0.394945	0	0	2.25225	0	0	0.81103	0	0	0	0	0	0	0	0	0.629784	0.647878	0	0	0	0	0	0	0	0	0.433463	0.101041	0	0	0	0	0	0.451671	0	0	0
TCGA-A8-A079-01	0	0	0	0	0	0	0	0	0	0	0	0	0.38625	0	0	0	0	0	0	0	0	0	0	0	0	0	0	0	0	0	0	0	0	0	0	0	0	0	0	0	0	0	0	0	0	0	0	0	0
TCGA-50-6590-01	0	0	0	0	0	0	0	0	0	0	0	0	0	0	0	0	0	0	0	0	0	0	0	0	1.67504	8.04603	0	0	0	0	0	0	0	0	0	0	0	0	0	0	0	0	0	0	0	0	0	0	0
TCGA-BG-A0MQ-01	0	0	0	0	0	0	0	0	0	0	0	0	0	0	0	0	1.12613	0	0	0	0	0	0	0	0	0	0	0	0	0	0	0	0	0	0	0	0	0	0	0	0	0	0	0	0	0	0	0	0
TCGA-EA-A5FO-01	0	0	0	0	0	0	0	0	0	0	0	0	0	0	0	0	0	0	0	0	0	0	0	0	0	0	0	0	0	0	0	0	0	0	0	0	0	0	0	0	0	0	0	0	0	0	0	0	0
TCGA-BS-A0UA-01	0	1.91551	0.648508	0	0	0	0	0	0	0	0	0	0.38625	0	0	0	0	0	0	0	0	0	0	0	0	0	0	0	0	0	0	0	0	0.136444	0	2.39808	0	0	0	0	0	0	0	0	0	0	0.761035	0	0
TCGA-B5-A11Y-01	0	0	0	0	0	0	0	0	0	0	0	0	0	0	0	0.367512	0	0	0	0	0	0	0	0	0	0	0	0	0	0	0	0	0	0.136444	0	0	0	0	0	0	0	0	0	0	0	0	0	0	0
TCGA-60-2710-01	0	0	0	0	0	0	0	0	0	0	0	0	0	0	0	0	0	0	0	0	0	0	0	0	0	0	0	0	0	0	0.239334	0	0	0	0	0	0	0	0	0	0	0	0	0	0	0	0	0	0
TCGA-GN-A268-06	0	0	0	0	0	0	0	0	0	0	0	0	0	0	0	0	0	0	0	0	0	0	0	0	0	0	0	0	0	0	0	0	0	0	0	0	0	0	0	0	0	0	0	0	0	0	0	0	0
TCGA-DY-A0XA-01	0.879507	0	0	0	0	0	0	0	0.234412	0	0	0	0	0	0	0	0	0	0	0	0	0	0	0	0	0	0	0	0	0	0	0.268535	0	0	0	0	0	0	0	0	0	0	0	0	0	0	0	0	0
TCGA-BR-4361-01	0	0	0	0	0	0	0	0	0.117206	0	0	0.218079	0	0	0	0	0	0	0	0	0	0	0	3.74859	0	0	0	0	2.51914	0	0	0	0	0.136444	0	0	0	0	0	0	0	0	0	0	0	0	0	0	0
TCGA-C8-A12Z-01	0	0	0	0	0	0	0	0	0	0	0	0	0	0	0	0	0	0	0	0	0	0	0	0	0	0	0	0	0	0	0	0	0	0	0	0	0	0	0	0	0	0	0	0	0	0	0	0	0
TCGA-B5-A11N-01	0	0	0	0	0	2.10346	0	0	0.117206	0	0	0	0	0	0	0.367512	0	0	0	0	0	0	0	0	0	0	0	0	0	0	0.239334	0	0	0.136444	0	0	0	0	0	0.101041	0	0	0	0	0	0	0	0	0
TCGA-D1-A17F-01	0	0	0	0	0	0	0	0	0.117206	0	0	0	0	0	0	0	0	0	0	0	0	0	0	0	0	0	0	0	0	0	0	0	0	0	0	0	0	0	0	0	0	0	0	0	0	0	0	0	0
TCGA-G4-6320-01	0	0	0.648508	0	0	2.10346	0	0	0.234412	0	0	0.218079	0	0	0	0	0	0	0	0	0	0	0	0	0	0	0	0	0.629784	0.323939	0	0	0	0	0	2.39808	0	0	0	0	0	0	0	0	0	0	0	0	0
TCGA-CG-4305-01	0	1.91551	0	0	0	0	0	0	0	0	0	0	0	0	0	0	0	0	0	0	0	0	0	0	0	0	0	0	0	0	0	0	0	0	0	0	0	0	0	0	0.13852	0	0	0	0	0	0	0	0
TCGA-AP-A0LM-01	0	1.27701	1.29702	0	0	2.10346	0.213705	0.828157	0.468823	0.549149	0	0.436157	0.38625	0	0	0	2.25225	3.44828	0	0	0	0	1.01937	0	0	0	0	0	0.629784	0.323939	0.478668	0.268535	0	0	0	2.39808	0.426257	0	0	0.202081	0.692598	0	0	0	0	0.903342	0.761035	0	0.655883
TCGA-EW-A1J5-01	0	0	0	0	0	0	0	0	0	0	0	0	0	0	0	0	0	0	0	0	0	0	0	0	0	0	0	0	0	0	0	0	0	0	0	0	0	0	0	0	0	0	0	0	0	0	0	0	0
TCGA-BR-8487-01	0	0	0	0	0	0	0	0	0.117206	0.549149	0	0	0	0	0.434594	0	0	0	0	0	0	0	0	0	0	6.03453	0	0	0	0	0	0.53707	0	0.272889	0	2.39808	0	0.429	0	0	0	0	0	0	1.48148	0	0	0	0.327942
TCGA-AZ-4615-01	0	0	0	0	0.691563	0	0	0	0	0	0	0	0	0.394945	0.434594	0	0	0	0	0	0	0	0	0	0	0	0	0	0	0	0	0	0	0	0	0	0	0	0	0	0.13852	0	1.28205	0	0	0	0	0	0
TCGA-AA-3715-01	1.17268	2.55402	0.648508	1.386	0.691563	0	0.427411	0	0.234412	1.0983	0	0	0	0.394945	2.17297	0.367512	0	0	0	0	0	0	0	0	0	0	0	0	0	0.647878	0	0	0	0.545777	0	2.39808	0	0	0	0.101041	0	0	2.5641	0	2.96296	0	0	0	0
TCGA-EJ-8474-01	0	0	0	0	0	0	0	0	0	0	0	0	0	0	0	0	0	0	0	0	0	0	0	0	0	0	0	0	0	0	0	0	0	0	0	0	0	0	0	0	0	0	0	0	0	0	0	0	0
TCGA-RC-A7SF-01	0	0	0	0	0	0	0	0	0	0	0	0	0	0	0	0	0	0	0	0	0	0	0	0	0	0	0	0	0	0	0	0	0	0	0	0	0	0	0	0	0	0	0	0	0	0	0	0	0
TCGA-D1-A103-01	0	1.27701	0	0	0	0	0.213705	0.828157	0.468823	0.549149	1.68584	0	0	0	0	0.735024	0	0	1.13766	0	0	0	0	0	0	0	0	0	0	0.323939	0.478668	0	0	0.272889	0	0	0.426257	1.287	0.866927	0.303122	0.831118	0	1.28205	0	1.48148	0	0	0.715308	0
TCGA-C8-A12U-01	0	0	0	0	0	0	0	0	0	0	0	0	0	0	0	0	0	0	0	0	0	0	0	0	0	0	0	0	0	0	0	0	0	0	0	0	0	0	0	0	0	0	0	0	0	0	0	0	0
TCGA-AP-A056-01	0	0	0.648508	0	0.691563	0	0	0.414079	0.234412	0	0	1.09039	0.38625	0.394945	0	0	0	0	0	0	0	0	0	0	0	0	0	3.94477	0.629784	0.647878	0	0.268535	0	0.272889	0	0	0.852515	0	0	0	1.10816	1.24844	0	0	1.48148	0.903342	0.761035	0	0
TCGA-EE-A29E-06	0	0	0	0	0	0	0.427411	0	0.117206	0	0	0	0	0	0	0	0	0	0	0	0	0	0	0	0	6.03453	0	0	0	0	0.478668	0	0	0	0	0	0	0	0	0	0.277039	0	1.28205	0	0	0	0	0	0
TCGA-HU-A4GU-01	0	0	0	0	0	0	0.213705	0.414079	0	0	0	0	0.38625	0	0	0	0	0	0	0	0	0	0	0	0	0	0	0	0	0.323939	0.478668	0	0	0.136444	0	0	0	0	0	0	0	0	0	0	0	0	0.761035	0	0
TCGA-C5-A1BE-01	0	0	0	0	0	0	0	0	0	0	0	0	0	0	0	0	0	0	0	0	0	0	0	0	0	0	0	0	0	0	0	0	0	0	0	0	0	0	0	0	0	0	0	0	0	0	0	0	0
TCGA-A8-A0A7-01	0	0	0	0	0	0	0	0	0	0	0	0	0	0	0	0	0	0	0	0	0	0	0	0	0	0	0	0	0	0	0	0	0	0	0	0	0	0	0	0	0	0	0	0	0	0	0	0	0
TCGA-33-4547-01	0	0	0	0	0	0	0	0	0	0	0	0	0	0	0	0	0	0	0	0	0	0	0	0	0	0	0	0	0	0	0	0	0	0	0	0	0	0	0	0	0	0	0	0	0	0	0	0	0
TCGA-C5-A1MH-01	0	0	0	0	0	0	0.213705	0	0	0	0	0.218079	0	0	0	0	0	0	0	0	0	0	0	0	0	0	0	0	0	0	0	0	0	0	0	0	0	0	0	0	0	0	0	0	0	0	0	0	0
TCGA-D8-A1JD-01	0	0	0	0	0	0	0	0	0	0	0	0	0	0	0	0	0	0	0	0	0	0	0	0	0	0	0	0	0	0	0	0	0	0	0	0	0	0	0	0	0.13852	0	0	0	0	0	0	0	0
TCGA-BH-A0DV-01	0	0	0	0	0	0	0	0	0	0	0	0	0	0	0	0	0	0	0	0	0	0	0	0	0	0	0	0	0	0	0	0	0	0	0	0	0	0	0	0	0	0	0	0	0	0	0	0	0
TCGA-A8-A095-01	0	0	0	0	0	0	0	0	0	0	0	0	0	0	0	0	0	0	0	0	0	0	0	0	0	0	0	0	0	0	0	0	0	0	0	0	0	0	0	0	0	0	0	0	0	0	0	0	0
TCGA-CM-4751-01	0	0	0	0	0	0	0	0	0	0	0	0	0	0.394945	0	0	0	0	0	0	0	0	0	0	0	0	0	0	0	0	0	0	0	0	0	0	0	0	0	0	0	0	0	0	0	0	0	0	0
TCGA-AH-6903-01	0	0	0	0	0	0	0	0	0.117206	0	0	0	0	0	0	0	0	0	0	0	0	0	0	0	0	0	0	0	0	0	0	0	0	0	0	0	0	0	0	0	0.13852	0	0	0	0	0	0	0	0
TCGA-A2-A0CP-01	0	0	0	0	0	0	0	0	0	0	0	0	0	0	0	0	0	0	0	0	0	0	0	0	0	0	0	0	0	0	0	0	0	0	0	0	0	0	0	0.101041	0	0	0	0	0	0	0	0	0
TCGA-EK-A2RN-01	0	0	0	0	0	0	0	0	0	0	0	0	0	0	0	0	0	0	0	0	0	0	0	0	0	0	0	0	0	0	0	0	0	0	0	0	0	0	0	0	0	0	0	0	0	0	0	0	0
TCGA-A1-A0SI-01	0	0	0	0	0.691563	0	0	0	0	0	0	0	0	0	0	0	0	0	0	0	0	0	0	0	0	0	0	0	0	0	0	0	0	0	0	0	0	0	0	0	0	0	0	0	0	0	0	0	0
TCGA-BH-A0W7-01	0	0	0	0	0	0	0	0	0	0	0	0	0	0	0	0	0	0	0	0	0	0	0	0	0	0	0	0	0	0	0	0	0	0.136444	0	0	0	0	0	0	0	0	0	0	0	0	0	0	0
TCGA-E2-A10F-01	0	0	0	0	0	0	0	0	0	0	0	0	0	0	0	0	0	0	0	0	0	0	0	0	0	0	0	0	0	0	0	0	0	0	0	0	0	0	0	0	0	0	0	0	0	0	0	0	0
TCGA-AD-6964-01	0	0	0	0	0	0	0	0	0.117206	0	0	0	0	0.394945	0	0	0	0	0	0	0	0	0	0	0	0	0	0	0	0.323939	0	0	0	0	0	0	0.426257	0	0.433463	0.202081	0.554078	0	0	0	0	0	0	0	0.655883
TCGA-86-7714-01	0	0	0	0	0	0	0	0	0	0	0	0	0	0	0.434594	0	0	0	0	0	0	0	0	0	0	0	0	0	0	0	0	0	0	0	0	0	0	0	0	0	0	0	0	0	0	0	0	0	0
TCGA-F4-6461-01	0	0	0	0	0	0	0	0	0.234412	0	0	0	0	0	0	0	0	0	0	0	0	0	0	0	0	0	0	0	0	0	0	0	0	0	0	0	0	0	0	0	0	0	0	0	0	0	0	0	0
TCGA-22-5491-01	0	0	0	0	0	0	0	0	0	0	0	0	0	0	0	0	0	0	0	0	0	0	0	0	0	0	0	0	0	0	0	0	0	0	0	0	0	0	0	0	0	0	0	0	0	0	0	0	0
TCGA-AG-3726-01	0	0	0	0	0	0	0	0	0.468823	0	0	0	0	0	0	0	0	0	0	0	0	0	0	0	0	0	0	0	0	0	0	0	0	0	0	0	0	0	0	0	0	0	0	0	0	0	0	0	0
TCGA-EJ-5494-01	0	0	0	0	0	0	0	0	0	0	0	0	0	0	0	0	0	0	0	0	0	0	0	0	0	0	0	0	0	0	0	0.805606	0	0	0	0	0.426257	0	0	0	0	0	0	0	0	0	0	0	0
TCGA-E9-A1N8-01	0	0	0	0	0	0	0	0	0	0	0	0	0	0	0	0	0	0	0	0	0	0	0	0	0	0	0	0	0	0	0	0	0	0	0	0	0	0	0	0	0	0	0	0	0	0	0	0	0
TCGA-CW-5580-01	0	0	0	0	0	0	0	0.414079	0	0	0	0	0	0	0	0	0	0	0	0	0	0	0	0	0	0	0	0	0	0	0	0	0	0	0	0	0	0	0	0	0	0	0	0	0	0	0	0	0
TCGA-FP-7829-01	0	0	0	0	0	0	0	0	0	0	0	0	0	0	0	0	0	0	0	0	0	0	0	0	0	0	0	0	0	0.323939	0	0	0	0	0	0	0	0	0	0	0	0	0	0	0	0	0	0	0.655883
TCGA-BG-A18C-01	0	0	0	0	0	0	0	0	0.117206	0	0	0	0	0	0	0	0	0	0	0	0	0	0	0	0	0	0	0	0	0	0	0	0	0	0	0	0	0	0	0	0	0	0	0	0	0	0	0	0
TCGA-AO-A0JE-01	0	0	0	0	0	0	0	0	0	0	0	0	0	0	0	0	0	0	0	0	0	0	0	0	0	0	0	0	0	0	0	0	0	0	0	0	0	0	0	0	0	0	0	0	0	0	0	0	0
TCGA-A2-A0T2-01	0	0	0	0	0	0	0	0	0	0	0	0	0	0	0	0	0	0	0	0	0	0	0	0	0	0	0	0	0	0	0	0	0	0	0	0	0	0	0	0	0	0	0	0	0	0	0	0	0
TCGA-B6-A0IJ-01	0	0	0	0	0	0	0	0	0	0	0	0	0	0	0	0	0	0	0	0	0	0	0	0	0	0	0	0	0	0	0	0	0	0	0	0	0	0	0	0	0	0	0	0	0	0	0	0	0
TCGA-86-8074-01	0	0	0	0	0	0	0	0	0	0	0	0	0	0	0	0	0	0	0	0	0	0	0	0	0	0	0	0	0	0	0	0	0	0	0	0	0	0	0	0	0	0	0	0	0	0	0	0	0.327942
TCGA-BS-A0V8-01	0	0	0	0	0	0	0	0	0	0	0	0	0	0	0	0.367512	0	0	0	0	0	0	0	0	0	0	0	0	0	0	0	0	0	0	0	0	0.426257	0	0	0	0	0	0	0	0	0	0	0	0
TCGA-22-1016-01	0	0	0	0	0	0	0	0	0	0	0	0	0	0	0	0	0	0	0	0	0	0	0	0	0	0	0	0	0	0	0	0	0	0	0	0	0	0	0	0	0	0	0	0	0	0	0	0	0
TCGA-DB-A4XD-01	0	0	0	0	0	0	0	0	0	0	0	0	0	0	0	0	0	0	0	0	0	0	0	0	0	0	0	0	0	0	0	0	0	0	0	0	0	0	0	0	0	0	0	0	0	0	0	0	0
TCGA-A1-A0SO-01	0	0	0	0	0	0	0	0	0	0	0	0	0	0	0	0	0	0	0	0	0	0	0	0	0	0	0	0	0	0	0	0	0	0	0	0	0	0	0	0	0	0	0	0	0	0	0	0	0
TCGA-DM-A28F-01	0	0	0	0	0	0	0	0	0.234412	0	0	0	0	0	0	0	0	0	0	0	0	0	1.01937	0	0	0	0	0	0	0	0	0	0	0	0	0	0	0	0.433463	0	0	0	0	0	0	0	0	0	0
TCGA-BL-A13J-01	0	0	0	0	0	0	0	0	0	0	0	0	0	0	0	0	0	0	0	0	0	0	0	0	0	0	0	0	0	0	0	0	0	0	0	0	0	0	0	0.101041	0	0	0	0	0	0	0	0	0
TCGA-ED-A459-01	0	0	0	0	0	0	0.213705	0	0	0	0	0	0	0	0	0	0	0	0	0	0	0	0	0	0	0	0	0	0	0	0	0	0	0	0	0	0	0	0	0	0	0	0	0	0	0.451671	0	0	0
TCGA-E9-A1ND-01	0	0	0	0	0	0	0	0	0	0	0	0	0	0	0	0	0	0	0	0	0	0	0	0	0	0	0	0	0	0	0	0	0	0	0	0	0	0	0	0	0	0	0	0	0	0	0	0	0
TCGA-91-6840-01	0	0	0	0	0	0	0	0	0.117206	0	0	0	0	0	0	0	0	0	0	0	0	0	0	0	0	0	0	0	0	0	0	0	0	0	0	0	0	0	0	0	0	0	0	0	0	0	0	0	0
TCGA-ER-A3ET-06	0	0	0	0	0	0	0.213705	0	0	0	0	0	0	0	0	0	0	0	0	0	0	0	0	0	0	0	0	0	0	0	0	0	0	0	0	0	0	0	0	0	0	0	0	0	0	0	0	0	0
TCGA-60-2720-01	0	0	0	0	0	0	0	0.414079	0	0	0	0	0	0	0	0	0	0	0	0	0	0	0	0	0	0	0	0	0	0	0	0	0	0	0	0	0	0	0	0	0	0	0	0	0	0	0	0	0
TCGA-C8-A138-01	0	0	0	0	0	0	0	0	0	0	0	0	0	0	0	0	0	0	0	0	0	0	0	0	0	0	0	0	0	0	0	0	0	0	0	0	0	0	0	0	0	0	0	0	0	0	0	0	0
TCGA-D8-A27N-01	0	0	0	0	0	0	0	0	0	0	0	0	0	0	0	0	0	0	0	0	0	0	0	0	0	0	0	0	0	0	0	0	0	0	0	0	0	0	0	0	0	0	0	0	0	0	0	0	0
TCGA-AG-A00C-01	0	0	0	0	0	0	0	0	0.351617	0	0	0	0	0	0	0	0	0	0	0	0	0	0	0	0	0	0	0	0	0	0	0	0	0	0	0	0	0	0	0	0	0	0	0	0	0	0	0	0
TCGA-A7-A13E-01	0	0	0	0	0	0	0	0	0	0	0	0	0	0	0	0	0	0	0	0.81103	0	0	0	0	0	0	0	0	0	0	0	0	0	0	0	0	0	0	0	0	0	0	0	0	0	0	0	0	0
TCGA-AG-A016-01	0	0	0	0	0	0	0	0	0.234412	0	0	0	0	0	0	0	0	0	0	0	0	0	0	0	0	0	0	0	0	0	0	0	0	0	0	0	0	0	0	0	0	0	0	0	0	0	0	0	0
TCGA-AO-A129-01	0	0	0	0	0	0	0	0	0	0	0	0.218079	0	0	0	0	0	0	0	0	0	0	0	0	0	0	0	0	0	0	0	0	0	0	0	0	0	0	0	0	0	0	0	0	0	0	0	0	0
TCGA-AY-6197-01	0.879507	0	0.648508	0	0	0	0	0	0.117206	0	0	0.218079	0	0	0	0.367512	0	0	0	0	0	0	0	0	0	0	0	0	0	0	0	0	0	0	0	2.39808	0	0	0	0	0.13852	0	0	0.949668	0	0	0	0	0
TCGA-G4-6298-01	0	0	0	0	0	0	0	0.414079	0.117206	0	0	0	0	0	0	0	0	0	0	0	0	0	0	0	0	0	0	0	0	0	0	0	0	0	0	0	0	0	0	0	0	0	0	0	0	0	0	0	0
TCGA-D3-A5GR-06	0	0	0	0	0	0	0	0	0	0	0	0	0	0	0.434594	0	0	0	0	0	0	0	0	0	0	0	0	0	0	0	0	0	0	0	0	0	0	0	0	0	0	0	0	0	0	0	0	0	0
TCGA-D5-6541-01	0	0	0	0	0	0	0	0	0	0	0	0	0	0	0	0	0	0	0	0	0	0	0	0	0	0	0	0	0	0	0	0	0	0	0	0	0.426257	0	0	0	0	0	0	0	0	0	0	0	0
TCGA-HT-7858-01	0	0	0	0	0	0	0	0	0	0	0	0	0	0	0	0	0	0	0	0	0	0	0	0	0	0	0	0	0	0	0	0	0	0	0	0	0	0	0	0	0	0	0	0	0	0	0	0	0
TCGA-AA-3968-01	0	0	0	0	0	0	0	0	0.234412	0	0	0	0	0	0	0	0	0	0	0	0	0	1.01937	0	0	0	0	0	0	0	0	0	0	0	0	0	0	0	0	0	0	0	0	0	0	0	0	0	0
TCGA-BH-A1FU-01	0	0	0	0	0	0	0	0	0	0	0	0	0	0	0	0	0	0	0	0	0	0	0	0	0	0	0	0	0	0	0	0	0	0	0	0	0	0	0	0	0	0	0	0	0	0	0	0	0
TCGA-D7-6815-01	0	0	0	0	0	0	0	0	0	0	0	0	0	0	0	0	0	0	0	0	0	0	0	0	0	0	0	0	0	0	0	0	0	0	0	0	0	0	0	0	0	0	0	0	0	0	0	0	0
TCGA-AG-A020-01	0	0	0	0	0	0	0	0	0.351617	0	0	0	0	0	0	0	0	0	0	0	0	0	0	0	0	0	0	0	0	0	0	0	0	0	0	0	0.852515	0	0	0	0	0	0	0	0	0	0	0	0
TCGA-DM-A1D8-01	0	0	0	0	0	0	0	0.414079	0.234412	0	0	0	0	0	0	0	0	0	0	0	0	0	0	0	0	0	0	0	0	0	0	0	0	0	0	0	0	0	0	0	0	0	0	0	0	0	0	0	0
TCGA-A7-A0CJ-01	0	0	0	0	0	0	0	0	0	0	0	0	0	0	0	0	0	0	0	0	0	0	0	0	0	0	0	0	0	0	0	0	0	0	0	0	0	0	0	0	0	0	0	0	0	0	0	0	0
TCGA-F5-6813-01	0	0	0	0	0	0	0	0	0.117206	0	0	0.218079	0	0	0	0	0	0	0	0	0	0	0	0	0	0	0	0	0	0	0	0	0	0	0	0	0	0	0	0	0	0	0	0	0	0	0	0	0
TCGA-D5-5540-01	0	0	0	0	0	0	0	0	0.117206	0	0	0	0	0	0	0	0	0	0	0	0	0	0	0	0	0	0	0	0	0	0	0	0	0	0	0	0	0	0	0	0	0	0	0	0	0	0	0	0
TCGA-AP-A1DQ-01	0	0	0	0	0	0	0	0	0	0	0	0	0	0	0	0	0	0	0	0	0	0	0	0	0	0	0	0	0	0	0	0	0	0	0	0	0	0	0	0	0.13852	0	0	0	0	0	0	0	0
TCGA-BH-A0GY-01	0	0	0	0	0	0	0	0	0	0	0	0	0	0	0	0	0	0	0	0	0	0	0	0	0	0	0	0	0	0	0	0	0	0	0	0	0	0	0	0	0	0	0	0	0	0	0	0	0
TCGA-AA-A02F-01	0	0	1.29702	0	0	0	0	0	0.468823	0	0	0	0	0	0	0	0	0	0	0	0	0	0	0	0	0	0	0	0	0	0	0	0	0	0	0	0	0	0	0	0	0	0	0	0	0	0	0	0
TCGA-DY-A1DC-01	0	0	0	0	0	0	0	0	0.117206	0	0	0	0	0	0	0	0	0	0	0	0	0	0	0	0	0	0	0	0	0	0	0	0	0	0	0	0	0	0	0	0	0	0	0	0	0	0	0	0
TCGA-AN-A0AL-01	0	0	0	0	0	0	0	0	0	0	0	0	0	0	0	0	0	0	0	0	0	0	0	0	0	0	0	0	0	0	0	0	0	0	0	0	0	0	0	0	0	0	0	0	0	0	0	0	0
TCGA-DM-A28H-01	0	0	0.648508	0	0	0	0	0.414079	0.117206	0	0	0	0	0	0	0	0	0	0	0	0	0	0	0	0	0	0	0	0	0	0	0	0	0	0	0	0	0	0	0	0	0	0	0	0	0	0	0	0
TCGA-BR-8297-01	0	0	0	0	0	0	0	0	0	0	0	0	0	0	0	0	0	0	0	0	0	0	0	0	0	0	0	0	0	0	0	0	0	0	0	0	0	0	0	0	0	0	0	0	0	0	0	0	0
TCGA-06-5858-01	0	0	0	0	0	0	0	0	0	0	0	0	0	0	0	0	0	0	0	0	0	0	0	0	0	0	0	0	0	0	0	0	0	0	0	0	0	0	0	0	0	0	0	0	0	0	0	0	0
TCGA-CS-6666-01	0	0	0	0	0	0	0	0	0	0	0	0	0	0	0	0	0	0	0	0	0	0	0	0	0	0	0	0	0	0	0	0	0	0	0	0	0	0	0	0	0	0	0	0	0	0	0	0	0
TCGA-AG-3592-01	0	0	0	0	0	0	0	0	0.234412	0	0	0.218079	0	0	0	0	0	0	0	0	0	0	0	0	0	0	0	0	0	0	0	0	0	0.136444	0	0	0	0	0	0	0	0	0	0	0	0	0	0	0
TCGA-F4-6854-01	0	0	0	0	0	0	0	0	0	0	0	0	0	0	0	0	0	0	0	0	0	0	0	0	0	0	0	0	0	0	0	0	0	0	0	0	0	0	0	0	0	0	0	0	0	0	0	0	0
TCGA-AA-A01T-01	0	0	0	0	0	0	0	0	0.234412	0	0	0	0	0	0	0	0	0	0	0	0	0	0	0	0	0	0	0	0	0	0	0	0	0	0	0	0	0	0	0	0	0	0	0	0	0	0	0	0
TCGA-AO-A0J2-01	0	0	0	0	0	0	0	0	0	0	0	0	0	0	0	0	0	0	0	0	0	0	0	0	0	0	0	0	0	0	0	0	0	0	0	0	0	0	0	0	0	0	0	0	0	0	0	0	0
TCGA-FP-8099-01	0	0	0	0	0	0	0	0	0	0	0	0	0	0	0	0	0	0	0	0	0	0	0	0	0	0	0	0	0	0	0	0	0	0	0	0	0	0	0	0	0	0	0	0	0	0	0	0	0
TCGA-GM-A2DD-01	0	0	0	0	0	0	0	0	0	0	0	0	0	0	0	0	0	0	0	0	0	0	0	0	0	0	0	0	0	0	0	0	0	0	0	0	0	0	0	0	0	0	0	0	0	0	0	0	0
TCGA-C8-A131-01	0	0	0	0	0	0	0	0	0	0	0	0	0	0	0	0	0	0	0	0	0	0	0	0	0	0	0	0	0	0	0	0	0	0	0	0	0	0	0	0	0	0	0	0	0	0	0	0	0
TCGA-E9-A244-01	0	0	0	0	0	0	0	0	0	0	0	0	0	0.394945	0	0	0	0	0	0	0	0	0	0	0	0	0	0	0	0	0	0	0	0	0	0	0	0	0	0	0	0	0	0	0	0	0	0	0
TCGA-G2-A2ES-01	0	0	0	0	0	0	0	0	0	0	0	0	0	0	0	0	0	0	0	0	0	0	0	0	0	0	0	0	0	0	0	0	0	0	0	0	0	0	0	0	0	0	0	0	0	0	0	0	0
TCGA-CI-6624-01	0	0	0	0	0	0	0	0	0.234412	0	0	0	0	0	0	0	0	0	0	0	0	0	0	0	0	0	0	0	0	0	0	0	0	0	0	0	0	0	0	0	0.13852	0	0	0	0	0	0	0	0
TCGA-DM-A1D9-01	0	0	0	0	0	0	0	0.414079	0.117206	0	0	0	0	0	0	0	0	0	0	0	0	0	0	0	0	0	0	0	0	0	0	0	0	0	0	0	0	0	0	0	0	0	0	0	0	0	0	0	0
TCGA-G4-6306-01	0	0	0	0	0	0	0	0	0.351617	0	0	0	0	0	0	0	0	0	0	0	0	0	0	0	0	0	0	0	0	0	0	0	0	0	0	0	0	0	0	0	0	0	0	0	0	0	0	0	0
TCGA-AZ-6606-01	0	0	0	0	0	0	0	0	0.234412	0	0	0	0	0	0	0	0	0	0	0	0	0	0	0	0	0	0	0	0	0	0	0	0	0	0	0	0	0	0	0	0	0	0	0	0	0	0	0	0
TCGA-AO-A03O-01	0	0	0	0	0	0	0	0	0	0	0	0	0	0	0	0	0	0	0	0	0	0	0	0	0	0	0	0	0	0.323939	0	0	0	0	0	0	0	0	0	0	0	0	0	0	0	0	0	0	0
TCGA-F5-6811-01	0	0	0	0	0	0	0	0	0.117206	0	0	0	0	0	0	0	0	0	0	0	0	0	0	0	0	0	0	0	0	0	0	0	0	0	0	0	0	0	0	0	0	0	0	0	0	0	0	0	0
TCGA-AA-3851-01	0	0	0	0	0	0	0	0	0.117206	0	0	0	0	0	0	0	0	0	0	0	0	0	0	0	0	0	0	0	0	0	0	0	0	0	0	0	0	0	0	0	0	0	0	0	0	0	0	0	0
TCGA-D7-6520-01	0	0	0	0	0	0	0	0	0	0	0	0	0	0	0	0	0	0	0	0	0	0	0	0	0	0	0	0	0	0	0	0	0	0	0	0	0	0	0	0	0	0	0	0	0	0	0	0	0
TCGA-QG-A5YV-01	0	0	0	0	0	0	0	0	0.234412	0	0	0	0	0	0	0	0	0	0	0	0	0	0	0	0	0	0	0	0	0	0	0	0	0	0	0	0	0	0.433463	0	0	0	0	0	0	0	0	0	0
TCGA-KK-A6DY-01	0	0	0	0	0	0	0	0	0	0	0	0	0	0	0	0	0	0	0	0	0	0	0	0	0	0	0	0	0	0	0	0	0	0	0	0	0.426257	0	0	0	0	0	0	0	0	0	0	0	0
TCGA-BR-8484-01	0	0	0.648508	0	0	0	0	0	0	0	0	0	0	0	0	0	0	0	0	0	0	0	0	0	0	0	0	0	0	0	0	0	0	0	0	0	0	0	0	0	0	0	0	0	0	0	0	0	0
TCGA-49-4514-01	0	0	0	0	0	0	0	0	0	0	0	0	0	0	0	0	0	0	0	0	0	0	0	0	0	0	0	0	1.25957	0	0	0	0	0	0	0	0	0	0	0	0	0	1.28205	0	0	0	0	0	0
TCGA-AG-3725-01	0	0	0	0	0	0	0	0	0.234412	0	0	0	0	0	0	0	0	0	0	0	0	0	0	0	0	0	0	0	0	0	0	0	0	0	0	0	0	0	0	0	0	0	0	0	0	0	0	0	0
TCGA-AZ-5407-01	0	0	0.648508	0	0	0	0	0.414079	0.234412	0	0	0	0	0	0	0	0	0	0	0	0	0	0	0	0	0	0	0	0	0	0	0	0	0	0	0	0	0	0	0	0	0	0	0	0	0	0	0	0
TCGA-D1-A1NU-01	0	0	0	0	0	0	0	0.414079	0	0	0	0	0	0	0	0	0	0	0	0	0	0	0	0	0	0	0	0	0	0	0	0	0	0	0	0	0	0	0	0	0	0	0	0	0	0	0	0	0
TCGA-EJ-5507-01	0	0	0	0	0	0	0	0	0	0	0	0.109039	0	0	0	0	0	0	0	0	0	0	0	0	0	0	0	0	0	0	0	0	0	0	0	0	0	0	0	0	0	0	0	0	0	0	0	0	0
TCGA-G4-6626-01	0	0	0	0	0	0	0	0.414079	0.117206	0	0	0	0	0	0	0	0	0	0	0	0	0	0	0	0	0	0	0	0	0	0	0	0	0	0	0	0	0	0	0	0	0	0	0	0	0	0	0	0
TCGA-AU-3779-01	0	0	0	0	0	0	0	0	0.234412	0	0	0	0	0	0	0	0	0	0	0	0	0	0	0	0	0	0	0	0	0	0	0	0	0	0	0	0	0	0	0	0	0	0	0	0	0	0	0	0
TCGA-BH-A0B0-01	0	0	0	0	0	0	0	0	0	0	0	0	0	0	0	0	0	0	0	0	0	0	0	0	0	0	0	0	0	0	0	0	0	0	0	0	0	0	0	0	0	0	0	0	0	0	0	0	0
TCGA-BH-A0E0-01	0	0	0	0	0	0	0.213705	0	0	0	0	0	0	0	0	0	0	0	0	0	0	0	0	0	0	0	0	0	0	0	0	0	0	0	0	0	0	0	0	0	0	0	0	0	0	0	0	0	0
TCGA-AG-A01N-01	0	0	0	0	0	0	0	0	0.234412	0	0	0	0	0	0	0	0	0	0	0	0	0	0	0	0	0	0	0	0	0	0	0	0	0	0	0	0	0	0	0	0.277039	0	0	0	0	0	0	0	0
TCGA-D5-6532-01	0	0	0	0	0	0	0	0	0.234412	0	0	0	0	0	0	0	0	0	0	0	0	0	0	0	0	0	0	0	0	0	0	0	0	0	0	0	0	0	0	0	0	0	0	0	0	0	0	0	0
TCGA-AR-A1AS-01	0	0	0	0	0	0	0	0	0	0	0	0	0	0	0	0	0	0	0	0	0	0	0	0	0	0	0	0	0	0	0	0	0	0	0	0	0	0	0	0	0	0	0	0	0	0	0	0	0
TCGA-50-6595-01	0	0	0	0	0	0	0	0	0	0	0	0	0	0	0	0	0	0	0	0	0	0	0	0	0	6.03453	0	0	0	0	0	0	0	0	0	0	0	0	0	0	0	0	0	0	0	0	0	0	0.655883
TCGA-EI-6511-01	0	0	0	0	0	0	0	0	0.117206	0	0	0	0	0	0	0	0	0	0	0	0	0	0	0	0	0	0	0	0	0	0	0	0	0	0	0	0	0	0	0	0	0	0	0	0	0	0	0	0
TCGA-DM-A0XF-01	0	0	0	0	0	0	0	0	0.234412	0	0	0.218079	0	0	0	0	0	0	0	0	0	0	0	0	0	0	0	0	0	0	0	0	0	0	0	0	0	0	0	0.101041	0	0	0	0	0	0	0	0	0
TCGA-EE-A3J5-06	0	0	0	0	0	0	0.213705	0	0.117206	0	0	0	0	0	0	0	0	0	0	0	0	0	0	0	0	0	0	0	0	0.647878	0	0	0	0	0	0	0	0	0	0	0.277039	0	0	0	0	0.451671	0	0	0
TCGA-FR-A3YO-06	0	0	0	0	0	0	0	0	0	0.549149	0	0	0	0	0	0	0	1.14943	0	0	0	0	0	0	0	6.03453	0	0	0	0	0	0	0	0	0	0	0	0	0	0	0	0	0	0	0	0	0	0	0
TCGA-BR-6452-01	0	0	0	0.693001	0	0	0	0	0.117206	0	0.842922	0.218079	0	0.394945	0	0	0	0	0	0.81103	0	0	2.03874	0	0	0	0	0	0	0.971817	0	0	0	0.136444	0	2.39808	0	0.429	0	0.101041	0.13852	0	0	0	0	0	0	0	0.655883
TCGA-AG-A002-01	0	0	0	0	0.691563	0	0	0.828157	0	0	0	0.109039	0	0	0.434594	0	0	0	0	0	0	0	0	0	0	0	0	0	0	0.323939	0	0	0	0.136444	0.806771	0	0	0	0	0.101041	0.277039	0	0	0	0	0	0	0	0
TCGA-ER-A19A-06	0	0	0	0	0	0	0	0	0	0	0	0	0	0	0	0	0	0	0	0	0	0	0	0	0	0	0	0	0	0	0.239334	0.53707	0	0	0	2.39808	0	0	0.433463	0	0	0	1.28205	0	0	0	0	0	0
TCGA-D1-A17Q-01	0	0	0	0	0.691563	2.10346	0.213705	0.414079	0	0	0	0.218079	0	0	0	0.367512	0	0	0	0	1.11483	0	0	0	1.67504	0	0	0	0.629784	0.971817	0	0	0	0.136444	0	0	0	0.429	0	0.303122	0	0	0	0	0	0.451671	0	0	0
TCGA-32-2632-01	0	0	0	0	0	0	0	0	0	0	0	0	0	0	0	0	0	0	0	0	0	0	0	0	0	0	0	0	0	0	0	0	0	0	0	0	0	0	0	0	0	0	0	0	0	0	0	0	0.655883
TCGA-D3-A3C8-06	0	0	0	0	0	0	0	0	0.117206	0	0	0	0	0	0	0	0	0	0	0	0	0	0	0	0	0	0	0	0	0	0	0	0	0	0	0	0	0	0	0	0	0	0	0	0	0	0	0	0
TCGA-ER-A1A1-06	0	0	0	0	0	0	0	0	0	0	0	0	0	0	0	0	0	0	0	0	0	0	0	0	0	0	0	0	0	0	0	0	0	0	0	0	0	0	0	0	0	0	0	0	0	0	0	0	0
TCGA-BS-A0UV-01	0	0	0	0	0	0	0.427411	0	0.468823	0	0.842922	0.872315	0	0	0	0	0	0	0	0.81103	0	1.09649	0	0	1.67504	0	0	1.97239	0.629784	1.29576	0	0	0	0.136444	0	0	0	0	0.433463	0.101041	1.24668	0	0	0	0	0	0	0	0.655883
TCGA-CA-6718-01	0	1.27701	0.648508	0	0	2.10346	0	0	0.234412	0	0	0.218079	0	0	0.434594	0	0	0	0	1.62206	0	0	0	0	0	6.03453	0	0	1.25957	0	0.478668	0	0	0.136444	0	0	0.426257	0	0	0	0.13852	0	0	0	0	0	0	0	0
TCGA-B5-A11U-01	0	0	0	0	0	0	0	0	0	0	0	0.218079	0	0	0	0	0	0	0	0	0	0	0	0	0	0	0	0	0	0	0	0	0	0	0	0	0.426257	0	0	0	0	0	0	0	0	0	0	0.715308	0
TCGA-F5-6810-01	0	0	0	0	0	0	0	0	0.117206	0	0	0	0	0	0	0	0	0	0	0	0	0	0	0	0	0	0	0	0	0	0	0	0	0	0	0	0	0	0	0	0	0	0	0	0	0	0	0	0
TCGA-CL-4957-01	0	0	0	0	0	0	0	0.414079	0.234412	0	0	0	0	0	0	0	0	0	0	0	0	0	0	0	0	0	0	0	0	0	0	0	0	0	0	0	0	0	0	0	0.277039	0	0	0	0	0	0	0	0
TCGA-CA-5796-01	0	0	0	0	0	0	0	0	0	0	0	0	0	0	0	0	0	0	0	0	0	0	0	0	0	0	0	0	0	0	0	0	0	0	0	0	0	0	0	0	0	0	0	0	0	0	0	0	0
TCGA-AY-6386-01	0	0	0	0	0	0	0	0.414079	0.234412	0	0	0	0	0	0	0	0	0	0	0	0	0	0	0	0	0	0	0	0	0	0	0	0	0	0	0	0	0	0	0	0	0	0	0	0	0	0	0	0
TCGA-CM-6680-01	0	0	0	0	0	0	0	0	0.234412	0	0	0	0	0	0	0	0	0	0	0	0	0	0	0	0	0	0	0	0	0	0	0	0	0	0	0	0	0	0	0	0	0	0	0	0	0	0	0	0
TCGA-D5-6530-01	0.879507	0	0.648508	0	0	0	0.427411	0	0	0	0	0.218079	0	0	0	0	0	0	0	0	0	0	0	0	0	0	0	0	0	0	0	0	0	0	0	0	0.426257	0	0	0.101041	0	0	0	0	0	0	0	0	0
TCGA-CM-6162-01	0	0	0.648508	0	0	0	0.213705	0	0.117206	0	0	0	0	0.789889	0.434594	0	0	0	0	0	0	0	0	0	0	0	0	1.97239	0	0	0	0	0	0	0	0	0	0	0.433463	0.101041	0	0	0	0	0	0	0	0	0
TCGA-AG-3892-01	0	0	0.648508	0	0	0	0	0.828157	0.234412	0	0	0.109039	0	0	0	0	0	0	0	0	0	0	0	0	1.67504	0	0	0	0	0	0	0	0	0	0	0	0.426257	0	0	0	0.13852	0	0	0	0	0	0	0	0
TCGA-CK-5914-01	0	0	0	0	0	0	0	0	0.351617	0	0	0	0	0	0	0	0	0	0	0	0	0	0	0	0	0	0	0	0	0	0	0	0	0	0	0	0	0	0	0	0	0	0	0	0	0	0	0	0
TCGA-CM-6166-01	0	0	0	0.693001	0	0	0	0	0.820441	0	0	0	0	0	0	0	0	0	0	0	0	0	0	0	0	0	0	0	0	0	0	0	0	0	0	0	0	0	0	0	0	0	0	0	0	0	0	0	0
TCGA-62-A46O-01	0	0	0	0	0	0	0	0.414079	0	0	0	0	0	0	0	0	0	0	0	0	0	0	0	0	0	0	0	0	0	0	0	0	0	0	0	0	0	0	0	0.101041	0	0	0	0	0	0	0	0	0
TCGA-D5-6930-01	0	0	0.648508	0	0	0	0.213705	0	0	0	0	0	0	0.394945	0.434594	0	0	0	1.13766	0	0	0	0	0	0	0	0	0	0	0.323939	0.478668	0	0	0	0	0	0	0	0.433463	0	0	0	1.28205	0	1.48148	0	0	0	0
TCGA-BS-A0TG-01	0	0	0	0	0	0	0	0	0	0	0	0	0	0	0	0	0	0	0	0	0	0	0	0	0	0	0	0	0	0	0	0	0	0	0	0	0.426257	0	0	0	0	0	0	0	0	0	0	0	0
TCGA-BG-A187-01	0	0	0	0	0	0	0	0	0	0	0	0	0	0	0	0	0	0	0	0	0	0	0	0	0	0	0	0	0	0	0	0	0	0	0	0	0.426257	0	0	0	0	0	0	0	0	0	0	0	0
TCGA-D1-A174-01	0	0	0	0	0	0	0	0	0	0	0	0	0	0	0	0	1.12613	0	0	0	0	0	0	0	0	0	0	0	0	0	0	0	0	0	0	0	0	0	0	0	0	0	0	0	0	0	0	0	0.327942
TCGA-GN-A266-06	0	0	0	0	0	0	0	0	0	0	0	0	0	0	0	0	0	0	0	0	0	0	0	0	0	0	0	0	0	0.323939	0	0	0	0	0	0	0	0	0	0	0	0	0	0	0	0	0	0	0.983825
TCGA-EE-A3AC-06	0	0	0	0	0	0	0	0	0	0	0	0	0	0	0	0	0	0	0	0	0	0	0	0	0	0	0	0	0	0	0.478668	0	0	0	0	0	0.426257	0	0	0	0	0	0	0	0	0	0	0	0
TCGA-F4-6808-01	0	0	0	0	0	2.10346	0	0	0.117206	0	0	0.436157	0	0	0	0	0	0	0	0	0	0	0	0	0	0	0	0	0	0	0	0	0	0	0	0	0	0	0	0	0	0	0	0	0	0	0	0	0
TCGA-E2-A159-01	0	2.55402	0	0	0	0	0	0	0	0	0	0	0	0	0	0	0	0	0	0	0	0	0	0	0	0	0	0	0	0	0	0	0	0	0	0	0	0	0	0	0	0	0	0	0	0	0	0	0
TCGA-DU-7013-01	0	0	0	0	0	0	0	0	0	0	0	0	0	0	0	0	0	0	0	0	0	0	0	0	0	0	0	0	0	0	0	0	0	0	0	0	0	0	0	0	0	0	0	0	0	0	0	0	0
TCGA-02-0055-01	0	0	0	0	0	0	0	0	0	0	0	0	0	0	0	0	0	0	0	0	0	0	0	0	0	0	0	0	0.629784	0	0	0	0	0	0	0	0	0	0	0	0	0	0	0	0	0	0	0	0
TCGA-BH-A0B3-01	0.879507	0	0	0	0	0	0	0	0	0	0	0	0	0	0	0	0	0	0	0	0	0	0	0	0	0	0	0	0	0	0	0	0	0	0	0	0	0	0	0	0	0	0	0	0	0	0	0	0
TCGA-50-5068-01	0	0	0	0	0	0	0	0	0	0	0	0	0	0	0	0	0	0	0	0	0	0	0	0	0	0	0	0	0	0	0	0	0	0	0	0	0	0	0	0	0	0	0	0	0	0	0	0	0
TCGA-27-1835-01	0	0	0	0	0	0	0	0	0	0	0	0	0	0	0	0	0	0	0	0	0	0	0	0	0	0	0	0	0	0	0	0	0	0	0	0	0	0	0	0	0	0	0	0	0	0	0	0	0
TCGA-AR-A0TV-01	0	0	0	0	0	0	0	0	0	0	0	0	0	0	0	0	0	0	0	0	0	0	0	0	0	0	0	0	0	0	0	0	0	0	0	0	0	0	0	0	0	0	0	0	0	0	0	0	0.983825
TCGA-CM-4743-01	0	1.91551	0	0	0	0	0	0	0	0	0	0	0	0	0	0	0	0	0	0.81103	0	0	0	0	0	0	0	0	0	0	0	0	0	0	0	0	0	0.429	0	0.202081	0.13852	0	0	0	0	0	0	0	0
TCGA-CK-4952-01	0	0	0	0	0	0	0	0	0.234412	0	0	0	0	0	0.434594	0	0	0	0	0	0	0	0	0	1.67504	0	0	0	0	0	0	0	0	0	0	0	0	0	0	0	0	0	0	0	0	0	0	0	0
TCGA-DK-A1AD-01	0	0	0	0	0	0	0	0	0	0	0	0	0	0	0	0	0	0	0	0	0	0	0	0	0	0	0	0	0	0	0	0	0	0.272889	0	0	0	0	0	0	0	0	0	0	0	0	0	0	0
TCGA-FW-A3R5-06	1.75901	1.27701	0	0	0	0	0.854822	0	0.117206	0	0	0.218079	0.38625	0.394945	0.869187	0	0	0	0	0	0	0	0	0	0	0	0	0	0	1.29576	5.26534	1.34268	0	0.272889	0	4.79616	0	0	0	0.303122	0.692598	0	1.28205	0	1.48148	0.451671	0.761035	0	2.29559
TCGA-HT-7482-01	0	0	0	0	0	0	0	0	0	0	0	0	0	0	0	0	0	0	0	0	0	0	0	0	0	0	0	0	0	0	0	0	0	0	0	0	0	0	0	0	0	0	0	0	0	0	0	0	0
TCGA-HU-A4GT-01	0	0	0	0	0	0	0	0	0	0	0	0	0	0	0	0	0	0	0	0	0	0	0	0	0	0	0	0	0	0	0.478668	0	0	0	0	0	0	0	0	0	0	0	0	0	0	0	0	0	0
TCGA-D1-A161-01	0	0	0	0	0	0	0	0	0	0	0	0	0	0	0	0	0	0	0	0	0	0	0	0	0	0	0	0	0	0	0	0	0	0	0	0	0	0	0	0	0	0	0	0	0	0	0	0	0
TCGA-62-8395-01	0	0	0	0	0	0	0	0	0.117206	0	0	0	0	0	0	0	0	0	0	0	0	0	0	0	0	0	0	0	0	0.323939	0	0	0	0	0	0	0	0	0	0	0	0	0	0	0	0	0	0	0
TCGA-34-2596-01	0	0	0	0	0	0	0	0	0	0	0	0	0	0	0.434594	0	0	0	0	0	0	0	0	0	0	8.04603	0	0	0	0	0	0	0	0	0	0	0	0	0	0	0	0	0	0	0	0	0	0	0
TCGA-27-1831-01	0	0	0	0	0	0	0	0	0	0	0	0	0	0	0	0	0	0	0	0	0	0	0	0	0	0	0	0	0	0	0	0	0	0	0	0	0	0	0	0	0	0	0	0	0	0	0	0	1.96765
TCGA-BR-8077-01	0	0	0	0	0	0	0	0	0	0	0	0	0	0	0	0	0	0	0	0	0	0	0	0	0	0	0	0	0	0	0	0	0	0	0	0	0	0	0	0	0	0	0	0	0	0	0	0	0
TCGA-AX-A0J0-01	0	1.27701	0	0	0	2.10346	0	0.414079	0.234412	0.549149	0	0.436157	0	0	0.434594	0.367512	2.25225	0	0	0	0	0	0	0	1.67504	0	0	0	0.629784	0.323939	0.718001	0	0	0.136444	0	0	0.852515	0.429	0.866927	0.202081	1.10816	0	0	0	0	0	0	0	0.327942
TCGA-D3-A51J-06	0	0	0	0	0	0	0	0	0	0	0	0	0	0	0.434594	0	0	0	0	0	0	0	0	0	0	0	0	0	0	0	0	0	0	0	0	0	0	0	0	0	0	0	0	0	0	0	0	0	0
TCGA-EE-A2MD-06	0	0	0	0	0	0	0	0	0	0	0	0	0	0	0	0	0	0	0	0	0	0	0	0	0	8.04603	0	0	0	0	0	0	0	0.136444	0	0	0	0	0	0.101041	0.13852	0	0	0	0	0.451671	0.761035	0	0
TCGA-B5-A0K9-01	0	0	0	0	0	0	0	0	0	0	0	0	0	0	0.434594	0	0	0	1.13766	0	0	0	0	0	0	0	0	0	0	0	0	0	0	0	0	0	0	0	0	0	0	0	0	0	0	0	0	0	0
TCGA-EE-A2MJ-06	0	0	0	0	0	0	0	0	0	0	0	0	0	0	0	0	0	0	0	0	0	0	0	0	0	0	0	0	0	0.323939	0.239334	0	0	0	0	0	0	0	0	0	0.13852	0	0	0	0	0.451671	0.761035	0	0
TCGA-D3-A2JH-06	0	0	0	0	0	0	0	0	0	0	0	0	0	0	0.434594	0	0	0	0	0	0	0	0	0	0	0	0	0	0	0	0.478668	0	0	0	0	0	0	0	0	0	0	0	0	0	0	0	0	0	0
TCGA-AA-A02O-01	0	0	0	0	0	0	0	0	0.234412	0	0	0	0	0	0	0	0	0	0	0	0	0	0	0	0	0	0	0	0	0	0	0	0	0	0	0	0	0	0	0	0	0	0	0	0	0	0	0	0
TCGA-60-2726-01	0	0	0	0	0	0	0	0	0	0	0	0	0	0	0	0	0	0	0	0	0	0	0	0	0	8.04603	2.80112	0	0	0	0	0	0	0	0	0	0	0	0	0	0	1.24844	0	0	0	0	0	0	0
TCGA-EE-A181-06	0	0	0	0	0	0	0	0	0	0	0	0	0	0	0.434594	0	0	0	0	0	0	0	0	0	0	8.04603	0	0	0	0.323939	0	0	0	0	0	0	0	0	0	0	0.13852	0	0	0	0	0	0	0	0
TCGA-06-2564-01	0	0	0	0	0	0	0	0	0	0	0	0	0	0	0	0	0	0	0	0	0	0	0	0	0	0	0	0	0	0	0	0	0	0	0	0	0	0	0	0	0	0	0	0	0	0	0	0	0
TCGA-G4-6304-01	0	0	0	0	0	0	0.427411	0	0.234412	0.549149	0	0.218079	0	0.394945	0	0	0	0	0	0	0	0	0	0	0	0	0	0	0	0	0	0	0	0.136444	0	0	0	0	0	0	0	0	0	0	0	0	0	0	0
TCGA-D8-A1X9-01	0	0	0	0	0	0	0	0	0	0	0	0	0	0	0	0	0	0	0	0	0	0	0	0	0	0	0	0	0	0	0	0	0	0	0	0	0	0	0	0	0	0	0	0	0	0	0	0	0
TCGA-60-2698-01	0.879507	0	0	0	0	0	0	0	0.117206	0.549149	0	0	0	0	0	0	0	0	0	0	0	0	0	0	0	6.03453	0	0	0	0	0.239334	0	0	0	0	0	0	0	0.433463	0	0.13852	0	0	0	0	0	0	0	0
TCGA-D1-A101-01	0	0	0	0	0	0	0	0	0	0	0	0	0	0	0	0	0	0	0	0	0	0	0	0	0	0	0	0	0	0	0	0.268535	0	0	0	0	0	0	0	0	0.277039	0	0	0	0	0	0	0	0
TCGA-D7-8572-01	0	0	0	0	0	0	0	0	0	0	0	0	0	0	0	0	0	0	0	0	0	0	0	0	0	0	0	0	0	0	0	0	0	0	0	0	0	0	0	0	0	0	0	0	0	0	0	0	0
TCGA-DM-A1DA-01	0	0	0.648508	0	0	0	0	0	0.234412	0	0	0	0	0	0.434594	0	0	0	0	0	0	0	0	0	0	0	0	0	0	0	0	0	0	0	0	0	0	0	0	0	0	0	0	0	0	0	0	0	0
TCGA-AG-A011-01	0	0	0	0	0	0	0	0	0.234412	0	0	0	0	0	0	0	0	0	0	0	0	0	0	0	0	0	0	0	0	0	0	0	0	0	0	0	0	0	0	0	0	0	0	0	0	0	0	0	0
TCGA-AG-A01W-01	0	0	0	0	0	0	0	0	0.234412	0	0	0	0	0	0	0	0	0	0	0	0	0	0	0	0	0	0	0	0	0	0	0	0	0	0	0	0	0	0	0	0	0	0	0	0	0	0	0	0
TCGA-AG-A02N-01	0	0	0.648508	0	0	0	0	0.414079	0.234412	0	0	0	0	0	0	0	0	0	0	0	0	1.09649	0	0	0	0	0	0	0	0	0	0	0	0.272889	0	0	0	0	0	0.101041	0	0	0	0	1.48148	0.451671	0	0	0
TCGA-D1-A16Y-01	0	0	0	0	0	0	0	0	0.234412	0	0	0.218079	0	0	0	0	0	0	0	0	0	0	0	0	0	0	0	0	0	0.323939	0	0	0	0	0	0	0	0	0	0	0	0	0	0	0	0	0	0	0
TCGA-BS-A0UF-01	0	0	0.648508	0	0	0	0	0.828157	0.351617	1.0983	0	1.09039	0	0	0.434594	0	0	1.14943	0	0	0	0	0	0	1.67504	0	0	0	1.25957	0.971817	0	0	0	0.272889	0	0	0	0.429	0	0.202081	0.415559	0	0	0	0	0.451671	0	0	0
TCGA-AG-A008-01	0	0	0	0	0	0	0	0	0.234412	0	0	0	0	0	0	0	0	0	0	0	0	0	0	0	0	0	0	0	0	0	0	0	0	0	0	0	0	0	0	0	0	0	0	0	0	0	0	0	0
TCGA-B2-4099-01	0	0	0	0	0	0	0	0	0	0	0	0	0	0	0	0	0	0	0	0	0	0	0	0	0	0	0	0	0	0	0	0	0	0	0	0	0	0.429	0	0	0	0	0	0	0	0	0	0	0
TCGA-AD-6889-01	0.879507	0	0	0.693001	0	0	0	0	0	0	0	0.218079	0.38625	0	0.434594	0.367512	0	0	0	0	0	0	0	0	0	0	0	0	0	0	0	0	0	0	0	0	0	0	0	0	0.277039	0	0	0	0	0	0	0.715308	0
TCGA-D3-A2JN-06	0	0	0	0	0	0	0	0	0	0	0	0	0.38625	0	0.434594	0	0	0	0	0	0	0	0	0	0	0	0	0	0	0	0.239334	0	0	0	0	0	0	0	0	0	0	0	0	0	0	0	0	0	0
TCGA-AG-3883-01	0	0	0	0	0	0	0	0	0.234412	0	0	0	0	0	0	0	0	0	0	0	0	0	0	0	0	0	0	0	0	0	0	0	0	0	0	0	0	0	0	0	0	0	0	0	0	0	0	0	0
TCGA-A6-6653-01	0	0	0.648508	0	0	0	0	0	0	0	0	0.218079	0	0	0.869187	0	0	0	0	0	0	0	0	0	1.67504	0	0	0	0	0.323939	0.478668	0	0	0	0	0	0	0	0	0	0	0	0	0	0	0	0	0	0
TCGA-AP-A0LP-01	0	0	0	0	0	0	0.213705	0	0	0	0	0	0	0	0	0	0	0	0	0	0	0	0	0	0	0	0	0	0	0	0	0	0	0.136444	0	0	0	0	0	0	0	0	0	0	0	0	0	0	0
TCGA-AA-3510-01	0	0	0.648508	0	0	2.10346	0.641116	0	0.234412	0	0	0	0	0	0	0.735024	0	0	0	0	0	0	0	0	0	0	0	0	0	0.647878	0.478668	0	0	0.136444	0	0	0.852515	0	0	0.202081	0.554078	1.24844	0	0	0	0	0	0.715308	0
TCGA-EE-A2MR-06	0	0	0	0	0.691563	0	0	0	0	0	0	0	0	0	0	0	0	0	0	0.81103	0	0	0	0	0	0	0	0	0	0	1.19667	0	0	0.272889	0	0	0	0	0.433463	0	0.13852	0	1.28205	0	0	0.451671	0	0	0.655883
TCGA-GV-A3JZ-01	0	0	0	0	0	0	0	0	0	0	0	0	0	0	0	0	0	0	0	0	0	0	0	0	0	0	0	0	0	0	0.239334	0	0	0	0	0	0	0	0	0	0	0	0	0	0	0	0	0	0
TCGA-B5-A0JY-01	0	0	0	0	0.691563	0	0.427411	0.828157	0.820441	0.549149	0	0.436157	0.38625	0	0.434594	0	0	0	0	0	0	0	0	0	0	0	0	0	0.629784	0.971817	0.957335	0.268535	0	0	1.61354	0	0.852515	0.429	1.30039	0.202081	0.692598	0	0	0	0	0.451671	0	0.715308	0
TCGA-EE-A17X-06	0	1.27701	0	0	0	0	0	0	0.117206	0	0	0	0	0	0	0	0	0	0	0	0	0	0	0	0	0	0	0	0	0	0	0	0	0	0	0	0	0	0	0.101041	0	0	0	0.949668	0	0	0	0	0.655883
TCGA-D8-A1JF-01	0	0	0	0	0	0	0	0	0	0	0	0	0	0	0	0	0	0	0	0	0	0	0	0	0	0	0	0	0	0	0	0	0	0	0	0	0	0	0	0	0	0	0	0	0	0	0	0	0.983825
TCGA-AG-A026-01	0	0	0	0	0	0	0	0	0.234412	0	0	0	0	0	0	0	0	0	0	0	0	0	0	0	0	0	0	0	0	0	0	0	0	0	0	0	0	0	0	0	0	0	0	0	0	0	0	0	0
TCGA-D3-A3C7-06	0	0	0	0	0	0	0.213705	0	0	0.549149	0	0	0	0	0.434594	0	0	0	0	0	0	0	0	0	0	0	0	0	0	0	0.239334	0	0	0	0	0	0	0	0	0	0	0	0	0	0	0	0	0	0
TCGA-AP-A051-01	0.879507	1.27701	0	0	0.691563	0	0.213705	0	0.468823	0	0	0.218079	0	0	1.30378	0	0	1.14943	0	0.81103	0	0	1.01937	1.8743	1.67504	0	0	0	0	0.323939	0.957335	0	0	0.545777	0	0	0	0	1.30039	0.303122	0	0	0	0	0	0	0	0	1.63971
TCGA-BS-A0TC-01	0	0	0	0	0	0	0	0.414079	0	0	0	0.218079	0	0.394945	0	0	0	0	0	0	0	0	0	0	0	0	0	0	0	0	0	0	0	0.136444	0	0	0	0	0	0.101041	0.13852	0	0	0	0	0.451671	0	0	0
TCGA-AG-A015-01	0	0	0	0	0	0	0	0	0.117206	0	0	0	0	0	0	0	0	0	0	0	0	0	0	0	0	0	0	0	0	0	0	0	0	0	0	0	0	0	0	0	0	0	0	0	0	0	0	0	0
TCGA-AA-3864-01	0	0	0	0	0	0	0	0.414079	0.468823	0.549149	0	0	0	0	0	0	0	0	0	0	1.11483	0	0	0	0	0	0	0	0	0.323939	0	0	0	0.136444	1.61354	0	0	0	0	0	0.415559	0	0	0	0	0	0	0	0
TCGA-AA-A01R-01	0	1.27701	0.648508	0	0.691563	0	0.213705	0	0.234412	0	0	0.218079	0	0	0	0	0	0	0	0	0	0	0	0	0	0	0	1.97239	0	0	0	0	0	0	0	0	0	0	0	0	0.277039	0	0	0	0	0	0	0	0.983825
TCGA-B5-A0JV-01	0	0	0	0	0	0	0	0	0.117206	0	0	0	0	0	0	0	1.12613	0	0	0	0	0	0	0	0	0	0	0	0	0	0	0	0	0	0	0	0	0	0.433463	0	0	0	0	0	0	0	0	0	0
TCGA-AA-3811-01	0	0	0	0	0	0	0.213705	0	0.117206	0	0	0.218079	0	0	0	0.367512	0	0	0	0	0	0	0	0	0	0	0	0	0	0	0	0	0	0.136444	0	0	1.27877	0	0	0	0.13852	0	0	0	0	0	0	0	1.96765
TCGA-BK-A0C9-01	0.293169	0	0	0	0	0	0	0	0	0	0	0	0	0	0	0	0	0	0	0	0	0	0	0	0	0	0	0	0	0	0	0	2.71739	0	0	0	0	0	0	0	0	0	1.28205	0	0	0	0	0	0
TCGA-D5-6537-01	0	0	0	0	0	0	0	0	0.234412	0	0	0	0	0.394945	0	0	0	0	0	0	0	0	0	0	0	0	0	0	0	0	0	0	0	0	0	0	0	0	0	0	0	0	0	0	0	0	0	0	0
TCGA-AA-3989-01	0	0	0	0	0	0	0	0	0.234412	0	0	0	0	0	0	0	0	0	0	0	0	0	0	0	0	0	0	0	0	0	0	0	0	0	0	0	0	0	0	0	0.277039	0	0	0	0	0	0	0	0
TCGA-AA-A01P-01	0	0	0.648508	0	0	0	0.427411	0	0	1.0983	0	0	0.38625	1.18483	0.434594	0	0	0	0	0	0	0	0	0	0	0	0	0	0	0	0	0	0	0	0	0	0	0	0	0	0.13852	0	0	0	0	0	0	0	0
TCGA-AA-3973-01	0	0	0	0	0	0	0	0	0.351617	0	0	0	0	0	0	0	0	0	0	0	0	0	0	0	0	0	0	0	0	0	0	0	0	0	0	0	0	0	0	0.101041	0	0	0	0	0	0	0	0	0
TCGA-18-3414-01	0	0	0	0	0	0	0	0	0	0	0	0	0	0	0	0	0	0	0	0	0	0	0	0	0	0	0	0	0	0	0	0	0	0	0	0	0	0	0	0.101041	0	0	0	0	0	0	0	0	0
TCGA-BR-7723-01	0	0	0	0	0	0	0	0	0	0	0	0	0	0	0	0	0	0	0	0	0	0	0	0	0	0	0	0	0	0	0	0	0	0	0	0	0	0	0	0	0	0	0	0	0	0	0	0	0
TCGA-AA-3492-01	0.879507	1.27701	1.29702	0.693001	0	0	0	0.414079	0	0.549149	0	0.218079	0.772499	1.18483	0.434594	0	0	0	0	0	1.11483	0	0	3.74859	0	0	0	0	0	0.647878	0	0	0	0	0	2.39808	0	0	0	0.101041	0.277039	0	0	0	0	0	0	0	0
TCGA-AA-3844-01	0	0	0	0	0	0	0	0	0	0	0	0	0	0	0	0	0	0	0	0	0	0	0	0	0	0	0	0	0	0	0	0	0	0	0	0	0	0	0	0	0	0	0	0	0	0	0	0	0
TCGA-AA-3846-01	0	0	0	0	0	0	0	0	0.234412	0	0	0	0	0	0	0	0	0	0	0	0	0	0	0	0	0	0	0	0	0	0	0	0	0	0	0	0	0	0	0	0	0	0	0	0	0	0	0	0
TCGA-QB-A6FS-06	0	0	0.648508	0	0	0	0	0	0	0	0	0	0	0	0	0	0	0	0	0	0	0	0	0	0	0	0	0	0	0	0.478668	0	0	0	0	0	0	0	0	0	0.13852	0	0	0	0	0	0	0	0
TCGA-AA-3976-01	0	0	0	0	0	0	0.213705	0	0.351617	0	0	0	0	0	0	0	0	0	0	0	0	0	0	0	0	0	0	0	0	0	0	0	0	0	0	0	0	0	0	0	0	0	0	0	0	0	0	0	0
TCGA-A8-A07L-01	0.879507	0	0	0	0	0	0	0	0	0	0	0	0	0	0	0	0	0	0	0	0	0	0	0	0	0	0	0	0	0	0	0	0	0	0	0	0	0	0	0	0	0	0	0	0	0	0	0	0
TCGA-HF-7132-01	0	0	0	0	0	2.10346	0	0	0	0	0	0	0	0	0	0	0	0	0	0	0	0	0	0	0	0	0	0	0	0	0	0	0	0.136444	0	0	0	0	0	0	0	0	0	0	0	0.451671	0	0	0
TCGA-CD-A4MG-01	0	0.638504	0	0	0	0	0.213705	0	0.117206	0	0	0	0	0	0	0	0	0	0	0	0	0	0	3.74859	0	0	0	0	0	0	0	0	0	0.545777	0	0	0	0	0	0	0.277039	0	0	0	0	0	0.761035	0	0.655883
TCGA-AA-A01Z-01	0	0	0	0	0	0	0	0	0.234412	0	0	0	0	0	0	0	0	0	0	0	0	0	0	0	0	0	0	0	0	0	0	0	0	0	0	0	0	0	0	0	0	0	0	0	0	0	0	0	0
TCGA-BR-7851-01	0	0	0	0	0	0	0	0	0	0	0	0.218079	0	0	0	0	0	0	0	0	0	0	0	0	0	0	0	0	0	0	0	0.53707	0	0.272889	0	0	0	0.429	0	0.101041	0	0	0	0	0	0	0	0	0.327942
TCGA-AA-A03F-01	0	1.27701	0	0	0	0	0	0	0.234412	0	0	0	0	0	0	0	0	0	0	0	0	0	0	0	0	0	0	0	0	0	0	0	0	0	0	0	0	0	0	0	0.13852	2.49688	0	0	0	0	0	0	0
TCGA-D5-6928-01	0	1.27701	0.648508	0	0	0	0	0	0	0	0	0.218079	0	0	0.434594	0	0	0	0	0	0	0	0	0	1.67504	0	0	0	0.629784	0.647878	0	0	0	0	1.61354	0	0	0	0	0	0.415559	0	0	0	0	0	0	0	0.327942
TCGA-AA-3986-01	0	0	0	0	0	0	0	0	0	0	0	0	0	0	0	0	0	0	0	0	0	0	0	0	0	0	0	0	0	0	0	0	0	0	0	0	0	0	0	0	0	0	0	0	0	0	0	0	0
TCGA-69-7979-01	0	0	0	0	0	0	0	0.828157	0	0	0	0	0.38625	0	0	0	0	0	0	0	0	0	0	0	0	0	0	0	0	0	0	0	0	0	0	0	0.426257	0.858001	0	0	0	0	0	0	0	0	0	0	0
TCGA-FG-6692-01	0	0	0	0	0	0	0	0	0	0	0	0	0	0	0	0	0	0	0	0	0	0	0	0	0	0	0	0	0	0	0	0	0	0	0	0	0	0	0	0	0	0	0	0	0	0	0	0	0.655883
TCGA-D3-A5GU-06	0	0	0	0	0	0	0.427411	0	0.117206	0	0	0	0	0	0.434594	0	0	0	0	0	0	0	0	0	0	0	0	0	0	0	0	0	0	0	0	0	0	0	0	0	0	0	0	0	0	0	0	0	0
TCGA-AA-A03J-01	0	0	0	0	0	0	0	0	0.117206	0	0	0	0	0	0	0	0	0	0	0	0	0	0	0	0	0	0	0	0	0.323939	0	0	0	0	0	0	0	0	0	0	0	0	0	0	0	0	0	0	0
TCGA-EE-A2MC-06	0	0	0	0	0	0	0.213705	0	0	0	0	0	0	0	0	0	0	0	0	0	0	0	0	0	0	0	0	0	0	0	0.239334	0	0	0	0	0	0	0	0	0	0	0	0	0	0	0	0	0	0
TCGA-AA-3956-01	0	0	0	0	0	0	0	0	0.117206	0	0	0	0	0	0	0	0	0	0	0	0	0	0	0	0	0	0	0	0	0	0	0	0	0	0	0	0	0	0	0	0	0	0	0	0	0	0	0	0
TCGA-AA-3812-01	0	0	0	0	0	0	0	0	0.468823	0	0	0	0	0	0	0	0	0	0	0	0	0	0	0	0	0	0	0	0	0	0	0	0	0	0	0	0	0	0	0	0.277039	0	0	0	0	0	0	0	0
TCGA-05-4425-01	0	0	0	0	0	0	0	0	0	0	0	0	0	0	0	0	0	0	0	0	0	0	0	0	0	0	0	0	0	0	0.478668	0	0	0	0	0	0.426257	0	0	0	0	0	0	0	0	0	0	0	0.655883
TCGA-FS-A4F8-06	0	0	0	0	0	0	0	0	0	0	0	0	0	0	0.434594	0	0	0	0	0	0	0	0	0	0	0	0	0	0	0	0	0	0	0	0	0	0	0	0	0	0	0	0	0	0	0	0	0	0
TCGA-AP-A05A-01	0	1.27701	0	0	0	0	0	0	0	0	0	0	0	0	0	0	0	0	0	0	0	0	0	0	0	0	0	0	0	0	0	0	0	0	0	0	0	0	0	0	0	0	0	0	0	0	0	0	0
TCGA-A6-5665-01	0	0	1.29702	0	0	0	0	0	0.117206	0	0	0.436157	0	0.394945	0.434594	0	0	0	0	0	0	0	0	0	0	2.01151	0	0	0	0.323939	0	0	0	0.136444	0	0	0	0	0	0.101041	0	1.24844	0	0	0	0.451671	0	0.715308	0
TCGA-CK-5916-01	0.879507	0	0.648508	0	0	0	0	0	0	0.549149	0	0	0	0.394945	0	0	0	0	0	0	0	0	0	0	0	0	0	0	0	0	0	0	0	0	0	0	0	0.429	0	0	0.554078	0	0	0	0	0.451671	0	0	0
TCGA-55-8094-01	0	0	0	0	0	0	0	0	0	0	0	0	0	0	0	0	0	0	0	0	0	0	0	0	0	0	0	0	0	0	0	0	0	0	0	0	0	0	0	0.101041	0	0	0	0	0	0	0	0	0
TCGA-F5-6464-01	0	0	0	0	0	0	0	0	0.117206	0	0	0	0	0	0	0	0	0	0	0	0	0	0	0	0	0	0	0	0	0	0	0	0	0	0	0	0	0	0	0	0	0	0	0	0	0	0	0	0
TCGA-EK-A2PG-01	0	0.638504	0	0	0	0	0	0	0	0	0	0	0	0	0	0	0	0	0	0	0	0	0	0	0	0	0	0	0	0	0	0	0	0	0	0	0	0	0	0	0	0	0	0	0	0	0	0	0
TCGA-AA-A01S-01	0	0	0	0	0	0	0	0	0.351617	0	0	0	0	0	0	0	0	0	0	0	0	0	0	0	0	0	0	0	0	0.323939	0	0	0	0	0	0	0	0	0	0	0	0	0	0	0	0	0	0	0
TCGA-CM-6168-01	0	0	0.648508	0	0	0	0	0.414079	0.234412	0	0	0	0	0	0	0	0	0	0	0	0	0	0	0	0	0	0	0	0	0	0	0	0	0.136444	0	0	0	0	0	0	0	0	0	0	0	0	0	0	0
TCGA-66-2757-01	0	0	0	0	0	0	0	0	0	0	0	0	0	0	0	0	0	0	0	0	0	0	0	0	0	0	0	0	0	0	0	0	0	0	0	0	0	0	0	0	0	0	0	0	0	0	0	0	0
TCGA-A6-6649-01	0	0	0	0	0	0	0	0	0	0	0	0	0	0	0.434594	0	0	0	0	0	0	0	0	0	0	0	0	0	0	0	0	0	0	0	0	0	0	0	0	0	0	0	0	0	0	0	0	0	0
TCGA-HU-A4GX-01	0	0	0	0	0.691563	0	0.213705	0	0	0	0	0	0	0	0	0	0	0	0	0	0	0	0	0	0	8.04603	0	0	0	0	0	0	0	0.136444	0	0	0	0	0	0	0	0	1.28205	0	0	0	0	0	0
TCGA-CK-5913-01	0	0	0.648508	0	0	0	0	0	0	0	0	0	0	0	0	0	0	0	0	0	0	0	0	0	0	0	0	0	0	0	0.957335	0	0	0	0	0	0	0	0	0	0	0	0	0	0	0.451671	0	0	0
TCGA-B5-A11R-01	0	0	0	0	0	0	0	0	0.117206	0	0	0	0	0	0	0	0	0	0	0	0	0	0	0	0	0	0	0	0	0	0	0	0	0	0	0	0	0	0	0	0	0	0	0	0	0.451671	0	0	0
TCGA-AA-3982-01	0	0	0	0	0	0	0	0	0.117206	0	0	0	0	0	0	0	0	0	0	0	0	0	0	0	0	0	0	0	0	0	0	0	0	0	0	0	0	0	0	0	0	0	0	0	0	0	0	0	1.63971
TCGA-HU-A4G8-01	0	0	0	0	0	0	0	0	0	0	0	0	0	0	0	0	0	0	0	0	0	0	0	0	0	6.03453	0	0	0	0	0	0	0	0	0	0	0	0	0	0	0	0	0	0	0	0	0	0	0
TCGA-AA-3975-01	0	0	0	0	0	0	0	0	0.234412	0	0	0	0	0	0	0	0	0	0	0	0	0	0	0	0	0	0	0	0	0	0	0	0	0	0	0	0	0	0	0	0	0	0	0	0	0	0	0	0
TCGA-L9-A7SV-01	0	0	0	0	0	0	0	0	0	0	0	0	0	0	0	0	0	0	0	0	0	0	0	0	0	0	0	0	0	0.971817	0.478668	0	0	0	0	0	0	0	0	0	0.13852	1.24844	0	0	0	0.451671	0	0	0
TCGA-EI-7004-01	0	0	0	0	0	0	0	0	0	0	0	0.218079	0	0	0	0	0	0	0	0	0	0	0	0	0	0	0	0	0	0	0	0	0	0	0	0	0	0	0	0	0.277039	0	0	0	0	0	0	0	0
TCGA-EE-A3JI-06	0	0	0	0	0	0	0	0	0.117206	0	0	0	0	0	0	0	0	0	0	0	0	0	0	0	0	0	0	0	0	0	0	0	0	0	0	0	0	0	0	0	0	0	0	0	0	0	0	0	0
TCGA-WS-AB45-01	0.879507	0	0.648508	0	0	0	0	0.414079	0.234412	0	0	0	0	0	0	0	0	0	0	0	0	0	0	0	0	0	0	0	0	0	0	0	5.43478	0.136444	0	0	0	0	0	0	0.415559	0	1.28205	0	0	0	0	0	0
TCGA-86-A4JF-01	0	0	0	0	0	0	0	0	0	0	0	0	0.38625	0	0	0	0	1.14943	0	0	0	0	0	0	1.67504	0	0	0	0	0	0	0	0	0.136444	0	0	0	0	0	0.101041	0	0	0	0	0	0	0	0	0.327942
TCGA-BS-A0TJ-01	0	0	0	0	0	0	0	0	0	0	0	0	0	0	0	0	2.25225	0	0	0	0	0	0	0	0	0	0	0	0	0	0	0	0	0	0	0	0	0	0	0	0	0	0	0	0	0	0	0	0
TCGA-D7-6525-01	0	0	0	0	0	0	0	0	0	0	0	0	0	0	0	0	0	0	0	0	0	0	0	0	0	0	0	0	0	0	0	0	0	0	0	0	0	0	0	0	0.13852	0	0	0	1.48148	0	0	0	0
TCGA-D1-A16B-01	0	0	0	0	0	0	0	0	0	0	0	0	0	0	0	0	0	0	0	0	0	0	0	0	0	0	0	0	0	0	0	0	0	0	0	0	0.426257	0	0	0	0	0	0	0	0	0	0	0	0
TCGA-AX-A0IS-01	0	0	0	0	0	0	0	0	0	0	0	0	0	0	0	0	0	0	0	0	0	0	0	0	0	0	0	0	0	0	0	0	0	0	0	0	0.426257	0	0	0	0	0	0	0	0	0	0.761035	0	0
TCGA-AG-3885-01	0	0	0	0	0	0	0	0	0.234412	0	0	0.436157	0	0	0	0	0	0	0	0	0	0	0	0	0	0	0	0	0	0	0	0	0	0	0	0	0	0	0	0	0	0	0	0	0	0	0	0	0
TCGA-50-5930-01	0	0	0	0	0	0	0.641116	0	0.117206	0	0	0	0.38625	0	0.434594	0	0	0	0	0	0	0	0	0	0	0	0	0	0	0	0	0	0	0	0	0	0	0	0	0	0.13852	0	0	0	0	0.451671	0	0	0
TCGA-AX-A06B-01	0	0	0	0	0	0	0	0	0	0	0	0	0	0	0	0	0	0	0	0	0	0	0	0	0	0	0	0	0	0	0	0	0	0	0	0	0	0	0	0	0	0	0	0	0	0	0	0	0
TCGA-34-5928-01	0	0	0	0	0	0	0	0	0	0	0	0	0	0	0	0	0	0	0	0	0	0	0	0	0	0	0	0	0	0	0	0	0	0	0	0	0	0	0.433463	0	0.13852	0	0	0	0	0	0	0	0
TCGA-DI-A0WH-01	0	0	0	0.693001	0	0	0	0	0	0	0	0	0	0	0	0	0	0	0	0	0	0	0	0	0	0	0	0	0	0	0.239334	0	0	0	0	0	0	0	0	0	0.13852	0	0	0	0	0	0	0	0
TCGA-BR-8680-01	0	0	0	0	0	0	0.213705	0.414079	0.586029	0	0	1.09039	0	0	0	0	0	0	0	0	0	0	0	0	0	0	0	0	0	0.323939	0.478668	0	0	0.272889	0	2.39808	0.852515	0	0	0	0.415559	0	0	0	0	0	0	0.715308	0.655883
TCGA-AA-A010-01	0	1.27701	0.648508	0	0	0	0	0.414079	0.468823	0	0	0.436157	0	0.394945	0	0.367512	0	0	0	0	0	0	0	0	0	0	0	0	0	0.971817	0.239334	0	0	0.272889	0	0	0	0.858001	0	0.101041	0.692598	0	0	0	0	0	0	0	0
TCGA-EE-A2M6-06	0	0	0	0	0	0	0	0	0	0	0	0	0	0	0.434594	0	0	0	0	0	0	0	0	0	0	0	0	0	0	0	0	0	0	0	0	0	0	0	0	0	0	0	0	0	0	0	0	0	0
TCGA-FS-A4F0-06	0	0	0	0	0	0	0	0	0	0	0	0	0	0	0	0	0	0	0	0	0	0	0	0	0	0	0	0	0	0	0	0	0	0	0	2.39808	0	0	0	0	0	0	0	0	0	0	0	0	0
TCGA-DA-A1IC-06	0	0	0	0	0	0	0	0	0	0	0	0	0	0	0	0	2.25225	0	0	0.81103	0	0	0	0	0	0	0	1.97239	0	0	0	0	0	0	0	0	0	0	0	0	0	0	1.28205	0	0	0	0	0	0
TCGA-EE-A29M-06	0	0	0	0	0	0	0	0	0	0	0	0	0	0	0.434594	0	0	0	0	0	0	0	0	0	0	0	0	0	0	0	0.239334	0.53707	0	0	0	0	0	0	0	0	0.277039	0	0	0	0	0	0	0	0
TCGA-CH-5740-01	0	0	0	0	0	0	0	0	0	0	0	0	0	0	0	0	0	0	0	0	0	0	0	0	0	0	0	0	0	0	0	0	0	0	0	0	0	0	0	0	0	0	0	0	0	0	0	0	0
TCGA-EE-A3AD-06	0	0	0	0	0	0	0	0	0	0	0	0.218079	0	0	0	0	0	0	0	0	0	1.09649	0	0	0	0	0	0	0	0	0	0	0	0	0	0	0	0	0	0	0	0	0	0	0	0	0	0	0
TCGA-EE-A3J8-06	0	0	0	0	0	0	0	0	0	0	0	0	0	0	0	0	0	0	0	0	0	0	0	0	0	0	0	0	0	0	0	0	0	0	0	0	0	0	0	0	0	0	0	0	0	0	0	0	0
TCGA-EE-A20B-06	0	0	0	0	0	0	0	0	0	0	0	0	0	0	0.434594	0	0	0	0	0	0	0	0	0	0	0	0	0	0	0	0	0	0	0	0	0	0	0	0	0	0	0	0	0	0	0	0	0	0
TCGA-ER-A198-06	0.879507	0	0	0.693001	0	0	0	0	0.117206	0	0	0	0	0	0.434594	0	0	0	0	0	0	0	0	0	0	0	0	0	0	0	0	0	0	0	0	0	0	0	0	0	0.13852	0	0	0	0	0	0	0	0
TCGA-BT-A3PH-01	0	0	0	0	0	0	0	0	0	0	0	0.218079	0	0	0	0	0	0	0	0	0	0	0	0	3.35008	0	0	0	0	0	0	0	0	0	0	0	0	0	0	0	0	0	1.28205	0	0	0	0	0	0
TCGA-C5-A7UC-01	0	0	0	0	0	0	0	0	0	0	0	0	0	0	0	0	0	0	0	0	0	0	0	0	0	0	0	0	0	0	0	0	0	0	0	0	0	0	0	0	0	0	0	0	0	0	0	0	0
TCGA-CM-6171-01	0.879507	0	0.648508	0	0	0	0	0	0	0.549149	0	0	0	0	0.434594	0	0	0	0	0	0	0	0	0	0	0	0	0	0	0	0	0.53707	0	0.136444	0	0	0	0	0	0	0	0	0	0.949668	0	0	0	0	0
TCGA-05-4402-01	0	0	0	0	0	0	0	0	0.117206	0	0	0	0	0	0	0	0	0	0	0	0	0	0	0	0	0	0	0	0	0	0	0	0	0	0	0	0	0	0	0	0	0	0	0	0	0	0	0	0.327942
TCGA-G4-6309-01	0	0	0	0	0	0	0	0	0.234412	0	0	0	0	0	0	0	2.25225	0	0	0	0	0	0	0	0	0	0	0	0	0	0	0	0	0	0	0	0	0	0	0	0.13852	0	0	0	0	0	0	0	0
TCGA-G4-6322-01	0	0	0	0	0	0	0	0	0.234412	0	0	0	0	0	0	0	0	0	0	0	0	0	0	0	0	0	0	0	0	0	0	0	0	0	0	0	0	0	0	0	0	0	0	0	0	0	0	0	0
TCGA-A7-A26I-01	0	0	0	0	0	0	0	0	0	0	0	0	0	0	0	0	0	0	0	0	0	0	0	0	0	0	0	0	0	0	0	0	0	0	0	0	0	0	0	0	0	0	0	0	0	0	0	0	0
TCGA-G4-6303-01	0	0	0	0	0	0	0	0	0.117206	0	0	0	0	0	0	0	0	0	0	0	0	0	0	0	0	0	0	0	0	0	0	0	0	0	0	0	0	0	0	0	0	0	0	0	0	0	0	0	0
TCGA-55-8092-01	0	0	0	0	0	0	0	0	0	0	0	0	0	0	0.434594	0	0	0	0	0	0	0	0	0	0	0	0	0	0	0	0.478668	0.53707	0	0	0	0	0	0	0	0	0	0	0	0	0	0	0	0	0
TCGA-F4-6856-01	0	0	0.648508	0	0	0	0	0	0.117206	0	0	0	0	0	0	0	0	0	0	0	0	0	0	0	0	0	0	0	0	0	0	0	0	0	0	0	0.426257	0	0	0	0	0	0	0	0	0	0	0	0
TCGA-AA-3713-01	0	0	0	0	0	0	0	0	0.117206	0	0	0	0	0	0.434594	0	0	0	0	0	0	0	0	0	0	0	0	0	0	0.323939	0	0	0	0	0	0	0	0.429	0	0	0	0	0	0	0	0	0	0	0
TCGA-CA-6716-01	0	0	1.94553	0	0	0	0	0	0.117206	0	0	0	0	0	0	0	0	0	0	0	0	0	0	0	0	0	0	0	0	0	0	0	0	0	0	0	0	0	0	0	0	0	0	0	0	0	0	0	0
TCGA-DM-A28A-01	0	0	0	0	0	0	0	0	0.117206	0	0	0	0	0	0	0	0	0	0	0	0	0	0	0	0	0	0	0	0	0.323939	0	0	0	0	0	0	0	0	0	0	0	0	0	0	0	0	0	0	0
TCGA-QG-A5Z2-01	0.879507	0	0.648508	0	0	0	0	0	0.234412	0	0	0	0	0	0.434594	0	0	0	0	0	0	0	0	0	0	0	0	0	0	0.323939	0.478668	0	0	0	0	0	0	0	0	0	0	0	0	0	0	0.451671	0	0	0
TCGA-69-8254-01	0	0	0	0	0	0	0	0	0.117206	0	0	0	0	0	0	0	0	0	0	0	0	0	0	0	0	0	0	0	0	0	0	0	0	0	0	0	0	0	0	0	0	0	0	0	0	0	0	0	0
TCGA-97-7553-01	0	0	0	0	0	0	0	0	0	0	0	0	0	0	0	0	0	0	0	0	0	0	0	0	0	0	0	0	0	0	0	0	0	0	0	0	0	0	0	0	0	0	0	0	0	0	0	0	0
TCGA-F4-6855-01	0	0	0	0	0	0	0	0	0.234412	0	0	0	0	0	0	0	0	0	0	0	0	0	0	0	0	0	0	0	0	0	0	0	0	0	0	0	0	0	0	0	0	0	0	0	0	0	0	0	0
TCGA-EE-A3JD-06	0	0	0	0	0	0	0.427411	0	0	0	0	0	0	0	0.434594	0	0	0	0	0	0	0	0	0	0	6.03453	0	0	0	0	0.957335	0	0	0	0	0	0	0	0	0	0	0	0	0	0	0	0	0	0
TCGA-B5-A0JR-01	0	0	0	0	0	0	0	0.414079	0	0	0	0.218079	0.38625	0	0	0	0	0	0	0	0	0	0	0	0	0	0	0	0	0.323939	0	0	0	0	0	0	0	0	0	0	0	0	0	0	0	0	0	0	0
TCGA-A3-3380-01	0	0	0	0	0	0	0	0	0	0	0	0	0	0	0	0	0	0	0	0	0	0	0	0	0	0	0	0	0	0	0	0	0	0	0	0	0	0	0	0	0	0	0	0	0	0	0	0	0
TCGA-ER-A19P-06	0	0	0	0	0	0	0	0.414079	0	0	0	0	0	0	0.434594	0	0	0	0	0	0	0	0	0	0	0	0	0	0	0	0.239334	0	0	0.136444	0	0	0	0	0	0	0	0	0	0	0	0	0	0	0
TCGA-GF-A6C8-06	0	0	0	0	0	0	0	0	0	0	0	0	0	0	0.434594	0	0	0	0	0	0	1.09649	0	0	0	0	0	0	0	0	0	0	0	0	0	0	0	0	0	0	0	0	0	0	0	0	0	0	0
TCGA-66-2777-01	0	0	0	0	0	0	0	0	0	0	0	0	0	0	0	0	0	0	0	0	0	0	0	0	0	0	0	0	0	0	0	0	0	0	0	0	0	0	0	0	0	0	0	0	0	0	0	0	0
TCGA-EI-6917-01	0	0	0	0	0	0	0	0	0	0	0	0	0.38625	0	0	0	0	0	0	0	0	0	0	0	0	0	0	0	0	0	0	0	0	0	0	0	0	0	0	0	0.13852	0	0	0	0	0	0	0	0
TCGA-KK-A59Z-01	0	0	0	0	0	0	0	0	0	0	0	0	0	0	0	0	0	0	0	0	0	0	0	0	0	0	0	0	0	0	0	0	0	0	0	0	0	0	0	0	0	0	0	0	0	0	0	0	0
TCGA-60-2719-01	0	0	0	0	0	0	0	0	0	0	0	0	0	0	0	0	0	0	0	0	0	0	0	0	0	0	0	0	0	0	0	0	0	0	0	0	0	0	0	0	0	0	0	0	0	0	0	0	0
TCGA-AX-A063-01	0.879507	0	0	0	0	0	0	0	0	0.549149	0	0.218079	0	0	0	0	2.25225	0	0	0	0	0	0	0	0	0	0	0	0	0	0.239334	0	0	0	0	0	0	0	0	0	0.13852	0	0	0	0	0	0	0	0
TCGA-D5-6540-01	0	0	0.648508	0	0	0	0.213705	0	0.117206	0	0	0	0	0	0.434594	0	0	0	0	0	0	0	0	0	1.67504	0	0	0	0	0	0.478668	0	5.43478	0.136444	0	0	0	0	0	0	0.13852	0	0	0	0	0	0	0	0
TCGA-AZ-6598-01	0	0	0.648508	0	0	0	0	0	0	0	0	0.218079	0	0	0.434594	0	0	0	0	0	0	0	0	0	0	0	0	0	0	0.647878	0	0.805606	0	0.136444	0	0	0	0	0	0.404163	0	0	0	0	0	0	0	0	0
TCGA-AA-3833-01	0	1.27701	1.29702	0	0	0	0	0.414079	0	0	0	0	0	0.394945	0.869187	0	0	0	0	0	0	0	0	0	0	0	0	0	0	0	0	0.53707	0	0	0	0	0	0	0	0	0.277039	0	0	0	0	0	0	0	0
TCGA-EW-A1IZ-01	0	0	0	0	0	0	0	0	0	0	0	0	0	0	0	0	0	0	0	0	0	0	0	0	0	0	0	0	0	0	0	0	0	0	0	0	0	0	0	0	0	0	0	0	0	0	0	0	0
TCGA-A8-A09Z-01	0	0	0	0	0	0	0	0	0	0	0	0	0	0	0	0	0	0	0	0	0	0	0	0	3.35008	0	0	0	0	0	0	0	0	0.136444	0	0	0	0	0.433463	0.202081	0.277039	0	0	0.949668	0	0	0	0	0
TCGA-CM-6169-01	0	0	0	0	0	0	0	0	0.234412	0	0	0	0	0	0.434594	0	0	0	0	0	0	0	0	0	0	0	0	0	0	0	0	0	0	0	0	0	0	0	0	0	0	0	0	0	0	0	0	0	0
TCGA-CM-6172-01	0	0	0	0	0	0	0	0	0.234412	0	0	0	0	0	0	0	0	0	0	0	0	0	0	0	0	0	0	0	0	0	0	0	0	0	0	0	0	0	0	0	0	0	0	0	0	0	0	0	0
TCGA-AA-3837-01	0	0	0	0	0	0	0	0	0.468823	0	0	0	0	0	0	0	0	0	0	0	0	0	0	0	0	0	0	0	0	0	0	0	0	0	0	0	0	0	0	0.202081	0	0	0	0	0	0	0	0	0
TCGA-A6-4105-01	0	0	0	0	0	0	0	0.414079	0.117206	0	0	0.218079	0	0	0	0	0	0	0	0	0	0	0	0	0	0	0	0	0	0	0	0	0	0	0	0	0	0	0	0	0	0	0	0	0	0	0	0	0
TCGA-J2-8192-01	0	0	0	0	0	0	0	0	0	0	0	0	0	0	0	0	0	0	0	0	0	0	0	0	0	0	0	0	0	0	0	0	0	0	0	0	0	0	0	0	0	0	0	0	0	0	0	0	0.327942
TCGA-CK-4950-01	0	0	0	0	0	0	0	0.414079	0.234412	0	0	0	0	0	0	0	0	0	0	0	0	0	0	0	0	0	0	0	0	0	0	0	0	0	0	0	0	0	0	0	0	0	0	0	0	0	0	0	0
TCGA-A6-2686-01	0	0	0	0	0	0	0	0	0.117206	0.549149	0	0	0.38625	0	0.434594	0	0	0	0	0	0	0	0	0	0	0	0	0	0	0.323939	0	0	0	0.136444	0	0	0	0	0	0.101041	0.554078	0	0	0	0	0.451671	0	0.715308	0
TCGA-A6-5664-01	0	0	0	0	0	0	0	0	0.234412	0	0	0	0	0	0	0	0	0	0	0	0	0	0	0	0	0	0	0	0	0	0	0	0	0	0	0	0	0	0	0	0	0	0	0	0	0	0	0	0
TCGA-J2-8194-01	0	0	0	0	0	0	0	0	0	0	0	0	0	0	0	0	0	0	0	0	0	0	0	0	0	0	0	0	0	0	0	0	0	0	0	0	0	0	0	0	0	0	0	0	0	0	0	0	0
TCGA-G4-6628-01	0.879507	0	0	0	0	0	0	0	0	0	0	0.436157	0	0.394945	0.434594	0	0	0	0	0	0	0	0	0	0	0	0	0	0	0.323939	0	0	0	0.136444	1.61354	0	0	0	0	0.101041	0.692598	0	0	0	0	0	0	0	0
TCGA-G4-6302-01	0	0	0.648508	0	0	0	0	0	0	0	0	0.218079	0	0	0.434594	0.367512	0	0	0	0	0	0	0	0	0	0	0	0	0	0	0	0	0	0	0	0	0	0	0	0.101041	0	0	0	0	0	0	0	0	0
TCGA-AA-3966-01	0	0	0.648508	0	0	0	0	0	0	0	0	0.109039	0	0	0.434594	0	0	0	0	0	0	0	0	0	0	0	0	0	0	0	0	0	0	0.136444	0	0	0	0	0	0	0	0	0	0	0	0.451671	0	0	0.327942
TCGA-AG-3887-01	0	0	0	0	0	0	0	0	0.468823	0	0	0	0	0	0	0	0	0	0	0	0	0	0	0	0	0	0	0	0	0	0	0	0	0	0	0	0	0	0	0	0	0	0	0	0	0	0	0	0
TCGA-G4-6315-01	0	0	0	0	0	0	0	0	0.234412	0	0	0	0	0	0	0	0	0	0	0	0	0	0	0	0	0	0	0	0	0	0	0	0	0	0	0	0	0	0	0	0	0	0	0	0	0	0	0	0
TCGA-LP-A5U3-01	0	0	0	0	0	0	0	0	0	0	0	0	0	0	0	0	0	0	0	0	0	0	0	0	0	0	0	0	0	0	0	0	0	0	0	0	0	0.429	0	0	0	0	0	0	0	0	0	0	0
TCGA-AG-3893-01	0	0	0	0	0	0	0	0	0.234412	0	0	0	0	0	0	0	0	0	0	0	0	0	0	0	0	0	0	0	0	0	0	0	0	0	0	0	0	0	0	0	0	0	0	0	0	0	0	0	0
TCGA-AG-3894-01	0	0	0	0	0	0	0	0	0.351617	0	0	0	0	0	0	0	0	0	0	0	0	0	0	0	0	0	0	0	0	0	0	0	0	0	0	0	0	0	0	0	0	0	0	0	0	0.903342	0	0	0
TCGA-AG-3898-01	0	0	0	0	0	0	0	0	0.586029	0	0	0	0	0	0	0	0	0	0	0	0	0	0	0	0	0	0	0	0	0	0	0	0	0	0	0	0	0	0	0	0	0	0	0	0	0	0	0	0
TCGA-AG-3901-01	0	0	0	0	0	0	0	0	0.351617	0	0	0	0	0	0	0	0	0	0	0	0	0	0	0	0	0	0	0	0	0	0.718001	0	0	0	0	0	0	0	0	0	0	0	0	0	0	0	0	0	0
TCGA-AG-3909-01	0	0	0	0	0	0	0	0	0.703235	0	0	0	0	0	0	0	0	0	0	0	0	0	0	0	0	0	0	0	0	0	0	0	0	0	0	0	0	0	0	0	0	0	0	0	0	0	0	0	0
TCGA-AG-4015-01	0	0	0	0	0	0	0	0	0.234412	0	0	0	0	0	0	0	0	0	0	0	0	0	0	0	0	0	0	0	0	0	0	0	0	0	0	0	0	0	0	0	0	0	0	0	0	0	0	0	0
TCGA-A8-A06U-01	0	0	0	0	0	0	0	0	0	0	0	0	0	0	0	0	0	0	0	0	0	0	0	0	0	0	0	0	0	0	0	0	0	0	0	0	0	0	0	0	0	0	0	0	0	0	0	0	0
TCGA-D3-A3MR-06	0	0	0	0	0	0	0	0	0	0	0	0	0	0	0.434594	0	0	0	0	0	0	0	0	0	0	0	0	0	0	0	0.239334	0	0	0.136444	0	0	0	0	0	0	0	0	0	0	0	0.451671	0	0	0
TCGA-F5-6814-01	0	0	0	0	0	0	0	0	0	0	0	0	0	0	0	0	0	0	0	0	0	0	0	0	0	0	0	0	0	0	0	0	0	0	0	0	0	0	0	0	0	0	0	0	0	0	0	0	0
TCGA-A5-A0GP-01	0.879507	0	0	0	0	0	0	0.414079	0.234412	0	0	0.654236	0	0	0	0	0	0	0	0	0	0	0	0	0	0	0	0	0	0	0	0	0	0	0	0	0	0	0	0.101041	0	0	0	0	0	0	0	0	0
TCGA-49-6743-01	0	0	0	0	0	0	0	0	0	0	0	0	0	0	0	0	0	0	0	0	0	0	0	0	0	0	0	0	0	0	0	0	0	0	0	2.39808	0	0	0	0	0	0	0	0	0	0	0	0	0
TCGA-D1-A17B-01	0	0	0	0	0	0	0	0	0	0	0	0	0	0	0	0	0	0	0	0	0	0	0	0	0	0	0	0	0	0	0	0	0	0	0	0	0.426257	0	0.433463	0	0	0	0	0	0	0	0	0	0
TCGA-AA-3664-01	0	0	0	0	0	0	0	0	0	0	0	0.654236	0	0	0.869187	0	0	0	0	0	0	0	0	0	0	0	0	0	0	0	0	0	0	0	0	0	0	0	0	0	0	0	0	0	0	0	0	0	0
TCGA-AA-3666-01	0	0	0	0	0	0	0	0.828157	0.351617	0	0	0	0	0	0	0	0	0	0	0	0	0	0	0	0	0	0	0	0	0	0	0	0	0	0	0	0	0	0	0	0	0	0	0	0	0	0	0	0
TCGA-86-8278-01	0	0	0	0	0	0	0	0	0	0	0	0	0	0	0	0	0	0	0	0	0	0	0	0	0	0	0	0	0	0	0	0	0	0	0	0	0	0.429	0	0	0	0	0	0	0	0	0	0	0
TCGA-CK-4951-01	0	0	0.648508	0.693001	0	0	0	0	0	0	0	0	0	0	0.869187	0	0	0	2.27531	0	0	0	0	0	0	0	0	0	0	0	0.478668	1.61121	0	0	0	0	0	0	0	0.404163	0.13852	0	1.28205	0	0	0	0	0	0
TCGA-AA-3679-01	0	0	0	0	0	0	0	0	0.468823	0	0	0.327118	0	0	0	0	0	0	0	0	0	0	0	0	0	0	0	0	0	0	0	0	0	0	0	0	0	0	0	0	0	0	0	0	0	0	0	0	0
TCGA-AA-3680-01	0	0	0	0	0	0	0	0.828157	0.468823	0	0	0	0	0	0	0	0	0	0	0	0	0	0	0	0	0	0	0	0	0	0	0	0	0	0	0	0	0	0	0	0	0	0	0	0	0	0	0	0
TCGA-AA-3681-01	0	0	0	0	0	0	0	0	0.468823	0	0	0	0	0	0	0	0	0	0	0	0	0	0	0	0	0	0	0	0	0	0	0	0	0	0	0	0	0	0	0	0	0	0	0	0	0	0	0	0
TCGA-AA-3684-01	0	0	0	0	0	0	0	0	0.351617	0	0	0	0	0	0.869187	0	0	0	0	0	0	0	0	0	0	0	0	0	0	0	0	0	0	0	0	0	0	0	0	0	0	0	0	0	0	0	0	0	0
TCGA-D3-A3MU-06	0	0	0	0	0	0	0	0	0	0	0	0	0	0	0.434594	0	0	0	0	0	0	0	0	0	0	0	0	0	0	0	0.239334	0	0	0	0	0	0	0	0	0	0	0	0	0	0	0	0	0	0
TCGA-AA-3688-01	0	0	0	0	0	0	0	0	0.234412	0	0	0	0	0	0	0	0	0	0	0	0	0	0	0	0	0	0	0	0	0	0	0	0	0	0	0	0	0	0	0	0	0	0	0	0	0	0	0	0
TCGA-AA-3693-01	0	0	0	0	0	0	0	0	0.234412	0	0	0	0	0	0	0	0	0	0	0	0	0	0	0	1.67504	0	0	0	0	0	0	0	0	0	0	0	0	0	0	0	0	0	0	0	0	0	0	0	0
TCGA-BR-7958-01	0	0	0	0	0	0	0	0	0	0	0	0	0	0	0	0	0	0	0	0	0	0	0	0	0	0	0	0	0	0	0	0	0	0	0	0	0	0	0	0	0	0	0	0	0	0	0	0	0
TCGA-AO-A124-01	0	0	0	0	0	0	0	0	0	0	0	0	0	0	0	0	0	0	0	0	0	0	0	0	0	0	0	0	0	0	0	0	0	0	0	0	0	0	0	0	0	0	0	0	0	0	0	0	0
TCGA-EE-A2GN-06	0	0	0	0	0	0	0	0	0	0	0	0	0	0	0	0	0	0	0	0	0	0	0	0	0	0	0	0	0	0	0	0	0	0	0	0	0	0	0	0	0	0	0	0	0	0	0	0	0
TCGA-AA-3814-01	0	0	0	0	0	0	0	0	0.351617	0	0	0	0	0	0	0	0	0	0	0	0	0	0	0	0	0	0	0	0	0	0	0	0	0	0	0	0	0	0	0	0	0	0	0	0	0	0	0	0
TCGA-A5-A0GW-01	0	0	0	0	0	0	0	0	0	0	0	0	0	0	0	0	0	0	0	0	0	0	0	0	0	0	0	0	0	0	0	0	0	0	0	0	0.426257	0	0	0.101041	0	0	0	0	0	0.451671	0	0	0
TCGA-AA-3818-01	0	0	0	0	0	0	0.427411	0	0.468823	0	0	0	0	0	0	0	0	0	0	0	0	0	0	0	0	0	0	0	0	0	0	0	0	0.272889	0	0	0	0	0	0	0	0	0	0	0	0	0	0	0
TCGA-AA-3848-01	0	0	0	0	0	0	0	0	0.234412	0	0	0	0	0	0	0	0	0	0	0	0	0	0	0	0	0	0	0	0	0	0	0	0	0	0	0	0	0	0	0	0	0	0	0	0	0	0	0	0
TCGA-AA-3858-01	0	0	0	0	0	0	0	0	0.234412	0	0	0	0	0	0	0	0	0	0	0	0	0	0	0	0	0	0	0	0	0	0	0	0	0	0	0	0	0	0	0	0	0	0	0	0	0	0	0	0
TCGA-AA-3875-01	0	0	0	0	0	0	0	0	0	0	0	0	0	0	0	0	0	0	0	0	0	0	0	0	0	0	0	0	0	0	0	0	0	0	0	0	0	0	0	0.101041	0	0	0	0	0	0	0	0	0
TCGA-AA-3994-01	0	2.55402	0	0	0	0	0	0	0.468823	0	0	0	0	0	0	0	0	0	0	0	2.22965	0	0	0	0	0	0	0	0	0	0	0	0	0	0	0	0	0	0	0	0	0	0	0	0	0	0	0	0
TCGA-EE-A3AG-06	0	0	0	0	0	0	0	0	0	0	0	0	0	0	0.434594	0	0	0	1.13766	0	0	0	0	0	0	0	0	0	0	0.323939	0	0	0	0	0	0	0	0	0	0	0	0	0	0	0	0	0	0	0
TCGA-AP-A059-01	0	0	0	0.693001	0	2.10346	0.213705	0.828157	0.234412	1.0983	0	1.09039	0	0.394945	0	0	0	0	0	0.81103	0	0	0	0	0	0	0	0	0	0.647878	0.239334	0.268535	0	0.545777	0	0	0.426257	0	0	0.404163	0.969637	1.24844	0	0.949668	0	0	0	0.715308	1.63971
TCGA-D3-A1Q6-06	0	0	0	0	0	0	0	0	0	0	0	0	0	0	0.434594	0	0	0	0	0	0	0	0	0	0	0	0	0	0	0	0	0	0	0	0	0	0	0	0	0	0	0	0	0	0	0.451671	0	0	0
TCGA-95-8039-01	0	0	0	0	0	0	0	0	0	0	0	0	0	0	0	0	0	0	0	0	0	0	0	0	0	0	0	0	0	0	0	0	0	0	0	0	0	0	0	0	0	0	0	0	0	0	0	0	0
TCGA-AA-A024-01	0	0	0	0	0	0	0	0	0.468823	0	0	0	0	0	0	0	0	0	0	0	0	0	0	0	0	0	0	0	0	0	0	0	0	0	0	0	0	0	0	0	0	0	0	0	0	0	0	0	0
TCGA-AA-A02H-01	0	0	0	0	0	0	0	0	0.234412	0	0	0	0	0	0	0	0	0	0	0	0	0	0	0	0	0	0	0	0	0	0	0	0	0	0	0	0	0	0	0	0	0	0	0	0	0	0	0	0
TCGA-DD-A3A7-01	0	0	0	0	0	0	0	0	0	0	0	0	0	0	0	0	0	0	0	0	0	0	0	0	0	0	0	0	0	0	0	0	0	0	0	0	0	0	0	0	0	0	0	0	0	0	0	0	0
TCGA-AY-4071-01	0	0	0	0	0	0	0	0	0.351617	0	0	0	0	0	0	0	0	0	0	0	0	0	0	0	0	0	0	0	0	0	0	0	0	0	0	0	0	0	0	0	0	0	0	0	0	0	0	0	0
TCGA-AG-3890-01	0	0	0	0	0	0	0	0	0.234412	0	0	0	0	0	0	0	0	0	0	0	0	0	0	0	0	0	0	0	0	0	0	0	0	0	0	0	0	0	0	0	0	0	0	0	0	0	0	0	0
TCGA-AG-3896-01	0	0	0	0	0	0	0	0.828157	0.234412	0	0	0	0	0	0	0	0	0	0	0	0	0	0	0	0	0	0	0	0	0	0	0	0	0	0	0	0	0	0	0	0	0	0	0	0	0	0	0	0
TCGA-MP-A4TC-01	0	0	0	0	0	0	0	0	0	0	0	0	0	0	0	0	0	0	0	0	0	0	0	0	0	0	0	0	0	0	0	0	0	0	0	0	0	0	0	0	0.13852	0	0	0	0	0	0	0	0
TCGA-CU-A3KJ-01	0	0	0	0	0	0	0	0	0	0	0	0	0	0	0	0	0	0	0	0	0	0	0	0	0	0	0	0	0	0	0	0	0	0	0	0	0	0	0	0	0	0	0	0	0	0	0	0	0
TCGA-GV-A3JW-01	0	0	0	0	0	0	0	0	0	0	0	0	0	0	0	0	0	0	0	0	0	0	0	0	0	0	0	0	0	0	0	0	0	0	0	0	0	0	0	0	0	0	0	0	0	0	0	0	0
TCGA-AG-3902-01	0	0	0	0	0	0	0	0	0.234412	0	0	0	0	0	0	0	0	0	0	0	0	0	0	0	0	0	0	0	0	0	0	0	0	0	0	0	0	0	0	0	0	0	0	0	0	0	0	0	0
TCGA-B5-A11E-01	0	0	0.648508	0	0.691563	4.20693	0	0.828157	0.351617	0.549149	0	0.872315	0	0	0	0	0	0	1.13766	0	1.11483	0	0	0	0	0	0	1.97239	1.25957	0.323939	0.718001	0	0	0	1.61354	0	0.426257	0	0.866927	0.303122	0.415559	0	1.28205	0	0	0.903342	0.761035	0	0
TCGA-AG-4001-01	0	0	0	0	0	0	0	0	0.351617	0	0	0	0	0	0	0	0	0	0	0	0	0	0	0	0	0	0	0	0	0	0	0	0	0	0	0	0	0	0	0	0	0	0	0	0	0	0	0	0
TCGA-AG-4008-01	0	0	0	0	0	0	0	0	0	0	0	0	0	0	0	0	0	0	0	0	0	0	0	0	0	0	0	0	0	0	0.718001	0	0	0	0	0	0	0	0	0	0	0	0	0	0	0	0	0	0
TCGA-AG-A01Y-01	0	0	0	0	0	0	0	0	0.234412	0	0	0	0	0	0	0	0	0	0	0	0	0	0	0	0	0	0	0	0	0	0	0	0	0	0	0	0	0	0	0	0	0	0	0	0	0	0	0	0
TCGA-AA-3673-01	0	0	0	0	0	0	0	0	0.351617	0	0	0	0.38625	0	0	0	0	0	0	0	0	0	0	0	0	0	0	0	0	0.647878	0	0	0	0	0	0	0	0	0	0	0	0	0	0	0	0	0	0	0
TCGA-AA-3678-01	0	0	0	0	0	0	0	0	0.234412	0	0	0.545197	0	0	0	0	0	0	0	0	0	0	0	0	0	0	0	0	0	0	0	0	0	0	0	0	0	0	0	0	0	0	0	0	0	0	0	0	0
TCGA-AA-3819-01	0	0	0	0	0	0	0	0	0	0	0	0.327118	0	0	0	0	0	0	0	0	0	0	0	0	0	0	0	0	0	0	0	0	0	0	0	0	0	0	0	0	0	0	0	0	0	0	0	0	0
TCGA-AA-3821-01	0	0	0.648508	0	0	0	0	0.828157	0	0	0	0	0	0	0.869187	0	0	0	0	0	0	0	0	0	0	0	0	0	0	0.323939	0	0	0	0	2.42031	0	0	0	0	0	0	2.49688	0	0	0	0	0	0	0
TCGA-AA-3831-01	0	2.55402	0	0	0	0	0	0	0	0	0	0	0	0	0	0	0	0	0	0	0	0	0	0	0	0	0	0	0	0	0	0	0	0	0	0	0.852515	0	0	0	0	0	0	0	0	0	0	0	0
TCGA-AA-3845-01	0	0	0	0	0	0	0	0.414079	0	0	0	0	0	0	0	0	0	0	0	0	0	0	0	0	0	0	0	0	0	0	0	0	0	0	0	0	0	0	0	0	0	0	0	0	0	0	0	0	0
TCGA-HT-7855-01	0	0	0	0	0	0	0	0	0	0	0	0	0	0	0	0	0	0	0	0	0	0	0	0	0	0	0	0	0	0	0	0	0	0	0	0	0	0	0	0	0	0	0	0	0	0	0	0	0
TCGA-A5-A0GI-01	0.879507	0	0	0	0	0	0	0	0	0	0	0	0	0	0	0.367512	0	0	0	0	0	0	0	0	0	0	0	0	0	0	0	0	0	0	0	0	0.426257	0	0	0	0	0	0	0	0	0	0	0	0
TCGA-AA-3852-01	0	0	0	0	0	0	0	0	0.234412	0	0	0	0	0	0	0	0	0	0	0	0	0	0	0	0	0	0	0	0	0	0	0	0	0	0	0	0	0	0	0	0	0	0	0	0	0	0	0	0
TCGA-AA-3854-01	0	0	0	0	0	0	0	0	0.234412	0	0	0	0	0	0	0	0	0	0	0	0	0	0	0	0	0	0	0	0	0	0	0	0	0	0	0	0	0	0	0	0	0	0	0	2.96296	0	0	0	0
TCGA-AA-3866-01	0	0	0	0	0	0	0	0	0	0	0	0	0	0	0	0	0	0	0	0	0	0	0	0	0	0	0	0	0	0	0	0	0	0	0	0	0	0	0	0	0	0	0	0	0	0	0	0	0
TCGA-AA-3877-01	0	0	0	0	0	0	0	0	0	0	0	0	0	0	0	0	0	0	0	0	0	0	0	0	0	0	0	0	0	0	0	0	0	0	0	0	0	0	0	0	0	0	0	0	0	0	0	0	0
TCGA-AA-3947-01	0	0	0	0	0	0	0	0	0	0	0	0	0	0	0	0	0	0	0	0	0	0	0	0	0	0	0	0	0	0	0	0	0	0	0	0	0	0	0	0	0	0	0	0	0	0	0	0	0
TCGA-AA-3949-01	0	0	0	0	0	0	0	0	0	0	0	0	0	0	0	0	0	0	0	0	0	0	0	0	0	0	0	0	0	0	0	0	0	0	0	0	0	0	0	0	0	0	0	0	0	0	0	0	0
TCGA-EI-6882-01	0	0	0.648508	0	0	0	0	0	0.351617	0	0	0.218079	0	0	0	0	0	0	0	0	0	0	0	0	0	0	0	0	0	0.323939	0	0	0	0	0	0	0	0.429	0	0.101041	0.13852	0	1.28205	0	0	0	0	0	0
TCGA-28-5209-01	0	0	0	0	0	0	0	0	0	0	0	0	0	0	0	0	0	0	0	0	0	0	0	0	0	0	0	0	0	0	0	0	0	0	0	0	0	0	0	0	0	0	0	0	0	0	0	0	0.655883
TCGA-06-2562-01	0	0	0	0	0	0	0	0	0	0	0	0	0	0	0	0.367512	0	0	0	0	0	0	0	0	0	0	0	0	0	0	0	0	0	0	0	0	0	0	0	0	0	0	0	0	0	0	0	0	0
TCGA-AY-4070-01	0	0	0	0	0	0	0	0	0	0	0	0	0	0	0	0	0	0	0	0	0	0	0	0	0	0	0	0	0	0.323939	0	0	0	0	0	0	0	0	0	0.101041	0	0	0	0	0	0	0	0	0
TCGA-D1-A167-01	0	0	0	0	0	0	0	0	0	0	0	0	0	0	0	0	0	0	1.13766	0	0	0	0	0	0	0	0	0	0	0.323939	0	0.268535	0	0.136444	0	0	0	0	0	0.101041	0	0	0	0	0	0	0	0	0
TCGA-AD-6890-01	0	0	0	0	0	0	0	0.414079	0.234412	0	0	0	0	0	0	0	0	0	0	0	0	0	0	0	0	0	0	0	0	0.323939	0	0	0	0	0	0	0	0	0	0	0	0	0	0	0	0	0	0	0
TCGA-CM-4746-01	0	0	0	0	0	0	0	0	0.234412	0	0	0	0.38625	0	0	0	0	0	0	0	0	0	0	0	0	0	0	0	0	0	0	0	0	0	0	0	0	0	0	0	0.277039	0	0	0	0	0	0	0	0
TCGA-ER-A19D-06	0	0	0	0	0	0	0	0.414079	0	0	0	0	0	0	0	0	0	0	0	0	0	0	0	3.74859	0	0	0	0	0	0	0	0	0	0	0	0	0	0	0	0	0	0	0	0	0	0	0	0	0
TCGA-78-7159-01	0	0	0	0	0	0	0	0	0	0.549149	0	0.436157	0	0	0	0	0	0	0	0	0	0	0	0	0	0	0	0	0	0	0	0	0	0	0	0	0	0	0	0	0	0	0	0	0	0	0	0	0
TCGA-22-5482-01	0	0	0	0	0	0	0	0	0	0	0	0	0	0	0	0	0	0	0	0	0	0	0	0	0	0	0	0	0	0	0	0	0	0	0	0	0	0	0	0	0	0	0	0	0	0	0	0	0
TCGA-RA-A741-01	0	0	0	0	0	0	0	0	0	0	0	0	0	0	0	0	0	0	0	0	0	0	0	0	0	0	0	0	0	0	0	0	0	0	0	0	0	0	0	0	0	0	0	0	0	0	0	0	0
TCGA-BR-8485-01	0	0	0	0	0	0	0	0	0	0	0	0	0	0	0	0	0	0	0	0	0	0	0	0	0	0	0	0	0	0	0.478668	0	0	0	0	0	0	0	0	0	0	1.24844	0	0	0	0	0	0	0
TCGA-26-5135-01	0	0	0	0	0	0	0	0	0	0	0	0	0	0	0	0	0	0	0	0	0	0	0	0	0	0	0	0	0	0	0	0	0	0	0	0	0	0	0	0	0	0	0	0	0	0	0	0	0
TCGA-75-5146-01	0	0	0	0	0	0	0	0	0	0	0	0	0	0	0.434594	0	0	0	0	0	0	0	0	0	0	0	0	0	0	0	0.478668	0	0	0	0	0	0	0	0	0	0	0	0	0	0	0	0	0	0
TCGA-DD-A11C-01	0	0	0	0	0	0	0	0	0	0	0	0	0	0	0	0	0	0	0	0	0	0	0	0	0	0	0	0	0	0	0	0	0	0	0	0	0	0	0	0	0	0	0	0	0	0	0	0	0
TCGA-EE-A2MM-06	0	0	0	0	0	0	0	0	0	0	0	0	0	0	0	0	0	0	0	0	0	0	0	0	0	0	0	0	0	0	0	0	0	0	0	0	0	0	0.433463	0	0	0	0	0	0	0	0	0	0
TCGA-CH-5754-01	0	1.27701	0	0	0	0	0	0	0	0	0	0	0	0	0	0	0	0	0	0	0	0	0	0	0	0	0	0	0	0	0	0	0	0	0	0	0	0	0	0	0	0	0	0	0	0	0	0	0
TCGA-80-5611-01	0	0	0	0	0	0	0	0	0	0	0	0	0	0	0	0	0	0	0	0	0	0	0	0	0	0	0	0	0	0	0	0	0	0	0	0	0	0	0	0	0	0	0	0	0	0	0	0	0
TCGA-MP-A4TA-01	0	1.27701	0	0	0	0	0	0	0	0	0	0	0	0	0	0	0	0	0	0	0	0	0	0	0	0	0	0	0	0	0	0	0	0	0	0	0	0	0	0	0	0	0	0	0	0	0	0	0
TCGA-EE-A29B-06	0	0	0	0	0	0	0	0	0	0	0	0	0	0	0	0	0	0	0	0	0	0	0	0	0	0	0	0	0	0	0	0	0	0	0	0	0	0	0	0	0	0	0	0	0	0	0	0	0
TCGA-69-7973-01	0	0	0	0	0	0	0	0	0	0	0	0.436157	0	0	0	0.367512	0	0	0	0	0	0	0	0	0	0	0	0	0	0	0	0	0	0	0	0	0	0	0	0	0	0	0	0	0	0	0	0	0
TCGA-G2-A2EJ-01	0	0	0	0	0	0	0	0.414079	0	0	0	0	0	0	0	0	0	0	0	0	0	0	0	0	0	0	0	0	0	0	0	0.268535	0	0	0	0	0	0	0	0	0.13852	0	0	0	0	0	0	0	0
TCGA-66-2785-01	0	0	0.648508	0	0	0	0	0	0	0	0	0	0	0	0	0	0	0	0	0	0	0	0	0	0	0	0	0	0	0	0	0	0	0	0	0	0	0	0.433463	0	0.554078	0	0	0	0	0	0.761035	0	0
TCGA-BH-A18V-01	0	0	0	0	0	0	0	0	0	0	0	0	0	0	0	0	0	0	0	0	0	0	0	0	0	0	0	0	0	0	0	0	0	0	0	0	0	0	0	0	0.13852	0	0	0	0	0	0	0	0
TCGA-55-A4DF-01	0	0	0	0	0	0	0	0	0	0	0	0	0	0	0	0	0	0	0	0	0	0	0	0	0	0	0	0	0	0	0	0	0	0	0	0	0	0	0	0	0	0	0	0	0	0	0	0	0
TCGA-05-4382-01	0	0	0	0	0	0	0.213705	0	0.117206	0	0	0.218079	0	0	0.434594	0	0	0	0	0	0	0	0	0	0	8.04603	0	0	0	0	0	0	0	0	0	0	0	0	0	0	0.277039	0	0	0	0	0.451671	0	0	0
TCGA-AO-A03M-01	0	0	0	0	0	0	0	0	0	0	0	0	0	0	0	0	0	0	0	0.81103	0	0	0	0	0	0	0	0	0	0	0	0	0	0	0	0	0	0	0	0	0	0	0	0	0	0	0	0	0
TCGA-FS-A4F9-06	0	0	0	0	0	0	0.213705	0.414079	0	0	0	0	0	0	0	0	0	0	0	0	0	0	0	0	0	0	0	0	0	0	0	0	0	0	0	0	0.426257	0	0	0	0	0	0	0	0	0	0	0	0
TCGA-55-7994-01	0	0	0	0	0	0	0.854822	0	0	0	0	0	0	0	0	0	0	0	0	0	0	0	0	0	0	0	0	0	0	0	0	0	0	0	0	0	0	0	0	0	0.554078	0	0	0	0	0.451671	0	0	0
TCGA-ER-A193-06	0	0	0	0.693001	0	0	0	0	0	0	0	0	0	0	0	0	0	0	0	0	0	0	0	0	0	0	0	0	0	0.323939	0	0	0	0	0	0	0	0	0	0	0	0	0	0	0	0	0	0.715308	0
TCGA-CD-5804-01	0	0	0	0	0	0	0	0	0	0	0	0	0	0	0	0	0	0	0	0	0	0	0	0	0	0	0	0	0	0	0	0	0	0	0	0	0	0	0	0	0	0	0	0	0	0	0	0	0
TCGA-D3-A5GS-06	0	0	0	0.693001	0	0	0	0	0	0	0	0	0	0	0.434594	0	0	0	0	0	0	0	0	0	0	6.03453	0	0	0	0	0	0	0	0	0	0	0	0	0	0	0	0	1.28205	0	0	0	0	0	0
TCGA-DD-A4NK-01	0	0	0	0	0	0	0	0	0	0	0	0	0	0	0	0	0	0	0	0	0	0	0	0	0	0	0	0	0	0	0	0	0	0	0	0	0.426257	0	0	0	0	0	0	0	0	0	0	0	0
TCGA-Q1-A73O-01	0	0	0	0	0	2.10346	0	0	0	0	0	0.218079	0	0	0	0	0	0	0	0	0	0	0	0	0	0	5.60224	0	0	0.323939	0	0	0	0	0	0	0	0	0	0.101041	0.554078	0	0	0	0	0	0	0	0
TCGA-A2-A0SY-01	0	0	0	0	0	0	0	0	0	0	0	0	0	0	0	0	0	0	0	0	0	0	0	0	0	0	0	0	0	0	0	0	0	0	0	0	0	0	0	0	0	0	0	0	0	0	0	0	0
TCGA-AH-6544-01	0	0	0	0	0	0	0	0.414079	0.234412	0	0	0	0	0	0	0	0	0	0	0	0	0	0	0	0	0	0	0	0	0	0	0	0	0	0	0	0	0	0	0	0	0	0	0	0	0	0	0	0
TCGA-66-2763-01	0	0	0	0	0	0	0	0	0	0	0	0	0	0	0	0	0	0	0	0	0	0	0	0	0	0	0	0	0	0	0.239334	0	0	0	0	0	0	0	0	0	0	0	0	0	0	0	0	0	0
TCGA-12-5295-01	0	0	0	0	0	0	0	0	0	0	0	0	0	0	0	0	0	0	0	0	0	0	0	0	0	0	0	0	0	0	0	0	0	0	0	0	0	0	0	0	0	0	0	0	0	0	0	0	0
TCGA-97-8547-01	0	0	0	0	0	0	0	0	0	0	0	0	0	0	0	0	0	0	0	0	0	0	0	0	0	2.01151	0	0	0	0	0	0	0	0	0	0	0	0	0	0	0	0	0	0	0	0	0	0	0.327942
TCGA-D8-A1XQ-01	0	0	0.648508	0	0	0	0	0	0	0	0	0	0	0	0	0	0	0	0	0	0	0	0	0	0	0	0	0	0	0.323939	0	0	0	0.272889	0	0	0	0	0	0	0	0	0	0	0	0	0	0	0
TCGA-BH-A18G-01	0	0	0	0	0	0	0	0	0.117206	0	0	0.218079	0	0	0	0	0	0	0	0	0	0	0	0	0	0	0	0	0	0	0	0	0	0	0	0	0	0	0	0	0.415559	0	0	0	0	0	0	0	0
TCGA-F4-6463-01	0	0	0	0	0	0	0	0	0.117206	0	0	0	0	0	0	0	0	0	0	0	0	0	0	0	0	0	0	0	0	0	0	0	0	0	0	0	0	0	0	0.101041	0	0	0	0	0	0	0	0	0
TCGA-F4-6805-01	0	0	0	0	0	0	0	0	0	0	0	0	0	0	0	0	0	0	0	0	0	0	0	0	0	0	0	0	0	0	0	0	0	0	0	0	0	0	0	0	0	0	0	0	0	0	0	0	0
TCGA-AR-A0TX-01	0	0	0	0	0	0	0	0	0	0	0	0	0	0	0	0	0	0	0	0	0	0	0	0	0	0	0	0	0	0	0	0	0	0	0	0	0	0	0	0.101041	0	0	0	0	0	0	0	0	0
TCGA-22-1002-01	0	0	0	0	0	0	0	0	0	0	0	0	0	0	0	0	0	0	0	0	0	0	0	0	0	0	0	0	0	0	0.239334	0	0	0	1.61354	0	0	0	0	0	0	0	0	0	0	0	0	0	0
TCGA-B9-5155-01	0	0	0	0	0	0	0	0	0	0	0	0	0	0	0	0	0	0	0	0	0	0	0	0	0	0	0	0	0	0	0	0	0	0	0	0	0	0	0	0	0	0	0	0	0	0	0	0	0
TCGA-DK-A1A5-01	0	0	0	0	0	0	0	0	0	0	0	0	0	0	0	0	0	0	0	0	0	0	0	0	0	0	0	0	0	0	0	0	0	0	0	0	0	0	0	0	0	0	0	0	0	0	0	0	0
TCGA-DK-A1A3-01	0.293169	0	0	0	0	0	0	0	0	0.549149	0	0	0.38625	0	0	0	0	0	0	0	0	0	0	0	0	0	0	0	0	0	0	0	0	0.136444	0	0	0	0.429	0	0	0	0	0	0	0	0.451671	0	0	0
TCGA-CF-A1HR-01	0	0	0	0	0	0	0	0	0	0	0	0	0	0	0	0	0	0	0	0	0	0	0	0	0	0	0	0	0	0.323939	0	0	0	0	0	0	0	0	0	0	0	0	0	0	0	0.451671	0	0	0
TCGA-BT-A20N-01	0	0	0	0	0	0	0	0	0	0	0	0	0	0	0	0	0	0	0	0	0	0	0	0	0	0	0	0	0	0	0	0	0	0	0	0	0	0	0	0.101041	0	0	0	0	0	0	0	0	0
TCGA-CF-A1HS-01	0	0	0	0	0	0	0	0	0	0	0	0	0	0.394945	0	0	0	0	0	0	0	0	0	1.8743	0	0	0	0	0	0	0	0	0	0	0	0	0	0	0	0	0	0	0	0	0	0	0	0	0
TCGA-HU-A4G9-01	0	0	0	0	0	0	0	0	0	0	0	0	0	0	0.434594	0	0	0	0	0	0	0	0	0	0	0	0	0	0	0	0	0	0	0	0	0	0	0	0	0.101041	0.277039	0	0	0.949668	0	0	0	0	0
TCGA-BT-A20T-01	0	0	0	0	0	0	0	0	0	0	0	0	0	0	0	0	0	0	0	0	0	0	0	1.8743	0	0	0	0	0	0	0.239334	0	0	0.136444	0	0	0	0	0	0	0	0	0	0	0	0	0	0	0
TCGA-BT-A20O-01	0	0	0	0	0	0	0	0	0	0	0	0	0	0	0	0	0	0	0	0	0	0	0	0	0	0	0	0	0	0	0	0	0	0.136444	0	0	0	0	0	0	0	0	0	0	0	0	0	0	0
TCGA-DK-A1AB-01	0	0	0	0	0	0	0	0	0	0	0	0	0	0	0	0	0	0	0	0	0	0	0	0	0	0	0	0	0	0	0	0	0	0	0	0	0	0	0	0	0	0	0	0	0	0	0	0	0
TCGA-CU-A0YR-01	0	0	0	0	0	0	0	0	0	0	0	0.218079	0	0	0	0.367512	0	0	0	0	0	0	0	0	0	0	0	0	0.629784	0	0	0	0	0	0	0	0	0	0	0	0	0	0	0	0	0	0	0	0
TCGA-C4-A0EZ-01	0	0	0	0	0	0	0	0	0	0	0	0	0	0	0	0	0	0	0	0	0	0	0	0	0	0	0	0	0	0	0	0	0	0	0	0	0	0	0	0	0	0	0	0	0	0	0	0	0
TCGA-D8-A145-01	0	0	0	0	0	0	0	0	0	0	0	0	0	0	0	0	0	0	1.13766	0	0	0	0	0	0	0	0	0	0	0	0	0	0	0	0	0	0	0	0	0	0	0	0	0	0	0	0	0	0
TCGA-BT-A20J-01	0	0	0	0	0	0	0	0	0	0	0	0	0	0	0	0	1.12613	0	0	0	0	0	0	0	0	0	0	0	0	0	0	0	0	0	0	0	0	0	0	0	0	0	0	0	0	0	0	0	0
TCGA-CU-A0YO-01	0	0	0	0	0	0	0	0	0	0	0	0	0	0	0	0	0	0	0	0	0	0	0	0	0	0	0	0	0	0	0	0	0	0	0	0	0	0.429	0	0	0	0	0	0	0	0	0	0	0
TCGA-CU-A0YN-01	0	0	0	0	0	0	0	0	0	0	0	0	0	0	0	0	0	0	0	0	0	0	0	0	0	0	0	0	0	0	0	0	0	0	0	0	0	0	0	0	0	0	0	0	0	0	0	0	0
TCGA-C4-A0F6-01	0	0	0	0	0	0	0	0	0	0	0	0	0.38625	0	0	0	0	0	0	0	0	0	1.01937	0	0	0	0	0	0	0	0.239334	0	0	0	0	2.39808	0	0	0	0	0	0	0	0	0	0	0	0	0
TCGA-BT-A0S7-01	0	0	0	0	0	0	0	0	0	0	0	0	0	0	0	0	0	0	0	0	0	0	0	0	0	0	0	0	0	0	0	0	0	0	0	0	0	0.429	0	0	0	0	0	0	0	0	0	0	0
TCGA-DK-A1A7-01	0	0	0	0	0	0	0	0	0	0	0	0	0	0	0	0	0	0	0	0	0	0	0	0	0	0	0	0	0	0	0	0	0	0	0	0	0	0	0	0	0	0	0	0	0	0	0	0	0
TCGA-BT-A20U-01	0	0	0	0	0	0	0	0	0	0	0	0.218079	0	0	0	0	0	0	0	0	0	0	0	0	0	0	0	0	0	0	0	0	0	0	0	0	0	0	0	0	0	0	0	0	0	0	0	0	0
TCGA-BT-A20W-01	0	0	0	0	0	0	0	0	0	0	0	0	0	0	0	0	0	0	0	0	0	0	0	0	0	0	0	0	0	0	0	0	0	0	0	0	0	0	0	0.101041	0	0	0	0	0	0	0	0	0
TCGA-B0-5695-01	0	0	0	0	0	0	0	0	0	0	0	0	0	0	0	0	0	0	0	0	0	0	0	0	0	0	0	0	0	0	0	0	0	0	0	0	0	0	0	0	0	0	0	0	0	0	0	0	0
TCGA-AO-A03R-01	0	0	0	0	0	0	0	0	0	0	0	0	0	0	0	0	0	0	0	0	0	0	0	0	0	0	0	0	0	0	0	0	0	0	0	0	0	0	0	0	0	0	0	0	0	0	0	0	0
TCGA-A8-A086-01	0	0	0	0	0	0	0	0	0	0	0	0	0	0	0	0	0	0	0	0	0	0	0	0	0	0	0	0	0	0	0	0	0	0	0	0	0	0	0	0	0	0	0	0	0	0	0	0	0
TCGA-BH-A0AZ-01	0	0	0	0	0	0	0	0	0	0	0	0	0	0	0	0	0	0	0	0	0	0	0	0	0	0	0	0	0	0	0	0	0	0	0	0	0	0	0	0	0	0	0	0	0	0	0	0	0
TCGA-A2-A0EO-01	0	0	0	0	0	0	0	0	0	0	0	0	0	0	0	0	0	0	0	0	0	0	0	0	0	0	0	0	0	0	0	0	0	0	0	0	0	0	0	0	0	0	0	0	0	0	0	0	0
TCGA-BH-A0BL-01	0	0	0	0	0	0	0	0	0	0	0	0	0	0	0	0	0	0	0	0	0	0	0	0	0	0	0	0	0	0	0	0	0	0	0	0	0	0	0	0	0	0	0	0	0	0	0	0	0
TCGA-BH-A0HI-01	0	0	0	0	0	0	0	0	0	0	0	0	0	0	0	0	0	0	0	0	0	0	0	0	0	0	0	0	0	0	0	0	0	0	0	0	0	0	0	0	0	0	0	0	0	0	0	0	0
TCGA-A8-A094-01	0.879507	0	0	0.693001	0	0	0	0	0	0	0	0	0	0	0	0	0	0	0	0	0	0	0	0	0	0	0	0	0	0	0	0	0	0	0	0	0	0	0	0	0	0	0	0	0	0	0	0	0.983825
TCGA-C8-A135-01	0	0	0	0	0	0	0	0	0	0	0	0	0	0	0	0	0	0	0	0	0	0	0	0	0	0	0	0	0	0	0	0	0	0	0	0	0	0	0	0	0	0	0	0	0	0	0	0	0
TCGA-A2-A04T-01	0	0	0	0	0	0	0	0	0	0	0	0	0	0	0	0	0	0	0	0	0	0	0	0	0	0	0	0	0	0	0	0	0	0	0	0	0	0	0	0	0	0	0	0	0	0	0	0	0
TCGA-E2-A10C-01	0	0	0	0	0	0	0	0	0	0	0	0.218079	0	0	0	0	0	0	0	0	0	0	0	0	0	0	0	0	0	0	0	0	0	0	0	0	0	0	0	0	0	0	0	0	0	0	0	0	0
TCGA-AN-A0FW-01	0	0	0	0	0	0	0	0	0	0	0	0	0	0	0	0	0	0	0	0	0	0	1.01937	0	0	0	0	0	0	0	0	0	0	0	0	0	0	0	0	0.101041	0	0	0	0	0	0	0	0	0
TCGA-A8-A075-01	0	0	0	0	0	0	0	0	0	0	0	0	0	0	0	0	0	0	0	0	0	0	0	0	0	0	0	0	0	0	0	0	0	0	0	0	0	0	0	0	0	0	0	0	0	0	0	0	0
TCGA-BH-A0HB-01	0	0	0.648508	0	0	0	0	0	0	0	0	0	0	0	0	0	0	0	0	0	0	0	0	0	0	0	0	0	0.629784	0	0	0	0	0	0	0	0	0	0	0	0	0	0	0	0	0	0	0	0
TCGA-AN-A0XW-01	0	0	0	0	0	0	0	0	0	0	0	0	0	0	0	0	0	0	0	0	0	0	0	0	0	0	0	0	0	0	0	0	0	0	0	0	0	0	0	0	0	0	0	0	0	0	0	0	0
TCGA-AO-A03N-01	0	0	0	0	0	0	0	0	0	0	0	0	0	0	0	0	0	0	0	0	0	0	0	0	0	0	0	0	0	0	0	0	0	0	0	0	0	0	0	0	0	0	0	0	0	0	0	0	0
TCGA-AN-A0FX-01	0	0	0	0	0	0	0	0	0	0	0	0	0	0	0	0	0	0	0	0	0	0	0	0	0	0	0	0	0	0	0	0	0	0.136444	0	0	0	0	0	0	0	0	0	0	0	0	0	0	0
TCGA-AO-A0J6-01	0	0	0	0	0	0	0	0	0	0	0	0	0	0	0	0	0	0	0	0	0	0	0	0	0	0	0	0	0	0	0	0	0	0	0	0	0	0	0	0	0	0	0	0	0	0	0	0	0
TCGA-B6-A0IM-01	0	0	0	0	0	0	0	0	0	0	0	0	0	0	0	0	0	0	0	0	0	0	0	0	0	0	0	0	0	0	0	0	0	0	0	0	0	0	0	0	0	0	0	0	0	0	0	0	0
TCGA-AN-A0FT-01	0	0	0	0	0	0	0	0	0	0	0	0	0	0	0	0.367512	0	0	0	0	0	0	0	0	0	0	0	0	0	0	0	0	0	0	0	0	0	0	0	0	0	0	0	0	0	0	0	0	0
TCGA-A8-A06Q-01	0	0	0	0	0	0	0	0	0	0	0	0	0	0	0	0	0	0	0	0	0	0	0	0	0	0	0	0	0	0	0	0	0	0	0	0	0	0	0	0	0	0	0	0	0	0	0	0	0
TCGA-AO-A0J9-01	0	0	0	0	0	0	0	0	0	0	0	0	0	0	0	0	0	0	0	0	0	0	0	0	0	0	0	0	0	0	0	0	0	0	0	0	0	0	0	0	0	0	0	0	0	0	0	0	0
TCGA-55-A492-01	0	0	0	0	0	0	0	0	0	0	0	0	0	0	0	0	0	0	0	0	0	0	0	0	0	14.0806	0	0	0	0	0.478668	0	0	0	0	0	0	0	0	0	0	0	0	0	0	0	0	0	0
TCGA-AR-A0TW-01	0	0	0	0	0	0	0	0	0	0	0	0	0	0	0	0	0	0	0	0	0	0	0	0	0	0	0	0	0	0	0	0	0	0	0	0	0	0	0	0	0	0	0	0	0	0	0	0	0
TCGA-A7-A13F-01	0	0	0	0	0	0	0	0	0	0	0	0	0	0	0	0	0	0	0	0	0	0	0	0	0	0	0	0	0	0	0	0	0	0	0	0	0	0	0	0	0	0	0	0	0	0	0	0	0
TCGA-A2-A04U-01	0	0	0	0	0	0	0	0	0	0	0	0	0	0	0	0	0	0	0	0	0	0	0	0	0	0	0	0	0	0	0	0	0	0	0	0	0	0	0	0	0	0	0	0	0	0	0	0	0
TCGA-A8-A096-01	0	0	0	0	0	0	0	0	0	0	0	0	0	0	0	0	0	0	0	0	0	0	0	0	0	0	0	0	0	0	0	0	0	0	0	0	0	0	0	0	0	0	0	0	0	0	0	0	0
TCGA-A8-A093-01	0	0	0	0	0	0	0	0	0	0	0	0	0	0	0	0	0	0	0	0	0	0	0	0	0	0	0	0	0	0	0	0	0	0	0	0	0	0	0	0	0	0	0	0	0	0	0	0	0
TCGA-A2-A0EM-01	0	0	0	0	0	0	0	0	0	0	0	0	0	0	0	0	0	0	0	0	0	0	0	0	0	0	0	0	0	0	0	0	0	0	0	0	0	0	0	0	0	0	0	0	0	0	0	0	0
TCGA-A2-A04V-01	0	0	0	0	0	0	0	0	0	0	0	0	0	0	0	0	0	0	0	0	0	0	0	0	0	0	0	0	0	0	0	0	0	0	0	0	0	0	0	0	0	0	0	0	0	0	0	0	0
TCGA-AN-A049-01	0	0	0	0	0	0	0	0	0	0	0	0	0	0	0	0	0	0	0	0	0	0	0	0	0	0	0	0	0	0	0	0	0	0	0	0	0	0	0	0	0	0	0	0	0	0	0	0	0
TCGA-A2-A0EN-01	0	0	0	0	0	0	0	0	0	0	0	0	0	0	0	0	0	0	0	0	0	0	0	0	0	0	0	0	0	0	0	0	0	0	0	0	0	0	0	0	0	0	0	0	0	0	0	0	0
TCGA-J9-A52C-01	0	0	0	0	0	0	0	0	0	0.549149	0	0	0	0	0	0	0	0	0	0	0	0	0	0	0	8.04603	0	0	0	0	0	0	0	0.136444	0	0	0	0	0	0	0	0	0	0	0	0	0	0	0
TCGA-B6-A0X4-01	0	0	0	0	0	0	0	0	0	0	0	0	0	0	0	0	0	0	0	0	0	0	0	0	0	0	0	0	0	0	0	0	0	0	0	0	0	0	0	0	0	0	0	0	0	0	0	0	0
TCGA-C8-A12T-01	0	0	0	0	0	0	0	0	0	0	0	0	0	0	0	0	0	0	0	0	0	0	0	0	0	0	0	0	0	0	0	0	0	0	0	0	0	0	0	0	0	0	0	0	0	0	0	0	0
TCGA-E2-A150-01	0	0	0	0	0	0	0	0	0	0	0	0	0	0	0.434594	0	0	0	0	0	0	0	0	0	0	0	0	0	0	0	0	0	0	0	0	0	0	0	0	0	0	0	0	0	0	0	0	0	0
TCGA-B6-A0I9-01	0	0	0	0	0	0	0	0	0	0	0	0	0	0	0	0	0	0	0	0	0	0	0	0	0	0	0	0	0	0	0	0	0	0	0	0	0	0	0	0	0	0	0	0	0	0	0	0	0
TCGA-A8-A09G-01	0	0	0	0	0	0	0	0.414079	0	0	0	0.218079	0	0	0	0	0	0	0	0	0	0	0	0	0	0	0	0	0	0	0	0	0	0	0	0	0	0	0	0	0	0	0	0	0	0	0	0	0
TCGA-AO-A12D-01	0	0	0	0	0	0	0	0	0	0	0	0	0	0	0	0	0	0	0	0	0	0	0	0	0	0	0	0	0	0	0	0	0	0	0	0	0	0	0	0	0	0	0	0	0	0	0	0	0
TCGA-BH-A0C1-01	0	0	0	0	0	0	0	0	0	0	0	0	0	0	0	0	0	0	0	0	0	0	0	0	0	0	0	0	0	0	0	0	0	0	0	0	0	0	0	0	0	0	0	0	0	0	0	0	0
TCGA-B6-A0RM-01	0	0	0	0	0	0	0	0	0	0	0	0	0	0	0	0	0	0	0	0	0	0	0	0	0	0	0	0	0	0	0	0	0	0	0	0	0	0	0	0	0	0	0	0	0	0	0	0	0
TCGA-BH-A0EE-01	0	0	0	0	0	0	0	0	0	0	0	0	0	0	0	0	0	0	0	0	0	0	0	0	0	0	0	0	0	0	0	0	0	0	0	0	0	0	0.433463	0	0	0	0	0	0	0	0	0	0
TCGA-BH-A0HP-01	0	0	0	0	0	0	0	0	0	0	0	0	0	0	0	0	0	0	0	0	0	0	0	0	0	0	0	0	0	0	0	0	0	0	0	0	0	0	0	0	0	0	0	0	0	0	0	0	0
TCGA-B6-A0RS-01	0	0	0	0	0	0	0	0	0	0	0	0	0	0	0	0	0	0	0	0	0	0	0	0	0	0	0	0	0	0	0	0	0	0	0	0	0	0	0	0	0	0	0	0	0	0	0	0	0
TCGA-EI-7002-01	0	0	0	0	0	0	0	0	0.234412	0	0	0	0	0	0	0	0	0	0	0	0	0	0	0	0	0	0	0	0	0	0	0	0	0	0	0	0	0	0	0	0	0	0	0	0	0	0	0	0
TCGA-AN-A0FJ-01	0	0	0	0	0	0	0	0	0	0	0	0	0	0	0	0	0	0	0	0	0	0	0	0	0	0	0	0	0	0	0	0	0	0	0	0	0	0	0	0	0	0	0	0	0	0	0	0	0
TCGA-A7-A13D-01	0	0	0	0	0	0	0	0	0	0	0	0	0	0	0	0	0	0	0	0	0	0	0	0	0	0	0	0	0	0	0	0	0	0	0	0	0	0	0	0	0	0	0	0	0	0	0	0	0
TCGA-AN-A041-01	0	0	0	0	0	0	0	0	0	0	0	0	0	0	0	0	0	0	0	0	0	0	0	0	0	0	0	0	0	0	0	0	0	0	0	0	0	0	0	0	0	0	0	0	0	0	0	0	0
TCGA-A8-A076-01	0	0	0	0	0	0	0	0	0	0	0	0	0	0	0	0	0	0	0	0	0	0	0	0	0	0	0	0	0	0	0	0	0	0	0	0	0	0	0	0	0	0	0	0	0	0	0	0	0
TCGA-EI-6884-01	0	0	0	0	0	0	0	0	0.234412	0	0	0	0	0	0	0	0	0	0	0	0	0	0	0	0	0	0	0	0	0	0	0	0	0	0	0	0	0	0	0	0	0	0	0	0	0	0	0	0
TCGA-A2-A0T0-01	0	0	0	0	0	0	0.213705	0	0	0	0	0	0	0	0	0	0	0	0	0	0	0	0	0	0	0	0	0	0	0	0	0	0	0	0	0	0	0	0	0	0	0	0	0	0	0	0	0	0
TCGA-D8-A147-01	0	0	0	0	0	0	0	0	0	0	0	0	0	0	0	0	0	0	0	0	0	0	0	0	0	0	0	0	0	0	0	0	0	0	0	0	0	0	0	0	0	0	0	0	0	0	0	0	0
TCGA-A2-A0EQ-01	0	0	0.648508	0	0	0	0	0	0	0	0	0	0	0	0	0	0	0	0	0	0	0	0	0	0	0	0	0	0	0	0	0	0	0	0	0	0	0	0	0	0	0	0	0	0	0	0	0	0
TCGA-A2-A0YG-01	0	0	0	0	0	0	0	0	0	0	0	0	0	0	0	0	0	0	0	0	0	0	0	0	0	0	0	0	0	0	0	0	0	0	0	0	0	0	0	0	0	0	0	0	0	0	0	0	0
TCGA-AN-A0FF-01	0	0	0	0	0	0	0	0	0	0	0	0	0	0	0	0	0	0	0	0	0	0	0	0	0	0	0	0	0	0	0	0	0	0	0	0	0	0	0	0	0	0	0	0	0	0	0	0	0
TCGA-B6-A0I5-01	0	0	0	0	0	0	0	0	0	0	0	0	0	0	0	0	0	0	0	0	0	0	0	0	0	0	0	0	0	0	0	0	0	0	0	0	0	0	0	0	0	0	0	0	0	0	0	0	0
TCGA-C8-A1HM-01	0	0	0	0	0.691563	0	0	0	0	0	0	0	0	0	0	0	0	0	0	0	0	0	0	0	0	0	0	0	0	0	0	0	0	0	0	0	0	0	0	0	0	0	0	0	0	0	0	0	0
TCGA-A8-A06Z-01	0	0	0	0	0	0	0	0	0	0	0	0	0	0	0	0	0	0	0	0	0	0	0	0	0	0	0	0	0	0	0	0	0	0	0	0	0	0	0	0	0	0	0	0	0	0	0	0	0
TCGA-AR-A1AN-01	0	0	0	0	0	0	0	0	0	0	0	0	0	0	0	0	0	0	0	0	0	0	0	0	0	0	0	0	0	0	0	0	0	0	0	0	0	0	0	0	0	0	0	0	0	0	0	0	0
TCGA-AN-A0AT-01	0	0	0	0	0	0	0	0	0	0	0	0	0	0	0	0	0	0	0	0	0	0	0	0	0	0	0	0	0	0	0	0	0	0.136444	0	0	0	0	0	0	0	0	0	0	0	0	0	0	0
TCGA-A1-A0SJ-01	0	0	0	0	0	0	0	0	0	0	0	0	0	0	0	0	0	0	0	0	0	0	0	0	0	0	0	0	0	0	0	0	0	0	0	0	0	0	0	0	0	0	0	0	0	0	0	0	0
TCGA-B6-A0WV-01	0	0	0	0	0	0	0	0	0	0	0	0	0	0	0	0	0	0	0	0	0	0	0	0	0	0	0	0	0	0	0	0	0	0	0	0	0	0	0	0	0	0	0	0	0	0	0	0	0
TCGA-AO-A0JD-01	0	0	0	0	0	0	0	0	0	0	0	0	0	0	0	0	0	0	0	0	0	0	0	0	0	0	0	0	0	0	0	0	0	0	0	0	0	0	0	0	0	0	0	0	0	0	0	0	0
TCGA-B6-A0WS-01	0	0	0	0	0	0	0	0	0	0	0	0	0	0	0	0	0	0	0	0	0	0	0	0	0	0	0	0	0	0	0	0	0	0	0	0	0	0	0	0	0	0	0	0	0	0	0	0	0
TCGA-A2-A0D0-01	0	0	0	0	0	0	0	0	0	0	0	0	0	0	0	0	0	0	0	0	0	0	0	0	0	0	0	0	0	0	0	0	0	0	0	0	0	0	0	0	0	0	0	0	0	0	0	0	0
TCGA-BH-A1ET-01	0	0	0	0	0	0	0	0	0	0	0	0	0	0	0	0	0	0	0	0	0	0	0	0	0	0	0	0	0	0	0	0	0	0	0	0	0	0	0	0	0	0	0	0	0	0	0	0	0
TCGA-A8-A07W-01	0	0	0	0	0	0	0	0	0	0	0	0	0	0	0	0	0	0	0	0	0	0	0	0	0	0	0	0	0	0	0	0	0	0	0	0	0	0	0	0	0	0	0	0	0	0	0	0	0
TCGA-A2-A0SV-01	0	0	0	0	0	0	0	0	0	0	0	0	0	0	0	0	0	0	0	0	0	0	0	0	0	0	0	0	0	0	0	0	0	0	0	0	0	0	0	0	0	0	0	0	0	0	0	0	0
TCGA-A8-A06X-01	0	0	0	0	0	0	0	0	0	0	0	0.218079	0	0	0	0	0	0	0	0	0	0	0	0	0	0	0	0	0	0	0	0	0	0	0	0	0	0	0	0	0	0	0	0	0	0	0	0	0
TCGA-C8-A12M-01	0	0	0	0	0	0	0	0	0	0	0	0	0	0	0	0	0	0	0	0	0	0	0	0	0	0	0	0	0	0	0	0	0	0	0	0	0	0	0	0	0	0	1.28205	0	0	0	0	0	0
TCGA-A2-A0ET-01	0	0	0	0	0	0	0	0	0	0	0	0	0	0	0	0	0	0	0	0	0	0	0	0	0	0	0	0	0	0	0	0	0	0	0	0	0	0	0	0	0	0	0	0	0	0	0	0	0
TCGA-C8-A12N-01	0	0	0	0	0	0	0	0	0	0	0	0	0	0	0	0	0	0	0	0	0	0	0	0	0	0	0	0	0	0	0	0	0	0	0	0	0	0	0	0	0	0	0	0	0	0	0	0	0
TCGA-A7-A0DA-01	0	0	0	0	0	0	0	0	0	0	0	0	0	0	0	0	0	0	0	0	0	0	0	0	0	0	0	0	0	0	0	0	0	0	0	0	0	0	0	0	0	0	0	0	0	0	0	0	0
TCGA-AR-A0U0-01	0	0	0	0	0	0	0	0	0	0	0	0	0	0	0	0	0	0	0	0	0	0	0	0	0	0	0	0	0	0	0	0	0	0	0	0	0	0	0.433463	0	0	0	0	0	0	0	0	0	0
TCGA-A1-A0SD-01	0	0	0	0	0	0	0	0	0	0	0	0	0	0	0	0	0	0	0	0	0	0	0	0	0	0	0	0	0	0	0	0	0	0	0	0	0	0	0	0	0	0	0	0	0	0	0	0	0
TCGA-E2-A15D-01	0	0	0	0	0	0	0	0	0	0	0	0	0	0	0	0	0	0	0	0	0	0	0	0	0	0	0	0	0	0	0	0	0	0	0	0	0	0	0	0	0	0	0	0	0	0	0	0	0
TCGA-A2-A0CW-01	0	0	0	0	0	0	0	0	0	0	0	0	0	0	0	0	0	0	0	0	0	0	0	0	0	0	0	0	0	0	0	0	0	0	0	0	0	0	0	0	0	0	0	0	0	0	0	0	0
TCGA-A8-A097-01	0	0	0	0	0	0	0	0	0	0	0	0	0	0	0	0	0	0	0	0	0	0	0	0	0	0	0	0	0	0	0	0	0	0	0	0	0	0	0	0	0	0	0	0	0	0	0	0	0
TCGA-B6-A0IO-01	0	0	0	0	0	0	0	0	0	0	0	0	0	0	0	0	0	0	0	0	0	0	0	0	0	0	0	0	0	0	0	0	0	0	0	0	0	0	0	0.101041	0	0	0	0	0	0	0	0	0
TCGA-BH-A18P-01	0	0	0	0	0	0	0	0	0	0	0	0	0	0	0	0	0	0	0	0	0	0	0	0	0	0	0	0	0	0	0	0	0	0	0	0	0	0	0	0	0	0	0	0	0	0	0	0	0
TCGA-IR-A3LA-01	0	0	0	0	0	0	0	0	0	0	0	0.218079	0	0	0	0	0	0	0	0	0	0	0	0	0	0	0	0	0	0	0	0	0	0	0	0	0.852515	0	0	0	0	0	0	0	0	0	0	0	0.655883
TCGA-BH-A18M-01	0	0	0	0	0	0	0	0.414079	0	0	0	0	0	0	0	0	0	0	0	0	0	0	0	0	0	0	0	0	0	0	0	0	0	0	0	0	0	0	0	0	0	0	0	0	0	0	0	0	0
TCGA-A2-A0EY-01	0	0	0	0	0	0	0	0	0	0	0	0.218079	0	0	0	0	0	0	0	0	0	0	0	0	0	0	0	0	0	0	0	0	0	0	0	0	0	0	0	0	0	0	0	0	0	0	0	0	0
TCGA-BH-A0AW-01	0	0	0	0	0	0	0	0	0	0	0	0	0	0	0	0	0	0	0	0	0	0	0	0	0	0	0	0	0	0	0	0	0	0	0	0	0	0	0	0	0	0	0	0	0	0	0	0	0
TCGA-BH-A0BP-01	0	0	0	0	0	0	0	0	0	0	0	0	0	0	0	0	0	0	0	0	0	0	0	0	0	0	0	0	0	0	0	0	0	0	0	0	0	0	0	0	0.277039	0	0	0	0	0	0	0	0
TCGA-44-2665-01	0	0	0	0	0	0	0	0	0	0	0	0	0	0	0	0	0	0	0	0	0	0	0	0	0	0	0	0	0	0	0	0	0	0	0	0	0	0	0	0	0	0	0	0	0	0	0	0	0
TCGA-BH-A0HK-01	0	0	0	0	0	0	0	0	0	0	0	0	0	0	0	0	0	0	0	0	0	0	0	0	0	0	0	0	0	0	0	0	0	0	0	0	0	0	0	0	0	0	0	0	0	0	0	0	0
TCGA-A8-A08H-01	0	0	0	0	0	0	0	0	0	0	0	0	0	0	0	0	0	0	0	0	0	0	0	0	0	0	0	0	0	0	0	0	0	0	0	0	0	0	0	0	0	0	0	0	0	0	0	0	0
TCGA-C8-A134-01	0	0	0	0	0	0	0	0	0	0	0	0	0	0	0	0	0	0	0	0	0	0	0	0	0	0	0	0	0	0	0	0	0	0	0	0	0	0	0	0	0	0	0	0	0	0	0	0	0
TCGA-A2-A0YK-01	0	0	0	0	0	0	0	0	0	0	0	0.218079	0	0	0	0	0	0	0	0	0	0	0	0	0	0	0	0	0	0	0	0	0	0	0	0	0	0	0.433463	0	0	0	0	0	0	0	0	0	0
TCGA-AO-A0J3-01	0	0	0	0	0	0	0	0	0	0	0	0	0	0	0	0	0	0	0	0	0	0	0	0	0	0	0	0	0	0	0	0	0	0	0	0	0	0	0	0	0	0	0	0	0	0	0	0	0
TCGA-A8-A092-01	0	0	0	0	0	0	0	0	0	0	0	0	0	0	0	0	0	0	0	0	0	0	0	0	1.67504	0	0	0	0	0	0	0	0	0	0	0	0	0	0	0	0	0	0	0	0	0	0	0	0
TCGA-A2-A04W-01	0	0	0	0	0	0	0	0	0	0	0	0	0	0	0	0	0	0	0	0	0	0	0	0	0	0	0	0	0	0	0	0	0	0	0	0	0	0	0	0	0	0	0	0	0	0	0	0	0
TCGA-C8-A12Q-01	0	0	0	0	0	0	0	0	0	0	0	0	0	0	0	0	0	0	0	0	0	0	0	0	0	0	0	0	0	0	0	0	0	0	0	0	0	0	0	0	0	0	0	0	0	0	0	0	0
TCGA-AO-A12F-01	0	0	0	0	0	0	0	0	0	0	0	0	0	0	0	0	0	0	0	0	0	0	0	0	0	0	0	0	0	0	0	0	0	0	0	0	0	0	0	0	0	0	0	0	0	0	0	0	0
TCGA-A1-A0SH-01	0	0	0	0	0	0	0	0	0	0	0	0	0	0	0	0	0	0	0	0	0	0	0	0	0	0	0	0	0	0	0	0	0	0	0	0	0	0	0	0	0	0	0	0	0	0	0	0	0
TCGA-A2-A0SU-01	0	0	0	0	0	0	0	0	0	0	0	0	0	0	0	0	0	0	0	0	0	0	0	0	0	0	0	0	0	0	0	0	0	0	0	0	0	0	0	0	0	0	0	0	0	0	0	0	0
TCGA-A8-A091-01	0	0	0	0	0	0	0	0	0	0	0	0	0	0	0	0	0	0	0	0	0	0	0	0	0	0	0	0	0	0	0	0	0	0	0	0	0	0	0	0	0	0	0	0	0	0	0	0	0
TCGA-E2-A14R-01	0	0	0	0	0	0	0	0	0	0	0	0	0	0	0	0	0	0	0	0	0	0	0	0	0	0	0	0	0	0	0	0	0	0	0	0	0	0	0	0	0	0	0	0.949668	0	0	0	0	0
TCGA-E2-A15L-01	0	0	0	0	0	0	0	0	0	0	0	0	0	0	0	0	0	0	0	0	0	0	0	0	0	0	0	0	0	0	0	0	0	0	0	0	0	0	0	0	0	0	0	0	0	0	0	0	0
TCGA-E2-A108-01	0	0	0	0	0	0	0	0	0	0	0	0	0	0	0	0	0	0	0	0	0	0	0	0	0	0	0	0	0	0	0	0	0	0	0	0	0	0	0	0	0	0	0	0	0	0	0	0	0
TCGA-A2-A0EX-01	0	0	0	0	0	0	0	0	0	0	0	0	0	0	0.434594	0	0	0	0	0	0	0	0	0	0	0	0	0	0	0	0	0	0	0	0	0	0	0	0	0	0	0	0	0	0	0	0	0	0
TCGA-BH-A0EI-01	0	0	0	0	0	0	0	0	0	0	0	0	0	0	0	0	0	0	0	0	0	0	0	0	0	0	0	0	0	0	0	0	0	0	0	0	0	0	0	0	0	0	0	0	0	0	0	0	0
TCGA-D8-A13Y-01	0	1.27701	0	0	0	0	0	0	0	0	0	0	0	0	0	0	0	0	0	0	0	0	0	0	0	0	0	0	0	0	0	0	0	0	0	0	0	0	0	0	0	0	0	0	0	0	0	0	0
TCGA-BH-A18Q-01	0	0	0	0	0	0	0	0	0	0	0	0	0	0	0	0	0	0	0	0	0	0	0	0	0	0	0	0	0	0	0	0	0	0	0	0	0	0	0	0	0	0	0	0	0	0	0	0	0
TCGA-A8-A07B-01	0	0	0	0	0	0	0	0	0	0	0	0	0	0	0	0	0	0	0	0	0	0	0	0	0	0	0	0	0	0	0	0	0	0	0	0	0	0	0	0	0	0	0	0	0	0	0	0	0
TCGA-AR-A0TR-01	0	0	0	0	0	0	0	0	0	0	0	0	0	0	0	0	0	0	0	0	0	0	0	0	0	0	0	0	0	0	0	0	0	0	0	0	0	0	0	0	0	0	0	0	0	0	0	0	0
TCGA-BH-A0C7-01	0	0	0	0	0	0	0	0	0	0	0	0	0	0	0	0	0	0	0	0	0	0	0	0	0	0	0	0	0	0	0	0	0	0	0	0	0	0	0	0	0	0	0	0	0	0	0	0	0
TCGA-A2-A0SW-01	0	0	0	0	0	0	0	0	0	0	0	0	0	0	0	0	0	0	0	0	0	0	0	0	0	0	0	0	0	0	0	0	0	0	0	0	0	0	0	0	0	0	0	0	0	0	0	0	0
TCGA-A8-A06R-01	0	0	0	0	0	0	0	0	0	0	0	0	0	0	0	0	0	0	0	0	0	0	0	0	0	0	0	0	0	0	0	0	0	0	0	0	0	0	0	0	0	0	0	0	0	0	0	0	0
TCGA-BH-A0AU-01	0	0	0	0	0	0	0	0	0	0	0	0	0	0	0	0	0	0	0	0	0	0	0	0	0	0	0	0	0	0	0	0	0	0	0	0	0	0	0	0	0	0	0	0	0	0	0	0	0
TCGA-E2-A1AZ-01	0	0	0	0	0	0	0	0	0	0	0	0	0	0	0	0	0	0	0	0	0	0	0	0	0	0	0	0	0	0	0	0	0	0	0	0	0	0.429	0	0	0	0	0	0	0	0	0	0	0
TCGA-E2-A15J-01	0	0	0	0	0	0	0	0	0	0	0	0	0	0	0	0	0	0	0	0	0	0	0	0	0	0	0	0	0	0.323939	0	0	0	0	0	0	0	0	0	0.101041	0	0	0	0	0	0	0	0	0
TCGA-BH-A0DZ-01	0	0	0	0	0	0	0	0	0	0	0	0	0	0	0	0	0	0	0	0	0	0	0	0	0	0	0	0	0	0	0	0	0	0	0	0	0	0	0	0	0	0	0	0	0	0	0	0	0
TCGA-AR-A0U4-01	0	0	0	0	0	0	0	0	0	0	0	0	0	0	0	0	0	0	0	0	0	0	0	0	0	0	0	0	0	0	0	0	0	0	0	0	0	0	0	0	0	0	0	0	0	0	0	0	0
TCGA-E2-A158-01	0	0	0	0	0	0	0	0	0	0	0	0	0	0	0	0	0	0	0	0	0	0	0	0	0	0	0	0	0	0	0	0	0	0	0	0	0	0	0	0	0	0	0	0	0	0	0	0	0
TCGA-E2-A15M-01	0	0	0	0	0	0	0	0	0	0	0	0	0	0	0	0	0	0	0	0	0	0	0	0	0	0	0	0	0	0	0.478668	0	0	0	0	0	0	0	0	0	0	0	0	0	0	0	0	0	0
TCGA-D8-A142-01	0	0	0	0	0	0	0	0	0	0	0	0	0	0	0	0	0	0	0	0	0	0	0	0	0	0	0	0	0	0	0	0	0	0	0	0	0	0	0	0	0	0	0	0	0	0	0	0	0
TCGA-C8-A12L-01	0	0	0	0	0	0	0	0	0	0	0	0	0	0	0	0	0	0	0	0	0	0	0	0	0	0	0	0	0	0	0.478668	0	0	0	0	0	0	0	0	0	0	0	0	0	0	0	0	0	0
TCGA-C8-A12P-01	0	0	0	0	0	0	0	0	0	0	0	0	0	0	0.434594	0	0	0	0	0	0	0	0	0	0	0	0	0	0	0	0	0	0	0	0	0	0	0	0	0	0	0	0	0	0	0	0	0	0
TCGA-A2-A0CT-01	0	0	0	0	0	0	0	0	0	0	0	0	0	0	0	0	0	0	0	0	0	0	0	0	0	0	0	0	0	0	0	0	0	0	0	0	0	0	0	0	0	0	0	0	0	0	0	0	0
TCGA-A2-A0CX-01	0	0	0	0	0	0	0	0	0	0	0	0	0	0	0	0	0	0	0	0	0	0	0	0	0	0	0	0	0	0	0	0	0	0	0	0	0	0	0	0	0.13852	0	0	0	0	0	0	0	0
TCGA-BH-A0BZ-01	0	0	0	0	0	0	0	0	0	0	0	0	0	0	0	0	0	0	0	0	0	0	0	0	0	0	0	0	0	0	0	0	0	0	0	0	0	0	0	0	0	0	0	0	0	0	0	0	0
TCGA-A8-A07U-01	0	0	0	0	0	0	0	0	0	0	0	0	0	0	0	0	0	0	0	0	0	0	0	0	0	0	0	0	0	0	0	0	0	0	0	0	0	0	0	0	0	0	0	0	0	0	0	0	0
TCGA-AZ-4315-01	0	0	0	0	0	0	0	0	0	0	0	0	0	0	0	0	0	0	0	0	0	0	0	0	0	0	0	0	0	0	0	0	0	0	0	0	0	0	0	0	0.415559	0	0	0	0	0	0	0	0
TCGA-B6-A0IB-01	0	0	0	0	0	0	0	0	0	0	0	0	0	0	0	0	0	0	0	0	0	0	0	0	0	0	0	0	0	0	0	0	0	0	0	0	0	0	0	0	0	0	0	0	0	0	0	0	0
TCGA-A8-A07I-01	0	0	0	0	0	0	0	0	0	0	0	0	0	0	0	0	0	0	0	0	0	0	0	0	0	0	0	0	0	0	0	0	0	0	0	0	0	0	0	0	0	0	0	0	0	0	0.761035	0	0
TCGA-AO-A03T-01	0	0	0	0	0	0	0	0	0	0	0	0	0	0	0	0	0	0	0	0	0	0	0	0	0	0	0	0	0	0	0	0	0	0	0	0	0	0	0	0	0	0	0	0	0	0	0	0	0
TCGA-A8-A08L-01	0	0	0	0	0	0	0	0	0	0	0	0	0	0	0	0	0	0	0	0	0	0	0	0	0	0	0	0	0	0	0	0	0	0	0	0	0	0	0	0	0	0	0	0	0	0	0	0	0
TCGA-A2-A0EV-01	0	0	0	0	0	0	0	0	0	0	0	0	0	0	0	0	0	0	0	0	0	0	0	0	0	0	0	0	0	0	0	0	0	0	0	0	0	0	0	0	0	0	0	0	0	0	0	0	0
TCGA-AC-A23H-01	0.879507	1.27701	0	0	0	0	0	0	0.234412	0	0	0	0	0.789889	0.434594	0	0	0	0	0	0	0	0	0	0	0	0	0	0.629784	0.323939	0	0	0	0	0	0	0	0	0	0	0.13852	0	0	0	1.48148	0	0	1.43062	0.327942
TCGA-A8-A08Z-01	0	0	0	0	0	0	0	0	0	0	0	0	0	0	0	0	0	0	0	0	0	0	0	0	0	0	0	0	0	0	0	0	0	0	0	0	0	0	0	0	0	0	0	0	0	0	0	0	0
TCGA-BH-A0DQ-01	0	0	0	0	0	0	0	0	0	0	0	0	0	0	0	0	0	0	0	0	0	0	0	0	0	0	0	0	0	0	0	0	0	0	0	0	0	0	0	0	0	0	0	0	0	0	0	0	0
TCGA-AN-A0XR-01	0	0	0	0.693001	0	0	0	0	0	0	0	0	0	0	0	0	0	0	0	0	0	0	0	0	0	0	0	0	0	0	0	0	0	0	0	0	0	0	0	0	0	0	0	0	0	0	0	0	0
TCGA-A8-A0A9-01	0	0	0	0	0	0	0	0	0	0	0	0	0	0	0	0	0	0	0	0	0	0	0	0	0	0	0	0	0	0	0	0	0	0	0	0	0	0	0	0	0	0	0	0	0	0	0	0	0
TCGA-B6-A0RG-01	0	0	0	0	0	0	0	0	0	0	0	0	0	0	0	0	0	0	0	0	0	0	0	0	0	0	0	0	0	0	0	0	0	0	0	0	0	0	0	0	0	0	0	0	0	0	0	0	0
TCGA-E2-A15T-01	0	0	0	0	0	0	0	0	0	0	0	0	0	0	0	0	0	0	0	0	0	0	0	0	0	0	0	0	0	0	0	0	0	0	0	0	0	0	0	0	0	0	0	0	0	0	0	0	0
TCGA-BH-A0E1-01	0	0	0	0	0	0	0	0	0	0	0	0	0	0	0	0	0	0	0	0	0	0	0	0	0	0	0	0	0	0	0	0	0	0	0	0	0	0	0	0	0	0	0	0	0	0	0	0	0
TCGA-BH-A0BF-01	0	0	0	0	0	0	0	0	0	0	0	0	0	0	0	0	0	0	0	0	0	0	0	0	0	0	0	0	0	0	0	0	0	0	0	0	0	0	0	0	0	0	0	0	0	0	0	0	0
TCGA-BH-A1EV-01	0	0	0	0	0	0	0	0	0	0	0	0	0	0	0	0	0	0	0	0	0	0	0	0	0	0	0	0	0	0	0	0	0	0	0	0	0	0	0	0	0	0	0	0	0	0	0	0	0
TCGA-A2-A04P-01	0	0	0.648508	0	0	0	0	0	0	0	0	0	0	0	0	0	0	0	0	0	0	0	0	0	0	0	0	0	0	0	0	0	0	0	0	0	0	0	0	0	0	0	0	0	0	0	0	0	0
TCGA-BH-A18T-01	0	0	0	0	0	0	0	0	0	0	0	0	0	0	0	0	0	0	0	0	0	0	0	0	0	0	0	0	0	0	0	0	0	0	0	0	0	0	0	0.101041	0	0	0	0	0	0	0	0	0
TCGA-B6-A0IN-01	0	0	0	0	0	0	0	0	0	0	0	0	0	0	0	0	0	0	0	0	0	0	0	0	0	0	0	0	0	0	0	0	0	0	0	0	0	0	0	0	0	0	0	0	0	0	0	0	0
TCGA-AO-A03L-01	0	0	0	0	0	0	0	0	0	0	0	0	0	0	0	0	0	0	0	0	0	0	0	0	0	0	0	0	0	0	0	0	0	0	0	0	0	0	0	0	0	0	0	0	0	0	0	0	0
TCGA-A8-A06O-01	0	0	0	0	0	0	0	0	0	0	0	0	0	0	0	0	0	0	0	0	0	0	0	0	0	0	0	0	0	0	0	0	0	0	0	0	0	0	0	0.101041	0	0	0	0	0	0	0	0	0
TCGA-A8-A07O-01	0	0	0	0	0	0	0	0	0	0	0	0.218079	0	0	0	0	0	0	0	0	0	0	0	0	0	0	0	0	0	0	0	0	0	0	0	0	0	0	0	0	0	0	0	0	0	0	0	0	0
TCGA-AR-A1AP-01	0	0	0	0	0	0	0	0	0	0	0	0	0	0	0	0	0	0	0	0	0	0	0	0	0	0	0	0	0	0	0	0	0	0	0	0	0	0	0	0	0	0	0	0	0	0	0	0	0
TCGA-A8-A07F-01	0	0	0	0	0	0	0	0	0	0	0	0	0	0	0	0	0	0	0	0	0	0	0	0	0	0	0	0	0	0	0	0	0	0	0	0	0	0	0	0	0	0	0	0	0	0	0	0	0
TCGA-A2-A0YH-01	0	0	0	0	0	0	0	0	0	0	0	0	0	0	0	0	0	0	0	0	0	0	0	0	0	0	0	0	0	0	0	0	0	0	0	0	0	0	0	0	0	0	0	0	0	0	0	0	0
TCGA-AN-A0FZ-01	0	0	0	0	0	0	0	0	0	0	0	0	0.38625	0	0	0	0	0	0	0	0	0	0	0	1.67504	0	0	0	0	0	0	0	0	0	0	0	0	0	0	0	0	0	0	0	0	0	0	0	0
TCGA-BH-A0B5-01	0	0	0	0	0	0	0	0	0	0	0	0	0	0	0	0	0	0	0	0	0	0	0	0	1.67504	0	0	0	0	0.323939	0	0	0	0	0	0	0	0	0	0	0	0	0	0	0	0	0	0	0
TCGA-E2-A1BD-01	0	0	0	0	0	0	0.213705	0	0	0	0	0	0	0	0	0	0	0	0	0	0	0	0	0	0	0	0	0	0	0	0	0	0	0.136444	0	0	0	0	0	0	0	0	0	0	0	0	0	0	0
TCGA-A8-A081-01	0	0	0	0	0	0	0	0	0	0	0	0	0	0	0	0	0	0	0	0	0	0	0	0	0	0	0	0	0	0	0	0	0	0	0	0	0	0	0	0	0	0	0	0	0	0	0	0	0
TCGA-B6-A0RU-01	0	0	0	0	0	0	0	0	0	0	0	0	0	0	0	0	0	0	0	0	0	0	0	0	0	0	0	0	0	0	0	0	0	0	0	2.39808	0	0	0	0	0	0	0	0	0	0	0	0	0
TCGA-BH-A0DL-01	0	0	0	0	0	0	0	0	0	0	0	0	0	0	0	0	0	0	0	0	0	0	0	0	0	0	0	0	0	0	0	0	0	0	0	0	0	0	0	0	0	0	0	0	0	0	0	0	0
TCGA-AN-A0XT-01	0	0	0	0	0	0	0	0	0	0	0	0	0	0	0	0	0	0	0	0	0	0	0	0	0	0	0	0	0	0	0	0	0	0	0	0	0	0	0	0	0	0	0	0	0	0	0	0	0
TCGA-AR-A24X-01	0	0	0	0.693001	0	0	0	0	0	0	0	0	0	0	0	0	0	0	0	0	0	0	0	0	0	0	0	0	0	0	0	0	0	0	0	0	0	0	0	0	0	0	0	0	0	0	0	0	0
TCGA-BH-A0HY-01	0	0	0	0	0	0	0	0	0	0	0	0	0	0	0	0	0	0	0	0	0	0	0	0	0	0	0	0	0	0	0	0	0	0	0	0	0	0	0	0	0	0	0	0	0	0	0	0	0
TCGA-A2-A0T4-01	0	0	0	0	0	0	0	0	0	0	0	0	0	0	0	0	0	0	0	0	0	0	0	0	0	0	0	0	0	0	0	0	0	0	0	0	0	0	0	0	0	0	0	0	0	0	0	0	0
TCGA-C8-A1HN-01	0	0	0	0	0	0	0	0	0	0	0	0	0	0	0	0	0	0	0	0	0	0	0	0	0	0	0	0	0	0	0	0	0	0	0	0	0	0	0	0	0	0	0	0	0	0	0	0	0
TCGA-BH-A0BV-01	0	0	0	0	0	0	0	0	0	0	0	0	0	0	0	0	0	0	0	0	0	0	0	0	0	0	0	0	0	0	0	0	0	0	0	0	0	0	0	0	0	0	0	0	0	0	0	0	0
TCGA-AO-A0J4-01	0	0	0	0	0	0	0	0	0	0	0	0	0	0	0	0	0	0	0	0	0	0	0	0	0	0	0	0	0	0	0	0	0	0	0	0	0	0	0	0	0	0	0	0	0	0	0	0	0
TCGA-E2-A109-01	0	0	0	0	0	0	0	0	0	0	0	0	0	0	0	0	0	0	0	0	0	0	0	0	0	0	0	0	0	0	0	0	0	0	0	0	0	0	0	0	0	0	0	0	0	0	0	0	0
TCGA-A8-A09N-01	0	0	0	0	0	0	0	0	0	0	0	0	0	0	0	0	0	0	0	0	0	0	0	0	0	0	0	0	0	0	0	0	0	0	0	0	0	0	0	0	0	0	0	0	0	0	0	0	0
TCGA-BH-A0E2-01	0	0	0	0	0	0	0	0	0	0	0	0	0	0	0	0	0	0	0	0	0	0	0	0	0	0	0	0	0	0	0	0	0	0	0	0	0	0	0	0	0	0	0	0	0	0	0	0	0
TCGA-A8-A090-01	0	0	0	0	0	0	0	0	0	0	0	0	0	0	0	0	0	0	0	0	0	0	0	0	0	0	0	0	0	0	0	0	0	0	0	0	0	0	0	0	0.277039	0	0	0	0	0	0	0	0
TCGA-AR-A0TS-01	0	0	0	0	0	0	0	0	0	0	0	0	0	0	0	0	0	0	0	0	0	0	0	0	0	0	0	0	0	0	0	0	0	0.136444	0	0	0	0	0	0	0.277039	0	0	0	0	0	0	0	0
TCGA-ER-A195-06	0	0	0	0	0	0	0	0	0	0	0	0	0	0	0	0	0	0	0	0	0	0	0	0	0	0	0	0	0	0	0	0	0	0	0	0	0	0	0	0	0	0	0	0	0	0	0	0	0
TCGA-A2-A0T7-01	0	0	0	0	0	0	0	0	0	0	0	0.218079	0	0	0	0	0	0	0	0	0	0	0	0	0	0	0	0	0	0	0	0	0	0	0	0	0	0	0	0	0	0	0	0	0	0	0	0	0
TCGA-BH-A18H-01	0	0	0	0	0	0	0	0	0	0	0	0	0	0	0	0	0	0	0	0	0	0	0	0	0	0	0	0	0	0	0	0	0	0	0	0	0	0	0	0	0	0	0	0	0	0	0	0	0
TCGA-BH-A0BA-01	0	0	0	0	0	0	0	0.414079	0	0	0	0	0	0	0	0	0	0	0	0	0	0	0	0	0	0	0	0	0	0	0	0	0	0	0	0	0	0	0	0	0	0	0	0	0	0	0	0	0
TCGA-C8-A12K-01	0	0	0	0	0	0	0	0	0.117206	0	0	0	0	0	0	0	0	0	0	0	0	0	0	0	0	0	0	0	0	0	0	0	0	0	0	0	0	0	0	0	0	0	0	0	0	0	0	0	0
TCGA-AN-A0XU-01	0	0	0	0	0	0	0	0	0	0	0	0	0	0	0	0	0	0	0	0	0	0	0	0	0	0	0	0	0	0	0	0	0	0	0	2.39808	0	0	0	0	0	0	0	0	0	0	0	0	0
TCGA-AR-A1AI-01	0	0	0	0	0	0	0	0	0	0	0	0	0	0	0	0	0	0	0	0	0	0	0	0	0	0	0	0	0	0	0	0	0	0	0	0	0	0	0	0	0	0	0	0	0	0	0	0	0
TCGA-E2-A152-01	0	0	0	0	0	0	0	0	0	0	0	0	0	0	0	0	0	0	0	0	0	0	0	0	0	0	0	0	0	0	0	0	0	0	0	0	0	0	0	0	0	0	0	0	0	0	0	0	0
TCGA-AN-A04D-01	0	0	0	0	0	0	0	0	0	0	0	0	0	0	0	0	0	0	0	0	0	0	0	0	0	0	0	0	0	0	0	0	0	0	0	0	0	0	0	0	0	0	0	0	0	0	0	0	0
TCGA-AO-A03V-01	0	0	0	0	0	0	0	0	0	0.549149	0	0	0	0	0	0	0	0	0	0	0	0	0	0	0	0	0	0	0	0	0	0	0	0	0	0	0	0	0	0	0	0	0	0	0	0	0	0	0
TCGA-A8-A09Q-01	0	0	0	0	0	0	0	0	0	0	0	0	0	0	0	0	0	0	0	0	0	0	0	0	0	0	0	0	0	0	0	0	0	0	0	0	0	0	0	0	0	0	0	0	0	0	0	0	0
TCGA-BH-A0W5-01	0	0	0	0	0	0	0	0	0	0	0	0	0	0	0	0	0	0	0	0	0	0	0	0	0	0	0	0	0	0	0	0	0	0	0	0	0	0	0	0	0	0	0	0	0	0	0	0	0
TCGA-E2-A155-01	0	0	0	0	0	0	0	0	0	0	0	0	0	0	0	0	0	0	0	0	0	0	0	0	0	0	0	0	0	0	0	0	0	0	0	0	0	0	0	0	0	0	0	0	0	0	0	0	0
TCGA-A8-A09A-01	0	0	0	0	0	0	0	0	0	0	0	0	0	0	0	0	0	0	0	0	0	0	0	0	0	0	0	0	0	0	0	0	0	0	0	0	0	0	0	0	0	0	0	0	0	0	0	0	0
TCGA-AO-A0JJ-01	0	0	0	0	0	0	0	0	0	0	0	0	0	0	0	0	0	0	0	0	0	0	0	0	0	0	0	0	0	0	0	0	0	0	0	0	0	0	0	0	0	0	0	0	0	0	0	0	0
TCGA-B6-A0RE-01	0	0	0	0	0	0	0	0	0	0	0	0	0	0	0	0	0	0	0	0	0	0	0	0	0	0	0	0	0	0	0	0	0	0	0	0	0	0	0	0	0	0	0	0	0	0	0	0	0
TCGA-B6-A0X7-01	0	0	0	0	0	0	0	0	0	0	0	0	0	0	0	0	0	0	0	0	0	0	0	0	0	0	0	0	0	0	0	0	0	0	0	0	0	0	0	0	0	0	0	0	0	0	0	0	0
TCGA-AN-A03Y-01	0	0	0	0	0	0	0	0	0	0	0	0	0	0	0	0	0	0	0	0	0	0	0	0	0	0	0	0	0	0	0	0	0	0	0	0	0	0	0	0	0	0	0	0	0	0	0	0	0
TCGA-A2-A04R-01	0	1.27701	0	0	0	0	0	0	0	0	0	0	0	0	0	0	0	0	0	0	0	0	0	0	0	0	0	0	0	0	0	0	0	0	0	0	0	0	0	0	0	0	0	0	0	0	0.761035	0	0
TCGA-B6-A0IK-01	0	0	0	0	0	0	0	0	0	0	0	0	0	0	0	0	0	0	0	0	0	0	0	0	0	0	0	0	0	0	0	0	0	0	0	0	0	0	0	0	0	0	0	0	0	0	0	0	0
TCGA-E2-A105-01	0	0	0	0	0	0	0	0	0	0	0	0	0	0	0	0	0	0	0	0	0	0	0	0	0	0	0	0	0	0	0	0	0	0	0	0	0	0	0	0	0	0	0	0	0	0	0	0	0
TCGA-A7-A0CG-01	0	0	0	0	0	0	0	0	0	0	0	0	0	0	0	0	0	0	0	0	0	0	0	0	0	0	0	0	0	0	0	0	0	0	0	0	0	0	0	0	0	0	0	0	0	0	0	0	0
TCGA-A8-A09M-01	0	0	0	0	0	0	0	0	0	0	0	0	0	0	0	0	0	0	0	0	0	0	0	0	0	0	0	0	0	0	0	0	0	0	0	0	0	0	0	0	0	0	0	0	0	0	0	0	0
TCGA-AN-A0FS-01	0	0	0	0	0	0	0	0	0	0	0	0	0	0	0	0	0	0	0	0	0	0	0	0	0	0	0	0	0	0	0	0	0	0	0	0	0	0	0	0	0	0	0	0	0	0	0	0	0
TCGA-A2-A0CV-01	0	0	0	0	0	0	0	0	0	0	0	0	0	0	0	0	0	0	0	0	0	0	0	0	0	0	0	0	0	0	0	0	0	0	0	0	0	0	0	0	0	0	0	0	0	0	0	0	0
TCGA-BH-A0DH-01	0	0	0	0	0	0	0	0	0	0	0	0	0	0	0	0	0	0	0	0	0	0	0	0	0	0	0	0	0	0	0	0	0	0	0	0	0	0	0	0	0	0	0	0	0	0	0	0	0
TCGA-BH-A0HA-01	0	0	0.648508	0	0	0	0	0.414079	0.117206	0	0	0	0	0	0	0	0	0	0	0	0	0	0	0	0	0	0	0	0	0	0	0	0	0	0	0	0	0	0	0	0	0	0	0	0	0	0	0	0
TCGA-E2-A15K-01	0	0	0	0	0	0	0	0	0	0	0	0	0	0	0	0	0	0	0	0	0	0	0	0	0	0	0	0	0	0	0	0	0	0	0	0	0	0	0	0	0	0	0	0	0	0	0	0	0
TCGA-A8-A08R-01	0	0	0	0	0	0	0	0	0	0	0	0	0	0	0	0	0	0	0	0	0	0	0	0	0	0	0	0	0	0	0	0	0	0	0	0	0	0	0	0	0.13852	0	0	0	0	0	0	0	0
TCGA-AN-A0XO-01	0	0	0	0	0	0	0	0	0	0	0	0	0	0	0	0	0	0	0	0	0	0	0	0	0	0	0	0	0	0	0	0	0	0	0	0	0	0	0	0	0	0	0	0	0	0	0	0	0
TCGA-BH-A0C0-01	0	0	0	0	0	0	0	0	0	0	0	0	0	0	0	0	0	0	0	0	0	0	0	0	0	0	0	0	0	0	0	0	0	0	0	0	0	0	0	0	0	0	0	0	0	0	0	0	0
TCGA-A8-A08A-01	0	0	0	0	0	0	0	0.414079	0	0	0	0	0	0	0	0	0	0	0	0	0	0	0	0	0	0	0	0	0	0	0	0	0	0	0	0	0	0	0	0	0	0	0	0	0	0	0	0	0
TCGA-AD-A5EJ-01	0.879507	1.27701	0.648508	0	0	0	0	0	0	0	0	0	0	0	0.434594	0	0	0	0	0	0	0	0	0	0	0	0	0	0	0	0	0	0	0	0	0	0	0	0	0.101041	0.277039	0	0	0	0	0	0	0	0
TCGA-BH-A18F-01	0	0	0	0	0	0	0	0	0	0	0	0	0	0	0	0	0	0	0	0	0	0	0	0	0	0	0	0	0	0	0	0	0	0	0	0	0	0	0	0	0	0	0	0	0	0	0	0	0
TCGA-A2-A0YM-01	0	0	0	0	0	0	0	0	0	0	0	0	0	0	0	0	0	0	0	0	0	0	0	0	0	0	0	0	0	0	0	0	0	0	0	0	0	0	0	0	0	0	1.28205	0	0	0	0	0	0
TCGA-B6-A0IH-01	0	0	0	0	0	0	0	0	0	0	0	0	0	0	0	0	0	0	0	0	0	0	0	0	0	0	0	0	0	0	0	0	0	0	0	0	0	0	0	0.101041	0	0	0	0	0	0	0	0	0
TCGA-A8-A0A1-01	0	0	0	0	0	0	0	0	0	0	0	0	0	0	0	0	0	0	0	0	0	0	0	0	0	0	0	0	0	0	0	0	0	0	0	0	0	0	0	0	0	0	0	0	0	0	0	0	0
TCGA-E2-A15R-01	0	0	0	0	0	0	0	0	0	0	0	0	0	0	0	0	0	0	0	0	0	0	0	0	0	0	0	0	0	0	0	0	0	0	0	0	0	0	0	0	0	0	0	0	0	0	0	0	0
TCGA-AN-A0FY-01	0	0	0	0	0	0	0	0	0	0	0	0	0	0	0	0	0	0	0	0	0	0	0	0	0	0	0	0	0	0	0	0	0	0	0	0	0	0	0	0	0	0	0	0	0	0	0	0	0
TCGA-A2-A0ES-01	0	0	0	0	0	0	0	0	0	0	0	0	0	0	0	0	0	0	0	0	0	0	0	0	0	0	0	0	0	0	0	0	0	0	0	0	0	0	0	0	0	0	0	0	0	0	0	0	0
TCGA-A1-A0SK-01	0	0	0	0	0	0	0	0	0	0	0	0	0	0	0	0	0	0	0	0	0	0	0	0	0	0	0	0	0	0	0	0	0	0	0	0	0	0	0	0	0	0	0	0	0	0	0	0	0
TCGA-B6-A0IC-01	0	0	0	0	0	0	0	0	0	0	0	0	0	0	0	0	0	0	0	0	0	0	0	0	0	0	0	0	0	0	0	0	0	0	0	0	0	0	0	0	0	0	0	0	0	0	0	0	0
TCGA-AN-A0FK-01	0	0	0	0	0	0	0	0	0	0	0	0	0	0	0	0	0	0	0	0	0	0	0	0	0	0	0	0	0	0	0	0	0	0	0	0	0	0	0	0	0	0	0	0	0	0	0	0	0
TCGA-E2-A154-01	0	0	0	0	0	0	0	0	0	0	0	0	0	0	0	0	0	0	0	0	0	0	0	0	0	0	0	0	0	0	0	0	0	0	0	0	0	0	0	0	0	0	0	0	0	0	0.761035	0	0
TCGA-FS-A1ZM-06	0	0	0	0	0	0	0	0.414079	0	0	0	0	0	0	0.434594	0	0	0	0	0	0	0	0	0	0	0	0	0	0	0	0	0	0	0	0	0	0	0	0	0	0	0	0	0	0	0.451671	0	0	0
TCGA-A2-A0YF-01	0	0	0	0	0	0	0	0	0	0	0	0	0	0	0	0	0	0	0	0	0	0	0	0	0	0	0	0	0	0	0	0	0	0	0	0	0	0	0	0	0	0	0	0	0	0	0	0	0
TCGA-DR-A0ZM-01	0	0	0	0	0	2.10346	0	0	0	0	0	0	0	0	0	0	0	0	0	0	0	0	0	0	0	0	0	0	0	0	0	0.268535	0	0.136444	0	0	0	0	0	0.101041	0.13852	0	0	0	0	0	0	0	0.327942
TCGA-06-2565-01	0	0	0	0	0	0	0	0	0	0	0	0	0	0	0	0	0	0	0	0	0	0	0	0	0	0	0	0	0	0	0.239334	0	0	0	0	0	0	0	0	0	0	0	0	0	0	0	0	0	0.983825
TCGA-DS-A0VM-01	0	0	0	0	0	0	0	0	0	0	0	0	0	0	0	0	0	0	0	0	0	0	0	0	0	0	0	0	0	0	0	0	0	0	0	0	0	0	0	0	0.13852	0	0	0	0	0	0	0	0
TCGA-BI-A0VS-01	0	0	0	0	0	0	0	0	0	0	0	0	0	0	0	0	0	0	0	0	0	0	0	0	0	0	0	0	0	0	0	0	0	0	0	0	0	0	0	0	0	0	0	0	0	0	0	0	0
TCGA-CG-5726-01	0	0	0	0	0	0	0	0	0	0	0	0	0	0	0.434594	0	0	0	0	0	0	0	0	0	0	0	0	0	0	0	0	0	0	0	0	0	0.426257	0	0	0.101041	0.277039	0	0	0	0	0	0	0	0.655883
TCGA-DS-A0VN-01	0	0	0	0	0	0	0	0	0	0	0	0	0	0	0	0	0	0	0	0	0	0	0	0	0	0	0	0	0	0	0.239334	0	0	0	0	0	0	0	0	0	0	0	0	0	0	0	0	0	0
TCGA-DS-A0VK-01	0	0	0	0	0	0	0	0	0	0	0	0	0	0	0	0	0	0	0	0	0	0	0	0	0	0	0	0	0	0	0	0	0	0	0	0	0	0	0	0	0	0	0	0	0	0	0	0	0
TCGA-FU-A23K-01	0	0	0	0	0	0	0	0	0.117206	0	0	0	0	0	0	0	0	0	0	0	0	0	0	0	0	0	0	0	0	0	0.239334	0	0	0.136444	0	0	0	0	0	0	0	0	0	0	0	0	0	0	0
TCGA-FU-A23L-01	0	0	0	0	0	0	0	0	0.117206	0	0	0	0	0	0	0	0	0	0	0	0	0	0	0	0	0	0	0	0	0	0	0	0	0	0	0	0	0	0	0	0	0	0	0	0	0	0	0	0
TCGA-BI-A0VR-01	0	0	0	0	0	0	0	0	0	0	0	0	0	0	0	0	0	0	0	0	0	0	0	0	0	0	0	0	0	0	0	0	0	0	0	0	0	0	0	0	0	0	0	0	0	0	0	0	0
TCGA-BP-5185-01	0	0	0	0	0	0	0	0	0	0	0	0	0	0	0	0	0	0	0	0	0	0	0	0	0	0	0	0	0	0	0	0	0	0	0	0	0	0	0	0	0	0	0	0	0	0	0	0	0
TCGA-B0-5706-01	0	0	0	0	0	0	0	0	0	0	0	0	0	0	0	0	0	0	0	0	0	0	0	0	0	0	0	0	0	0	0	0	0	0.136444	0	0	0	0	0	0	0	0	0	0	0	0	0	0	0
TCGA-BP-5190-01	0	0	0	0	0	0	0	0	0	0	0	0	0	0	0	0	0	0	0	0	0	0	0	0	0	0	0	0	0	0	0	0	0	0	0	0	0	0	0	0	0	0	0	0	0	0	0	0	0
TCGA-CJ-5671-01	0	0	0	0	0	0	0	0	0	0	0	0	0	0	0	0	0	0	0	0	0	0	0	0	0	0	0	0	0	0	0	0	0	0	0	0	0	0	0	0	0	0	0	0	0	0	0	0	0
TCGA-CJ-5672-01	0	0	0	0	0	0	0	0	0	0	0	0.218079	0	0	0	0	0	0	0	0	0	0	0	0	0	0	0	0	0	0	0	0	0	0	0	0	0	0	0	0	0	0	0	0	0	0	0	0	0
TCGA-B0-4818-01	0	0	0	0	0	0	0	0	0	0	0	0	0	0	0.434594	0	0	0	0	0	0	0	0	0	0	0	0	0	0	0	0	0	0	0	0	0	0	0	0	0	0	0	0	0	0	0	0	0	0
TCGA-B8-5163-01	0	0	0	0	0	0	0.213705	0	0	0	0	0	0	0	0	0	0	0	0	0	0	0	0	0	0	0	0	0	0	0	0	0	0	0	0	0	0	0	0	0	0	0	0	0	0	0	0	0	0
TCGA-B0-5697-01	0	0	0	0	0	0	0	0	0	0	0	0	0	0	0	0	0	0	0	0	0	1.09649	0	0	0	0	0	0	0	0	0	0	0	0	0	0	0	0	0	0	0	0	0	0	0	0	0	0	0
TCGA-CJ-5686-01	0	0	0	0	0	0	0	0	0	0	0	0.218079	0	0	0	0	0	0	0	0	0	0	0	0	0	0	0	0	0	0	0	0	0	0	0	0	0	0	0	0	0	0	0	0	0	0	0	0	0
TCGA-B0-5108-01	0	0	0	0	0	0	0	0	0	0	0	0	0	0	0	0	0	0	0	0	0	0	0	0	0	0	0	0	0	0	0	0	0	0	0	0	0	0	0	0	0	0	0	0	0	0	0	0	0
TCGA-A3-3376-01	0	0	0	0	0	0	0	0	0	0	0	0	0	0	0	0	0	0	0	0	0	0	0	0	0	0	0	0	0	0	0	0	0	0	0	0	0	0	0	0	0	0	0	0	0	0	0	0	0
TCGA-A3-3367-01	0	0	0	0	0	0	0	0	0	0	0	0	0	0	0	0	0	0	0	0	0	0	0	0	0	0	0	0	0	0	0	0	0	0	0	0	0	0	0	0	0	0	0	0	0	0	0	0	0
TCGA-B0-5088-01	0	0	0	0	0	0	0	0	0	0	0	0	0	0	0	0	0	0	0	0	0	0	0	0	0	0	0	0	0	0	0	0	0	0	0	0	0	0	0	0	0	0	0	0	0	0	0	0	0
TCGA-BP-5178-01	0	0	0	0	0	0	0	0	0	0	0	0	0	0	0	0	0	0	0	0	0	0	0	0	0	0	0	0	0	0	0	0	0	0	0	0	0	0	0	0	0	0	0	0	0	0	0	0	0
TCGA-CJ-4904-01	0	0	0	0	0	0	0	0	0	0	0	0.218079	0	0	0	0	0	0	0	0	0	0	0	0	0	0	0	0	0	0	0	0	0	0	0	0	0	0	0	0	0	0	0	0	0	0	0	0	0
TCGA-B8-4154-01	0	0	0	0	0	0	0	0	0	0	0	0	0	0	0	0	0	0	0	0	0	0	0	0	0	0	0	0	0	0	0	0	0	0	0	0	0	0	0	0	0	0	0	0	0	0	0	0	0
TCGA-CJ-4912-01	0	0	0	0	0	0	0	0	0	0	0	0	0	0	0	0	0	0	0	0	0	0	0	0	0	0	0	0	0	0	0	0	0	0	0	0	0	0.429	0	0	0	0	0	0	0	0	0	0	0
TCGA-BG-A0M7-01	0	0	0	0	0	0	0	0	0	0	0	0	0	0	0	0	1.12613	0	0	0	0	0	0	0	0	0	0	0	0	0	0	0	0	0	0	0	0	0	0	0	0	0	0	0	0	0	0	0	0
TCGA-B0-4710-01	0	0	0	0	0	0	0	0	0	0	0	0	0	0	0	0	0	0	0	1.62206	0	0	0	0	0	0	0	0	0	0	0	0	0	0	0	0	0	0	0	0	0	0	0	0	0	0	0	0	0
TCGA-CZ-4863-01	0	0	0	0	0	0	0	0	0	0	0	0	0	0	0	0	0	0	0	0	0	0	0	0	0	0	0	0	0	0	0	0	0	0	0	0	0	0	0	0	0	0	0	0	0	0	0	0	0
TCGA-CZ-5451-01	0	0	0	0	0	0	0	0	0	0	0	0.436157	0	0	0	0	0	0	0	0	0	0	0	0	0	0	0	1.97239	0	0	0	0	0	0	0	0	0	0	0	0	0	0	0	0	0	0	0	0	0
TCGA-EU-5907-01	0	0	0	0	0	0	0	0	0	0	0	0	0	0	0	0	0	0	0	0	0	0	0	0	0	0	0	0	0	0	0	0	0	0	0	0	0	0	0	0	0	0	0	0	0	0	0	0	0
TCGA-CZ-5463-01	0	0	0	0	0	0	0	0	0	0	0	0	0	0	0	0	0	0	0	0	0	0	0	0	0	0	0	0	0	0	0	0	0	0	0	0	0	0	0	0	0	0	0	0	0	0	0	0	0
TCGA-BP-5173-01	0	0	0	0	0	0	0	0	0	0	0	0.218079	0	0	0	0	0	0	0	0	0	0	0	0	0	0	0	0	0	0	0	0	0	0	0	0	0	0	0	0	0	0	0	0	0	0	0	0	0
TCGA-BP-4964-01	0	0	0	0	0	0	0	0	0	0	0	0.218079	0	0	0	0	0	0	0	0	0	0	0	0	0	0	0	0	0	0	0	0	0	0	0	0	0	0	0	0	0	0	0	0	0	0	0	0	0
TCGA-A3-3362-01	0	0.638504	0	0	0	0	0	0	0	0	0	0	0	0	0	0	0	0	0	0	0	0	0	0	0	0	0	0	0	0	0	0	0	0	0	0	0	0	0	0	0	0	0	0	0	0	0	0	0
TCGA-B8-4143-01	0	0	0	0	0	0	0	0	0	0	0	0	0	0	0.434594	0	0	0	0	0	0	0	0	0	0	0	0	0	0	0	0	0	0	0	0	0	0	0	0	0	0	0	0	0	0	0	0	0	0
TCGA-CJ-4882-01	0	0	0	0	0	0	0	0	0	0	0	0	0	0	0	0	0	0	0	0	0	0	0	0	0	0	0	0	0	0	0	0	0	0	0	0	0	0	0	0	0	0	0	0	0	0	0	0	0
TCGA-B0-5080-01	0	0	0	0	0	0	0	0	0	0	0	0	0	0	0	0	0	0	0	0	0	0	0	0	0	0	0	0	0	0	0	0	0	0	0	0	0	0	0	0	0	0	0	0	0	0	0	0	0
TCGA-BP-5189-01	0	0	0	0	0	0	0	0	0	0	0	0	0	0	0	0	0	0	0	0	0	0	0	0	0	0	0	0	0	0	0	0	0	0	0	0	0	0	0	0	0	0	0	0	0	0	0	0	0
TCGA-CJ-6028-01	0	0	0	0	0	0	0	0	0	0	0	0	0	0	0	0	0	0	0	0	0	0	0	0	0	0	0	0	0	0	0	0	0	0	0	0	0	0	0	0	0	0	0	0	0	0	0	0	0
TCGA-CJ-5682-01	0	0	0	0	0	0	0.213705	0	0	0	0	0	0	0	0	0	0	0	0	0	0	0	0	0	0	0	0	0	0	0	0	0	0	0	0	0	0	0	0	0	0	0	0	0	0	0	0	0	0
TCGA-B0-4712-01	0	0	0	0	0	0	0	0	0	0	0	0	0	0	0	0	0	0	0	0	0	0	0	0	0	0	0	0	0	0	0	0	0	0	0	0	0	0	0	0	0	0	0	0	0	0	0	0	0
TCGA-CW-5581-01	0	0	0	0	0	0	0	0	0	0	0	0	0	0	0	0	0	0	0	0	0	0	0	0	0	0	0	0	0	0	0	0	0	0	0	0	0	0	0	0	0	0	0	0	0	0	0	0	0
TCGA-B0-5703-01	0	0	0	0	0	0	0	0	0	0	0	0.436157	0	0	0	0	0	0	0	0	0	0	0	0	0	0	0	0	0	0	0.239334	0	0	0	0	0	0	0	0	0	0	0	0	0	0	0	0	0	0
TCGA-CZ-5985-01	0	0	0	0	0	0	0	0	0	0	0	0	0	0	0	0	0	0	0	0	0	0	0	0	0	0	0	0	0	0	0	0	0	0	0	0	0	0	0	0	0	0	0	0	0	0	0	0	0
TCGA-CZ-5462-01	0	0	0	0	0	0	0	0	0	0	0	0	0	0	0	0	0	0	0	0	0	0	0	0	0	0	0	0	0	0	0	0	0	0	0	0	0	0	0	0	0	0	0	0	0	0	0	0	0
TCGA-BP-5182-01	0	0	0	0	0	0	0	0	0	0	0	0	0	0	0	0	0	0	0	0	0	0	0	0	0	0	0	0	0	0	0	0	0	0	0	0	0	0	0	0	0	0	0	0	0	0	0	0	0
TCGA-CZ-5453-01	0	0	0	0	0	0	0	0	0	0	0	0	0	0	0	0	0	0	0	0	0	0	0	0	0	0	0	0	0	0	0	0	0	0	0	0	0	0	0	0	0	0	0	0	0	0	0	0	0
TCGA-B0-5812-01	0	0	0	0	0	0	0	0	0.117206	0	0	0	0	0	0	0	0	0	0	0	0	0	0	0	0	0	0	0	0	0	0	0	0	0	0	2.39808	0	0	0	0	0	0	0	0	0	0	0	0	0
TCGA-B0-5402-01	0	0	0	0	0	0	0	0	0	0	0	0	0	0	0	0	0	0	0	0	0	0	0	0	0	0	0	0	0	0	0	0	0	0	0	0	0	0	0	0	0	0	0	0	0	0	0	0	0
TCGA-B0-5094-01	0	0	0	0	0	0	0	0	0	0	0	0	0	0	0	0.367512	0	0	0	0	0	0	0	0	0	0	0	0	0	0	0	0	0	0	0	0	0	0	0	0	0	0	0	0	0	0	0	0	0
TCGA-BP-4782-01	0	0	0	0	0	0	0	0	0	0	0	0	0	0	0	0	0	0	0	0	0	0	0	0	0	0	0	0	0	0	0	0	0	0	0	0	0	0	0	0	0	0	0	0	0	0	0	0	0
TCGA-BP-4968-01	0	0	0	0	0	0	0	0	0	0	0	0	0	0	0	0	0	0	0	0	0	0	0	0	0	0	0	0	0	0	0	0	0	0	0	0	0	0	0	0	0	0	0	0	0	0	0	0	0
TCGA-CZ-5456-01	0	0	0	0	0	0	0	0	0	0	0	0	0	0	0	0	0	0	0	0	0	0	0	0	0	0	0	0	0	0	0	0	0	0	0	0	0	0	0	0	0	0	0	0	0	0	0	0	0
TCGA-B0-4811-01	0	0	0	0	0	0	0	0	0	0	0	0	0	0	0	0	0	0	0	0	0	0	0	0	0	0	0	0	0	0	0	0	0	0	0	0	0	0	0	0	0	0	0	0	0	0	0	0	0
TCGA-B8-4146-01	0	0	0	0	0	0	0	0	0	0	0	0	0	0	0	0	0	0	0	0	0	0	0	0	0	0	0	0	0	0	0	0	0	0	0	0	0	0	0	0	0	0	0	0	0	0	0	0	0
TCGA-CZ-4853-01	0	0	0	0	0	0	0	0	0	0	0	0	0	0	0	0	0	0	0	0	0	0	0	0	0	0	0	0	0	0	0	0	0	0	0	0	0	0	0	0	0	0	0	0	0	0	0	0	0
TCGA-B8-4621-01	0	0	0	0	0	0	0	0	0	0	0	0	0	0	0	0	0	0	0	0	0	0	0	0	0	0	0	0	0	0	0	0	0	0.136444	0	0	0	0	0	0	0	0	0	0	0	0	0	0	0
TCGA-CZ-5461-01	0	0	0	0	0	0	0	0	0	0	0	0	0	0	0	0	0	0	0	0	0	0	0	0	0	0	0	0	0	0	0	0	0	0	0	0	0	0	0	0	0	0	0	0	0	0	0	0	0
TCGA-CJ-5680-01	0	0	0	0	0	0	0	0	0	0	0	0	0	0	0	0	0	0	0	0	0	0	0	0	0	0	0	0	0	0	0	0	0	0	0	0	0	0	0	0	0	0	0	0	0	0	0	0	0
TCGA-B4-5377-01	0	0	0	0	0	0	0	0	0	0	0	0	0	0	0	0	0	0	0	0	0	0	0	0	0	0	0	0	0	0	0	0	0	0	0	0	0	0	0	0	0	0	0	0	0	0.451671	0	0	0
TCGA-CJ-6032-01	0	0	0	0	0	0	0	0	0	0	0	0	0	0	0	0	0	0	0	0	0	0	0	0	0	0	0	0	0	0	0	0	0	0	0	0	0	0	0	0	0	0	0	0	0	0	0	0	0
TCGA-B8-5164-01	0	0	0	0	0	0	0	0	0	0	0	0	0	0	0	0	0	0	0	0	0	0	0	0	0	0	0	0	0	0	0	0	0	0	0	0	0	0	0	0	0	0	0	0	0	0	0	0	0
TCGA-BP-5196-01	0	0	0	0	0	0	0	0	0	0	0	0	0	0	0	0	0	0	0	0	0	0	0	0	0	0	0	0	0	0	0	0	0	0	0	0	0	0	0	0	0	0	0	0	0	0	0	0	0
TCGA-CJ-4920-01	0.293169	0	0	0	0	0	0	0	0	0	0	0	0	0	0	0	0	0	0	0	0	0	0	0	0	0	0	0	0	0	0	0	0	0	0	0	0	0	0	0	0	0	0	0	0	0	0	0	0
TCGA-27-1834-01	0	0	0	0	0	0	0	0	0	0	0	0	0	0	0	0	0	0	0	0	0	0	0	0	0	0	0	0	0	0	0	0	0	0	0	0	0	0	0	0	0	0	0	0	0	0	0	0	0
TCGA-A3-3358-01	0	0	0	0	0	0	0	0	0	0	0	0	0	0	0	0	0	0	0	0	0	0	0	0	0	0	0	0	0	0	0	0	0	0	0	0	0	0	0	0	0	0	0	0	0	0	0	0	0
TCGA-B0-5121-01	0	0	0	0	0	0	0	0	0	0	0	0	0	0	0	0	0	0	0	0	0	0	0	0	0	0	0	0	0	0	0	0	0	0	0	0	0	0	0	0	0	0	0	0	0	0	0	0	0
TCGA-BP-5195-01	0	0	0.648508	0	0	0	0	0	0	0	0	0	0	0	0	0	0	0	0	0	0	0	0	0	0	0	0	0	0	0	0	0	0	0	0	0	0	0	0	0	0	0	0	0	0	0	0	0	0
TCGA-B0-5696-01	0.293169	0	0	0	0	0	0	0	0	0	0	0	0	0	0	0	0	0	0	0	0	0	0	0	0	0	0	0	0	0	0	0	0	0	0	0	0	0	0	0	0	0	0	0	0	0	0	0	0
TCGA-B0-5709-01	0	0	0	0	0	0	0	0	0	0	0	0	0	0	0	0	0	0	0	0	0	0	0	0	0	0	0	0	0	0	0	0	0	0	0	0	0	0	0	0	0	0	0	0	0	0	0	0	0
TCGA-CZ-5465-01	0	0	0	0	0	0	0	0	0	0	0	0	0	0	0	0	0	1.14943	0	0	0	0	0	0	0	0	0	0	0	0	0	0	0	0	0	0	0	0	0	0	0	0	0	0	0	0	0	0	0
TCGA-BP-4960-01	0	0	0	0	0	0	0	0	0	0	0	0	0	0	0	0	0	0	0	0	0	0	0	0	0	0	0	0	0	0	0	0	0	0	0	0	0	0	0	0	0	0	0	0	0	0	0	0	0
TCGA-BP-5180-01	0	0	0	0	0	0	0	0	0	0	0	0	0	0	0	0	0	0	0	0	0	0	0	0	0	0	0	0	0	0	0	0	0	0	0	0	0	0	0	0	0	0	0	0	0	0	0	0	0
TCGA-B0-5698-01	0	0	0	0	0	0	0	0	0	0	0	0	0	0	0	0	0	0	0	0	0	0	0	0	0	0	0	0	0	0	0	0	0	0	0	0	0	0	0	0	0	0	0	0	0	0	0	0	0
TCGA-CJ-6033-01	0	0	0	0	0	0	0	0	0	0	0	0	0	0	0	0	0	0	0	0	0	0	0	0	0	0	0	0	0	0	0	0	0	0	0	0	0	0	0	0	0	0	0	0	0	0	0	0	0
TCGA-CW-5591-01	0	0	0	0	0	0	0	0	0	0	0	0	0	0	0	0	0	0	0	0	0	0	0	0	0	0	0	0	0	0	0	0	0	0	0	0	0	0	0	0	0	0	0	0	0	0	0	0	0
TCGA-B0-5085-01	0	0	0	0	0	0	0	0	0	0	0	0	0	0	0	0	0	0	0	0	0	0	0	0	0	0	0	0	0	0	0	0	0	0	0	0	0	0	0	0	0	0	0	0	0	0	0	0	0
TCGA-B0-4852-01	0	0	0	0	0	0	0	0	0	0	0	0	0	0	0	0	0	0	0	0	0	0	0	0	0	0	0	0	0	0	0	0	0	0	0	0	0	0	0	0	0	0	0	0	0	0	0	0	0
TCGA-B0-5096-01	0	0	0	0	0	0	0	0	0	0	0	0	0	0	0	0	0	0	0	0	0	0	0	0	0	0	0	0	0.629784	0	0	0	0	0	0	0	0	0	0	0	0	0	0	0	0	0	0	0	0
TCGA-BP-4982-01	0	0	0	0	0	0	0	0	0	0	0	0	0	0	0	0	0	0	0	0	0	0	0	0	0	0	0	0	0	0	0	0	0	0	0	0	0	0	0	0	0	0	0	0	0	0	0	0	0
TCGA-CH-5790-01	0	0	0	0	0	0	0	0	0	0	0	0	0	0	0	0	0	0	0	0	0	0	0	0	0	0	0	0	0	0	0	0	0	0	0	0	0	0	0	0	0	0	0	0	0	0	0	0	0
TCGA-A3-3387-01	0	0	0	0	0	0	0	0	0	0	0	0	0	0	0	0	0	0	0	0	0	0	0	0	0	0	0	0	0	0	0	0	0	0	0	0	0	0.429	0	0	0	0	0	0	0	0	0	0	0
TCGA-CZ-5469-01	0	0	0	0	0	0	0	0	0	0	0	0	0	0	0	0	0	0	0	0	0	0	0	0	0	0	0	0	0	0	0	0	0	0	0	0	0	0	0	0	0	0	0	0	0	0	0	0	0
TCGA-CJ-4638-01	0	0	0	0	0	0	0	0	0	0	0	0	0	0	0	0	0	0	0	0	0	0	0	0	0	0	0	0	0	0	0	0	0	0	0	0	0	0	0	0	0	0	0	0	0	0	0	0	0
TCGA-B8-5158-01	0	0	0	0	0	0	0	0	0	0	0	0	0	0	0	0	0	0	0	0	0	0	0	0	0	0	0	0	0	0	0	0	0	0	0	0	0	0	0	0	0	0	0	0	0	0	0	0	0
TCGA-EU-5904-01	0	0	0	0	0	0	0	0	0	0	0	0	0	0	0	0	0	0	0	0	0	0	0	0	0	0	0	0	0	0	0	0	0	0	0	0	0	0	0	0	0	0	0	0	0	0	0	0	0
TCGA-BP-5200-01	0	0	0	0	0	0	0	0	0	0	0	0	0	0	0	0	0	0	0	0	0	0	0	0	0	0	0	0	0	0	0	0	0	0	0	0	0	0	0	0	0	0	0	0	0	0	0	0	0
TCGA-BP-4985-01	0	0	0	0	0	0	0	0	0	0	0	0	0	0	0	0	0	0	0	0	0	0	0	0	0	0	0	0	0	0	0	0	0	0	0	0	0	0	0	0	0	0	0	0	0	0	0	0	0
TCGA-A3-3357-01	0	0	0	0	0	0	0	0	0	0	0	0	0	0	0	0	0	0	0	0	0	0	0	0	0	0	0	0	0	0	0	0	0	0	0	0	0	0	0	0	0	0	0	0	0	0	0	0	0
TCGA-BP-5176-01	0	0	0	0	0	0	0	0	0	0	0	0	0	0	0	0	0	0	0	0	0	0	0	0	0	0	0	0	0	0	0	0	0	0	0	0	0	0	0	0	0	0	0	0	0	0	0	0	0
TCGA-B0-5116-01	0	0	0	0	0	0	0	0	0	0	0	0	0	0	0	0	0	0	0	0	0	0	0	0	0	0	0	0	0	0	0	0	0	0	0	0	0	0	0	0	0	0	0	0	0	0	0	0	0.327942
TCGA-B8-4620-01	0	0	0	0.693001	0	0	0	0	0	0	0	0	0	0	0	0	0	0	0	0	0	0	0	0	0	0	0	0	0	0	0	0	0	0	0	0	0	0	0	0	0	0	0	0	0	0	0	0	0
TCGA-BP-5175-01	0	0	0	0	0	0	0	0	0	0	0	0	0	0	0	0	0	0	0	0	0	0	0	0	0	0	0	0	0	0	0	0	0	0	0	0	0	0	0	0	0	0	0	0	0	0	0	0	0
TCGA-B0-5104-01	0	0	0	0	0	0	0	0	0	0	0	0	0	0	0	0	0	0	0	0	0	0	0	0	0	0	0	0	0	0	0	0	0	0	0	0	0	0	0	0	0	0	0	0	0	0	0	0	0
TCGA-BP-4967-01	0	0	0	0	0	0	0	0	0	0	0	0	0	0	0	0	0	0	0	0	0	0	0	0	0	0	0	0	0	0	0	0	0	0	0	0	0	0	0	0	0	0	0	0	0	0	0	0	0
TCGA-AS-3778-01	0	0	0	0	0	0	0	0	0	0	0	0	0	0	0	0	0	0	0	0	0	0	0	0	0	0	0	0	0	0	0	0	0	0	0	2.39808	0	0	0	0	0	0	0	0	0	0	0	0	0.655883
TCGA-BP-5007-01	0	0	0	0	0	0	0	0	0	0	0	0	0	0	0	0	0	0	0	0	0	0	0	0	0	0	0	0	0	0	0	0	0	0	0	0	0	0	0	0	0	0	0	0	0	0	0	0	0
TCGA-A3-3385-01	0	0	0	0	0	0	0	0	0	0	0	0	0	0	0	0	0	0	0	0	0	0	0	0	0	0	0	0	0	0	0	0	0	0	0	0	0	0	0	0	0	0	0	0	0	0	0	0	0
TCGA-CJ-6031-01	0	0	0	0	0	0	0	0	0	0	0	0	0	0	0	0	0	0	0	0	0	0	0	0	0	0	0	0	0	0	0	0	0	0	0	0	0	0	0	0	0	0	0	0	0	0	0	0	0
TCGA-BP-5169-01	0	0	0	0	0	0	0	0	0	0	0	0	0	0	0	0	0	0	0	0	0	0	0	0	0	0	0	0	0	0	0	0	0	0	0	0	0	0	0	0	0	0	0	0	0	0	0	0	0
TCGA-BP-5177-01	0	0	0	0	0	0	0	0	0	0	0	0	0	0	0	0	0	0	0	0	0	0	0	0	0	0	0	0	0	0	0	0	0	0	0	0	0	0	0	0	0	0	0	0	0	0	0	0	0
TCGA-B0-5691-01	0	0	0	0	0	0	0	0	0	0	0	0	0	0	0	0	0	0	0	0	0	0	0	0	0	0	0	0	0	0	0	0	0	0	0	0	0	0	0	0	0	0	0	0	0	0	0	0	0
TCGA-BP-5202-01	0	0	0	0	0	0	0	0	0	0	0	0	0	0	0	0	0	0	0	0	0	0	0	0	0	0	0	0	0	0.323939	0	0	0	0	0	0	0	0	0	0	0	0	0	0	0	0	0	0	0
TCGA-AK-3455-01	0	0	0	0	0	0	0	0	0	0	0	0	0	0	0	0	0	0	0	0	0	0	0	0	0	0	0	0	0	0	0	0	0	0	0	0	0	0	0	0	0	0	0	0	0	0	0	0	0
TCGA-CZ-5986-01	0	0	0	0	0	0	0	0	0	0	0	0	0	0	0	0	0	0	0	0	0	0	0	0	0	0	0	0	0	0	0	0	0	0	0	0	0	0	0	0	0	0	0	0	0	0	0	0	0
TCGA-CZ-5468-01	0	0	0	0	0	0	0	0	0.117206	0	0	0	0	0	0	0	0	0	0	0	0	0	0	0	0	0	0	0	0	0	0	0	0	0	0	0	0	0	0	0	0	0	0	0	0	0	0	0	0
TCGA-BP-5198-01	0	0	0	0	0	0	0	0	0	0	0	0	0	0	0	0	0	0	0	0	0	0	0	0	0	0	0	0	0	0	0	0	0	0	0	0	0	0	0	0	0	0	0	0	0	0	0	0	0
TCGA-BP-4801-01	0	0	0	0	0	0	0	0	0	0	0	0	0	0	0	0	0	0	0	0	0	0	0	0	0	0	0	0	0	0	0	0	0	0	0	0	0	0	0	0	0	0	0	0	0	0	0	0	0
TCGA-BP-4770-01	0	0	0	0	0	0	0	0	0	0	0	0	0	0	0	0	0	0	0	0	0	0	0	0	0	0	0	0	0	0	0	0	0	0	0	0	0	0	0	0	0	0	0	0	0	0	0	0	0
TCGA-CJ-4916-01	0	0	0	0	0	0	0	0	0	0	0	0	0	0	0	0	0	0	0	0	0	0	0	0	0	0	0	0	0	0	0	0	0	0	0	0	0	0	0	0.101041	0	0	0	0	0	0	0	0	0
TCGA-BP-5004-01	0	0	0	0	0	0	0	0	0	0	0	0	0	0	0	0	0	0	0	0	0	0	0	0	0	0	0	0	0	0	0	0	0	0	0	0	0	0	0	0	0	0	0	0	0	0	0	0	0
TCGA-CZ-4859-01	0	0	0	0	0	0	0	0	0	0	0	0	0	0	0	0	0	0	0	0	0	0	0	0	0	0	0	0	0	0	0	0	0	0	0	0	0	0	0	0	0	0	0	0	0	0	0	0	0
TCGA-B0-5120-01	0	0	0	0	0	0	0	0	0	0	0	0	0	0	0	0	0	0	0	0	0	0	0	0	0	0	0	0	0	0	0	0	0	0	0	0	0	0	0	0	0	0	0	0	0	0	0	0	0
TCGA-BP-4992-01	0	0	0	0	0	0	0	0	0	0	0	0	0	0	0	0	0	0	0	0	0	0	0	0	0	0	0	0	0	0	0	0	0	0	0	0	0	0	0	0	0	0	0	0	0	0	0	0	0
TCGA-CJ-4636-01	0	0	0	0	0	0	0	0	0	0	0	0	0	0	0	0	0	0	0	0	0	0	0	0	0	0	0	0	0	0	0	0	0	0	0	0	0	0	0	0	0	0	0	0	0	0	0	0	0
TCGA-A3-3365-01	0	0	0	0	0	0	0	0	0	0	0	0	0	0	0	0.367512	0	0	0	0	0	0	0	0	0	0	0	0	0	0	0	0	0	0	0	0	0	0	0	0	0	0	0	0	0	0	0	0	0
TCGA-B0-5692-01	0	0	0	0	0	0	0	0	0	0	0	0	0	0	0	0	0	0	0	0	0	0	0	0	0	0	0	0	0.629784	0	0	0	0	0	0	0	0	0	0	0	0	0	0	0	0	0	0	0	0
TCGA-CZ-5988-01	0	0	0	0	0	0	0	0	0	0	0	0	0	0	0	0	0	0	0	0	0	0	0	0	0	0	0	0	0	0	0	0	0	0	0	0	0	0	0	0	0	0	0	0	0	0	0	0	0
TCGA-CJ-5677-01	0	0	0	0	0	0	0	0	0	0	0	0	0	0	0	0	0	0	0	0	0	0	0	0	0	0	0	0	0	0	0	0	0	0	0	0	0	0	0	0	0	0	0	0	0	0	0	0	0
TCGA-CJ-5679-01	0	0	0	0	0	0	0	0	0	0	0	0	0	0	0	0	0	0	0	0	0	0	0	0	0	0	0	0	0	0	0	0	0	0	0	0	0	0	0	0	0	0	0	0	0	0	0	0	0
TCGA-B8-4153-01	0	0	0	0	0	0	0	0	0	0	0	0	0	0	0	0	0	0	0	0	0	0	0	0	0	0	0	0	0	0	0	0	0	0	0	0	0	0	0	0	0	0	0	0	0	0	0	0	0
TCGA-66-2755-01	0	0	0	0	0	0	0	0	0	0	0	0	0	0	0	0	0	0	0	0	0	0	0	0	0	0	0	0	0	0	0	0	0	0	0	0	0	0	0	0	0	0	0	0	0	0	0	0	0
TCGA-B2-4098-01	0	0	0	0	0	0	0	0	0	0	0	0	0	0	0	0	0	0	0	0	0	0	0	0	0	0	0	0	0	0	0	0	0	0	0	0	0	0	0	0	0	0	0	0	0	0	0	0	0
TCGA-B8-5546-01	0	0	0	0	0	0	0	0	0	0	0	0	0	0	0	0	0	0	0	0	0	0	0	0	0	0	0	0	0	0	0	0	0	0	0	0	0	0	0	0	0	0	0	0	0	0	0	0	0
TCGA-A3-3316-01	0	0	0	0	0	0	0	0	0	0	0	0	0	0	0	0.367512	0	0	0	0	0	0	0	0	0	0	0	0	0	0	0.239334	0	0	0.136444	0	0	0	0	0	0	0	0	0	0	0	0	0	0	0
TCGA-CJ-4902-01	0	0	0	0	0	0	0	0	0	0	0	0	0	0	0	0	0	0	0	0	0	0	0	0	0	0	0	0	0	0	0	0	0	0	0	0	0	0	0	0	0	0	0	0	0	0	0	0	0
TCGA-CJ-5678-01	0	0	0	0	0	0	0	0	0	0	0	0	0	0	0	0	0	0	0	0	0	0	0	0	0	0	0	0	0	0	0	0	0	0	0	0	0	0	0	0	0	0	0	0	0	0	0	0	0
TCGA-B0-5705-01	0	0	0	0	0	0	0	0	0	0	0	0	0	0	0	0	0	0	0	0	0	0	0	0	0	0	0	0	0	0	0.239334	0	0	0	0	0	0	0	0	0	0	0	0	0	0	0	0	0	0
TCGA-CZ-4856-01	0	0	0	0	0	0	0	0	0	0	0	0	0	0	0	0	0	0	0	0	0	0	0	0	0	0	0	0	0	0	0	0	0	0	0	0	0	0	0	0	0	0	0	0	0	0	0	0	0
TCGA-CJ-5676-01	0	0	0	0	0	0	0	0	0	0	0	0	0	0	0	0	0	0	0	0	0	0	0	0	0	0	0	0	0	0	0	0	0	0	0	0	0	0	0	0	0	0	0	0	0	0	0	0	0
TCGA-B0-5693-01	0	0	0	0	0	0	0	0	0	0	0	0	0	0	0	0	0	0	0	0	0	0	0	0	0	0	0	0	0	0	0	0	0	0	0	0	0	0	0	0	0	0	0	0	0	0	0	0	0
TCGA-AK-3451-01	0	0	0	0	0	0	0	0	0	0	0	0	0	0	0	0	0	0	0	0	0	0	0	0	0	0	0	0	0	0	0	0	0	0	0	0	0	0	0	0	0	0	0	0	0	0	0	0	0
TCGA-A2-A0SX-01	0	0	0	0	0	0	0	0	0	0	0	0	0	0	0	0	0	0	0	0	0	0	0	0	0	0	0	0	0	0	0	0	0	0	0	0	0	0	0	0	0	0	0	0	0	0	0	0	0
TCGA-EW-A1P5-01	0	0	0	0	0	0	0	0	0	0	0	0	0	0	0	0	0	0	0	0	0	0	0	0	0	0	0	0	0	0	0	0	0	0	0	0	0	0	0	0	0	0	0	0	0	0	0	0	0
TCGA-CZ-5466-01	0	0	0	0	0	0	0	0	0.117206	0	0	0	0	0	0	0	0	0	0	0	0	0	0	0	0	0	0	0	0	0	0	0	0	0	0	0	0	0	0	0	0	0	0	0	0	0	0	0	0
TCGA-AK-3458-01	0	0	0	0	0	0	0	0	0	0	0	0	0	0	0	0	0	0	0	0	0	0	0	0	0	0	0	0	0	0	0	0	0	0	0	0	0	0	0	0	0	0	0	0	0	0	0	0	0
TCGA-B0-4827-01	0	0	0	0	0.691563	0	0	0	0	0	0	0	0	0	0	0	0	0	0	0	0	0	0	0	0	0	0	0	0	0	0	0	0	0	0	0	0	0	0	0	0	0	0	0	0	0	0	0	0
TCGA-BP-5001-01	0	0	0	0	0	0	0	0	0	0	0	0	0	0	0	0	0	0	0	0	0	0	0	0	0	0	0	0	0	0	0	0	0	0	0	0	0	0	0	0	0	0	0	0	0	0	0	0	0
TCGA-18-4083-01	0	0	0	0	0	0	0	0	0	0	0	0	0	0	0	0	0	0	0	0	0	0	0	1.8743	0	0	0	0	0	0	0	0	0	0	0	0	0	0	0	0	0.277039	0	0	0	0	0	0	0	0
TCGA-B2-5641-01	0	0	0	0	0	0	0	0	0	0	0	0	0	0	0.434594	0	0	0	0	0	0	0	0	0	0	0	0	0	0	0	0	0	0	0	0	0	0	0	0	0	0	0	0	0	0	0	0	0	0
TCGA-B0-4945-01	0	0	0	0	0	0	0	0	0	0	0	0	0	0	0	0	0	0	0	0	0	0	0	0	0	0	0	0	0	0	0	0	0	0	0	0	0	0	0	0	0	0	0	0	0	0	0	0	0
TCGA-B8-5545-01	0	0	0	0	0	0	0	0	0	0	0	0	0	0	0	0	0	0	0	0	0	0	0	0	0	0	0	0	0	0	0	0	0	0	0	0	0	0	0	0	0	0	0	0	0	0	0	0	0
TCGA-B2-5635-01	0	0	0	0	0	0	0	0	0	0	0	0	0	0	0	0	0	0	0	0	0	0	0	0	0	0	0	0	0	0	0	0	0	0	0	0	0	0	0	0	0	0	0	0	0	0	0	0	0
TCGA-B0-4810-01	0	0	0	0	0	0	0	0	0	0	0	0	0	0	0	0	0	0	0	0	0	0	0	0	0	0	0	0	0	0	0	0	0	0	0	0	0	0	0	0	0	0	0	0	0	0	0	0	0
TCGA-CJ-4918-01	0	0	0	0	0	0	0	0	0	0	0	0	0	0	0	0	0	0	0	0	0	0	0	0	0	0	0	0	0	0	0	0	0	0	0	0	0	0	0	0	0	0	0	0	0	0	0	0	0
TCGA-B0-5702-01	0	0	0	0	0	0	0	0	0	0	0	0	0	0	0	0	0	0	0	0	0	0	0	0	0	0	0	0	0	0	0	0	0	0	0	0	0	0	0	0	0	0	0	0	0	0	0	0	0
TCGA-B0-5699-01	0	0	0	0	0	0	0	0	0	0	0	0	0	0	0	0	0	0	0	0	0	0	0	0	0	0	0	0	0	0	0	0	0	0	0	0	0	0	0	0	0	0	0	0	0	0	0	0	0
TCGA-A3-3346-01	0	0	0	0	0	0	0	0	0	0	0	0	0	0	0	0	0	0	0	0	0	0	0	0	0	0	0	0	0	0	0	0	0	0	0	0	0	0	0	0	0	0	0	0	0	0	0	0	0
TCGA-CJ-5683-01	0	0	0	0	0	0	0	0	0	0	0	0	0	0	0	0	0	0	0	0	0	0	0	0	0	0	0	0	0	0	0	0	0	0	0	0	0	0	0	0	0	0	0	0	0	0	0	0	0
TCGA-B0-5075-01	0	0	0	0	0	0	0	0	0	0	0	0	0	0	0	0	0	0	0	0	0	0	0	0	0	0	0	0	0	0	0	0	0	0	0	0	0	0	0	0	0	0	0	0	0	0	0	0	0
TCGA-B0-5097-01	0	0	0	0	0	0	0	0	0	0	0	0.218079	0	0	0	0	0	0	0	0	0	0	0	0	0	0	0	0	0	0	0	0	0	0	0	0	0	0	0	0	0	0	0	0	0	0	0	0	0
TCGA-B0-5077-01	0	0	0	0	0	0	0	0	0	0	0	0	0	0	0	0	0	0	0	0	0	0	0	0	0	0	0	0	0	0	0	0	0	0	0	0	0	0	0	0	0	0	0	0	0	0	0	0	0
TCGA-CZ-5460-01	0	0	0	0	0	0	0	0	0	0	0	0	0	0	0	0	0	0	0	0	0	0	0	0	0	0	0	0	0	0	0	0	0	0	0	0	0	0	0	0	0	0	0	0	0	0	0	0	0
TCGA-A5-A0VQ-01	0	0	0	0	0	0	0	0	0	0.549149	0	0	0	0	0	0	0	0	0	0	0	0	0	0	0	0	0	0	0	0	0	0	0	0	0	0	0.426257	0	0	0	0	0	0	0	0	0	0	0	0
TCGA-B2-4101-01	0	0	0	0	0.691563	0	0	0	0	0	0	0	0	0	0	0	0	0	0	0	0	0	0	0	0	0	0	0	0	0	0	0	0	0	0	0	0	0	0	0	0	0	0	0	0	0	0	0	0
TCGA-02-2486-01	0	0	0	0	0	0	0	0	0	0	0	0	0	0	0	0	0	0	0	0	0	0	0	0	0	0	0	0	0	0	0	0	0	0	0	0	0	0	0	0	0	0	0	0	0	0	0	0	0
TCGA-CZ-5982-01	0	0	0	0	0	0	0	0	0	0	0	0	0	0	0	0	0	0	0	0	0	0	0	0	0	0	0	0	0	0	0	0	0	0	0	0	0	0	0	0	0	0	0	0	0	0	0	0	0
TCGA-B0-4700-01	0	0	0	0	0	0	0	0	0	0	0	0	0	0	0	0	0	0	0	0	0	0	0	0	0	0	0	0	0	0	0	0	0	0	0	0	0	0	0	0	0	0	0	0	0	0	0	0	0
TCGA-B0-4706-01	0	0	0	0	0	0	0	0	0	0	0	0	0	0	0	0	0	0	0	0	0	0	0	0	0	0	0	0	0	0	0	0	0	0	0	0	0	0	0	0	0.13852	0	0	0	0	0	0	0	0
TCGA-B0-5102-01	0	0	0	0	0	0	0	0	0	0	0	0	0	0	0	0	0	0	0	0	0	0	0	0	0	0	0	0	0	0	0	0	0	0	0	0	0	0	0	0	0	0	0	0	0	0	0	0	0
TCGA-CZ-5459-01	0	0	0	0	0	0	0	0	0	0	0	0	0	0	0	0	0	0	0	0	0	0	0	0	0	0	0	0	0	0	0	0	0	0	0	0	0	0	0	0	0	0	0	0	0	0	0	0	0
TCGA-BP-4972-01	0	0	0	0	0	0	0	0	0	0	0	0	0	0	0	0	0	0	0	0	0	0	0	0	0	0	0	0	0	0	0	0	0	0	0	0	0	0	0	0	0	0	0	0	0	0	0	0	0
TCGA-CJ-4903-01	0	0	0	0	0	0	0	0	0	0	0	0	0	0	0	0	0	0	0	0	0	0	0	0	0	0	0	0	0	0	0	0	0	0	0	0	0	0	0	0	0	0	0	0	0	0	0	0	0
TCGA-B8-5551-01	0	0	0	0	0	0	0	0	0	0	0	0	0	0	0	0	0	0	0	0	0	0	0	0	0	0	0	0	0	0	0	0	0	0	0	0	0	0	0	0	0	0	0	0	0	0	0	0	0
TCGA-B0-5099-01	0	0	0	0	0	0	0	0	0	0	0	0	0	0	0	0	0	0	0	0	0	0	0	0	0	0	0	0	0	0	0	0	0	0	0	0	0	0	0	0	0	0	0	0	0	0	0	0	0
TCGA-CJ-5681-01	0	0	0	0	0	0	0.213705	0	0	0	0	0	0	0	0	0	0	0	0	0	0	0	0	0	0	0	0	0	0	0	0	0	0	0	0	0	0	0	0	0	0	0	0	0	0	0	0	0	0
TCGA-64-5778-01	0	0	0	0	0	0	0	0	0	0	0	0	0	0	0	0	0	0	0	0	0	0	0	0	0	0	0	0	0	0	0	0.268535	0	0	1.61354	0	0	0	0	0	0	0	0	0	0	0	0	0	0
TCGA-05-4410-01	0	1.27701	0	0	0	0	0.213705	0	0	0	0	0	0	0	0.434594	0	0	0	0	0	0	0	0	0	0	0	0	0	0	0	0	0	0	0	0	0	0	0	0.433463	0	0	0	0	0	0	0	0	0	0.983825
TCGA-50-5049-01	0	1.27701	0	0	0	0	0	0	0	0	0	0	0	0	0	0	0	0	0	0	0	0	0	0	0	0	0	0	0	0	0	0	0	0	0	0	0	0	0	0	0	0	0	0	0	0	0	0	0
TCGA-35-3615-01	0	0	0	0	0	0	0	0	0	0	0	0	0	0	0	0	0	0	0	0	0	0	0	0	0	0	0	0	0	0	0	0	0	0	0	0	0	0	0	0	0	0	0	0	0	0	0	0	0
TCGA-91-6831-01	0	0	0	0	0.691563	0	0	0	0	0	0	0	0	0	0	0	0	0	0	0	0	0	0	0	0	0	0	0	0	0	0	0	0	0	0	0	0	0	0.433463	0.101041	0	0	0	0	0	0	0	0	0
TCGA-55-1596-01	0	0	0	0	0	2.10346	0	0	0	0	0	0	0	0	0	0	0	0	0	0	0	0	0	0	0	0	0	0	0	0	0	0	0	0	0	0	0	0	0	0	0	0	0	0	0	0	0	0	0
TCGA-50-5933-01	0	0	0	0	0	0	0	0	0	0	0	0	0	0	0	0	0	0	0	0	0	0	0	0	0	0	0	0	0	0	0	0	0	0	0	0	0	0	0	0	0	0	0	0	0	0	0	0	0
TCGA-44-3918-01	0	0	0.648508	0	0	0	0	0.414079	0	0	0	0	0	0	0.434594	0	0	0	0	0	0	0	0	0	0	0	0	0	0	0	0	0	0	0	0	2.39808	0	0	0.433463	0	0.277039	0	0	0	0	0	0	0	0
TCGA-38-4632-01	0	0	0	0	0	0	0	0	0	0	0	0	0	0	0	0	0	0	0	0	0	0	0	0	0	0	0	0	0	0	0	0	0	0	0	0	0	0	0	0	0.13852	0	0	0	0	0	0	0	0
TCGA-05-4430-01	0	0	0	0	0	0	0	0	0	0	0	0	0	0	0	0	0	0	0	0	0	0	0	0	0	0	0	0	0	0	0	0	0	0	0	0	0	0	0	0	0	0	0	0	0	0	0	0	0
TCGA-05-4396-01	0	0	0	0	0	0	0	0.414079	0	0	0	0	0	0	0	0	0	0	0	0	0	0	0	0	0	0	0	0	0	0	0	0	0	0	0	0	0	0	0	0.101041	0	0	0	0	0	0	0	0	0
TCGA-38-4625-01	0	0	0	0	0	0	0	0	0	0	0	0	0	0	0	0	0	0	0	0	0	0	0	0	0	6.03453	0	0	0	0	0	0	0	0	0	0	0	0	0	0.101041	0	0	0	0	0	0	0	0	0
TCGA-35-4123-01	0	0	0	0	0	0	0	0	0	0	0	0	0	0	0	0	0	0	0	0	0	0	0	0	0	0	0	0	0	0	0	0	0	0	0	0	0	0	0	0	0	0	0	0	0	0	0	0	0
TCGA-64-5775-01	0	0	0	0	0	0	0	0	0	0	0	0.218079	0	0	0	0	0	0	0	0	0	0	0	0	0	0	0	0	0.629784	0	0.478668	0	0	0	0	0	0	0	0	0	0	0	0	0	0	0	0	0	0
TCGA-49-6744-01	0	0	0	0	0	0	0	0	0	0	0	0	0	0	0	0	0	0	0	0	0	0	0	0	0	0	0	0	0	0	0	0	0	0	0	0	0	0	0	0	0	0	0	0	0	0	0	0	0
TCGA-91-6828-01	0	0	0	0	0	0	0	0	0	0	0	0	0	0	0	0	0	0	0	0	0	0	0	0	0	0	0	0	0	0	0	0	0	0	0	0	0	0	0	0	0	0	0	0	0	0	0	0	0
TCGA-91-6835-01	0	0	0	0	0	0	0	0	0	0	0	0	0	0	0	0	0	0	0	0	0	0	0	0	0	0	0	0	0	0	0	0	0	0	0	0	0	0	0	0	0	0	0	0	0	0	0	0	0.327942
TCGA-55-A490-01	0	0	0	0	0	0	0	0	0	0	0	0	0	0	0	0	0	0	0	0	0	0	0	0	0	0	0	0	0	0	1.19667	0	0	0	0	0	0	0	0	0	0	1.24844	0	0	0	0	0	0	0
TCGA-49-4487-01	0	0	0	0	0	0	0	0	0	0	0	0	0	0	0	0	0	0	0	0	0	0	0	0	0	0	0	0	0	0	0	0	0	0	0	0	0	0	0	0	0	0	0	0	0	0	0	0	0
TCGA-55-6642-01	0	0	0	0	0	0	0	0	0	0	0	0.436157	0	0	0	0	0	0	0	0	0	0	0	0	0	0	0	0	0	0	0	0	0	0	0	0	0	0	0	0	0	0	0	0	0	0	0	0	0
TCGA-49-4486-01	0	0	0	0	0	0	0	0	0	0	0	0	0	0	0	0	0	0	0	0	0	0	0	0	0	0	0	0	0	0	0	0	0	0	0	0	0	0	0	0	0	0	0	0	0	0	0	0	0
TCGA-49-4488-01	0	0	0	0	0	0	0	0.414079	0	0	0	0	0	0	0	0	0	0	0	0	0	0	0	0	0	0	0	0	0	0	0	0	0	0	0	0	0	0	0	0	0	0	0	0	0	0	0	0	0
TCGA-55-5899-01	0	0	0	0	0	0	0	0	0.117206	0	0	0	0	0	0	0	0	0	0	0	0	0	0	0	0	0	0	0	0	0	0	0	0	0	0	0	0	0	0	0	0.13852	0	0	0	0	0	0	0	0
TCGA-D5-6534-01	0	0	0	0	0	0	0	0	0	0	0	0	0	0	0.434594	0	0	0	0	0	0	0	0	0	0	0	0	0	0	0	0	0	0	0	0	0	0	0	0	0	0	0	0	0	0	0.451671	0	0	0
TCGA-NH-A8F7-01	0	0	0	0	0	0	0	0	0.234412	0	0	0	0	0	0	0	0	0	0	0	0	0	0	0	0	0	0	0	0	0	0	0	0	0	0	0	0	0	0	0	0	0	0	0	0	0	0	0	0
TCGA-67-4679-01	1.75901	0	0	0	0	0	0	0	0	0	0	0	0	0	0	0	0	0	0	0	0	0	0	0	0	0	0	0	0	0	0	0	0	0	0	0	0.426257	0	0	0	0	0	0	0	0	0	0	0	0
TCGA-64-5779-01	0	0	0	0	0	0	0	0	0	0	0	0	0	0	0	0	0	0	0	0	0	0	0	0	0	0	0	0	0	0	0	0	0	0	0	0	0	0	0	0	0.13852	0	0	0	0	0	0	0	0
TCGA-73-4659-01	0	0	0	0	0	0	0	0	0.117206	0	0	0.218079	0	0	0	0	0	0	0	0	0	0	0	0	0	0	0	0	0	0	0	0	0	0	0	0	0	0	0	0	0	0	0	0	0	0	0	0	0
TCGA-73-4677-01	0	0	0	0	0	0.701155	0	0	0	0	0	0	0	0	0	0	0	0	0	0	0	0	0	0	0	0	0	0	0	0	0	0	0	0	0	0	0	0	0	0	0	0	0	0	0	0	0.761035	0	0
TCGA-44-2656-01	0	0	0.648508	0	0	0	0.213705	0	0	0	0	0	0	0	0	0	0	0	0	0	0	0	0	0	0	0	0	0	0	0	0	0	0	0	0	0	0	0	0	0	0	0	0	0	0	0.451671	0	0	0
TCGA-44-6778-01	0	0	0	0	0	0	0	0	0	0	0	0	0	0	0	0	0	0	0	0	0	0	0	0	0	0	0	0	0	0	0	0	0	0	0	0	0	0	0	0	0	0	0	0	0	0.451671	0	0	0
TCGA-55-1592-01	0	0	0	0	0	0	0.213705	0	0	0	0	0	0	0	0	0	0	0	0	0	0	0	0	0	0	0	0	0	0	0	0	0	0	0	0	0	0	0	0	0.101041	0	0	0	0	0	0	0	0	0
TCGA-05-4250-01	0	0	0	0	0	0	0	0	0	0	0	0	0	0	0	0	0	0	0	0	0	0	0	0	0	0	0	0	0	0	0	0	0	0.136444	0	0	0	0.429	0	0	0	0	1.28205	0	0	0	0.761035	0	0
TCGA-67-3773-01	0	0	0	0	0	0	0	0	0	0	0	0	0	0	0	0	0	0	0	0	0	0	0	0	0	0	0	0	0	0	0	0	0	0	0	0	0	0	0	0	0	0	0	0	0	0	0	0	0
TCGA-64-1676-01	0	0	0	0	0	0	0	0	0	0.549149	0	0	0	0	0	0	0	0	0	0	0	0	0	0	0	0	0	0	0	0	0	0	0	0	0	0	0	0	0	0	0	0	0	0	0	0	0	0	0
TCGA-05-4403-01	0	0	0	0	0	0	0	0	0	0	0	0	0	0	0	0	0	0	0	0	0	0	0	0	0	0	0	0	0	0	0	0	0	0	0	0	0	0	0	0	0	0	0	0	0	0	0	0	0
TCGA-50-5941-01	0	0	0	0	0	0	0	0	0	0	0	0	0	0	0	0	0	0	0	0	0	0	0	0	0	0	0	0	0	0	0	0	0	0	0	0	0	0	0	0	0	0	0	0	0	0	0	0	0
TCGA-44-3398-01	0	0	0	0	0	0	0	0.414079	0	0	0	0	0	0	0	0	0	0	0	0	0	0	0	0	0	0	0	0	0	0	0	0	0	0	0	0	0	0	0	0	0	0	0	0	0	0	0	0	0
TCGA-91-6829-01	0	0	0	0	0	0	0	0	0	0	0	0	0	0	0	0	0	0	0	0	0	0	0	0	0	0	0	0	0	0	0	0	0	0	0	0	0	0	0	0.101041	0	0	0	0	0	0	0	0	0
TCGA-44-6777-01	0	0	0	0	0	0	0.213705	0	0	0	0	0	0	0	0	0	0	0	0	0	0	0	0	0	0	0	0	0	0	0	0	0	0	0	0	0	0	0	0	0	0	0	0	0	0	0	0	0	0
TCGA-AG-3742-01	0	0	0	0	0	0	0	0	0.234412	0	0	0	0	0	0	0	0	0	0	0	0	0	0	0	0	0	0	0	0	0	0	0	0	0	0	0	0	0	0	0	0	0	0	0	0	0	0	0	0
TCGA-55-6712-01	0	0	0	0	0	0	0	0	0	0	0	0	0	0	0	0	0	0	0	0	0	0	0	0	0	0	0	0	0	0	0	0	0	0	0	0	0	0	0	0	0	0	0	0	0	0	0	0	0
TCGA-67-3771-01	0	0	0	0	0	0	0	0	0	0	1.68584	0	0	0	0	0.367512	2.25225	0	0	0	0	0	0	0	0	8.04603	0	0	0	0	0	0	0	0	0	0	0.426257	0	0	0	0	0	0	0	0	0	0	0	0
TCGA-05-4395-01	0	0	0	0	0	0	0	0	0	0	0	0	0	0	0	0	0	0	0	0	0	0	0	0	0	0	0	0	0	0	0	0	0	0	0	0	0	0.429	0	0	0	0	0	0	0	0	0	0	0
TCGA-05-5423-01	0	0	0	0	0	0	0	0	0	0	0	0	0	0	0	0	0	0	0	0	0	0	0	0	0	0	0	0	0	0	0	0	0	0	0	0	0	0	0	0	0	0	0	0	0	0	0	0	0.655883
TCGA-75-5126-01	0	0	0	0	0	0	0	0	0	0	0	0	0	0	0	0	0	0	0	0	0	0	0	0	0	0	0	0	0	0.323939	0	0	0	0	0	0	0	0	0	0	0	0	0	0	0	0	0	0	0
TCGA-50-6594-01	0	0	0	0	0	0	0	0	0	0	0	0	0	0	0.434594	0	0	0	0	0	0	0	0	0	0	0	0	0	0	0	0	0	0	0	0	0	0	0	0	0.101041	0.13852	0	0	0	0	0	0	0	0
TCGA-73-4676-01	0	0	0	0	0	0	0	0	0	0	0	0	0	0	0	0	0	0	0	0	0	0	0	0	0	0	0	0	0	0	0	0	0	0	0	0	0	0	0	0	0	0	0	0	0	0	0	0	0
TCGA-22-4595-01	0	0	0	0	0	0	0	0	0	0	0	0	0	0	0	0	0	0	0	0	0	0	0	0	0	0	0	0	0	0	0	0	0	0	0	0	0	0	0	0	0	0	0	0	0	0	0	0	0
TCGA-49-4506-01	0	0	0	0	0	0	0	0	0	0	0	0	0	0	0	0	0	0	0	0	0	0	0	0	0	0	0	0	0	0	0	0	0	0	0	0	0	0	0	0	0	0	0	0	0	0	0	0	0
TCGA-49-4494-01	0	0	0	0	0	0	0	0	0	0	0	0	0	0	0	0	0	0	0	0	0	0	0	0	0	0	0	0	0	0	0.478668	0	0	0	0	0	0	0	0	0	0	0	0	0	0	0	0	0	0.655883
TCGA-50-5051-01	0	0	0	0	0	0	0	0	0	0	0	0	0	0	0	0	0	0	0	0	0	0	0	0	0	0	0	0	0	0	0	0	0	0	0	0	0	0	0	0	0	0	0	0	0	0	0	0	0
TCGA-49-6767-01	0	0	0	0	0	0	0	0.414079	0	0	0	0	0	0	0	0	0	0	0	0	0	0	0	0	0	0	0	0	0	0	0	0	0	0	0	0	0	0	0	0	0	0	0	0	0	0	0	0	0
TCGA-44-2657-01	0	0	0	0	0	0	0	0	0	0.549149	0	0	0	0	0	0	0	0	0	0	0	0	0	0	0	0	0	0	0	0	0	0	0	0	0	0	0	0	0	0	0	0	0	0	0	0	0	0	0.327942
TCGA-05-4417-01	0	0	0	0	0	2.10346	0	0	0	0	0	0.218079	0	0	0	0	0	0	0	0	0	0	0	0	0	0	0	0	0	0	0	0	0	0	0	0	0	0	0	0	0	0	0	0	0	0	0	0	0
TCGA-B1-5398-01	0	0	0	0	0	0	0	0	0	0	0	0	0	0	0.434594	0	0	0	0	0	0	0	0	0	0	0	0	0	0	0	0	0	0	0	0	0	0	0	0	0	0	0	0	0	0	0	0	0	0
TCGA-05-4422-01	0	0	0	0	0	0	0	0	0	0	0	0	0	0	0	0	0	0	0	0	0	0	0	0	0	0	0	0	0	0	0	0	0	0	0	0	0.426257	0	0	0	0	0	0	0	0	0	0	0	0
TCGA-05-4389-01	0	0	0	0	0	0	0	0	0	0	0	0	0	0	0.434594	0	0	0	0	0	0	0	0	0	0	0	0	0	0	0	0	0	0	0	0	0	0.426257	0	0	0	0	0	0	0	0	0	0	0	0
TCGA-67-6217-01	0	0	0	0	0	0	0	0	0	0	0	0	0	0	0	0	0	0	0	0	0	0	0	0	0	0	0	0	0	0	0	0	0	0	0	0	0	0	0	0	0	0	0	0	0	0	0	0	0.327942
TCGA-75-6206-01	0	0	0	0	0	0	0	0	0	0	0	0	0	0	0	0	0	0	0	0	0	0	0	0	0	0	0	0	0	0	0	0	0	0	0	0	0	0	0	0	0	0	0	0	0	0	0	0	0
TCGA-73-4670-01	0	0	0	0	0	0	0	0	0	0	0	0	0	0	0	0	0	0	0	0	0	0	0	0	0	0	0	0	0	0	0	0	0	0	0	0	0	0	0	0	0	0	0	0	0	0	0	0	0
TCGA-44-6779-01	0	0	0	0	0	0	0	0	0	0	0	0	0	0	0	0	0	0	0	0	0	0	0	0	0	0	0	0	0	0	0	0	0	0	0	0	0	0	0	0	0	0	0	0	0	0	0	0	0
TCGA-05-4432-01	0	0	0	0	0	0	0.213705	0	0	0	0	0	0	0.394945	0	0	0	0	0	0	0	0	0	0	0	8.04603	0	0	0	0	0	0	0	0	0	0	0	0	0	0	0	0	0	0	0	0	0	0	0
TCGA-73-4668-01	0	0	0	0	0	0	0	0	0	0	0	0	0	0	0	0	0	0	0	0	0	0	1.01937	0	0	0	0	0	0	0	0.478668	0.53707	0	0	0	0	0	0	0	0	0	0	0	0	0	0	0	0	0
TCGA-35-4122-01	0	0	0	0	0	0	0	0	0	0	0	0	0	0	0	0	0	0	0	0	0	0	0	0	0	0	0	0	0	0	0	0	0	0	0	0	0	0	0	0	0	0	0	0	0	0	0	0	0
TCGA-49-4505-01	0	0	0	0	0	0	0	0	0	0	0	0	0	0	0	0	0	0	0	0	0	0	0	0	0	6.03453	0	0	0	0	0	0	0	0	0	0	0	0.429	0	0	0.277039	0	0	0	0	0	0	0	0
TCGA-34-5231-01	0	0	0	0	0	0	0	0	0	0	0	0	0	0	0	0	0	0	0	0	0	0	0	0	0	8.04603	0	0	0	0	0	0	0	0	0	0	0	0	0	0	0	1.24844	0	0	0	0	0	0	0
TCGA-44-6774-01	0	0	0	0	0	0	0	0.414079	0	0	0	0	0	0	0.434594	0	0	0	0	0	0	0	0	0	0	0	0	0	0	0	0	0	0	0	0	0	0	0	0	0.101041	0	0	0	0	0	0	0	0	0
TCGA-50-5942-01	0	0	0	0	0	0	0	0	0	0	0	0	0	0	0.434594	0	0	0	0	0	0	0	0	0	0	0	0	0	0	0	0	0	0	0	0	0	0	0	0	0	0	0	0	0	0	0	0	0	0
TCGA-05-4415-01	0	0	0	0	0	0	0	0	0	0	0	0	0	0	0	0	0	0	0	0	0	0	0	0	0	0	0	0	0	0	0.478668	0	0	0	0	0	0	0	0	0	0	0	0	0	0	0	0	0	0
TCGA-05-4418-01	0	0	0	0	0	0	0	0	0	0	0	0	0	0.394945	0	0	0	0	0	0	0	0	0	0	0	0	0	0	0	0	0.478668	0	0	0	0	0	0	0	0	0	0.13852	0	0	0	0	0	0	0	0
TCGA-05-5428-01	0	0	0	0	0	0	0	0	0	0	0	0	0	0	0.434594	0	0	0	0	0	0	0	0	0	0	0	0	0	0	0.323939	0	0	0	0	0	0	0	0	0	0	0	0	0	0	0	0	0	0	0
TCGA-49-4507-01	0	0	0	0	0	0	0	0	0.117206	0	0	0.218079	0	0	0	0	0	0	0	0	0	0	0	0	0	0	0	0	0	0	0	0	0	0	0	0	0	0	0	0	0	0	0	0	0	0	0	0	0
TCGA-55-A494-01	0	0	0	0	0	0	0	0	0	0	0	0	0	0	0	0	0	0	0	0	0	0	0	0	0	0	0	0	0	0	0	0	0	0	0	0	0	0	0	0	0	0	0	0	0	0	0	0	0
TCGA-55-1594-01	0	0	0	0	0	0	0	0	0	0	0	0	0	0	0	0	0	0	0	0	0	0	0	0	0	8.04603	0	0	0	0	0	0	0	0	0	0	0	0	0	0	0	0	0	0	0	0	0	0	0
TCGA-50-6592-01	0	0	0	0	0	2.10346	0	0	0	0	0	0	0	0	0	0	0	0	0	0	0	0	0	0	0	0	0	0	0	0	0	0	0	0	0	0	0	0	0	0	0	0	0	0	0	0	0	0	0
TCGA-EE-A2GB-06	0	0	0	0	0	0	0	0	0	0	0	0	0	0	0	0	0	0	0	0	0	0	0	0	0	0	0	0	0	0	0	0	0	0	0	0	0	0	0	0	0	0	0	0	0	0	0	0	0
TCGA-75-6205-01	0	0	0	0	0	0	0	0	0	0	0	0	0	0	0	0	0	0	0	0	0	0	0	0	0	0	0	0	0	0	0	0	0	0	0	0	0	0	0	0	0	0	0	0	0	0	0	0	0
TCGA-35-5375-01	0	0	0	0	0	0	0	0	0	0	0	0	0	0	0	0	0	0	0	0	0	0	2.03874	0	0	0	0	0	0	0	0	0	0	0	0	0	0	0	0	0	0	0	0	0	0	0	0	0	0
TCGA-44-2666-01	0	0	0	0	0	0	0	0	0	0	0	0	0	0	0.434594	0	0	0	0	0	0	0	0	0	0	0	0	0	0	0	0	0	0	0	0	0	0	0	0	0	0	0	0	0	0	0	0	0	0
TCGA-38-4626-01	0	0	0	0	0	0	0.213705	0	0	0	0	0	0	0	0	0	0	0	0	0	0	0	0	0	0	0	0	0	0	0	0	0	0	0	0	0	0	0	0	0	0	0	0	0	0	0	0	0	0
TCGA-BC-A5W4-01	0	0	0	0	0	0	0	0	0	0	0	0	0	0	0	0	0	0	0	0	0	0	0	0	0	0	0	0	0	0	0	0	0	0	0	0	0.426257	0	0	0	0	0	0	0	0	0	0	0	0
TCGA-49-6745-01	0	0	0	0	0	0	0	0	0	0	0	0	0	0	0	0	0	0	0	0	0	0	0	0	0	0	0	0	0	0	0	0	0	0	0	0	0	0	0	0	0	0	0	0	0	0	0	0	0
TCGA-86-8073-01	0	0	0	0	0	0	0	0.414079	0	0	0	0	0	0	0	0.735024	0	0	0	0	0	0	0	0	0	0	0	0	0	0	0	0	0	0	0	0	0	0	0	0.101041	0	0	0	0	0	0	0	0	0
TCGA-64-5815-01	0	0	0	0	0	0	0	0	0	0	0	0.218079	0	0	0	0	0	0	0	0	0	0	0	0	0	0	0	0	0	0	0	0	0	0	0	0	0	0	0	0	0	0	0	0	0	0.451671	0	0	0
TCGA-05-4434-01	0	0	0	0	0	0	0	0	0	0	0	0	0	0	0	0	0	0	0	0	0	0	0	0	0	0	0	0	0	0	0	0	0	0	0	0	0	0	0	0	0	0	0	0	0	0	0	0	0
TCGA-BR-4370-01	0	0	0	0	0	0	0	0	0	0	0	0	0	0	0	0	0	0	0	0	0	0	0	0	0	0	0	0	0	0	0	0	0	0	0	0	0	0	0	0	0	0	0	0	0	0	0	0	0
TCGA-67-3774-01	0	0	0	0	0	0	0	0	0	0	0	0	0	0	0	0	0	0	0	0	0	0	0	0	0	0	0	0	0	0	0	0	0	0	0	0	0	0	0	0	0	0	0	0	0	0	0	0	0
TCGA-75-5125-01	0	0	0	0	0	0	0	0	0	0	0	0	0	0	0	0	0	0	0	0	0	0	0	0	0	0	0	0	0	0	0	0	0	0	0	0	0	0	0	0	0.277039	0	0	0	0	0	0	0	0
TCGA-55-6543-01	0	0	0	0	0	0	0	0	0	0	0	0	0	0	0	0	0	0	0	0	0	0	0	0	0	0	0	0	0	0	0	0	0	0	0	0	0	0	0	0	0	0	0	0	0	0.451671	0	0	0
TCGA-AD-5900-01	0	0	0	0	0	0	0	0	0.117206	0	0.842922	0	0.38625	0.789889	0.434594	0	0	0	0	0	0	0	0	0	0	0	0	0	0	0	0	0	0	0.136444	0	0	0	0	0	0.101041	0.277039	0	0	0	0	0	0	0	0
TCGA-44-2655-01	0	0	0	0	0	0	0	0	0	0	0	0	0	0	0	0	0	0	0	0	0	0	0	0	0	0	0	0	0	0	0	0	0	0	0	0	0	0	0	0	0	0	0	0	0	0	0	0	0
TCGA-FS-A1ZZ-06	0	0	0	0	0	0	0	0.414079	0	0	0	0	0	0	0.434594	0	0	0	0	0	0	0	0	0	0	0	0	0	0	0	0.239334	0.53707	0	0	0	0	0	0	0	0	0	0	0	0	0	0	0	0	0
TCGA-44-5643-01	0	0	0	0	0	0	0	0	0	0	0	0	0	0	0	0	0	0	0	0	0	0	0	0	0	8.04603	0	0	0	0	0	0	0	0	0	0	0	0	0	0	0	0	0	0	0	0	0	0	0
TCGA-67-6215-01	0	0	0	0	0	0	0	0	0	0	0	0.218079	0	0	0	0	0	0	0	0	0	0	0	0	0	0	0	0	0	0	0	0	0	0	0	0	0	0	0	0	0	0	0	0	0	0	0	0	0
TCGA-50-6591-01	0	0	0	0	0	0	0	0	0	0	0	0	0	0	0	0	0	0	0	0	0	0	0	0	0	0	0	0	0	0	0	0	0	0	0	0	0	0	0	0	0	0	0	0	0	0	0	0	0.655883
TCGA-46-3769-01	0	0	0	0	0	0	0	0	0	0	0	0	0	0	0	0	0	0	0	0	0	0	0	0	0	0	0	0	0	0	0	0	0	0	0	0	0	0	0	0	0	0	0	0	0	0	0	0	0.655883
TCGA-22-4599-01	0	0	0	0	0	0	0	0	0	0	0	0	0	0	0	0	0	0	0	0	0	0	0	0	0	8.04603	0	0	0	0.323939	0.478668	0	0	0	0	0	0	0	0	0	0	0	0	0	0	0	0	0	0
TCGA-66-2771-01	0	0	0	0	0	0	0	0	0	0	0	0	0	0	0	0	0	0	0	0	0	0	0	0	0	0	0	0	0	0	0	0	0	0	1.61354	0	0	0	0	0	0	0	0	0	0	0	0	0	0
TCGA-33-4566-01	0	0	0	0	0	0	0	0	0	0	0	0.218079	0	0	0	0.367512	0	0	0	0	0	0	0	0	0	0	0	0	0	0	0.239334	0	0	0	0	0	0	0	0	0	0.13852	0	0	0	0	0.451671	0	0	0
TCGA-56-6546-01	0	0	0	0	0	0	0	0	0	0	0	0	0	0	0	0	0	0	0	0	0	0	0	0	0	0	0	0	0	0	0	0	0	0	0	0	0	0	0	0	0	0	0	0	0	0	0	0	0
TCGA-37-4133-01	0	0	0	0	0	0	0	0	0	0	0	0	0	0	0	0	0	0	0	0	0	0	0	0	0	0	0	0	0	0	0	0	0	0	0	0	0	0	0	0	0	0	0	0	0	0	0	0	0
TCGA-63-5131-01	0	0	0	0	0	0	0	0	0	0	0	0	0	0	0	0	0	0	0	0	0	0	0	0	0	0	0	0	0.629784	0.323939	0	0	0	0	0	0	0	0	0	0	0	1.24844	0	0	0	0	0	0	0
TCGA-18-3421-01	0	0	0	0	0	0	0	0	0	0	0	0	0	0	0	0	0	0	0	0	0	0	0	0	0	0	0	0	0	0	0	0	0	0	0	0	0.426257	0	0	0	0.13852	0	0	0	0	0	0	0	0
TCGA-22-5472-01	0	0	0	0	0	0	0	0	0	0	0	0	0	0	0	0	0	0	0	0	0	0	0	0	0	0	0	0	0	0	0	0	0	0	0	0	0	0	0	0	0	0	0	0	0	0	0	0	0
TCGA-66-2778-01	0	0	0	0	0	0	0	0	0	0	0	0	0	0	0	0	0	0	0	0	0	0	0	0	0	0	0	0	0	0	0	0	0	0	0	0	0	0	0	0	0	0	0	0	0	0	0	0	0
TCGA-22-4593-01	0	0	0	0	0	0	0	0	0	0	0	0	0	0	0	0	0	0	0	0	0	0	0	0	0	6.03453	0	0	0	0	0	0	0	0	0	0	0	0	0	0	0	0	0	0	0	0	0	0	0
TCGA-37-3789-01	0	0	0	0	0	0	0	0	0	0	0	0	0	0	0	0	0	0	0	0	0	0	0	0	0	0	0	0	0	0	0	0	0	0	0	0	0	0	0	0.101041	0	0	0	0	0	0	0	0	0
TCGA-46-3768-01	0	0	0	0	0	0	0	0	0	0	0	0	0	0	0	0	0	0	0	0	0	0	0	0	0	0	0	0	0	0	0	0	0	0	0	0	0	0	0	0	0	0	0	0	0	0	0	0	0
TCGA-22-4601-01	0	0	0	0	0	0	0	0	0	0	0	0	0	0	0	0	0	0	0	0	0	0	0	0	0	0	0	0	0	0	0	0	0	0	0	0	0	0	0	0	0	0	0	0	0	0	0	0	0.327942
TCGA-39-5037-01	0	0	0	0	0	0	0	0	0	0	0	0	0	0	0	0	0	0	0	0	0	0	0	0	0	0	0	0	0	0	0	0	0	0	0	0	0	0	0	0	0	0	0	0	0	0	0	0	0
TCGA-66-2767-01	0	0	0	0	0	0	0	0	0	0	0	0	0	0	0	0	0	0	0	0	0	0	0	0	0	0	0	0	0	0	0	0	0	0	0	0	0	0	0	0	0	0	0	0	0	0	0	0	0
TCGA-37-5819-01	0	0	0	0	0	0	0	0	0	0	0	0	0	0	0	0	0	0	0	0	0	0	0	0	0	0	0	0	0	0	0.478668	0	0	0	0	0	0	0	0	0.202081	0	0	0	0	0	0	0	0	0
TCGA-43-6143-01	0	0	0	0	0	0	0	0	0	0	0	0	0	0	0	0	0	0	0	0	0	0	0	0	0	0	0	0	0	0	0	0	0	0	0	0	0	0	0	0	0	1.24844	0	0	0	0	0	0	0
TCGA-18-3417-01	0	0	0	0	0	0	0	0	0	0	0	0.218079	0	0	0	0	0	0	0	0	0	0	0	0	0	0	0	0	0	0	0	0	0	0	0	0	0	0	0	0	0	0	0	0	0	0	0	0	0
TCGA-56-1622-01	0	0	0	0	0	0	0	0	0	0	0	0	0	0	0	0	0	0	0	0	0	0	0	0	0	0	0	0	0	0	0	0	0	0	0	0	0	0	0	0	0.277039	0	0	0	0	0	0	0	0
TCGA-66-2781-01	0	0	0	0	0	0	0	0	0	0	0	0	0	0	0	0	0	0	0	0	0	0	0	0	0	0	0	0	0	0	0	0	0	0	0	0	0	0	0	0	0	0	0	0	0	0	0	0	0
TCGA-22-5474-01	0	0	0	0	0	0	0	0	0	0	0	0	0	0	0	0	0	0	0	0	0	0	0	0	0	0	0	0	0	0	0	0	0	0	0	0	0	0	0	0	0	0	0	0	0	0	0	0	0
TCGA-22-5473-01	0	0	0	0	0	0	0	0	0	0	0	0	0	0	0	0	0	0	0	0	0	0	0	0	0	0	0	0	0	0	0	0	0	0	0	0	0	0	0	0	0	0	0	0	0	0	0.761035	0	0
TCGA-60-2713-01	0	0	0	0	0	0	0	0	0	0	0	0	0	0	0	0	0	0	0	0	0	0	0	0	0	0	0	0	0	0	0	0	0	0	0	0	0	0	0	0	0.277039	0	0	0	0	0	0	0	0
TCGA-85-6561-01	0	0	0	0	0	2.10346	0	0	0	0	0	0	0	0	0	0	0	0	0	0	0	0	0	0	0	0	0	0	0	0	0	0	0	0.136444	0	0	0	0	0.433463	0.101041	0	0	0	0	0	0	0	0	0
TCGA-66-2792-01	0	0	0	0	0	0	0	0	0	0	0	0	0	0	0	0	0	0	0	0	0	0	0	0	0	8.04603	0	0	0	0	0	0	0	0	0	0	0	0	0	0	0	0	0	0	0	0	0	0	0
TCGA-66-2788-01	0	0	0	0	0	0	0	0	0	0	0	0	0	0	0	0	0	0	0	0	0	0	0	0	0	0	0	0	0	0	0.239334	0	0	0	0	0	0	0	0	0	0	0	0	0	0	0	0	0	0
TCGA-43-5668-01	0	0	0.648508	0	0	0	0	0.414079	0	0	0	0	0	0	0	0	0	0	0	0	0	0	0	0	0	0	0	0	0	0	0	0	0	0.136444	0	0	0	0	0	0	0.13852	0	0	0	0	0	0	0	0
TCGA-46-3767-01	0	1.27701	0	0.693001	0	0	0	0	0	0	0	0	0	0	0	0	0	0	0	0	0	0	0	0	0	0	0	0	0	0	0	0	0	0	0	0	0	0.429	0	0	0	0	0	0	0	0	0	0	0
TCGA-60-2707-01	0	0	0	0	0	0	0	0	0	0	0	0	0	0	0	0	0	0	0	0	0	0	0	0	0	0	0	0	0	0	0	0	0	0	0	0	0	0.429	0	0	0	0	0	0	0	0	0	0	0
TCGA-46-6026-01	0	0	0	0	0	0	0	0	0	0	0	0	0	0	0	0.367512	0	0	0	0	0	0	0	0	0	0	0	0	0	0	0	0	0	0	0	0	0	0	0	0	0	0	0	0	0	0	0	0	0
TCGA-66-2768-01	0	0	0	0	0	0	0	0	0	0	0	0	0	0	0	0	0	0	0	0	0	0	0	0	0	0	0	0	0	0	0	0	0	0	0	0	0	0	0	0	0	0	0	0	0	0	0	0	0
TCGA-66-2758-01	0	0	0	0	0	0	0	0	0	0	0	0	0	0	0	0	0	0	0	0	0	0	0	0	0	0	0	0	0	0	0	0	0	0	0	0	0	0	0	0	0	0	0	0	0	0	0	0	0
TCGA-66-2727-01	0	0	0	0	0	0	0	0	0.117206	0	0	0	0	0	0	0	0	0	0	0	0	0	0	0	0	0	0	0	0	0	0	0	0	0	0	0	0	0	0	0	0	0	0	0	0	0	0	0	0
TCGA-22-5477-01	0	0	0	0	0	0	0	0	0	0	0	0	0	0	0	0	0	0	0	0	0	0	0	0	0	8.04603	0	0	0	0	0	0	0	0	0	0	0	0	0	0	0	0	0	0	0	0	0	0	0
TCGA-39-5030-01	0	0	0	0	0	0	0	0	0.117206	0.549149	0	0	0	0	0	0	0	0	0	0	0	0	0	0	0	0	0	1.97239	0	0	0	0	0	0	0	0	0	0	0	0	0	0	0	0	0	0	0	0	0
TCGA-43-6771-01	0	0	0	0	0	0	0	0	0	0	0	0	0	0	0	0	0	0	0	0	0	0	0	0	0	0	0	0	0	0	0	0	0	0	0	0	0	0	0	0	0	0	0	0	0	0	0	0	0
TCGA-18-3411-01	0	0	0	0	0	0	0	0	0	0	0	0	0	0	0	0	0	0	0	0	0	0	0	0	0	0	0	0	0	0	0	0	0	0.136444	0	0	0	0	0	0	0	0	0	0	0	0	0	0	0
TCGA-39-5028-01	0	0	0	0	0	0	0	0	0	0	0	0	0	0	0	0	0	0	0	0	0	0	0	0	0	8.04603	0	0	0	0	0	0	0	0	0	0	0	0	0	0	0	0	0	0	0	0	0	0	0
TCGA-33-4582-01	0	0	0	0	0	0	0	0	0	0	0	0	0	0	0	0	0	0	0	0	0	0	0	0	0	0	0	0	0	0	0	0	0	0	0	0	0	0	0	0	0	0	0	0	0	0	0	0	0
TCGA-33-4533-01	0	0	0	0	0	0	0	0	0	0	0	0	0	0	0	0	0	0	0	0	0	0	0	0	0	0	0	0	0	0	0	0	0	0	0	0	0	0	0	0	0	0	0	0	0	0	0	0	0
TCGA-37-3783-01	0	0	0	0	0	0	0	0	0	0	0	0	0	0	0.434594	0	0	0	0	0	0	0	0	0	0	0	0	0	0	0.323939	0	0	0	0	0	0	0	0	0	0	0	0	0	0	0	0	0	0	0
TCGA-34-5927-01	0	0	0	0	0	0	0	0.414079	0	0	0	0	0	0	0	0	0	0	0	0	0	0	0	0	0	0	0	0	0	0	0	0	0	0	0	0	0	0	0	0	0	0	0	0	0	0	0	0	0
TCGA-66-2787-01	0	0	0	0	0	0	0	0	0	0	0	0	0	0	0	0	0	0	0	0	0	0	0	0	0	6.03453	0	0	0	0.323939	0	0	0	0	0	0	0	0	0	0	0	0	0	0	0	0	0	0	0
TCGA-34-5239-01	0	0	0	0	0	0	0	0	0	0	0	0	0	0	0	0	0	0	0	0	0	0	0	0	0	0	0	0	0	0	0	0	0	0	0	0	0	0	0	0	0	0	0	0	0	0	0	0	0
TCGA-66-2795-01	0	0	0.648508	0	0	0	0	0	0	0	0	0	0	0	0	0	0	0	0	0	0	0	0	0	0	0	0	0	0	0	0	0	0	0.136444	0	0	0	0	0	0.101041	0	0	0	0	0	0	0	0	0
TCGA-NJ-A4YI-01	0	0	0	0	0	0	0	0	0	0	0	0	0	0.394945	0	0	0	0	0	0	0	0	0	0	0	0	0	0	0	0	0	0	0	0	0	0	0	0	0	0	0	0	0	0	0	0	0	0	0
TCGA-21-1076-01	0	0	0	0	0	0	0	0	0	0	0	0	0	0	0	0	0	0	0	0	0	0	0	0	0	0	0	0	0	0	0	0	0	0	0	0	0	0	0	0	0	0	0	0	0	0	0	0	0
TCGA-39-5035-01	0	0	0	0	0	0	0	0	0	0	0	0	0	0	0	0	0	0	0	0	0	0	0	0	0	0	0	0	0	0	0	0	0	0	0	0	0	0	0	0	0	0	0	0	0	0	0	0	0
TCGA-18-3415-01	0	0	0	0	0	0	0	0	0	0	0	0	0	0	0	0	0	0	0	0	0	0	0	0	0	0	0	0	0	0	0	0	0	0	0	0	0	0	0	0	0	0	0	0	0	0	0	0	0
TCGA-21-5784-01	0	0	0	0	0	0	0	0	0	0	0	0	0	0	0	0	0	0	0	0	0	0	0	0	0	0	0	0	0	0	0.239334	0	0	0	0	0	0	0	0	0	0	0	0	0	0	0	0	0	0
TCGA-66-2766-01	0	0	0	0	0	0	0	0	0	0	0	0	0	0	0	0	0	0	0	0	0	0	0	0	0	0	0	0	0	0	0	0	0	0	0	0	0	0	0	0	0	0	0	0	0	0	0	0	0
TCGA-66-2789-01	0	0	0	0	0	0	0	0	0	0	0	0	0	0	0	0	0	0	0	0.81103	0	0	0	0	0	0	0	0	0	0	0	0	0	0	0	0	0	0	0	0	0	0	0	0	0	0	0	0	0
TCGA-66-2782-01	0	1.27701	0	0	0	0	0	0	0	0	0	0	0	0	0	0	0	0	0	0	0	0	0	0	0	0	0	0	0	0	0	0	0	0	0	0	0	0	0	0	0	0	0	0	0	0	0	0	0
TCGA-43-3394-01	0	0	0	0	0	0	0	0	0.117206	0	0	0	0	0	0	0	0	0	0	0	0	0	0	0	0	0	0	0	0	0	0	0	0	0	0	0	0	0	0	0	0	0	0	0	0	0	0	0	0
TCGA-33-4538-01	0	0	0	0	0	0	0	0	0	0	0	0	0	0	0	0	0	0	0	0	0	0	0	0	0	0	0	0	0	0	0	0	0	0	0	0	0	0	0	0	0	0	0	0	0	0	0	0	0
TCGA-21-1081-01	0	0	0	0	0	0	0	0	0	0	0	0	0	0	0	0	0	0	0	0	0	0	0	1.8743	0	0	0	0	0	0	0	0	0	0.272889	0	0	0	0	0	0	0	0	0	0	0	0	0	0	0
TCGA-21-5787-01	0	0	0	0	0	2.10346	0	0	0	0	0	0	0	0	0.434594	0	0	0	0	0	0	0	0	0	0	2.01151	0	0	0	0	0	0	0	0	0	0	0	0	0	0	0	0	0	0	0	0	0	0	0
TCGA-60-2722-01	0	0	0	0	0	0	0	0	0	0	0	0	0	0	0	0	0	0	0	0	0	0	0	0	0	0	0	0	0	0	0	0	0	0	0	0	0	0	0	0	0	0	0	0	0	0	0	0	0
TCGA-66-2744-01	0	0	0	0	0	0	0	0	0	0	0	0.218079	0	0	0	0	0	0	0	0	0	0	0	0	0	0	0	0	0	0	0	0	0	0	0	0	0	0	0	0	0	0	0	0	0	0	0	0	0
TCGA-44-7670-01	0	0	0	0	0	0	0	0.414079	0	0	0	0	0	0	0	0	0	0	0	0	0	0	0	0	0	0	0	0	1.25957	0	0	0	0	0.136444	0	0	0	0	0	0.101041	0	0	0	0	0	0.451671	0	0	0
TCGA-22-4607-01	0	0	0	0	0	0	0	0	0	0	0	0	0	0	0	0	0	0	0	0	0	0	0	0	0	0	0	0	0	0	0	0	0	0	0	0	0	0	0	0	0	0	0	0	0	0	0	0	0
TCGA-22-4591-01	0	0	0	0	0	0	0	0	0	0	0	0	0	0	0	0	0	0	0	0	0	0	0	0	0	0	0	0	0	0	0	0	0	0	0	0	0	0	0	0	0	0	0	0	0	0	0	0	0
TCGA-66-2794-01	0	0	0	0	0	0	0	0	0	0	0	0	0	0	0	0	0	0	0	0	0	0	0	0	0	0	0	0	0	0	0	0	0	0	0	0	0.426257	0.429	0	0	0	0	0	0	0	0	0	0	0
TCGA-33-4532-01	0	0	0	0	0	0	0	0	0	0	0	0	0	0	0	0	0	0	0	0	0	0	0	0	0	0	0	0	0	0	0	0	0	0.136444	0	0	0	0	0	0	0	0	0	0	0	0	0	0	0
TCGA-22-5471-01	0	0	0	0	0	0	0	0	0	0	0	0	0	0	0	0	0	0	0	0	0	0	0	0	0	0	0	0	0	0	0	0	0	0	0	0	0	0	0	0	0	0	0	0	0	0	0	0	0
TCGA-21-5782-01	0	0	0	0	0	0	0	0	0	0	0	0	0	0	0	0	0	0	1.13766	0	0	0	0	0	0	0	0	0	0	0	0	0	0	0	0	0	0	0	0	0	0	0	0	0	0	0	0	0	0
TCGA-18-3406-01	0	0	0	0	0	0	0	0.414079	0	0	0	0	0	0	0	0	0	0	0	0	0	0	0	0	0	0	0	0	0	0	0	0	0	0	0	0	0	0	0	0.101041	0	0	1.28205	0	0	0	0	0	0
TCGA-21-5786-01	0	0	0	0	0	0	0	0	0	0	0	0	0	0	0	0	0	0	0	0	0	0	0	0	0	6.03453	0	0	0	0	0	0	0	0	0	0	0	0	0	0	0	0	0	0	0	0	0	0	0
TCGA-39-5031-01	0	0	0	0	0	0	0	0	0	0	0	0	0	0	0.434594	0	0	0	0	0	0	0	0	0	0	0	0	0	0	0	0.239334	0	0	0.272889	0	0	0	0	0	0	0	0	0	0	0	0	0	0	0
TCGA-70-6722-01	0	0	0	0	0	0	0	0	0	0	0	0	0	0	0	0	0	0	0	0	0	0	0	0	0	0	0	0	0	0.323939	0	0	0	0	0	0	0	0	0	0	0	0	0	0	0	0	0	0	0.655883
TCGA-22-5489-01	0	0	0	0	0	0	0	0	0	0	0	0	0	0	0	0	0	0	0	0	0	0	0	0	0	0	0	0	0	0	0	0	0	0	0	0	0	0	0	0.101041	0	0	0	0	0	0	0	0	0
TCGA-66-2759-01	0	0	0	0	0	0	0	0.414079	0	0	0	0	0	0	0	0	0	0	0	0	0	0	0	0	0	0	0	0	0	0	0	0	0	0	0	0	0	0	0	0	0	0	0	0	0	0	0	0	0
TCGA-56-6545-01	0	0	0	0	0	0	0	0	0	0	0	0	0	0	0	0	0	0	0	0	0	0	0	0	0	0	0	0	0	0	0	0	0	0	0	0	0	0	0	0	0	0	0	0	0	0	0	0	0
TCGA-39-5029-01	0	0	0	0	0	0	0	0	0	0	0	0	0	0	0	0	0	0	0	0	0	0	0	0	0	0	0	0	0	0	0	0	0	0	0	0	0	0	0	0	0	0	0	0	0	0	0	0	0
TCGA-39-5016-01	0.879507	0	0	0	0	0	0	0	0	0	0	0	0	0	0	0	0	0	0	0	0	0	0	0	0	0	0	0	0	0	0	0	0	0	0	0	0	0	0.433463	0	0	0	0	0	0	0	0	0	0
TCGA-60-2723-01	0	0	0	0	0	0	0	0	0	0	0	0	0	0	0	0	0	0	0	0	0	0	0	0	0	0	0	0	0	0	0	0	0	0	0	0	0	0	0	0	0	0	0	0	0	0	0	0	0
TCGA-33-4583-01	0	0	0	0	0	0	0	0	0	0	0	0	0	0	0	0	0	0	0	0	0	0	0	0	0	0	0	0	0	0	0	0	0	0	0	0	0	0	0	0.101041	0	0	0	0	0	0	0	0	0
TCGA-60-2711-01	0	0	0	0	0	0	0	0	0	0	0	0	0	0	0	0	0	0	0	0	0	0	0	0	0	0	0	0	0	0	0	0	0	0	0	0	0	0	0	0	0	0	0	0	0	0	0	0	0
TCGA-70-6723-01	0	0	0	0	0	0	0	0	0	0	0	0	0	0	0	0	0	0	0	0	0	0	0	0	0	0	0	0	0	0	0	0	0	0	0	0	0	0	0	0	0	0	0	0	0	0	0	0	0
TCGA-22-0944-01	0	0	0	0	0	0	0	0	0	0	0	0	0	0	0	0	0	0	0	0	0	0	0	0	0	0	0	0	0	0	0	0	0	0	0	0	0	0	0	0	0	0	0	0	0	0	0	0	0
TCGA-66-2756-01	0	0	0	0	0	0	0	0	0	0	0	0	0	0	0	0	0	0	0	0	0	0	0	0	0	0	0	0	0	0	0.239334	0	0	0	0	0	0	0	0	0	0.13852	0	0	0	1.48148	0.451671	0	0	0
TCGA-39-5022-01	0	0	0	0	0	0	0.213705	0	0	0	0	0	0	0	0	0	0	0	0	0	0	0	0	0	0	0	0	0	0	0	0	0.268535	0	0	0	0	0	0	0	0	0	0	0	0	0	0	0	0	0
TCGA-43-2578-01	0	0	0	0	0	0	0	0	0	0	0.842922	0	0	0	0	0	0	0	0	0	0	0	0	0	0	0	0	0	0	0	0	0	0	0	0	0	0	0	0	0	0	0	0	0	0	0	0	0	0
TCGA-18-3410-01	0	0	0	0	0	0	0	0	0	0	0	0	0	0	0	0	0	0	0	0	0	0	0	0	0	0	0	0	0	0	0	0	0	0	0	0	0	0	0	0	0	0	0	0	0	0	0	0	0
TCGA-37-4141-01	0	0	0	0	0	0	0	0	0	0	0	0	0	0	0.434594	0	0	0	0	0	0	0	0	0	0	0	0	0	0	0	0	0	0	0	0	0	0	0	0.433463	0.202081	0	0	0	0	0	0	0	0	0
TCGA-66-2754-01	0	0	0	0	0	0	0	0	0	0	0	0	0	0	0	0	0	0	0	0	0	0	0	0	0	0	0	0	0	0	0	0	0	0	0	0	0	0	0	0	0	0	0	0	0	0	0	0	0
TCGA-33-4586-01	0	0	0	0	0	0	0	0	0	0	0	0	0	0	0	0	0	0	0	0	0	0	0	0	0	0	0	0	0	0	0.239334	0	0	0	0	0	0	0	0	0.101041	0	0	0	0	0	0	0	0	0
TCGA-66-2773-01	0	0	0	0	0	0	0	0	0	0	0	0	0	0	0	0	0	0	0	0	0	0	0	0	0	0	0	0	0	0.323939	0	0	0	0	0	0	0	0	0	0	0	0	0	0	0	0	0	0	0
TCGA-66-2770-01	0	0	0	0	0	0	0	0	0	0	0	0	0	0	0	0	0	0	0	0	0	0	0	0	0	0	0	0	0	0	0	0	0	0	0	0	0	0	0	0	0	0	0	0	0	0	0	0	0
TCGA-37-4135-01	0	0	0	0	0	0	0	0	0	0	0	0	0	0	0	0	0	0	0	0	0	0	0	0	0	8.04603	0	0	0	0	0	0	0	0	0	0	0	0	0	0	0	0	0	0	0	0	0	0	0
TCGA-18-3416-01	0	0	0	0	0	0	0	0	0	0	0	0.218079	0	0	0	0	0	0	0	0	0	0	0	0	0	8.04603	0	0	0	0	0	0	0	0	0	0	0	0	0	0.101041	0	0	0	0	0	0	0	0	0
TCGA-D3-A2JC-06	0	0	0	0	0	0	0	0	0	0	0	0	0	0	0	0	0	0	0	0	0	0	0	0	0	0	0	0	1.25957	0	0	0	0	0	0	0	0	0	0	0	0	0	0	0	0	0	0	0	0
TCGA-66-2786-01	0.879507	0	0	0	0	0	0	0	0	0	0	0	0	0	0	0	0	0	0	0	0	0	0	0	0	6.03453	0	0	0	0.323939	0	0	0	0	0	0	0	0	0	0	0	0	0	0	0	0	0	0	0
TCGA-22-1012-01	0	0	0	0	0	0	0	0	0	0	0	0	0	0	0	0	0	1.14943	0	0	0	0	0	0	0	6.03453	0	0	0	0	0	0	0	0	0	0	0	0	0	0	0	0	0	0	0	0	0	0	0
TCGA-43-6647-01	0	0	0	0	0	0	0	0.414079	0	0	0	0	0	0	0	0	0	0	0	0	0	0	0	0	0	0	0	0	0	0	0	0	0	0	0	0	0	0	0	0	0	0	0	0	0	0	0	0	0
TCGA-FS-A1ZS-06	0	1.27701	0	0	0	0	0	0	0	0	0	0	0	0	0.434594	0	0	0	0	0	0	0	0	0	0	0	0	0	0	0	0	0	0	0	0	0	0	0	0	0	0	0	0	0	0	0	0	0	0
TCGA-66-2800-01	0	0	0	0	0	0	0	0	0.117206	0	0	0.218079	0	0	0	0	0	0	0	0	0	0	0	0	0	0	0	0	0	0	0.239334	0	0	0	0	0	0	0	0	0	0	0	0	0	0	0	0	0	0
TCGA-60-2725-01	0	0	0	0	0	0	0	0	0	0	0	0	0	0	0	0	0	0	0	0	0	0	0	0	0	6.03453	0	0	0	0	0	0	0	0	0	0	0	0	0	0	0.277039	0	0	0	0	0	0	0	0
TCGA-18-5592-01	0	0	0	0	0	0	0	0	0	0	0	0	0	0	0	0	0	0	0	0	0	0	0	0	0	0	0	0	0	0	0.239334	0	0	0	0	0	0	0.429	0	0	0	0	0	0	0	0	0	0	0
TCGA-43-3920-01	0	0	0	0	0	0	0	0	0	0	0	0	0	0	0	0	0	0	0	0	0	0	0	0	0	0	0	0	0	0	0	0	0	0	0	0	0	0	0	0	0	0	0	0	0	0	0	0	0
TCGA-22-5478-01	0	0	0	0	0	0	0	0	0	0	0	0	0	0	0	0	0	0	0	0	0	0	0	0	0	0	0	0	0	0	0	0	0	0	0	0	0	0	0	0	0	0	0	0	0	0	0	0	0
TCGA-22-5492-01	0	0	0	0	0	0	0	0	0.117206	0	0	0	0	0	0	0	0	0	0	0	0	0	0	0	0	0	0	0	0	0	0	0	0	0	0	0	0	0	0	0	0	0	0	0	0	0	0	0	0
TCGA-66-2793-01	0	0	0	0	0	0	0	0	0	0	0	0.218079	0	0	0	0	0	0	0	0	0	0	0	0	0	0	0	0	0	0	0	0	0	0.136444	0	0	0	0	0	0	0	0	0	0	0	0	0	0	0
TCGA-46-6025-01	0	0	0	0	0	0	0	0	0	0	0	0	0	0	0	0	0	0	0	0	0	0	0	0	0	0	0	0	0	0	0	0	0	0.136444	0	0	0	0	0	0	0	0	0	0	0	0	0	0	0
TCGA-46-3765-01	0	0	0	0	0	0	0	0	0	0	0	0	0	0	0	0	0	0	0	0	0	0	0	0	0	6.03453	0	0	0	0	0	0	0	0	0	0	0	0	0	0	0	0	0	0	0	0	0	0	0
TCGA-60-2724-01	0	0	0	0	0	0	0	0	0	0	0	0	0	0	0	0	0	0	0	0	0	0	0	0	0	0	0	0	0	0	0	0.268535	0	0	0	0	0	0	0	0	0	0	0	0	0	0	0	0	0
TCGA-51-4079-01	0	0	0	0	0	0	0	0	0	0	0	0	0	0	0	0	0	0	0	0	0	0	0	0	0	0	0	0	0	0.323939	0	0	0	0	0	0	0	0	0	0	0	0	0	0	0	0	0	0	0
TCGA-66-2742-01	0	0	0	0	0	0	0.213705	0	0	0	0	0	0	0	0	0	0	0	0	0	0	0	0	0	0	0	0	0	0	0	0	0	0	0	0	0	0	0	0	0	0	0	0	0	0	0	0	0	0.327942
TCGA-34-2600-01	0	0	0	0	0	0	0	0	0	0	0	0	0	0	0	0	0	0	0	0	0	0	0	0	0	0	0	0	0	0	0	0	0	0.136444	0	0	0	0	0	0	0	0	0	0	0	0	0	0	0
TCGA-D9-A1JW-06	0	0	0	0	0	0	0	0	0	0	0	0	0	0	0.434594	0.367512	0	0	0	0	0	0	0	0	0	0	0	0	0	0	0.239334	0	0	0	0	0	0	0	0	0	0	0	0	0	0	0	0	0	0
TCGA-21-1071-01	0	0	0	0	0	0	0	0	0	0	0	0	0	0	0	0	0	0	0	0	0	0	0	0	0	0	0	0	0	0	0.239334	0	0	0	0	0	0	0	0	0	0	0	0	0	0	0	0	0	0
TCGA-ER-A19F-06	0	0	0	0	0	2.10346	0	0	0	0	0	0	0	0	0.434594	0	0	0	0	0	0	0	0	0	0	0	0	0	0	0	0	0	0	0	0	0	0	0	0	0	0	0	0	0	0	0	0	0	0
TCGA-85-6175-01	0	0	0	0	0	0	0	0	0	0	0	0	0	0	0	0	0	0	0	0	0	0	0	0	0	0	0	0	0	0	0	0	0	0	0	0	0	0	0	0	0	0	0	0	0	0	0	0	0
TCGA-34-2608-01	0	0	0	0	0	0	0	0	0	0	0	0	0	0	0	0	1.12613	0	0	0	0	0	0	0	0	0	0	0	0	0	0	0	0	0	0	0	0	0	0	0	0	0	0	0	0	0	0	0	0
TCGA-39-5024-01	0	0	0	0	0	0	0	0	0	0	0	0	0	0	0	0	0	0	0	0	0	0	0	0	0	0	0	0	0	0.323939	0	0	0	0	0	0	0	0	0	0	0	0	0	0	0	0	0	0	0
TCGA-39-5039-01	0	0	0	0	0	0	0	0	0	0	0	0	0	0	0	0	0	0	0	0	0	0	0	0	0	2.01151	0	0	0	0	0	0	0	0	0	0	0	0	0	0	0	0	0	0	0	0	0	0	0
TCGA-FS-A1ZK-06	0	0	0	0	0	0	0	0	0	0	0	0	0.38625	0	0	0	0	0	1.13766	0	0	0	0	0	0	6.03453	0	0	0	0	0.239334	0	0	0	0	0	0	0	0	0	0	1.24844	0	0.949668	0	0	0	0	0.655883
TCGA-66-2780-01	0	0	0	0	0	0	0	0	0	0	0	0	0	0	0	0	0	1.14943	0	0	0	0	0	0	0	0	0	0	0	0	0	0	0	0	0	0	0	0	0	0	0	0	0	0	0	0	0	0	0
TCGA-18-4721-01	0	0	0	0	0	0	0	0	0	0	0	0	0	0	0	0	0	0	0	0	0	0	0	0	0	0	0	0	0	0	0	0	0	0	0	0	0	0	0.433463	0	0	0	0	0	0	0	0	0	0
TCGA-51-4080-01	0	0	0	0	0	0	0	0	0	0	0	0	0	0.394945	0	0	0	0	0	0	0	0	0	0	0	6.03453	0	0	0	0	0	0	0	0	0	0	0	0	0	0	0	0	0	0	0	0.451671	0	0	0
TCGA-G9-6351-01	0	0	0	0	0	0	0	0	0	0	0.842922	0	0	0	0	0	0	0	0	0	0	0	0	0	0	0	0	0	0	0	0	0	0	0	0	0	0	0	0	0	0	0	0	0	0	0	0	0	0
TCGA-34-5236-01	0	0	0	0	0	0	0	0	0	0	0	0	0	0	0	0	0	0	0	0	0	0	0	0	0	0	0	0	0	0	0	0	0	0	0	0	0	0	0	0	0	0	0	0	0	0	0	0	0
TCGA-R2-A69V-01	0	0	0	0	0	0	0	0	0	0	0	0	0	0	0	0	0	0	0	0	0	0	0	0	0	0	0	0	0	0	0	0	0	0	0	0	0	0	0	0	0	0	0	0	0	0	0	0	0
TCGA-66-2791-01	0	0	0	0	0	0	0	0	0	0	0	0	0	0	0	0	0	0	0	0	0	0	0	0	0	0	0	0	0	0	0.239334	0	0	0	0	0	0	0	0	0	0	0	0	0	0	0	0	0	0
TCGA-18-3407-01	0	0	0	0	0	0	0	0	0	0	0	0	0	0	0	0	0	0	0	0	0	0	0	0	0	6.03453	0	0	0	0	0	0	0	0.136444	0	0	0	0	0	0	0	0	0	0	0	0	0	0	0
TCGA-63-5128-01	0	0	0	0	0	0	0	0	0	0	0	0	0	0	0.434594	0	0	0	0	0	0	0	0	0	0	0	0	0	0	0	0	0	0	0	0	0	0	0	0	0	0	0	0	0	0	0	0	0	0
TCGA-43-6770-01	0	0	0	0	0	0	0	0	0	0	0	0	0	0	0	0	0	0	0	0	0	0	0	0	0	0	0	0	0	0	0.239334	0	0	0	0	0	0	0	0	0	0.13852	0	0	0	0	0	0	0	0
TCGA-EE-A2MS-06	0	0	0	0	0	0	0.213705	0.414079	0	0	0	0	0	0	0	0	0	0	0	0	0	0	0	0	0	0	0	0	0	0	0.239334	0.53707	0	0	0	0	0	0	0	0	0	0	0	0	0	0	0	0	0
TCGA-56-5898-01	0	0	0	0	0	0	0	0	0	0	0	0	0	0	0	0	0	0	0	0	0	0	0	0	0	0	0	0	0	0	0	0	0	0	0	0	0	0	0	0	0	0	0	0	0	0	0	0	0
TCGA-BR-4256-01	0	0	0	0	0	0	0	0	0	0	0	0	0	0	0	0	0	0	0	0	0	0	0	0	0	0	0	0	0	0	0	0.53707	0	0.136444	0	0	0	0	0	0	0	0	0	0	0	0	0	0	0
TCGA-34-5232-01	0	0	0	0	0	0	0	0	0	0	0	0	0	0	0	0	0	0	0	0	0	0	0	0	0	0	0	0	0	0	0	0	0	0	0	0	0	0	0	0	0	0	0	0	0	0	0	0	0
TCGA-22-4604-01	0	0	0	0	0	0	0	0	0	0	0	0	0	0	0	0	0	0	0	0	0	0	0	0	0	0	0	0	0	0	0	0	0	0	0	0	0	0	0	0	0	0	0	0	0	0	0	0	0
TCGA-66-2734-01	0	0	0	0	0	0	0	0	0	0	0	0	0	0	0	0	0	0	0	0	0	0	0	0	0	0	0	0	0	0	0	0	0	0	0	0	0	0	0	0	0	0	0	0	0	0	0	0	0
TCGA-G9-6342-01	0	0	0	0	0	0	0	0	0	0	0	0	0	0	0	0	0	0	0	0	0	1.09649	0	0	0	0	0	0	0	0	0	0	0	0	0	0	0	0	0	0	0	0	0	0	0	0	0	0	0
TCGA-39-5036-01	0	0	0	0	0	0	0	0	0	0	0	0	0	0	0	0	0	0	0	0	0	0	0	0	0	0	0	0	0	0	0	0	0	0	0	0	0	0	0	0	0	0	0	0	0	0	0	0	0
TCGA-A3-3373-01	0	0	0	0	0	0	0	0	0	0	0	0	0	0	0	0	0	0	0	0	0	0	0	0	0	0	0	0	0	0	0	0	0	0	0	0	0	0	0	0	0	0	0	0	0	0	0	0	0
TCGA-22-4613-01	0	0	0	0	0	0	0	0	0	0	0	0	0	0	0	0	0	0	0	0	0	0	0	0	0	0	0	0	0	0	0.239334	0	0	0	0	0	0	0	0	0.101041	0	0	0	0	0	0	0	0	0
TCGA-51-4081-01	0	0	0	0	0	0	0	0	0	0	0	0	0	0	0	0	0	0	0	0	0	0	0	0	0	0	0	0	0	0	0	0	0	0	0	0	0	0	0	0.101041	0	0	0	0	0	0	0	0	0
TCGA-22-5485-01	0	0	0	0	0	0	0	0	0	0	0	0	0	0	0	0	0	0	0	0	0	0	0	0	0	0	0	0	0	0	0.239334	0	0	0	0	0	0	0	0	0	0	0	0	0	0	0	0	0	0
TCGA-D3-A3ML-06	0	0	0	0	0	0	0	0	0	0	0	0	0	0	0	0	0	0	0	0	0	0	0	0	0	0	0	0	0	0	0.239334	0	0	0	0	0	0	0	0	0	0.13852	0	1.28205	0	0	0	0	0	0
TCGA-C5-A2LX-01	0	0	0	0	0	0	0	0	0	0	0	0	0	0	0	0	0	0	0	0	0	0	0	0	0	0	0	0	0	0	0	0	0	0.136444	0	0	0	0	0	0	0	0	0	0	0	0	0	0	0
TCGA-AA-3496-01	0	0	0	0	0	0	0	0	0.234412	0	0	0	0	0	0	0	0	0	0	0	0	0	0	0	0	0	0	0	0	0	0	0	0	0	0	0	0	0	0	0.101041	0	0	0	0	0	0	0	0	0
TCGA-34-5929-01	0	0	0	0	0	0	0	0.414079	0	0	0	0	0	0	0	0	0	0	0	0	0	0	0	0	0	0	0	0	0	0	0	0.268535	0	0	0	0	0	0	0	0	0	0	0	0	0	0	0	0	0
TCGA-18-3412-01	0	0	0	0	0	0	0	0	0.117206	0	0	0	0	0	0	0	0	0	0	0	0	0	0	0	0	6.03453	0	0	0	0	0	0	0	0.136444	0	0	0	0	0	0	0	0	0	0	0	0	0	0	0
TCGA-39-5019-01	0	0	0	0	0	0	0	0	0	0	0	0	0	0	0	0	0	0	0	0	0	0	0	0	0	0	0	0	0	0	0	0	0	0	0	0	0	0	0	0	0	0	0	0	0	0	0	0	0
TCGA-EE-A3AF-06	0	0	0	0	0	0	0	0	0	0	0	0.218079	0	0	0.434594	0	0	0	0	0	0	0	0	0	0	0	0	0	0	0.323939	0	0	0	0	0	0	0	0	0	0	0.13852	0	0	0	0	0	0	0	0
TCGA-39-5021-01	0	0	0	0	0	0	0	0	0	0	0	0	0	0	0	0	0	0	0	0	0	0	0	0	0	0	0	0	0	0	0	0	0	0	0	0	0	0	0.433463	0	0	0	0	0	0	0	0	0	0
TCGA-22-5480-01	0	0	0	0	0	0	0	0	0	0	0	0	0	0	0	0	0	0	0	0	0	0	0	0	0	0	0	0	0	0	0.239334	0	0	0	0	0	0	0	0	0	0	0	0	0	0	0.451671	0	0	0
TCGA-DK-A3IN-01	0	0	0	0	0	0	0	0	0	0	0	0	0	0	0	0	0	0	0	0	0	0	0	0	0	0	0	0	0	0	0	0	0	0	0	0	0	0	0	0	0	0	0	0	0	0	0	0.715308	0
TCGA-ER-A2NE-06	0.879507	0	0	0	0	0	0	0	0	0	0	0	0	0	0	0	0	0	0	0	0	0	0	0	0	0	0	0	0	0	0	0	0	0	0	0	0	0	0	0	0	0	0	0	0	0	0	0	0
TCGA-BR-6852-01	0	0	0	0.693001	0	0	0	0	0	0	0.842922	0	0	0	0	0	0	0	0	0	0	0	0	0	0	0	0	0	0	0	0	0	0	0	0	0	0	0	0	0	0	1.24844	0	0	0	0	0	0	0
TCGA-14-0790-01	0	0	0	0	0	0	0	0	0	0	0	0	0	0	0	0	0	0	0	0	0	0	0	0	0	0	0	0	0	0	0	0	0	0	0	0	0	0	0	0	0	0	0	0	0	0	0	0	0.655883
TCGA-60-2708-01	0	0	0	0	0	0	0	0	0	0	0	0	0	0	0	0	0	0	0	0	0	0	0	0	0	0	0	0	0	0	0	0	0	0	0	0	0	0	0	0	0	0	0	0	0	0	0	0	0.327942
TCGA-A5-A0VP-01	0	0	0	0	0	0	0	0.414079	0	0	0	0	0.38625	0	0	0	0	0	0	0	0	0	0	0	0	0	0	0	0	0	0	0	0	0	0	0	0	0	0	0	0	0	0	0	0	0	0	0	0
TCGA-E6-A1LZ-01	0	0	0	0	0	0	0	0	0	0	0	0	0	0	0	0	0	0	0	0	0	0	0	0	0	0	0	0	0	0.323939	0	0	0	0	0	0	0	0	0	0	0	0	0	0	0	0	0	0	0
TCGA-D1-A16X-01	0	0	0	0	0	0	0	0	0.234412	0	0	0	0	0	0.869187	0	0	0	0	0	0	0	0	0	0	0	0	0	0	0	0	0	0	0	0	0	0	0	0	0.101041	0	0	0	0	0	0	0	0	0
TCGA-D7-A4YU-01	0	0	0	0	0	0	0	0	0	0	0	0	0	0	0	0	0	0	0	0	0	0	0	0	0	0	0	0	0	0	0	0	0	0	0	0	0	0	0	0	0	0	0	0	0	0.451671	0	0	0
TCGA-BP-4164-01	0	0	0	0	0	0	0	0	0	0	0	0	0	0	0	0	0	0	0	0	0	0	0	0	0	0	0	0	0	0	0	0	0	0	0	0	0	0	0	0	0	0	0	0	0	0	0	0	0
TCGA-BS-A0TE-01	0	0	0	0	0	0	0	0	0	0	0	0	0	0	0	0	0	0	0	0	0	0	0	0	0	0	0	0	0	0	0	0	0	0	0	0	0	0	0	0	0	0	0	0	0	0	0	0	0
TCGA-D1-A17A-01	0	0	0	0	0	0	0	0	0	0	0	0	0	0	0	0	0	0	0	0	0	0	0	0	0	0	0	0	0	0	0	0	0	0	0	0	0	0	0	0	0.13852	0	0	0	0	0	0	0	0
TCGA-AX-A0J1-01	0	0	0.648508	0	0.691563	4.20693	0	0	0.117206	0.549149	0	0.654236	0	0	0	0	0	1.14943	0	0	0	0	0	0	0	0	0	0	0	0.647878	0.239334	0	0	0	0	0	0.426257	0.858001	0	0.202081	0.277039	0	0	0	1.48148	0.451671	0	0	0
TCGA-AX-A060-01	0	0	0	0	0	0	0.213705	0	0.117206	0	0	0	0	0	0	0	0	0	0	0	0	0	0	0	0	0	0	0	0	0.323939	0	0	0	0	0	0	0	0	0	0	0	0	0	0	0	0	0	0	0
TCGA-D1-A160-01	0	0	0	0.693001	0	0	0	0	0	0	0	0	0	0.394945	0	0	0	0	0	0	0	0	0	0	0	0	0	0	0	0.323939	0	0	0	0	0	0	0	0	0	0	0	0	0	0	0	0	0	0	0
TCGA-B5-A0K0-01	0	0	0	0	0	0	0	0	0	0	0	0	0	0	0	0	0	0	0	0	0	0	0	0	0	0	0	0	0	0	0	0	0	0	0	0	0.426257	0	0	0	0	0	0	0	0	0	0	0	0
TCGA-B5-A11S-01	0	0	0	0	0	0	0	0	0	0	0	0	0	0	0	0	0	0	0	0	0	0	0	0	0	0	0	0	0	0	0	0	0	0	0	0	0	0	0	0	0	0	0	0	0	0	0	0	0
TCGA-A5-A0R6-01	0	0	0	0	0	0	0.213705	0	0	0	0	0	0	0	0	0	0	0	0	0	0	0	0	0	0	0	0	0	0	0	0	0	0	0	0	0	0	0	0	0	0	0	1.28205	0	0	0	0	0	0
TCGA-D1-A15X-01	0	0	0	0	0	0	0	0	0.117206	0	0	0.218079	0	0	0	0.367512	0	0	0	0	0	0	0	0	0	0	0	0	0	0	0	0	0	0.272889	0	0	0	0	0	0	0	1.24844	0	0	0	0.451671	0	0	0
TCGA-AP-A0LG-01	0	0	0	0	0	0	0	0	0	0	0	0	0	0	0	0	0	1.14943	0	0	0	0	0	0	0	0	0	0	0	0	0	0	0	0.136444	0	0	0.426257	0	0	0	0	0	0	0	0	0	0	0	0
TCGA-BS-A0UL-01	0	0	0	0	0	0	0	0	0	0	0	0.218079	0	0.394945	0	0	0	0	0	0	0	0	0	0	0	0	0	0	0	0	0	0	0	0	0	0	0	0	0	0.101041	0	0	0	0	0	0	0	0	0
TCGA-AP-A0LT-01	0	0	0	0	0	0	0.213705	0	0	0	0	0.436157	0.38625	0	0	0	0	0	0	0	0	0	0	0	1.67504	0	0	0	0	0	0	0	0	0	0	0	0	0	0	0.101041	0	0	0	0	0	0	0.761035	0	0
TCGA-A5-A0GB-01	0.293169	0	0	0	0	0	0	0	0.117206	0	0	0	0	0	0	0	0	0	0	0	0	0	0	0	0	0	0	0	0	0	0	0	0	0	0	0	0	0	0	0	0	0	0	0	1.48148	0	0	0	0
TCGA-D1-A17H-01	0	0	0	0	0	0	0	0	0	0	0	0	0	0	0.434594	0	0	0	0	0	0	0	0	0	0	0	0	0	0	0.323939	0	0	0	0	0	0	0	0	0.433463	0	0	0	0	0	0	0	0	0	0
TCGA-AX-A05Y-01	0	0	0	0	0	0	0	0	0	0	0	0	0	0	0	0	0	0	0	0	0	0	0	0	0	0	0	0	0	0	0	0	0	0	0	0	0	0	0	0	0	0	0	0	0	0	0	0	0
TCGA-B5-A1MU-01	0	0	0	0	0	0	0	0	0	0	0	0	0	0	0	0	0	0	0	0	0	0	0	0	0	0	0	0	0	0	0	0	0	0	0	0	0	0	0	0	0	0	0	0	0	0	0	0	0
TCGA-D1-A17N-01	0.293169	0	0	0	0	0	0	0	0	0	0	0	0	0	0	0	0	0	0	0	0	0	0	0	0	0	0	0	0	0	0	0	0	0	0	0	0.426257	0	0	0.101041	0	0	0	0	0	0	0	0	0
TCGA-AX-A05S-01	0	0	0	0	0	0	0	0.414079	0	0	0	0	0	0	0	0.367512	0	0	0	0	0	0	0	0	0	0	0	0	0	0	0	0	0	0	0	2.39808	0	0	0	0	0	0	0	0	0	0	0	0	0
TCGA-BS-A0U5-01	0	0	0	0	0	0	0	0	0	0	0	0	0	0	0	0	1.12613	0	0	0	0	0	0	0	0	0	0	0	0	0	0	0	0	0	0	0	0	0	0	0.101041	0	0	0	0	0	0	0	0	0
TCGA-AJ-A23M-01	0	0	0	0	0	0	0	0	0	0	0	0	0	0	0	0	0	0	0	0	0	0	0	0	0	0	0	0	0	0	0	0	0	0	0	0	0	0	0	0	0	0	0	0	0	0	0	0	0
TCGA-D1-A177-01	0	0	0	0	0	0	0	0	0	0	0	0	0	0	0	0	0	0	0	0	0	0	0	0	0	4.02302	0	0	0	0	0	0	0	0.136444	0	0	0	0	0	0	0.277039	0	0	0	0	0	0	0	0
TCGA-BS-A0UJ-01	0	0	0	0	0	0	0	0	0.117206	0	0	0.218079	0	0	0	0.367512	0	0	0	0	0	0	0	0	0	0	0	0	0	0	0	0	0	0	0	0	0.426257	0.429	0	0	0	0	0	0	0	0	0.761035	0	0
TCGA-D1-A163-01	0	0	0	0	0	0	0	0	0	0	0	0	0	0	0	0	1.12613	0	1.13766	0	0	0	0	0	0	0	0	0	0	0	0	0	0	0	0	0	0	0	0	0	0	0	0	0	0	0	0	0	0
TCGA-AP-A0LE-01	0	0	0	0	0	0	0	0	0	0	0	0.218079	0	0	0	0	0	0	0	0	0	0	0	0	0	0	0	0	0	0	0	0	0	0	0	0	0.426257	0	0	0.101041	0	0	0	0	0	0	0	0	0
TCGA-AP-A0LF-01	0	0	0	0	0	0	0	0	0	0	0	0	0	0	0	0	0	0	0	0	0	0	0	0	0	0	0	0	0	0	0	0	0	0	0	0	0	0	0	0	0	0	0	0	0	0	0	0	0
TCGA-B5-A11H-01	0	0	0	0	0	0	0.213705	0	0	0	0	0	0	0	0	0	0	0	0	0.81103	0	0	0	0	0	0	0	0	0	0	0	0	0	0	0	0	0	0	0	0	0	0	0	0	0	0	0	0	0
TCGA-D1-A17D-01	0	0	0	0	0	0	0	0	0	0	0	0	0	0	0	0	1.12613	0	0	0	0	0	0	0	0	0	0	0	0	0	0	0	0	0	0	0	0	0	0	0	0	0	0	0	0	0	0	0	0
TCGA-B5-A0JZ-01	0.293169	0	0	0	0	0	0	0	0	0	0	0	0	0	0	0	0	0	0	0	0	0	0	0	0	0	0	0	0	0	0	0	0	0	0	0	0	0	0	0	0	0	0	0	0	0.451671	0	0	0.327942
TCGA-EJ-7783-01	0	0	0	0	0	0	0	0	0	0	0	0	0	0	0	0	0	0	0	0	0	0	0	0	0	0	0	0	0	0	0	0	0	0	0	0	0	0	0	0	0	0	0	0	0	0	0	0	0
TCGA-A5-A0G9-01	0	0	0	0	0	0	0	0	0	0	0	0	0	0	0	0	0	0	0	0	0	0	0	0	0	0	0	0	0	0	0	0	0	0.136444	0	0	0	0	0	0	0	0	0	0	0	0.451671	0	0	0
TCGA-BG-A0M4-01	0	0	0	0	0	0	0	0	0	0	0	0.218079	0	0	0	0	0	0	0	0	0	0	0	0	0	0	0	0	0	0	0.239334	0	0	0	0	0	0	0	0	0	0	0	0	0	0	0	0	0	0
TCGA-FI-A2EW-01	0	0	0	0	0	2.10346	0	0	0	0	0	0	0	0	0	0	0	0	0	0	0	0	0	0	0	0	0	0	0	0	0	0	0	0	0	0	0	0	0	0	0	0	0	0	0	0	0	0	0
TCGA-A5-A0GN-01	0	0	0	0	0	0	0	0	0	0	0	0	0	0	0	0	0	0	0	0	0	0	0	0	0	0	0	0	0	0	0	0	0	0	0	0	0.426257	0	0	0	0	0	0	0	0	0	0	0	0
TCGA-A5-A0GH-01	0	0	0	0	0	0	0	0	0.117206	0	0	0	0	0	0	0	0	0	0	0	1.11483	1.09649	0	0	0	0	0	0	0	0	0	0.268535	0	0	0	0	0	0	0	0	0	0	0	0	0	0	0	0	0
TCGA-BG-A18A-01	0	0	0	0	0	0	0	0	0	0	0	0	0	0	0	0	0	0	0	0	0	0	0	0	0	0	0	0	0	0	0	0	0	0	0	0	0	0	0	0	0	0	0	0	0	0	0	0	0
TCGA-BS-A0U7-01	0	0	0	0	0	0	0	0	0	0	0	0	0	0	0	0	0	0	0	0	0	0	0	0	0	0	0	0	0	0	0.239334	0	0	0	0	0	0	0	0	0	0	0	0	0	0	0	0	0	0
TCGA-BG-A0VZ-01	0	0	0	0	0	0	0	0	0	0	0	0	0	0.394945	0	0	0	0	0	0	0	0	0	0	0	0	0	0	0	0	0	0	0	0	0	0	0	0	0	0.101041	0	0	0	0	0	0	0	0	0.327942
TCGA-D1-A0ZO-01	0	0	0	0	0	0	0	0	0	0	0	0	0	0	0	0.367512	1.12613	0	0	0	0	0	0	0	0	0	0	0	0	0	0	0	0	0.136444	0	0	0	0	0	0	0	0	0	0	0	0.451671	0	0	0
TCGA-AX-A06H-01	0	0	0	0	0	0	0	0	0	0	0	0	0	0	0	0	0	0	0	0	0	0	0	0	0	0	0	0	0	0	0	0	0	0	0	0	0	0	0	0	0	0	0	0	0	0	0	0	0
TCGA-D1-A17R-01	0	0	0	0	0	0	0	0	0	0	0	0	0	0	0	0	0	0	0	0	0	0	0	0	0	0	0	0	0	0	0.239334	0	0	0	0	0	0.426257	0	0	0	0	0	0	0	0	0	0	0	0
TCGA-D1-A17U-01	0	0	0	0	0	0	0	0	0	0	0	0	0	0	0	0	0	0	0	0	0	0	0	0	0	0	0	0	0	0	0	0	0	0	0	0	0	0	0	0	0	0	0	0	0	0	0	0	0
TCGA-B5-A11V-01	0	0	0	0	0	0	0	0	0	0	0	0	0	0	0	0	0	0	0	0	0	0	0	0	0	0	0	0	0	0	0	0	0	0	0	0	0.426257	0	0	0	0	0	0	0	0	0	0	0	0
TCGA-AP-A054-01	0	0	0	0	0	0	0	0	0	0	0	0	0	0	0	0	2.25225	0	0	0	0	0	0	0	0	0	0	0	0	0	0	0	0	0.272889	0	0	0.426257	0	0	0	0	0	0	0	0	0	0	0	0
TCGA-D1-A17M-01	0	0	0	0	0	0	0	0	0.117206	0	0	0	0	0	0	0	0	0	0	0	0	0	0	0	0	0	0	0	0	0	0	0	0	0	0	0	0.852515	0	0	0	0	0	0	0	0	0	0	0	0
TCGA-27-2519-01	0	0	0	0	0	0	0	0	0	0	0	0	0	0	0	0	0	0	0	0	0	0	0	0	0	0	0	0	0	0	0	0	0	0	0	0	0	0	0	0	0	0	0	0	0	0	0	0	0
TCGA-BS-A0TA-01	0	0	0	0	0	0	0.427411	0	0	0	0	0	0	0	0	0	3.37838	0	0	0	0	0	0	0	0	0	0	0	0	0	0	0	0	0.136444	0	0	0	0	0	0.202081	0	0	0	0	0	0	0	0	0
TCGA-B5-A0K6-01	0	0	0	0	0	0	0	0.414079	0	0	0	0	0.38625	0	0	0	0	0	0	0	0	0	0	0	0	0	0	0	0	0	0	0	0	0	0	0	0.426257	0	0	0	0	0	0	0	0	0	0	0	0
TCGA-D1-A0ZV-01	0	0	0	0	0	0	0	0	0	0	0	0	0	0	0	0	0	0	0	0	0	0	0	0	0	0	0	0	0	0	0	0	0	0	0	0	0	0	0	0	0	0	0	0	0	0	0	0	0
TCGA-A5-A0GQ-01	0	0	0.648508	0	0	0	0	0	0	0	0	0	0	0	0	0	0	0	0	0	0	0	0	0	0	0	0	0	0	0	0	0	0	0	0	0	0	0	0	0	0	0	0	0	0	0	0	0	0
TCGA-D1-A15Z-01	0	0	0	0	0	0	0	0	0	0	0	0	0	0	0	0	0	0	0	0	0	0	0	0	0	0	0	0	0	0	0	0	0	0	0	0	0.426257	0	0	0	0	0	0	0	0	0	0	0	0
TCGA-D1-A16R-01	0	0	0	0	0	0	0	0	0	0	0	0	0	0	0	0	0	0	0	0	0	0	0	0	0	0	0	0	0	0	0	0	0	0	0	0	0.852515	0	0	0	0.13852	0	0	0	0	0	0	0	0
TCGA-A5-A0R8-01	0	0	0	0	0	0	0	0	0	0	0	0	0	0	0	0	0	0	0	0	0	0	0	0	0	0	0	0	0	0	0	0	0	0	0	0	0	0	0	0	0	0	0	0	0	0	0	0	0
TCGA-BS-A0V6-01	0	0	0	0	0	0	0	0	0	0	0	0	0	0	0	0	0	0	0	0	0	0	0	0	0	0	0	0	0	0	0	0	0	0	0	0	0	0	0	0	0	0	0	0	0	0	0	0	0
TCGA-BG-A0RY-01	0	0	0	0	0	0	0	0	0	0	0	0	0	0	0	0	0	0	0	0	0	0	0	0	0	0	0	0	0	0	0	0	0	0	0	0	0	0	0	0	0	0	0	0	0	0	0	0	0
TCGA-BG-A0M3-01	0	0	0	0	0	0	0	0	0	0	0	0	0	0	0	0	0	0	0	0	0	0	0	0	0	0	0	0	0	0	0	0	0	0	0	0	0.852515	0	0	0	0	0	0	0	0	0	0	0	0
TCGA-A5-A0GU-01	0	0	0	0	0	0	0	0	0	0	0	0	0	0	0	0	0	0	0	0	0	0	0	0	0	0	0	0	0	0	0	0	0	0	0	0	0.426257	0	0	0	0	0	0	0	0	0	0	0	0
TCGA-B5-A0JT-01	0	0	0	0	0	0	0	0	0	0	0	0	0	0	0	0	0	0	0	0	0	0	0	0	0	0	0	0	0	0.323939	0	0	0	0	0	0	0.426257	0	0	0	0	0	0	0	0	0	0	0	0
TCGA-D1-A17T-01	0	0	0	0	0	0	0	0	0	0	0	0.218079	0	0	0	0	0	0	0	0	0	0	0	0	0	0	0	0	0	0	0	0	0	0	0	0	0.426257	0	0	0	0	0	0	0	0	0	0	0	0
TCGA-B5-A121-01	0	0	0	0	0	0	0	0	0	0	0	0	0	0	0	0	0	0	0	0	0	0	0	0	0	0	0	0	0	0	0	0	0	0	0	0	0.426257	0	0	0	0	0	0	0	0	0	0	0	0
TCGA-BG-A0VV-01	0	0	0	0	0	0	0	0	0	0	0	0	0	0	0	0	0	0	0	0	0	0	0	0	0	0	0	0	0	0	0	0	0	0	1.61354	0	0	0	0	0	0	0	0	0	0	0	0	0	0
TCGA-BG-A0M6-01	0	0	0	0	0	0	0	0	0	0	0	0	0	0	0	0	0	0	0	0	0	0	0	0	0	0	0	0	0	0	0	0	0	0	0	0	0	0	0	0	0	0	0	0	0	0	0	0	0
TCGA-FI-A2EX-01	0	0	0	0	0	0	0	0	0	0	0	0	0	0	0	0	0	0	0	0	0	0	0	0	0	0	0	0	0	0	0	0	0	0	0	0	0	0	0	0	0	0	0	0	0	0	0	0	0
TCGA-FD-A3SQ-01	0	0	0	0	0	0	0	0	0	0	0	0	0	0	0	0	0	0	0	0	0	0	0	0	0	0	0	0	0	0	0	0	0	0	0	0	0	0	0	0	0	0	0	0	0	0.451671	0	0	0
TCGA-D1-A17K-01	0	0	0	0	0	0	0	0	0	0	0	0	0	0	0	0	0	0	0	0	0	0	0	0	0	0	0	0	0	0	0	0	0	0	0	0	0	0	0	0	0	0	0	0	0	0	0	0	0
TCGA-78-7147-01	0	0	0	0	0	0	0	0	0	0	0	0	0	0	0	0	0	0	0	0	0	0	0	0	0	0	0	0	0	0	0	0	0	0	0	0	0	0	0	0	0	0	0	0	0	0	0	0	1.96765
TCGA-G9-6333-01	0	0	0	0	0	0	0	0	0	0	0	0	0	0	0	0	0	0	0	0	0	0	0	0	0	0	0	0	0	0	0	0	0	0	0	0	0	0	0	0	0	0	0	0	0	0	0	0	0
TCGA-BG-A0W1-01	0	0	0	0	0	0	0	0	0	0	0	0	0	0	0	0	0	0	0	0	0	0	0	0	0	0	0	0	0	0	0	0	0	0	0	0	0	0	0	0	0	0	0	0	0	0	0	0	0
TCGA-14-0781-01	0	0	0	0	0	0	0	0	0	0	0	0	0	0	0	0	0	0	0	0	0	0	0	0	0	0	0	0	0	0	0	0.268535	0	0	0	0	0	0	0	0	0	0	0	0	0	0	0	0	0
TCGA-AX-A0IW-01	0	0	0	0	0	0	0	0	0	0	0	0	0	0	0	0	0	0	0	0	0	0	0	0	0	0	0	0	0	0	0	0	0	0	0	0	0	0	0	0	0	0	0	0	0	0	0	0	0
TCGA-D1-A16Q-01	0	0	0	0	0	0	0	0	0	0	0	0	0	0	0	0	0	0	0	0	0	0	0	0	0	0	0	0	0	0	0	0	0	0	0	0	0.426257	0	0	0.101041	0	0	0	0	0	0	0	0	0
TCGA-D1-A17S-01	0	0	0	0	0	0	0	0	0	0	0	0	0	0	0	0	0	0	0	0	0	0	0	0	0	0	0	0	0	0	0	0	0	0	0	0	0.426257	0	0	0	0	0	0	0	0	0	0	0	0
TCGA-AX-A062-01	0	0	0	0	0	0	0	0	0	0	0	0	0	0	0	0	1.12613	0	0	0	0	0	0	0	0	0	0	0	0	0	0	0	0	0	0	0	0.426257	0	0	0	0	0	0	0	0	0	0	0	0
TCGA-BG-A0W2-01	0	0	0	0	0	0	0	0	0	0	0	0	0	0	0	0	0	0	0	0	0	0	0	0	0	0	0	0	0	0	0	0	0	0	0	0	0.426257	0	0	0	0	0	0	0	0	0	0	0	0
TCGA-A5-A0R9-01	0	0	0	0	0	0	0	0	0	0	0	0	0	0	0	0	0	0	0	0	0	0	0	0	0	0	0	0	0	0	0	0	0	0	0	0	0.426257	0	0	0	0	0	0	0	0	0	0	0	0
TCGA-A5-A0GJ-01	0	0	0	0	0	0	0	0	0	0	0	0	0	0	0	0	0	0	0	0	0	0	0	0	0	0	0	0	0	0	0	0	0	0	0	0	0	0	0	0	0	0	0	0	0	0	0	0	0
TCGA-AU-6004-01	0	0	0.648508	0	0	0	0.427411	0.414079	0	0	0	0	0	0	0.434594	0	0	0	0	0	0	0	0	0	0	0	0	0	0	0	0	0	0	0.136444	0	0	0	0	0	0	0.13852	0	0	0	0	0	0	0	0
TCGA-BS-A0U8-01	0	0	0	0	0	0	0	0	0.117206	0	0	0	0.38625	0.394945	0	0	0	0	0	0	0	0	1.01937	0	0	0	0	0	0	0	0.239334	0	0	0	0	0	0	0	0	0	0.277039	0	0	0	0	0	0	0	0
TCGA-AP-A05N-01	0	0	0	0	0	0	0.213705	0	0	0	0	0	0	0	0	0	0	0	0	0	1.11483	0	0	0	0	0	0	0	0	0	0	0	0	0	0	0	0.426257	0	0	0	0	0	0	0	0	0	0	0	0
TCGA-BR-8081-01	0	0	0	0	0	0	0	0	0.117206	0	0.842922	0.218079	0	0	0	0	0	0	0	0	0	0	0	0	0	0	0	0	0	0	0	0	0	0.136444	0	0	0	0	0.433463	0	0	0	0	0	0	0	0	0	0
TCGA-BS-A0V7-01	0	0	0	0	0	0	0	0	0	0	0	0	0	0	0	0	0	0	0	0	0	0	0	0	0	0	0	0	0	0	0	0	0	0	0	0	0.426257	0	0	0	0	0	0	0	0	0	0	0	0
TCGA-AX-A05W-01	0	0	0	0	0	0	0	0	0	0	0	0	0	0	0	0	0	0	0	0	0	0	0	0	0	0	0	0	0	0	0	0	0	0	0	0	0.426257	0	0	0	0	0	0	0	0	0	0	0	0
TCGA-EE-A29Q-06	0	0	0	0	0	0	0	0	0	0	0	0	0	0	0	0	0	0	0	0	0	0	0	0	0	0	0	0	0	0	0.239334	0	0	0	0	0	0	0	0	0	0	0	0	0	0	0	0	0	0
TCGA-A5-A0GA-01	0	0	0	0	0	0	0	0	0	0	0	0	0	0	0	0	0	0	0	0	0	0	0	0	0	0	0	0	0	0	0	0	0	0.136444	0	0	0	0	0	0	0	0	0	0	0	0	0	0	0
TCGA-D1-A16J-01	0	0	0	0	0	0	0	0	0	0	0	0	0	0	0	0	0	0	0	0	0	0	0	0	0	0	0	0	0	0	0.239334	0	0	0.136444	0	0	0	0	0	0	0	0	0	0	0	0.451671	0.761035	0	0
TCGA-BK-A0CB-01	0	0	0	0	0	0	0	0	0	0	0	0	0	0	0	0	0	0	0	0	0	0	0	0	0	8.04603	0	0	0	0	0	0	0	0	0	0	0.426257	0	0	0	0	0	0	0	0	0	0	0	0
TCGA-A5-A0RA-01	0	0	0	0	0	0	0	0	0	0	0	0	0	0	0	0	0	0	0	0	0	0	0	0	0	0	0	0	0	0	0	0	0	0	0	0	0	0	0	0	0	0	0	0	0	0	0	0	0
TCGA-EB-A5UN-06	0	0	0	0	0	0	0	0	0	0	0	0	0	0	0.434594	0.367512	0	0	0	0	0	0	0	0	0	0	0	0	0	0	0.239334	0.53707	0	0	0	0	0	0	0	0	0	0	0	0	0	0	0	0	0
TCGA-AP-A0L8-01	0	0	0	0	0	0	0	0.414079	0	0	0	0	0	0	0	0	0	0	0	0	0	0	0	0	0	0	0	0	0	0	0	0	0	0	0	0	0	0	0	0	0	0	0	0	0	0	0	0	0
TCGA-AX-A064-01	0	0	0	0	0	0	0	0	0	0	0	0	0	0	0	0	0	0	0	0	0	0	0	0	0	0	0	0	0	0	0	0	0	0	0	0	0	0.429	0	0	0	0	0	0	0	0	0	0	0
TCGA-D5-5537-01	0	0	0	0.693001	0	0	0	0.414079	0.234412	0	0	0	0	0	0	0	0	0	0	0	0	0	0	0	0	0	0	0	0	0	0	0	0	0	0	0	0	0	0	0	0	0	0	0	0	0	0	0	0
TCGA-GV-A3QI-01	0	0	0	0	0	0	0	0	0	0	0	0	0	0	0	0	0	0	0	0	0	0	0	0	0	0	0	0	0	0	0	0	0	0	0	0	0	0	0	0	0	0	0	1.89934	0	0	0	0	0
TCGA-B5-A0K7-01	0	0	0	0	0	0	0	0	0	0	0	0	0	0	0	0	0	0	0	0	0	0	0	0	0	0	0	0	0	0	0	0	0	0	0	0	0.426257	0	0	0	0	0	0	0	0	0	0	0	0
TCGA-A5-A0GV-01	0	0	0	0	0	0	0	0	0	0	0	0	0	0	0	0	0	0	0	0	0	0	0	0	0	0	0	0	0	0	0	0	0	0	0	0	0.426257	0	0	0	0	0	0	0	0	0	0	0	0
TCGA-D8-A1JT-01	0	0	0	0	0	0	0	0	0	0	0	0	0	0	0	0	0	0	0	0	0	0	0	0	0	0	0	0	0	0	0	0	0	0	0	0	0	0	0	0	0	0	0	0	0	0	0	0	0
TCGA-AP-A05P-01	0	0	0	0	0	0	0	0	0	0	0	0	0	0	0	0	0	0	0	0	0	0	0	0	0	0	0	0	0	0	0	0	0	0	0	0	0	0	0	0	0	0	0	0	0	0	0	0	0
TCGA-D1-A176-01	0	1.27701	0	0	0	0	0	0	0	0	0	0	0	0	0	0	0	0	0	0	0	0	0	0	0	0	0	0	0	0	0.239334	0	0	0	0	0	0	0	0	0	0	0	0	0	0	0	0	0	0
TCGA-ER-A2NC-06	0	0	0	0	0	0	0	0	0	0	0	0	0	0	0	0	0	0	0	0	0	0	0	0	0	0	0	0	0	0	0	0.53707	0	0	0	0	0	0	0	0	0	0	0	0	0	0	0	0	0
TCGA-BG-A0VX-01	0	0	0	0	0	0	0	0	0	0	0	0	0	0	0	0	0	0	0	0	0	0	0	0	0	0	0	0	0	0.323939	0	0	0	0	0	0	0.426257	0	0	0	0	0	0	0	0	0	0	0	0
TCGA-D1-A0ZS-01	0	0	0	0	0	0	0	0	0	0	0	0	0	0	0	0	0	0	0	0	0	0	0	0	0	0	0	0	0	0	0	0	0	0	0	0	0	0	0	0	0	0	0	0	0	0	0	0	0
TCGA-B5-A11G-01	0	0	0.648508	0	0	0	0	0	0.117206	0	0	0.218079	0.38625	0	0	0	0	0	0	0	0	0	0	0	0	0	0	0	0	0	0	0	0	0	0	0	0	0	0	0	0.277039	0	0	0	0	0	0	0	0
TCGA-D1-A16D-01	0	0	0	0	0	0	0	0	0	0	0	0	0	0	0	0	2.25225	0	0	0	0	0	0	0	0	0	0	0	0	0	0	0	0	0.136444	0	0	0	0	0	0	0	0	0	0	0	0	0	0	0
TCGA-A6-6648-01	0	0	0	0	0	0	0	0	0.117206	0	0	0	0	0	0	0	0	0	0	0	0	0	0	0	0	0	0	0	0	0	0	0	0	0	0	0	0	0	0	0	0	0	0	0	0	0	0	0	0
TCGA-E2-A1LG-01	0	0	0	0	0	0	0	0	0	0	0	0	0	0	0	0.367512	0	0	0	0	0	0	0	0	0	0	0	0	0	0	0	0	0	0	0	0	0	0	0	0	0	0	0	0	0	0	0	0	0
TCGA-AP-A0LD-01	0	0	0	0	0	0	0.213705	0.414079	0	0	0	0	0	0	0	0	0	0	0	0	0	0	0	0	0	0	0	0	0	0	0	0	0	0	0	0	0	0	0	0	0	0	0	0	0	0	0	0	0
TCGA-BK-A0CC-01	0	0	0	0	0	0	0	0	0	0	0	0	0	0	0	0	0	0	0	0	0	0	0	0	0	0	0	0	0.629784	0	0	0	0	0	0	0	0	0	0	0	0	0	0	0	0	0	0	0	0
TCGA-C5-A1BM-01	0	0	0	0	0	0	0	0	0	0	0	0	0	0	0	0	0	0	0	0	0	0	0	0	0	0	0	0	0	0	0	0	0	0	0	0	0	0	0	0.101041	0	0	0	0	0	0	0	0	0.655883
TCGA-ER-A19M-06	0	0	0	0	0	0	0	0	0.117206	0	0	0	0	0	0.434594	0	0	0	0	0	0	0	0	0	0	0	0	0	0	0	0	0	0	0	0	0	0	0	0	0	0	0	0	0	0	0	0	0	0
TCGA-BR-4280-01	0	0	0	0	0	0	0	0.414079	0	0	0	0	0	0	0	0	0	0	0	0	0	0	0	0	0	0	0	0	0	0	0	0	0	0	0	0	0	0	0	0	0	0	0	0	0	0	0	0	0
TCGA-B5-A0K8-01	0	0	0	0	0	0	0	0	0	0	0	0	0	0	0	0	0	0	0	0	0	0	0	0	0	0	0	0	0	0	0	0	0	0	0	0	0	0	0	0	0	0	0	0	0	0	0	0	0
TCGA-CG-4306-01	0	0	0	0	0	0	0	0	0.117206	0	0	0	0	0	0	0	0	0	0	0	0	0	0	0	0	0	0	0	0	0.323939	0	0	0	0	0	0	0	0	0	0	0.277039	0	0	0	0	0	0	0	0
TCGA-BK-A13C-01	0	0	0	0	0	0	0	0	0	0	0	0	0	0	0	0	0	0	0	0	0	0	0	0	0	0	0	0	0	0	0	0	0	0	0	0	0	0	0	0	0	0	0	0	0	0	0	0	0
TCGA-BG-A0LX-01	0	0	0	0	0	0	0	0	0	0	0	0.109039	0	0	0	0	0	0	0	0	0	0	0	0	0	0	0	0	0	0	0	0	0	0	0	0	0	0	0	0	0	0	0	0	0	0	0	0	0
TCGA-BG-A186-01	0	0	0	0	0	0	0	0	0.117206	0	0	0	0	0	0	0	0	0	0	0	0	0	0	0	0	0	0	0	0	0	0	0	0	0	0	0	0	0	0	0	0	0	0	0	0	0	0	0	0
TCGA-HI-7171-01	0	0	0	0	0	0	0	0	0	0	0	0	0	0	0	0	0	0	0	0	0	0	0	0	0	0	0	0	0	0	0	0	0	0	0	0	0	0	0	0	0	0	0	0	0	0	0	0	0
TCGA-BS-A0U9-01	0	0	0	0	0	0	0	0	0	0	0	0	0	0	0	0	0	0	0	0	0	0	0	0	0	0	0	0	0	0	0	0	0	0	0	0	0	0	0	0	0	0	0	0	0	0	0	0	0
TCGA-B5-A0JN-01	0	0	0	0	0	0	0	0	0	0	0	0	0	0	0	0	0	0	0	0	0	0	0	0	0	0	0	0	0	0	0	0	0	0	0	0	0	0	0	0	0	0	0	0	0	0	0	0	0
TCGA-D7-6528-01	0	0	0	0	0	4.20693	0.213705	0	0	0	0	0	0	0	0	0	0	0	0	0	0	0	0	0	0	0	0	0	0	0	0	0	0	0	0	0	0	0	0	0	0	0	0	0	0	0	0	0	0
TCGA-EK-A3GJ-01	0	0	0	0	0	0	0	0	0	0	0	0	0	0	0	0	0	0	0	0	0	0	0	0	0	0	0	0	0	0	0	0	0	0	0	0	0	0	0	0	0	0	0	0	0	0	0	0	0
TCGA-CG-4442-01	0	0	0	0	0	0	0	0	0.117206	0.549149	0	0	0	0	0	0	0	0	0	0	0	0	0	0	0	2.01151	0	0	0	0	0.478668	0	0	0	0	0	0	0.429	0.433463	0	0.13852	0	0	0	0	0	0	0	0
TCGA-HG-A2PA-01	0.879507	0	0	0	0	0	0	0	0	0	0	0	0	0	0	0	0	0	0	0	0	0	0	0	0	0	0	0	0	0	0	0	0	0	0	0	0	0	0	0	0	0	0	0	0	0	0	0	0
TCGA-Q1-A73S-01	0	0	0	0	0	0	0	0	0	0	0	0	0	0	0	0	0	0	0	0	0	0	0	0	0	0	0	0	0	0	0	0	0	0	0	0	0	0	0	0	0	0	0	0	0	0	0	0	0
TCGA-BS-A0TI-01	0	0	0	0	0	0	0	0	0	0	0	0	0	0	0	0	0	0	0	0	0	0	0	0	0	0	0	0	0	0	0	0	0	0	0	0	0.426257	0	0	0	0	0	0	0	0	0	0	0	0
TCGA-B5-A11J-01	0	0	0	0	0	0	0	0	0	0	0	0	0	0	0	0	0	0	0	0	0	0	0	0	0	0	0	0	0.629784	0	0	0	0	0	0	0	0	0	0	0	0	0	0	0	0	0	0	0	0
TCGA-D1-A0ZZ-01	0	0	0	0	0	0	0	0	0	0	0	0	0	0	0	0	0	0	0	0	0	0	0	0	0	0	0	0	0	0	0	0	0	0	0	0	0	0	0	0	0	0	0	0	0	0	0	0	0
TCGA-EY-A212-01	0	0	0	0	0	0	0	0	0	0	0	0	0	0	0	0	0	0	0	0	0	0	0	0	0	0	0	0	0	0	0	0	0	0	0	0	0	0	0	0	0	0	0	0	0	0	0	0	0
TCGA-ER-A19B-06	0	0	0	0	0	0	0	0	0	0	0	0	0	0	0.434594	0	0	0	0	0	0	0	0	0	0	0	0	0	0	0	0	0	0	0	0	0	0	0	0	0	0	0	0	0	0	0	0	0	0
TCGA-AX-A2H5-01	0	0	0	0	0	0	0	0	0	0	0	0	0	0	0	0	0	0	0	0	0	0	0	0	0	0	0	0	0	0	0	0	0	0	0	0	0	0	0	0	0	0	0	0	0	0	0	0	0
TCGA-AP-A0LI-01	0	0	0	0	0	0	0	0	0	0	0	0	0	0	0.434594	0	0	0	0	0	0	0	0	0	0	0	0	0	0	0	0	0	0	0	0	0	0	0	0	0	0	0	0	0	0	0	0	0	0
TCGA-D7-6521-01	0	0	0	0	0	0	0	0	0	0	0	0	0	0	0	0	0	0	0	0	0	0	0	0	0	0	0	0	0	0	0	0	0	0	0	0	0	0	0	0	0	0	0	0	0	0	0	0	0.655883
TCGA-B5-A11O-01	0	0	0	0.693001	0	0	0	0	0	0	0	0	0	0	0	0	0	0	0	0	0	0	0	0	0	0	0	0	0	0	0	0	0	0	0	0	0	0	0	0	0	0	0	0	0	0	0	0	0
TCGA-C8-A274-01	0	0	0	0	0	0	0	0	0	0	0	0	0	0	0	0	0	0	0	0	0	0	0	0	0	0	0	0	0	0	0	0	0	0	0	0	0	0	0	0	0	0	0	0	0	0	0	0	0
TCGA-F4-6809-01	0	0	0	0	0	0	0	0	0.117206	0	0	0	0	0	0	0	0	0	0	0	0	0	0	0	0	0	0	0	0	0	0	0.268535	0	0	0	0	0	0	0	0	0	0	0	0	0	0	0	0	0
TCGA-BR-A44U-01	0	0	0	0	0	0	0	0	0	0	0	0	0	0	0	0	0	0	0	0	0	0	0	0	0	0	0	0	0	0	0	0	0	0	0	0	0	0	0	0	0	0	0	0	0	0	0	0	0
TCGA-BG-A0MT-01	0	0	0	0	0	0	0	0	0	0	0	0.218079	0	0	0	0	0	0	0	0	0	0	0	0	0	0	0	0	0	0	0	0	0	0	0	0	0	0	0	0	0	0	0	0	0	0	0	0	0
TCGA-D1-A17L-01	0	0	0	0	0	0	0	0	0	0	0	0	0	0	0	0	0	0	0	0	0	0	0	0	0	0	0	0	0	0	0	0	0	0	0	0	0	0	0	0	0	0	0	0	0	0	0	0	0
TCGA-BR-A4J7-01	0	0	0	0	0	0	0	0	0	0	0	0.218079	0	0	0	0	0	0	0	0	0	0	0	0	0	0	0	0	0	0	0	0	0	0	0	0	0	0	0	0	0	0	0	0	0	0	0	0	0
TCGA-BR-4366-01	0	0	0	0	0	0	0	0	0	0	0	0	0	0	0	0	0	0	0	0	0	0	0	0	0	6.03453	0	0	0	0.323939	0	0	0	0	0	0	0	0	0	0	0	0	0	0	0	0	0	0	0
TCGA-GD-A3OQ-01	0	0	0	0	0	0	0	0	0	0	0	0	0	0	0	0	0	0	0	0	0	0	0	0	0	0	0	0	0	0	0	0	0	0	0	0	0	0	0	0	0	0	0	0.949668	0	0	0	0	0
TCGA-A5-A0GM-01	0	0	0	0	0	0	0	0	0	0	0	0	0	0	0	0	0	0	0	0	0	0	0	0	0	0	0	0	0	0	0	0	0	0	0	0	0.852515	0	0	0	0	0	0	0	0	0	0	0	0
TCGA-EE-A2MQ-06	0	0	0	0	0	0	0	0.414079	0.117206	0	0	0	0	0	0.869187	0	0	0	0	0	0	0	0	0	0	0	0	0	0	0	0.239334	0	0	0	0	0	0	0	0	0	0	0	0	0	0	0	0	0	0
TCGA-D1-A0ZP-01	0	0	0	0	0	0	0	0	0	0	0	0	0	0	0	0	0	0	0	0	0	0	0	0	0	0	0	0	0	0	0	0	0	0	0	0	0	0	0	0	0	0	0	0	0	0	0	0	0
TCGA-B5-A1MY-01	0	0	0	0	0	0	0	0	0	0	0	0	0	0	0	0	0	0	0	0	0	0	0	0	0	0	0	0	0	0	0	0	0	0	0	0	0	0	0	0	0	0	0	0	0	0	0	0	0
TCGA-FG-6688-01	0	0	0	0	0	0	0	0	0	0	0	0	0	0	0	0	0	0	0	0	0	0	0	0	0	0	0	0	0	0	0	0	0	0	0	0	0	0	0	0	0	0	0	0	0	0	0	0	0
TCGA-D1-A169-01	0	0	0	0	0	0	0	0	0	0	0	0	0	0	0	0	0	0	0	0	0	0	0	0	0	0	0	0	0	0	0	0	0	0	0	0	0	0	0	0	0	0	0	0	0	0	0	0	0
TCGA-AP-A0LH-01	0	0	0	0	0	0	0	0	0	0	0	0	0	0	0	0	0	0	0	0	0	0	0	0	0	0	0	0	0	0	0	0	0	0	0	0	0	0	0	0	0	0	0	0	0	0	0	0	0
TCGA-AD-6895-01	0	0	0.648508	0	0	0	0	0.828157	0	0	0	0	0	0	0.434594	0	0	0	0	0	0	0	0	3.74859	0	0	0	0	0	0.323939	0	0	0	0	0	0	0	0	0	0	0	0	0	0	0	0	0	0	0
TCGA-AA-A02E-01	0	0	0	0	0	0	0	0.414079	0.234412	0	0	0	0	0	0	0	0	0	0	0	0	0	0	0	0	0	0	0	0	0	0	0	0	0	0	0	0	0	0	0	0	0	0	0	0	0	0	0	0
TCGA-EY-A1GS-01	0	0	0	0	0	0	0	0	0	0	0	0	0	0	0	0	0	0	0	0	0	0	0	0	0	0	0	0	0	0	0	0	0	0	0	0	0	0.429	0	0	0	0	0	0	0	0	0	0	0
TCGA-AA-3660-01	0	0	0	0	0	0	0	0	0.234412	0	0	0	0	0	0	0	0	0	0	0	0	0	0	0	0	0	0	0	0	0	0	0	0	0	0	0	0	0	0	0	0	0	0	0	0	0	0	0	0
TCGA-F4-6806-01	0	0.638504	0	0	0	0	0	0	0.234412	0	0	0	0	0	0	0	0	0	0	0	0	0	0	0	0	0	0	0	0	0	0	0	0	0	0	0	0	0	0	0	0.277039	0	0	0	0	0	0	0	0
TCGA-D1-A16N-01	0	0	0	0	0	0	0	0	0	0	0	0	0	0	0	0	0	0	0	0	0	0	0	0	0	0	0	0	0	0	0	0	0	0	0	0	0	0	0	0	0	0	0	0	0	0	0	0	0
TCGA-D1-A168-01	0	1.27701	0	0	0	0	0	0	0	0	0	0	0	0	0	0	0	0	0	0	0	0	0	0	0	0	0	0	0	0	0	0	0	0	0	0	0	0	0	0	0	0	0	0	0	0	0	0	0
TCGA-GM-A2DB-01	0	0	0	0	0	0	0	0	0	0	0	0	0	0	0	0	0	0	0	0	0	0	0	0	0	0	0	0	0	0	0	0	0	0	0	0	0	0	0	0	0	0	0	0	0	0	0	0	0
TCGA-BK-A139-01	0	0	0	0	0	0	0	0	0	0	0	0	0	0	0	0	0	0	0	0	0	0	0	0	0	0	0	0	0	0	0	0	0	0	0	0	0	0	0	0	0	0	0	0	0	0	0	0	0
TCGA-D1-A16E-01	0	0	0	0	0	0	0	0	0	0	0	0	0	0	0	0	0	0	0	0	0	0	0	0	0	0	0	0	0	0	0	0	0	0	0	0	0	0	0	0	0	0	0	0	0	0	0	0	0
TCGA-D1-A102-01	0	0	0	0	0	0	0	0	0	0	0	0	0	0	0	0	0	0	0	0	0	0	0	0	0	0	0	0	0	0	0	0	0	0	0	0	0.426257	0	0	0	0	0	0	0	0	0	0	0	0
TCGA-A5-A0G5-01	0	0	0	0	0	0	0	0	0	0	0	0	0	0	0	0	0	0	0	0	0	0	0	0	0	0	0	0	0	0	0	0	0	0	0	0	0	0	0	0	0	0	0	0	0	0	0	0	0
TCGA-B5-A0K1-01	0	0	0	0	0	0	0	0	0	0	0	0	0	0	0	0	0	0	0	0	0	0	0	0	0	0	0	0	0	0	0	0	0	0	0	0	0	0	0	0	0	0	0	0	0	0	0	0	0
TCGA-BR-8080-01	0	0	0	0	0	0	0	0	0	0	0	0	0	0	0	0	0	0	0	0	0	0	0	0	0	0	0	0	0	0	0	0	0	0	0	0	0	0	0	0	0.277039	0	0	0	0	0	0	0	0
TCGA-F4-6570-01	0	0	0	0	0	0	0	0.414079	0	0	0	0	0	0	0.434594	0	0	0	0	0	0	0	0	0	0	0	0	0	0	0	0	0	0	0	1.61354	2.39808	0	0.429	0	0.101041	0.277039	0	0	0	0	0	0	0.715308	0
TCGA-BR-7715-01	0	0	0	0	0	0	0	0	0	0	0	0	0	0	0	0	0	0	0	0	0	0	0	0	0	0	0	0	0	0	0	0	0	0	0	0	0	0	0	0	0	0	0	0	0	0	0	0	0
TCGA-D3-A5GO-06	0	0	0	0	0	0	0.213705	0	0	0	0	0	0	0	0	0	0	1.14943	0	0	0	0	0	0	0	0	0	0	0	0.647878	0.478668	0	0	0	0	0	0	0	0	0	0	0	1.28205	0	0	0	0	0	0
TCGA-RP-A694-06	0	0	0	0	0	0	0	0	0	0	0	0	0	0	0	0	0	0	0	0	0	0	0	0	0	6.03453	0	0	0	0	0	0	0	0	0	0	0	0	0	0	0	0	0	0	0	0	0	0	0
TCGA-97-7938-01	0	0	0	0	0	0	0.213705	0	0	0	0	0	0	0	0	0	0	0	0	0	0	0	0	0	0	0	0	0	0	0	0	0	0	0	0	0	0	0	0	0	0	0	0	0	0	0	0	0	0
TCGA-B5-A11Z-01	0	0	0	0	0	0	0	0	0	0	0	0	0	0	0	0	0	0	0	0	0	0	0	0	0	0	0	0	0	0	0	0	0	0	0	0	0.426257	0	0	0	0	0	0	0	0	0	0	0	0
TCGA-BG-A0M2-01	0	0	0	0	0	0	0	0	0	0	0	0	0	0	0	0	0	0	0	0	0	0	0	0	0	0	0	0	0	0	0.239334	0	0	0	0	0	0	0	0	0	0	0	0	0	0	0	0	0	0
TCGA-AP-A0LL-01	0	0	0	0.693001	0	0	0	0	0	0	0	0	0	0	0	0	0	0	0	0	0	0	0	0	0	0	0	0	0	0	0	0	0	0	0	0	0.426257	0	0	0	0	0	0	0	0	0	0	0	0
TCGA-A5-A0GE-01	0	0	0	0	0	0	0	0	0	0	0	0	0	0	0	0	0	0	0	0	0	0	0	0	0	0	0	0	0	0	0	0	0	0	0	0	0	0	0	0	0	0	0	0	0	0	0	0	0
TCGA-D1-A16S-01	0	0	0	0	0	0	0	0	0	0	0	0	0	0	0	0	0	0	0	0	0	0	0	0	0	0	0	0	0	0	0	0	0	0	0	0	0	0	0	0	0	0	0	0	0	0	0	0	0
TCGA-55-8207-01	0	0	0	0	0	0	0	0	0	0	0	0	0	0	0	0	0	0	0	0	0	0	0	0	0	0	0	0	0	0	0.478668	0	0	0	0	0	0	0	0	0	0	0	0	0	0	0	0	0	0
TCGA-D1-A1NX-01	0	0	0	0	0	0	0	0	0	0	0	0	0	0	0	0	0	0	0	0	0	0	0	0	0	0	0	0	0.629784	0	0	0	0	0	0	0	0	0	0	0	0	0	0	0	0	0	0	0	0
TCGA-A5-A0R7-01	0	0	0	0	0	0	0	0	0	0	0	0	0	0	0	0	0	0	0	0	0	0	0	0	0	0	0	0	0	0	0	0	0	0	0	0	0	0	0	0	0	0	0	0	0	0	0	0	0
TCGA-D3-A51R-06	0	0	0	0	0	0	0	0.414079	0.117206	0	0	0	0	0	0	0	0	0	0	0	0	0	0	0	0	0	0	0	0	0	0	0	0	0	0	0	0	0	0	0	0	0	1.28205	0	0	0	0	0	0
TCGA-BG-A0VW-01	0	0	0	0	0	0	0	0	0.117206	0	0	0	0	0	0	0	0	0	0	0	0	0	0	0	0	0	0	0	0	0	0	0	0	0	0	0	0	0	0	0	0	0	0	0	0	0	0	0	0
TCGA-CH-5746-01	0	0	0	0	0	0	0	0	0	0	0	0	0	0	0	0	0	0	0	0	0	0	0	0	0	0	0	0	0	0	0	0	0	0	0	0	0	0	0	0	0	0	0	0	0	0	0	0	0
TCGA-CD-5801-01	0	0	0	0	0	0	0	0	0	0	0	0	0	0	0.434594	0	0	0	0	0	0	0	0	0	0	0	0	0	0	0	0	0	0	0	0	0	0	0	0	0	0	0	0	0	0	0	0	0	0
TCGA-KK-A59V-01	0.879507	0	0	0	0	0	0	0	0	0	0	0	0	0	0.434594	0	0	0	0	0	0	0	0	3.74859	0	0	0	0	0	0	0.478668	0	0	0	0	0	0	0	0	0	0	0	0	0	0	0	0	0	0
TCGA-EE-A3AA-06	0	0	0	0	0	0	0.213705	0	0	0	0	0	0	0	0.869187	0	0	0	0	0	0	0	0	0	0	0	0	0	0	0.647878	0.239334	0	0	0	0	0	0	0	0	0	0.13852	0	0	0	0	0.451671	0	0.715308	0
TCGA-HT-8113-01	0	0	0	0	0	0	0	0	0	0	0	0	0	0	0	0	0	0	0	0	0	0	0	0	0	0	0	0	0	0	0	0	0	0	0	0	0	0	0	0	0	0	0	0	0	0	0	0	0
TCGA-DY-A1DF-01	0	0	0	0	0	0	0	0.414079	0.234412	0	0	0	0	0	0	0	0	0	0	0	0	0	0	0	0	0	0	0	0	0	0	0	0	0	0	0	0	0	0	0	0	0	0	0	0	0	0	0	0.327942
TCGA-MP-A4T6-01	0	0	0	0	0	0	0	0	0	0	0	0	0	0	0	0	0	0	0	0	0	0	0	0	0	0	0	0	0	0	0.478668	0	0	0	0	0	0	0	0	0	0	0	0	0	0	0	0	0	0.327942
TCGA-AX-A06L-01	0	0	0	0	0	0	0	0	0	0	0	0	0	0	0	0	0	0	0	0	0	0	0	0	0	0	0	0	0	0	0	0	0	0	0	0	0	0	0	0	0	0	0	0	0	0	0	0	0
TCGA-B5-A0K4-01	0	0	0	0	0	0	0	0	0	0	0	0	0	0	0	0	0	0	0	0	0	0	0	0	0	0	0	0	0	0	0	0	0	0	0	0	0	0	0	0	0	0	0	0	0	0	0	0	0
TCGA-G4-6586-01	0	0	0.648508	0.693001	0	0	0	0	0	0	0	0	0	0	0.434594	0	0	0	0	0	0	0	0	0	0	0	0	0	0	0	0	0	0	0	0	0	0.426257	0	0.433463	0.202081	0.13852	0	0	0	0	0	0	0	0
TCGA-55-6983-01	0	0	0	0	0	0	0	0	0	0	0	0	0	0	0	0	0	0	0	0	0	0	0	0	0	0	0	0	0	0	0	0	0	0	0	0	0	0	0	0	0	0	0	0	0	0	0	0	0
TCGA-EW-A1OX-01	0	0	0	0	0	0	0	0	0	0	0	0	0	0	0	0	0	0	0	0	0	0	0	0	0	0	0	0	0	0	0	0	0	0	0	0	0	0	0	0	0	0	0	0	0	0	0	0	0
TCGA-F1-6874-01	0	0	0	0	0	0	0	0	0	0	0	0	0	0	0	0	0	0	0	0	0	0	0	0	0	0	0	0	0	0	0	0.53707	0	0.136444	0	0	0	0	0.433463	0	0	0	0	0	0	0	0	0	0
TCGA-AX-A1C7-01	0	0	0	0	0	0	0	0	0	0	0	0	0	0	0	0	0	0	0	0	0	0	0	0	0	0	0	0	0	0	0	0	0	0	0	0	0	0	0	0	0	0	0	0	0	0	0	0	0
TCGA-DD-A11D-01	0	0	0	0	0	0	0	0	0	0	0	0	0	0	0	0	0	0	0	0	0	0	0	0	0	0	0	0	0	0	0	0	0	0	0	0	0.426257	0	0	0	0.13852	0	0	0	0	0	0	0	0
TCGA-FI-A2F8-01	0	0	0	0	0	0	0	0	0	0	0	0	0	0	0	0	0	0	0	0	0	0	0	0	0	0	0	0	0	0	0	0	0	0	0	0	0	0	0	0	0	0	0	0	0	0	0	0	0
TCGA-AP-A0L9-01	0	0	0	0	0	0	0	0	0	0	0	0	0	0	0	0	0	0	0	0	0	0	0	0	0	0	0	0	0	0	0	0	0	0	0	0	0	0	0	0	0	0	0	0	0	0	0	0	0
TCGA-B5-A11Q-01	0	0	0	0	0	0	0	0	0	0	0	0	0	0	0	0	0	0	0	0	0	0	0	0	0	0	0	0	0	0	0	0	0	0	0	0	0	0	0	0	0	0	0	0	0	0	0	0	0
TCGA-D9-A6EC-06	0	0	0	0	0	0	0.427411	0	0.117206	0	0	0	0	0	0	0	0	0	0	0	0	0	0	0	0	14.0806	0	0	0	0	1.436	0.53707	0	0	1.61354	0	0.426257	0.429	0.433463	0	0.277039	0	1.28205	0	0	0.451671	0	0	0
TCGA-B5-A11I-01	0	0	0	0	0	0	0	0	0	0	0	0	0	0	0	0	0	0	0	0	0	0	0	0	0	0	0	0	0	0	0	0	0	0	0	0	0	0	0	0	0	0	0	0	0	0	0	0	0
TCGA-D1-A15W-01	0	0	0	0	0	0	0	0	0	0	0	0	0	0	0	0	0	0	0	0	0	0	0	0	0	0	0	0	0	0	0	0	0	0	0	0	0	0	0	0	0	0	0	0	0	0	0	0	0.327942
TCGA-EJ-5519-01	0	0	0	0	0	0	0	0	0	0	0	0	0	0	0	0	0	0	0	0	0	0	0	0	0	0	0	0	0	0	0	0	0	0	0	0	0	0	0	0	0	0	0	0	0	0	0	0	0
TCGA-G9-6365-01	0	0	0	0	0	0	0	0	0	0	0	0	0	0	0	0	0	0	0	0	0	0	0	0	0	0	0	0	0	0	0	0	0	0	0	0	0	0	0	0	0	0	0	0	0	0	0	0	0
TCGA-EJ-5506-01	0	0	0	0	0	0	0	0	0	0	0	0	0	0	0	0	0	0	0	0	0	0	0	0	0	0	0	0	0	0	0	0	0	0	0	0	0	0	0	0	0	0	0	0	0	0	0	0	0
TCGA-G9-6378-01	0	0	0	0	0	0	0	0	0	0	0	0	0	0	0	0	0	0	0	0	0	0	0	0	0	0	0	0	0	0	0	0	0	0	0	0	0	0	0	0	0	0	0	0	0	0	0	0	0
TCGA-EJ-5527-01	0	0	0	0	0	0	0	0	0	0	0	0	0	0	0	0	0	0	0	0	0	0	0	0	0	0	0	0	0	0	0	0	0	0	0	0	0	0	0	0	0	0	0	0	0	0	0	0	0
TCGA-G9-6336-01	0	0	0	0	0	0	0	0	0	0	0	0	0	0	0	0	0	0	0	0	0	0	0	0	0	0	0	0	0	0	0	0	0	0	0	0	0	0	0	0	0	0	0	0	0	0	0	0	0
TCGA-CH-5753-01	0	0	0	0	0	0	0	0	0	0	0	0	0	0	0	0	0	0	0	0	0	0	0	0	0	0	0	0	0	0	0	0	0	0	0	0	0	0	0	0	0	0	0	0	0	0	0	0	0
TCGA-CH-5764-01	0	0	0	0	0	0	0	0	0	0	0	0	0	0	0	0	0	0	0	0	0	0	0	0	0	0	0	0	0	0	0	0	0	0	0	0	0	0	0	0	0	0	0	0	0	0	0	0	0
TCGA-CH-5791-01	0	0	0	0	0	0	0	0	0	0	0	0	0	0	0	0	0	0	0	0	0	0	0	0	0	0	0	0	0	0	0	0	0	0	0	0	0	0	0	0	0	0	0	0	0	0	0	0	0
TCGA-EJ-5526-01	0	0	0	0	0	0	0	0	0	0	0	0	0	0	0	0	0	0	0	0	0	0	0	0	0	0	0	0	0	0	0	0	0	0	0	0	0	0	0	0	0	0	0	0	0	0	0	0	0
TCGA-G9-6363-01	0	0	0	0	0	0	0	0	0	0	0	0	0	0	0	0	0	0	0	0	0	0	0	0	0	0	0	0	0	0	0	0	0	0	0	0	0	0	0	0	0	0	0	0	0	0	0	0	0
TCGA-CH-5752-01	0	0	0	0	0	0	0	0	0	0	0	0	0	0	0	0	0	0	0	0	0	0	0	0	0	0	0	0	0	0	0	0	0	0	0	0	0.426257	0	0	0	0	0	0	0	0	0	0	0	0
TCGA-D3-A2JP-06	0	0	0	0	0	0	0	0	0	0	0	0	0.38625	0	0.434594	0	0	0	0	0	0	0	0	0	0	0	0	0	0	0	0	0	0	0	0	0	0	0	0	0	0	0	0	0	0	0	0	0	0.655883
TCGA-EJ-5532-01	0	0	0	0	0	0	0	0	0	0	0	0	0	0	0	0	0	0	0	0	0	0	0	0	0	0	0	0	0	0	0	0	0	0	0	0	0	0	0	0	0	0	0	0	0	0	0	0	0
TCGA-CH-5763-01	0	0	0	0	0	0	0	0	0	0	0	0	0	0	0	0	0	0	0	0	0	0	0	0	0	0	0	0	0	0	0	0	0	0	0	0	0	0	0	0	0	0	0	0	0	0	0	0	0
TCGA-CH-5766-01	0	0	0	0	0	0	0	0	0	0	0	0	0	0	0	0	0	0	0	0	0	0	0	0	0	0	0	0	0	0	0	0	0	0	0	0	0	0	0	0	0	0	0	0	0	0	0	0	0
TCGA-EJ-5531-01	0	0	0	0	0	0	0	0	0	0	0	0	0	0	0	0	0	0	0	0	0	0	0	0	0	0	0	0	0	0	0	0	0	0	0	0	0	0	0	0	0.13852	0	1.28205	0	0	0	0	0	0
TCGA-CH-5771-01	0	0	0	0	0	0	0	0	0	0	0	0	0	0	0	0	0	0	0	0	0	0	0	0	0	0	0	0	0	0	0	0	0	0	0	0	0	0	0	0	0	0	0	0	0	0	0	0	0
TCGA-EJ-5508-01	0	0	0	0	0	0	0	0	0	0	0	0	0	0	0	0	0	0	0	0	0	0	0	0	0	0	0	0	0	0	0	0	0	0	0	0	0	0	0	0	0	0	0	0	0	0	0	0	0
TCGA-EJ-5521-01	0	0	0	0	0	0	0	0	0	0	0	0	0	0	0	0	0	0	0	0	0	0	0	0	0	0	0	0	0	0	0	0	0	0	0	0	0	0	0	0	0	0	0	0	0	0	0	0	0
TCGA-CH-5767-01	0	0	0	0	0	0	0	0	0	0	0	0	0	0	0	0	0	0	0	0	0	0	0	0	0	0	0	0	0	0	0	0	0	0	0	0	0	0	0	0	0	0	0	0	0	0	0	0	0
TCGA-EJ-5516-01	0	0	0	0	0	0	0	0	0	0	0	0	0	0	0	0	0	0	0	0	0	0	0	0	0	0	0	0	0	0.323939	0	0	0	0	0	0	0	0	0	0	0	0	0	0	0	0	0	0	0
TCGA-G9-6356-01	0	0	0	0	0	0	0	0	0	0	0	0	0	0	0	0	0	0	0	0	0	0	0	0	0	0	0	0	0	0	0	0	0	0	0	0	0	0	0	0	0	0	0	0	0	0	0	0	0
TCGA-EJ-5514-01	0	0	0	0	0	0	0	0	0	0	0	0	0	0	0	0	0	0	0	0	0	0	0	0	0	0	0	0	0	0	0	0	0	0	0	0	0	0	0	0	0	0	0	0	0	0	0	0	0
TCGA-G9-6364-01	0	0	0	0	0	0	0	0	0	0	0	0	0	0	0	0	0	0	0	0	0	0	0	0	0	0	0	0	1.25957	0	0	0	0	0	0	0	0	0	0	0	0	0	0	0	0	0	0	0	0
TCGA-CH-5761-01	0	0	0	0	0	0	0	0	0	0	0	0	0	0	0	0	0	0	0	0	0	0	0	0	0	0	0	0	0	0	0	0	0	0	0	0	0	0	0	0	0	0	0	0	0	0	0	0	0
TCGA-EJ-5524-01	0	0	0	0	0	0	0	0	0	0	0	0	0	0	0	0	0	0	0	0	0	0	0	0	0	0	0	0	0	0	0	0	0	0	0	0	0	0	0	0	0	0	0	0	0	0	0	0	0
TCGA-CH-5768-01	0	0	0	0	0	0	0	0	0	0	0	0	0	0	0	0	0	0	0	0	0	0	0	0	0	0	0	0	0	0	0	0	0	0	0	0	0	0	0	0	0	0	0	0	0	0	0	0	0
TCGA-CH-5744-01	0	0	0	0	0	0	0	0	0	0	0	0	0	0	0	0	0	0	0	0	0	0	0	0	0	0	0	0	0	0	0	0	0	0	0	0	0	0	0.433463	0	0	0	0	0	0	0	0	0	0
TCGA-CH-5741-01	0	0	0	0	0	0	0	0	0	0	0	0	0	0	0	0	0	0	0	0	0	0	0	0	0	0	0	0	0	0	0	0	0	0	0	0	0	0	0	0	0	0	0	0	0	0	0	0	0
TCGA-G9-6332-01	0	0	0	0	0	0	0	0	0	0	0	0	0	0	0	0	0	0	0	0	0	0	0	0	0	0	0	0	0	0	0	0	0	0	0	0	0	0	0	0	0	0	0	0	0	0	0	0	0
TCGA-EJ-5512-01	0	0	0	0	0	0	0	0	0	0	0	0	0	0	0	0	0	0	0	0	0	0	0	0	0	0	0	0	0	0	0	0	0	0	0	0	0	0	0	0	0	0	0	0	0	0	0	0	0
TCGA-CH-5738-01	0	0	0	0	0	0	0	0	0	0	0	0	0	0	0	0	0	0	0	0	0	0	0	0	0	0	0	0	0	0	0	0	0	0	0	0	0	0	0	0	0	0	0	0	0	0	0	0	0
TCGA-EJ-5496-01	0	0	0	0	0	0	0	0	0	0	0	0	0	0	0	0	0	0	0	0	0	0	0	0	0	0	0	0	0	0	0	0	0	0	0	0	0	0	0	0	0	0	0	0	0	0	0	0	0
TCGA-EJ-5504-01	0	0	0	0	0	0	0	0	0	0	0	0	0	0	0	0	0	0	0	0	0	0	0	0	0	0	0	0	0	0	0	0	0	0	0	0	0	0	0	0	0	0	0	0	0	0	0	0	0
TCGA-CH-5739-01	0	0	0	0	0	0	0	0	0	0	0	0	0	0	0	0	0	0	0	0	0	0	0	0	0	0	0	0	0	0	0.239334	0	0	0	0	0	0	0	0	0	0	0	0	0	0	0	0	0	0
TCGA-EJ-5505-01	0	0	0	0	0	0	0	0	0	0	0	0	0	0	0.434594	0	0	0	0	0	0	0	0	0	0	0	0	0	0	0	0	0	0	0	0	0	0	0	0	0	0	0	0	0	0	0	0	0	0
TCGA-G9-6371-01	0	0	0	0	0	0	0	0	0	0	0	0	0	0	0	0	0	0	0	0	0	0	0	0	0	0	0	0	0	0	0	0	0	0	0	0	0	0	0	0	0	0	0	0	0	0	0	0	0
TCGA-G9-6494-01	0	0	0	0	0	0	0	0	0	0	0	0	0	0	0	0	0	0	0	0	0	0	0	0	0	0	0	0	0	0	0	0	0	0	0	0	0	0	0	0	0	0	0	0	0	0	0	0	0
TCGA-EJ-5525-01	0	0	0	0	0	0	0	0	0	0	0	0	0	0	0	0	0	0	0	0	0	0	0	0	0	0	0	0	0	0	0	0	0	0	0	0	0.426257	0	0	0	0	0	0	0	0	0	0	0	0
TCGA-CH-5750-01	0	0	0	0	0	0	0	0	0	0	0	0	0	0	0	0	0	0	0	0	0	0	0	0	0	0	0	0	0	0	0	0	0	0	0	0	0	0	0	0	0	0	0	0	0	0	0	0	0
TCGA-B6-A0IA-01	0	0	0	0	0	0	0	0	0	0	0	0	0	0	0	0	0	0	0	0	0	0	0	0	0	0	0	0	0	0	0	0	0	0	0	0	0	0	0	0	0	0	0	0	0	0	0	0	0
TCGA-AR-A0U3-01	0	0	0	0	0	0	0	0	0	0	0	0	0	0	0	0	0	0	0	0	0	0	0	0	0	0	0	0	0	0	0	0	0	0	0	0	0	0	0	0	0	0	0	0	0	0	0	0	0
TCGA-A3-3320-01	0	0	0	0	0	0	0	0	0	0	0	0	0	0	0	0	0	0	0	0	0	0	0	0	0	0	0	0	0	0	0	0	0	0	0	0	0	0	0	0	0	0	0	0	0	0	0	0	0
TCGA-BP-4162-01	0	0	0	0	0	0	0	0	0	0	0	0	0	0	0	0	0	0	0	0	0	0	0	0	0	0	0	0	0	0	0	0	0	0	0	0	0	0	0	0	0	0	0	0	0	0	0	0	0
TCGA-A3-3311-01	0	0	0	0	0	0	0	0	0	0	0	0	0	0	0	0	0	0	0	0	0	0	0	0	0	0	0	0	0	0	0	0	0	0	0	0	0	0	0	0	0	0	0	0	0	0	0	0	0
TCGA-B2-4102-01	0	0	0	0	0	0	0	0	0	0	0	0	0	0	0	0	0	0	0	0	0	0	0	0	0	0	0	0	0.629784	0	0	0	0	0	0	0	0	0	0	0	0.13852	0	0	0	0	0	0	0	0
TCGA-CJ-4644-01	0	0	0	0	0	0	0	0	0	0	0	0	0	0	0	0	0	0	0	0	0	0	0	0	0	0	0	0	0	0	0	0	0	0	0	0	0	0	0	0	0	0	0	0	0	0	0	0	0
TCGA-AK-3436-01	0	0	0	0	0	0	0	0	0	0	0	0	0	0	0	0	0	0	0	0	0	0	0	0	0	0	0	0	0	0	0	0	0	0	0	0	0	0	0	0	0	0	0	0	0	0	0	0	0
TCGA-J4-A6G1-01	0	0	0	0	0	0	0	0	0	0	0	0	0	0	0	0	0	0	0	0	0	0	0	0	0	0	0	0	0	0	0	0	0	0	0	0	0	0	0	0	0	0	0	0	0	0	0	0	0
TCGA-QU-A6IM-01	0	0	0	0	0	0	0	0	0	0	0	0	0	0	0	0	0	0	0	0	0	0	0	0	0	0	0	0	0	0	0	0	0	0	0	0	0.426257	0	0	0	0	0	0	0	0	0	0	0	0
TCGA-G9-6366-01	0	0	0	0	0	0	0	0	0	0	0	0	0	0	0	0	0	0	0	0	0	0	0	0	0	0	0	0	0	0	0	0	0	0	0	0	0	0	0	0	0	0	0	0	0	0	0	0	0
TCGA-BR-4201-01	0	0	0	0	0	0	0	0	0	0	0	0	0	0	0.434594	0	0	0	0	0	0	0	0	0	0	0	0	0	0	0	0	0	0	0.136444	0	0	0	0	0	0.101041	0.277039	0	0	0	0	0	0	0	0
TCGA-CJ-4905-01	0	0	0	0	0	0	0	0	0	0	0	0	0	0	0	0	0	0	0	0	0	0	0	0	0	0	0	0	0	0	0	0	0	0	0	0	0	0	0	0	0	0	0	0	0	0	0	0	0
TCGA-A3-3370-01	0	0	0	0	0	0	0	0	0	0	0	0	0	0	0	0	0	0	0	0	0	0	0	0	0	0	0	0	0	0	0	0	0	0	0	0	0	0	0	0	0	0	0	0	0	0	0	0	0
TCGA-BP-4163-01	0	0	0	0	0	0	0	0	0	0	0	0	0	0	0	0	0	0	0	0	0	0	0	0	0	6.03453	0	0	0	0	0	0	0	0	0	0	0	0	0	0	0	0	0	0	0	0	0	0	0
TCGA-50-6593-01	0	0	0	0	0	0	0	0	0	0	0	0	0	0	0	0	0	0	0	0	0	0	0	0	0	0	0	0	0	0	0.478668	0	0	0	0	0	0	0	0	0	0.13852	0	0	0	0	0	0	0	0
TCGA-DA-A3F8-06	0	0	0	0	0	0	0	0	0	0	0	0	0	0	0	0	0	0	0	0	0	0	0	0	0	0	0	0	0	0	0	0.53707	0	0	0	0	0	0	0	0	0.13852	0	0	0	0	0	0	0	0
TCGA-BS-A0TD-01	0	0	0	0	0	0	0	0	0	0	0	0	0	0	0	0	0	0	0	0	0	0	0	0	0	0	0	0	0	0	0	0	0	0	0	0	0	0	0	0	0.13852	0	0	0	0	0	0	0	0
TCGA-BG-A0MC-01	0	0	0	0	0	0	0	0	0	0	0	0	0	0	0	0	0	0	0	0	0	0	0	0	0	0	0	0	0	0	0	0	0	0	0	0	0	0	0	0	0	0	0	0	0	0	0	0	0
TCGA-Q1-A73P-01	0	0	0	0	0	0	0	0	0	0	0	0	0	0	0	0	0	0	0	0	0	0	0	0	0	0	0	0	0	0	0	0	0	0	0	0	0	0	0	0.101041	0	0	0	0	0	0	0	0	0
TCGA-AX-A05T-01	0	0	0	0	0	0	0	0	0	0	0	0	0	0	0	0	0	0	0	0	0	0	0	0	0	0	0	0	0	0	0	0	0	0	0	0	0.426257	0	0	0	0	0	0	0	0	0	0	0	0
TCGA-BG-A0LW-01	0	0	0	0	0	0	0	0	0	0	0	0	0	0	0	0	0	0	0	0	0	0	0	0	0	0	0	0	0	0	0	0	0	0	0	0	0.426257	0	0	0	0	0	0	0	0	0	0	0	0
TCGA-BG-A0M0-01	0	0	0	0	0	0	0	0	0	0	0	0	0	0	0	0	0	0	0	0	0	0	0	0	0	0	0	0	0	0.323939	0	0	0	0	0	0	0	0	0	0	0	0	0	0	0	0	0	0	0
TCGA-28-1753-01	0	0	0	0	0	0	0	0	0	0	0	0	0	0	0	0	0	0	0	0	0	0	0	0	0	0	0	0	0	0	0	0	0	0	0	0	0	0	0	0	0	0	0	0	0	0	0	0	0
TCGA-EE-A2ME-06	0	0	0	0	0	0	0	0	0	0	0	0	0	0	0	0	0	0	0	0	0	0	0	0	0	0	0	0	0	0	0	0	0	0	0	0	0	0	0	0	0	0	0	0	0	0	0	0	0
TCGA-D3-A1Q4-06	0	0	0	0	0	0	0	0	0	0	0	0	0	0	0.434594	0	0	0	0	0	0	0	0	0	0	8.04603	0	0	0	0	0	0	0	0	0	0	0	0	0	0	0	0	0	0	0	0	0	0	0
TCGA-IR-A3LH-01	0	0	0	0	0	0	0	0	0	0	0	0	0	0	0	0	0	0	0	0	0	0	0	0	0	0	0	0	0	0	0	0.53707	0	0	0	0	0	0.429	0	0	0	0	0	0.949668	0	0	0	0	0
TCGA-G4-6588-01	0.879507	0	0	0	0	0	0	0	0	0	0	0.436157	0	0.394945	0.434594	0	0	0	0	0	0	0	0	0	0	0	0	0	0	0	0	0	0	0	0	0	0	0	0	0.101041	0	0	1.28205	0	0	0	0	0	0
TCGA-NH-A5IV-01	0	0	1.29702	0	0	0	0.213705	0	0.351617	0	0.842922	0	0.772499	0.394945	0	0	0	0	0	0	0	0	0	0	0	0	0	0	0	0.323939	0	1.07414	0	0.136444	0	2.39808	0	0	0	0	0	0	0	0	0	0.451671	0	0	0
TCGA-DU-6399-01	0	0	0	0	0	0	0	0	0	0	0	0	0	0	0	0	0	0	0	0	0	0	0	0	0	0	0	0	0	0	0	0	0	0	0	0	0	0	0	0	0	0	0	0	0	0	0	0	0
TCGA-CK-6751-01	0	1.91551	1.29702	0	0	0	0	0	0.117206	0	0	0	0	0	0	0	0	0	0	0	0	0	0	0	0	0	0	0	0	0	0	0	0	0	0	0	0	0	0	0	0.13852	0	0	0	0	0	0	0	0
TCGA-HU-A4H2-01	0	0	0	0	0	0	0	0	0	0	0	0	0	0	0	0	0	0	0	0	0	0	0	0	0	0	0	0	0	0	0	0	0	0	0	0	0	0	0	0.101041	0	0	0	0	0	0	0	0	0
TCGA-FD-A3SM-01	0	0	0	0	0	0	0	0	0	0	0	0	0	0	0	0	0	0	0	0	0	0	0	0	0	0	0	0	1.25957	0	0	0	0	0	0	0	0	0	0	0	0	0	0	0	0	0	0	0	0
TCGA-DJ-A2Q0-01	0	0	0	0	0	0	0	0	0	0	0	0	0	0	0	0	0	0	0	0	0	0	0	0	0	0	0	0	0	0	0	0	0	0	0	0	0	0	0	0	0	0	0	0	0	0	0	0	0
TCGA-EI-6885-01	0	0	0	0	0	0	0	0	0.117206	0	0	0	0	0	0	0	0	0	0	0	0	0	0	0	0	0	0	0	0	0	0	0	0	0	0	0	0	0	0	0	0	0	0	0	0	0	0	0	0
TCGA-CG-5721-01	0	0	0	0	0	0	0.213705	0.414079	0.117206	0.549149	0.842922	0.654236	0	0	0.434594	0	0	0	0	0	0	0	0	0	0	0	0	0	0	0	0	0.53707	0	0	0	4.79616	0.426257	0	0	0.101041	0	0	0	0	0	0	0	0	0.655883
TCGA-AA-3712-01	0	0	0	0	0	0	0	0	0.117206	0	0	0	0	0	0	0	0	0	0	0	0	0	0	0	0	0	0	0	0	0	0	0	0	0	0	0	0	0	0	0	0	0	0	0	0	0	0	0	0
TCGA-AO-A1KS-01	0	0	0	0	0	0	0	0	0	0	0	0	0	0	0	0	0	0	0	0	0	0	0	0	0	0	0	0	0	0	0	0	0	0	0	0	0	0	0	0	0	0	0	0	0	0	0	0	0
TCGA-EE-A3JA-06	0.879507	0	0	0	0	0	0	0	0	0	0	0	0	0	0	0	0	0	0	0	0	0	0	0	0	0	0	0	0	0	0.239334	0	0	0	0	0	0	0	0	0	0	0	0	0	0	0	0	0	0
TCGA-DM-A1HB-01	0	0	0.648508	0	0	0	0	0.414079	0	0	0	0.218079	0	0	0.434594	0	0	0	0	0	0	0	0	0	0	0	0	0	0	0	0	0	0	0	0	0	0	0.429	0	0.101041	0.277039	0	0	0	0	0.451671	0	0	0
TCGA-BR-4368-01	0	0	0	0	0	0	0	0	0	0	0	0	0	0	0	0.367512	0	0	0	0	0	0	1.01937	0	0	0	0	0	0	0.323939	0	0	0	0	0	0	0	0	0	0	0	0	0	0	0	0	0	0	0
TCGA-CM-6678-01	0	0	0	0	0	0	0	0	0.234412	0.549149	0	0	0	0	0	0	0	0	0	0	0	0	0	0	0	0	0	0	0	0	0	0	0	0	0	0	0	0	0	0	0	0	0	0	0	0.451671	0	0	0
TCGA-D5-6932-01	0	0	0	0	0	0	0	0	0.117206	0	0	0	0	0	0	0	0	0	0	0	0	0	0	0	0	0	0	0	0	0	0	0	0	0	0	0	0	0	0	0	0	0	0	0	0	0	0	0	0
TCGA-BQ-7061-01	0	0	0	0	0	0	0	0	0	0	0	0	0	0	0	0	0	0	0	0	0	0	0	0	0	0	0	0	0	0	0	0	0	0	0	0	0	0	0	0	0	0	0	0	0	0	0	0	0
TCGA-CG-5732-01	0	0	0	0	0	0	0	0	0	0	0	0	0	0	0	0	0	0	0	0	0	0	0	0	0	0	0	0	0	0	0	0	0	0	0	0	0	0	0	0	0	0	0	0	0	0	0	0	0
TCGA-AK-3427-01	0	0	0	0	0	0	0	0	0	0	0	0	0	0	0	0	0	0	0	0	0	0	0	0	0	0	0	0	0	0	0	0	0	0	0	0	0	0	0	0	0	0	0	0	0	0	0	0	0
TCGA-BR-7717-01	0	0	0	0	0	0	0	0	0	0	0	0.218079	0	0	0	0	0	0	0	0	0	0	0	0	0	0	0	0	0	0	0	0	0	0	0	0	0	0	0	0	0	0	0	0	0	0	0	0	0
TCGA-EE-A3AB-06	0	0	0	0	0	0	0	0	0	0	0	0	0	0	0.434594	0	0	0	0	0	0	0	0	0	0	0	0	0	0	0	0	0	0	0	0	0	0	0	0	0	0	0	0	0	0	0	0	0	0.655883
TCGA-CD-8526-01	0	0	0	0	0	0	0	0	0	0	0	0	0	0	0	0	0	0	0	0	0	0	0	0	0	0	0	0	0	0	0	0	0	0	0	0	0	0	0	0	0	0	0	0	0	0	0	0	0
TCGA-AZ-6599-01	0	0	0	0	0	0	0	0	0.117206	0	0	0	0	0	0	0	0	0	0	0	0	0	0	0	0	0	0	0	0	0	0	0.268535	0	0.136444	0	0	0	0	0	0	0	0	0	0	0	0	0	0	0.327942
TCGA-95-7039-01	0	0	0	0	0	0	0	0	0	0	0	0	0	0	0	0	0	0	0	0	0	0	0	0	0	0	0	0	0	0	0	0	0	0	0	0	0	0	0	0.101041	0	0	0	0	0	0	0	0	0.327942
TCGA-BR-8372-01	0	0	0	0	0	0	0	0	0	0	0	0	0	0	0	0	0	0	0	0	0	0	0	0	0	0	0	0	0	0	0	0	0	0	0	0	0	0	0	0	0	0	0	0	0	0	0	0	0
TCGA-CG-4436-01	0.879507	0	0	0	0	0	0	0	0	0	0	0	0	0	0	0	0	0	0	0	0	0	0	0	0	0	0	0	0	0	0	0	0	0	0	0	0	0	0	0	0	0	0	0	0	0	0	0	0
TCGA-D8-A1JA-01	0	0	0	0	0	0	0	0	0	0	0	0	0	0	0	0	0	0	0	0	0	0	0	0	0	0	0	0	0	0	0	0	0	0	0	0	0	0	0	0	0	0	0	0	0	0	0	0	0
TCGA-EE-A2GC-06	0	0	0	0	0	0	0	0	0	0	0	0	0	0	0.434594	0	0	1.14943	0	0	0	0	0	0	0	0	0	0	0	0	0	0.53707	0	0.136444	0	0	0	0	0	0.101041	0.13852	0	1.28205	0.949668	0	0	0	0	0
TCGA-D7-A4Z0-01	0	0	0	0	0	0	0	0.414079	0	0	0	0	0	0	0	0	0	0	0	0	0	0	0	0	0	0	0	0	0	0	0.478668	0	0	0.136444	0	0	0	0	0	0	0	0	0	0	0	0	0	0	0
TCGA-DM-A280-01	0	0	0	0	0	0	0	0	0.117206	0	0	0	0	0	0	0	0	0	0	0	0	0	0	0	0	0	0	0	0	0	0	0	0	0	0	0	0	0	0	0	0	0	0	0	0	0	0	0	0
TCGA-78-7633-01	0	0	0	0	0	0	0	0	0	0	0	0	0	0	0.869187	0	0	0	0	0	0	0	0	0	0	0	0	0	0	0	0	0	0	0	0	0	0	0	0	0	0	0	0	0	0	0	0	0	0
TCGA-91-7771-01	0	0	0	0	0	0	0	0	0	0	0	0	0	0	0	0	0	0	0	0	0	0	0	0	0	0	0	0	0	0	0	0	0	0	0	0	0	0	0	0	0	0	1.28205	0	0	0	0	0	0
TCGA-EQ-8122-01	0	0	0	0	0	0	0	0	0	0	0	0	0	0	0	0	0	0	0	0	0	0	0	0	0	0	0	0	0	0	0	0	0	0	0	0	0	0	0	0	0	0	0	0	0	0	0	0	0
TCGA-A7-A26F-01	0	0	0	0	0	0	0	0	0	0	0	0	0	0	0	0	0	0	0	0	0	0	0	0	0	0	0	0	0	0	0	0	0	0	0	0	0	0	0	0	0	0	0	0	0	0	0	0	0
TCGA-BR-4257-01	0	0	0	0	0	0	0	0	0	0	0	0.218079	0.38625	0	0	0	0	0	0	0	0	0	0	0	0	0	0	0	0	0	0	0	0	0	0	0	0	0.429	0.433463	0	0	0	0	0	0	0	0	0	0
TCGA-BR-7707-01	0	0	0	0	0	0	0	0	0	0	0	0.218079	0	0	0	0	0	0	0	0	0	0	0	0	0	0	0	0	0	0	0	0	0	0	1.61354	0	0	0.858001	0.433463	0	0	1.24844	0	0	0	0	0	0	0
TCGA-BR-8591-01	0	0	0	0	0	0	0	0.414079	0	0	0	0.218079	0	0	0.434594	0	0	0	0	0	0	0	0	0	0	0	0	0	0	0	0	1.07414	0	0	0	0	0	0	0	0	0.277039	0	0	0.949668	0	0	0	0	0
TCGA-HT-7693-01	0	0	0	0	0	0	0	0	0	0	0	0	0	0	0	0	0	0	0	0	0	0	0	0	0	0	0	0	0	0	0	0	0	0	0	0	0	0	0	0	0	0	0	0	0	0	0	0	0
TCGA-FD-A3N5-01	0	0	0	0	0	0	0	0	0	0	0	0	0	0	0	0	0	0	0	0	0	0	0	0	0	0	0	0	0	0	0.239334	0	0	0.136444	0	0	0	0	0	0	0	0	0	0	0	0	0	0	0
TCGA-GV-A3JV-01	0	0	0	0	0	0	0	0	0	0	0	0	0	0	0	0	0	0	0	0	0	0	0	0	0	0	0	0	0	0	0	0	0	0	0	0	0	0	0	0	0	0	0	0	0	0	0	0	0
TCGA-G2-A3IB-01	0	0	0	0	0	0	0	0	0	0	0	0	0	0	0	0	0	0	0	0	0	0	0	1.8743	0	0	0	0	0	0	0	0	0	0	0	0	0	0	0	0	0	0	0	0	0	0	0	0	0
TCGA-BT-A20R-01	0	0	0	0	0	0	0	0	0	0	0	0	0.38625	0	0	0	0	0	0	0	0	0	0	0	0	0	0	0	0	0	0	0	0	0	0	0	0	0	0	0	0	0	0	0	0	0	0	0	0
TCGA-DK-A3IL-01	0	0	0	0	0	0	0	0	0	0	0	0	0	0	0	0	0	0	0	0	0	0	0	0	0	0	0	0	0.629784	0	0	0	0	0	0	0	0	0	0	0	0	0	0	0	0	0	0	0	0
TCGA-G2-A2EL-01	0	0	0	0	0	0	0	0	0	0	0	0	0	0	0.434594	0	0	0	0	0	0	0	0	0	0	0	0	0	0	0	0	0	0	0.136444	0	0	0	0	0	0	0	0	0	0	0	0	0	0	0
TCGA-G2-A2EO-01	0	0	0	0	0	0	0	0	0	0	0	0	0	0	0	0	0	0	0	0	0	0	0	0	0	14.0806	0	0	0	0	0	0	0	0	0	0	0	0	0	0	0	0	0	0	0	0	0	0	0
TCGA-DK-A1AC-01	0	0	0	0	0	0	0	0	0.117206	0	0	0	0	0	0	0	0	0	0	0	0	0	0	1.8743	1.67504	0	0	0	0	0	0	0	0	0	0	0	0.426257	0	0	0.202081	0	1.24844	1.28205	0	0	0	0	0	0
TCGA-H4-A2HQ-01	0	0	0	0	0	0	0	0	0	0	0	0	0	0	0	0	0	0	0	0	0	0	0	0	0	0	0	0	0	0	0	0	0	0	0	0	0	0	0	0	0	0	0	0	0	0	0	0	0
TCGA-GV-A3JX-01	0	0	0	0	0	0	0	0	0	0	0	0	0	0	0	0	0	0	0	0	0	2.19298	0	0	0	0	0	0	0	0	0	0	0	0.136444	0	0	0	0.429	0	0	0	0	0	0	0	0	0	0	0
TCGA-Q1-A6DT-01	0	0	0	0	0	0	0	0	0	0	0	0	0	0	0	0	0	0	0	0	0	0	0	0	0	0	0	0	0	0	0	0	0	0	0	0	0	0	0	0	0	0	0	0	0	0	0	0	0
TCGA-E5-A2PC-01	0	0	0	0	0	0	0	0	0	0	0	0	0	0	0	0	0	0	0	0	0	0	0	0	0	0	0	0	0	0	0	0	0	0	0	0	0	0	0	0	0	0	0	0	0	0	0	0	0.655883
TCGA-GC-A3RB-01	0	0	0	0	0	0	0	0	0	0	0	0	0	0	0	0	0	0	0	0	0	0	0	0	0	0	0	0	0	0	0	0	0	0	0	0	0	0	0	0	0	0	0	0	0	0	0	0	0
TCGA-GD-A3OS-01	0.293169	0	0	0	0	0	0	0	0	0	0	0	0	0	0	0	0	0	0	0	0	0	0	0	0	8.04603	0	0	0	0	0	0	0	0	0	0	0	0	0	0	0	0	0	0	0	0	0	0	0
TCGA-GV-A3QG-01	0	0	0	0	0	0	0	0	0	0	0	0.218079	0	0	0	0	0	0	0	0	0	0	0	0	0	0	0	0	0	0	0	0	0	0.136444	0	0	0	0	0	0	0.13852	0	0	0	0	0	0	0	0
TCGA-A6-6652-01	0	0	0	0	0	0	0	0	0.234412	0	0	0	0	0	0	0	0	0	0	0	0	0	0	0	0	0	0	0	0	0	0	0	0	0	0	0	0	0	0	0	0	0	0	0	0	0	0	0	0
TCGA-DK-A2HX-01	0	0	0	0	0	0	0	0	0	0	0	0	0	0	0	0	0	0	0	0	0	0	0	0	0	0	0	0	0	0	0	0	0	0	0	0	0	0	0	0	0	0	0	0	0	0	0	0	0
TCGA-BL-A3JM-01	0	0	0	0	0	0	0	0	0	0	0	0	0	0	0	0	0	0	0	0	0	0	0	0	0	0	0	0	0	0	0	0	0	0	0	0	0.426257	0	0	0	0	0	0	0	0	0	0	0	0
TCGA-DK-A2I2-01	0	0	0	0	0	0	0.213705	0	0	0	0	0	0	0	0	0	0	0	0	0	0	0	0	0	0	0	0	0	0	0	0	0	0	0	0	0	0	0	0	0	0	0	0	0	0	0	0	0	0
TCGA-FD-A3B8-01	0	0	0	0	0	0	0	0	0	0	0	0	0	0	0	0	0	0	0	0	0	0	0	0	0	0	0	0	0	0	0	0	0	0	0	0	0	0	0	0	0	0	0	0	0	0	0	0	0
TCGA-DK-A3IQ-01	0	0	0	0	0	0	0	0	0.117206	0	0	0	0	0	0	0	0	0	0	0	0	0	0	0	0	0	0	0	0	0	0	0	0	0	0	0	0	0	0	0	0	0	0	0	0	0	0	0	0
TCGA-DK-A3IT-01	0	0	0	0	0	0	0	0	0	0	0	0	0	0	0	0.367512	0	0	0	0	0	0	0	0	0	0	0	0	0	0	0	0	0	0	0	0	0	0	0	0	0	0	0	0	0	0	0	0	0
TCGA-G2-A2EF-01	0	0	0	0	0	0	0	0	0	0	0	0	0	0	0	0	0	0	1.13766	0	0	0	0	0	0	0	0	0	0	0	0	0	0	0	0	0	0	0	0	0	0	0	0	0	0	0	0	0	0
TCGA-DK-A1A6-01	0	0	0	0	0	0	0	0	0	0	0	0	0	0	0	0	0	0	0	0	0	0	0	0	0	0	0	0	0	0	0	0	0	0	0	0	0	0	0	0	0	0	0	0	0	0	0	0	0
TCGA-CF-A27C-01	0	0	0	0	0	0	0	0	0	0	0	0	0	0	0	0	0	0	0	0	0	0	0	0	0	0	0	0	0	0	0	0	0	0	0	0	0	0	0	0	0	0	0	0	0	0	0	0	0
TCGA-GC-A3I6-01	0	0	0	0	0	0	0	0	0	0	0	0	0	0	0	0	0	0	0	0	0	0	0	0	0	0	0	0	0	0	0	0	0	0	0	0	0	0	0	0	0	0	0	0	0	0	0	0	0
TCGA-DK-A3IK-01	0	0	0	0	0	0	0	0	0	0	0	0.218079	0	0	0	0	0	0	0	0	0	0	0	0	0	0	0	0	0	0	0	0	0	0	0	0	0	0	0	0	0	0	0	0	0	0	0.761035	0	0
TCGA-FD-A3B6-01	0	0	0	0	0	0	0	0	0	0	0	0	0	0	0	0	0	0	0	0	0	0	0	0	0	0	0	0	0	0	0.239334	0	0	0	0	0	0	0	0	0	0	0	0	0	0	0	0	0	0
TCGA-GD-A2C5-01	0	0	0	0	0	0	0	0	0	0	0	0	0	0	0	0	0	0	0	0	0	0	0	0	0	0	0	0	0	0	0	0	0	0	0	0	0	0	0	0	0	0	0	0	0	0	0	0	0
TCGA-DK-A3IM-01	0	0	0	0	0	0	0	0	0	0	0	0	0	0	0	0	0	0	0	0	0	0	0	0	0	0	0	0	0	0	0	0	0	0	0	0	0	0	0	0	0	0	0	0	0	0	0	0	0
TCGA-DK-A1AA-01	0	0	0	0	0	0	0	0	0	0	0	0	0	0	0	0	0	0	0	0	0	0	0	0	0	0	0	0	0	0	0	0	0	0	0	0	0	0	0	0	0	0	0	0	0	0	0	0	0
TCGA-DK-A1AF-01	0	0	0	0	0	0	0	0	0	0	0	0	0	0	0	0	0	0	0	0	0	0	0	0	0	0	0	0	0	0	0	0	0	0	0	0	0	0	0	0	0	0	0	0	0	0	0	0	0
TCGA-FD-A3B4-01	0	0	0	0	0	0	0	0	0	0	0	0	0	0	0	0	0	0	0	0	0	0	0	0	0	0	0	0	0	0	0	0	0	0	0	0	0	0	0	0	0	0	0	0	0	0	0	0	0
TCGA-DK-A3IV-01	0	0	0	0	0	0	0	0	0	0	0	0	0	0	0	0	0	0	0	0	0	0	0	0	0	0	0	0	0	0	0	0	0	0	0	0	0	0	0	0	0	0	0	0	0	0	0	0	0
TCGA-DK-A1AE-01	0	0	0	0	0	0	0	0	0	0	0	0	0	0	0	0	0	0	0	0	0	0	0	0	0	0	0	0	0	0	0	0	0	0	0	0	0	0	0	0	0	0	0	0	0	0	0	0	0
TCGA-BT-A2LA-01	0.293169	0	0	0	0	0	0	0	0	0	0	0	0	0	0	0	0	0	0	0	0	0	0	0	0	0	0	0	0	0	0	0	0	0	0	0	0	0	0	0	0	0	0	0	0	0	0	0	0
TCGA-G2-A2EK-01	0	0	0	0	0	0	0	0	0	0	0	0	0	0	0	0	0	0	0	0	0	0	0	0	0	0	2.80112	0	0	0	0	0	0	0	0	0	0	0	0	0	0	0	0	0	0	0	0	0	0
TCGA-FD-A3NA-01	0	0	0	0	0	0	0	0	0	0	0	0	0	0	0	0	0	0	0	0	0	0	0	0	0	0	0	0	0	0	0	0	0	0	0	0	0	0	0	0	0	0	0	0	0	0	0	0	0
TCGA-BT-A2LD-01	0	0	0	0	0	0	0	0	0	0	0	0	0	0	0	0	0	0	0	0	0	0	0	0	0	0	0	0	0	0	0	0	0	0	0	0	0	0	0	0	0	0	0	0	0	0	0	0	0
TCGA-G2-A3IE-01	0	0	0	0	0	0	0	0	0	0	0	0.654236	0	0	0	0	0	0	0	0	0	0	0	0	0	0	0	0	0	0	0	0	0	0	0	0	0	0	0	0	0	0	0	0	0	0	0	0	0
TCGA-GD-A3OP-01	0	0	0	0	0	0	0	0	0	0	0	0	0	0	0.434594	0	0	0	0	0	0	0	0	0	0	0	0	0	0	0	0.239334	0	0	0	0	0	0	0	0	0	0	0	0	0	0	0	0	0	0
TCGA-HQ-A2OE-01	0	0	0	0	0	0	0	0	0	0	0	0	0	0	0	0	0	0	0	0	0	0	0	0	0	0	0	0	0	0	0	0	0	0	0	0	0.426257	0	0	0	0	0	0	0	0	0	0	0	0
TCGA-DK-A3IS-01	0	0	0.648508	0	0	0	0	0	0	0	0	0	0	0	0	0	0	0	0	0	0	0	0	0	0	0	0	0	0	0	0	0	0	0	0	0	0	0	0	0	0	0	0	0	0	0	0	0	0
TCGA-GV-A3QH-01	0	0	0	0	0	0	0	0	0	0	0	0	0	0	0	0	0	0	0	0	0	0	0	0	0	0	0	0	0	0	0	0	0	0	0	0	0	0	0	0	0	0	1.28205	0	0	0	0	0	0
TCGA-FU-A40J-01	0	0	0	0	0	0	0	0	0	0.549149	0	0	0	0	0	0	0	0	0	0	0	0	0	0	0	0	0	0	0	0	0	0	0	0	0	0	0	0	0	0	0	0	0	0	0	0	0	0	0
TCGA-DK-A2I1-01	0	0	0	0	0	0	0	0	0	0	0	0	0	0	0	0	0	0	0	0	0	0	0	0	0	0	0	0	0	0	0	0	0	0.136444	0	0	0	0	0	0	0	0	0	0	0	0	0	0	0
TCGA-DK-A1AG-01	0	0	0	0	0	0	0	0	0	0	0	0.218079	0	0	0	0	0	0	0	0	0	0	0	0	0	0	0	0	0	0	0	0	0	0	0	0	0	0	0	0	0	0	0	0	0	0	0	0	0
TCGA-CF-A3MG-01	0	0	0	0	0	0	0	0	0	0	0	0	0	0	0	0	0	0	0	0	0	0	0	0	0	0	0	0	0	0	0	0	0	0	0	0	0	0	0	0	0	0	0	0	0	0	0	0	0
TCGA-E9-A22E-01	0	0	0	0	0	0	0	0	0	0	0	0	0	0	0	0	0	0	0	0	0	0	0	0	0	0	0	0	0	0	0	0	0	0	0	0	0	0	0	0	0	0	0	0	0	0	0	0	0
TCGA-FD-A3N6-01	0	0	0	0	0	0	0	0	0	0	0	0.218079	0	0	0	0	0	0	0	0	0	0	0	0	0	0	0	0	0	0	0	0	0	0	0	0	0	0	0	0	0	0	0	0	0	0	0	0	0
TCGA-FD-A3B3-01	0	0	0	0	0	0	0	0	0	0	0	0	0	0	0	0	0	0	0	0	0	0	0	0	0	0	0	0	0	0	0	0	0	0	0	0	0	0	0	0	0	0	0	0	0	0	0	0	0
TCGA-FD-A3B5-01	0	0	0	0	0	0	0	0	0	0	0	0	0	0	0	0	0	0	0	0	0	0	0	0	0	0	0	0	0	0	0	0	0	0	0	0	0	0	0	0	0	0	0	0	0	0	0	0	0
TCGA-BT-A20X-01	0	0	0	0	0	0	0	0	0	0	0	0	0	0	0	0	0	0	0	0	0	0	0	0	0	0	0	0	0	0	0	0	0	0	0	0	0	0	0	0	0	0	0	0	0	0	0	0	0
TCGA-EE-A2MF-06	0	0	0	0	0	0	0	0	0	0.549149	0	0	0	0	0	0	0	0	0	0	0	0	0	3.74859	0	0	0	0	0	0	0.478668	0	0	0	0	0	0	0	0	0	0	0	0	0	0	0	0	0	1.31177
TCGA-D5-6926-01	0	0	0	0	0	0	0	0	0.351617	0	0	0	0	0	0	0	0	0	0	0	0	0	0	0	0	0	0	0	0	0	0	0	0	0	0	0	0	0	0	0	0	0	0	0	0	0	0	0	0
TCGA-A6-5662-01	0	0	0	0	0	0	0	0	0.117206	0	0	0	0	0	0	0	0	0	0	0	0	0	0	0	0	0	0	0	0	0	0	0	0	0	0	0	0	0	0	0	0	0	0	0	0	0	0	0	0
TCGA-CM-5861-01	0	0	0.648508	0	0	0	0	0	0.117206	0	0	0.436157	0	0	0.434594	0	0	0	0	0	0	0	0	0	0	0	0	0	0	0	0	0	0	0	1.61354	0	0	0	0	0	0.13852	0	0	0	0	0	0	0.715308	0
TCGA-A6-5657-01	0	0	0	0	0	0	0	0	0.234412	0	0	0	0	0	0	0	0	0	0	0	0	0	0	0	0	0	0	0	0	0	0	0	0	0	0	0	0	0	0	0	0	0	0	0	0	0	0	0	0
TCGA-CM-6677-01	0	0	0.648508	0	0	0	0	0.414079	0.117206	0	0	0	0	0	0	0	0	0	0	0	0	0	0	0	0	0	0	0	0	0	0	0	0	0	0	0	0	0	0	0	0.13852	0	0	0	0	0	0	0	0
TCGA-DM-A28C-01	0	0	0	0	0	0	0	0	0.117206	0	0	0	0	0	0.434594	0	0	0	0	0	0	0	0	0	0	0	0	0	0	0	0	0	0	0	0	0	0	0	0	0	0	0	0	0	0	0	0	0	0
TCGA-D5-6922-01	0	0	0	0	0	0	0	0.414079	0.117206	0	0	0	0	0	0	0	0	0	0	0	0	0	0	0	0	0	0	0	0	0	0	0	0	0	0	0	0	0	0	0	0	0	0	0	0	0	0	0	0
TCGA-D5-6535-01	0	0	0	0	0	0	0	0	0.117206	0	0	0	0	0	0	0	0	0	0	0	0	0	0	0	0	0	0	0	0	0	0	0	0	0	0	0	0	0	0	0	0	0	0	0	0	0	0	0	0
TCGA-CM-6674-01	0.879507	1.91551	0.648508	0	0	0	0	0	0.117206	0.549149	0.842922	0	0	0	0	0	0	0	0	0	0	0	0	0	0	0	0	0	0	0	0	0	0	0	0	2.39808	0	0	0	0.202081	0	0	0	0	0	0	0	0	0
TCGA-AD-6963-01	0	0	0	0	0	0	0	0	0.117206	0	0	0.218079	0	0	0	0	0	0	0	0	0	0	0	0	0	0	0	0	0	0	0	0	0	0	0	0	0	0	0	0	0	0	0	0	0	0	0	0	0
TCGA-A6-2671-01	0	0	0	0	0	0	0	0	0.234412	0	0	0	0	0	0	0	0	0	0	0	0	0	0	0	0	0	0	0	0	0	0.478668	0	0	0	0	0	0	0	0	0	0	0	0	0	0	0	0	0	0
TCGA-CM-5860-01	0	0	0	0	0	0	0	0	0.117206	0	0	0	0	0	0	0	0	0	0	0	0	0	0	0	0	0	0	0	0	0	0	0	0	0	0	0	0	0	0	0	0	0	0	0	0	0	0	0	0
TCGA-CK-6746-01	0	0	0.648508	0	0	0	0	0	0.117206	0	0	0.218079	0	0	0.434594	0	0	0	0	0	0	0	0	0	0	0	0	0	0	0	0	0	0	0	0	0	0	0	0	0	0	0	0	0	0	0	0	0	0
TCGA-CM-6161-01	0	0	0	0	0	0	0	0	0	0	0	0	0.38625	0	0	0	0	0	0	0	0	0	0	0	0	0	0	0	0	0	0	0	0	0	0	0	0	0	0	0	0	0	0	0	0	0	0	0	0
TCGA-CA-6719-01	0	0	0	0	0	0	0	0	0	0	0	0	0	0	0	0	0	0	0	0	0	0	0	0	0	0	0	0	0	0	0	0	0	0	0	0	0	0	0	0	0	1.24844	0	0	0	0	0	0	0
TCGA-D5-6539-01	0	0	0	0	0	0	0	0	0	0	0	0	0	0	0	0	0	0	0	0	0	0	0	0	0	0	0	0	0	0	0	0	0	0	0	0	0	0	0	0	0	0	0	0	0	0.451671	0	0	0
TCGA-AZ-4616-01	0	0	0	0	0	0	0	0.414079	0.351617	0	0	0	0	0	0	0	0	0	0	0	0	0	0	0	0	0	0	0	0	0	0	0	0	0	0	0	0	0	0	0	0	0	0	0	0	0	0	0	0
TCGA-G4-6299-01	0	0	0	0	0	0	0	0	0	0	0	0	0	0	0.434594	0	0	0	0	0	0	0	0	0	0	0	0	0	0	0	0	0	0	0	0	0	0	0	0	0	0	0	0	0	0	0	0	0	0
TCGA-D5-6927-01	0	0	0.648508	0	0	0	0	0	0	0	0.842922	0	0	0	0	0	0	0	0	0.81103	0	0	0	0	0	0	0	0	0	0	0	0	0	0	0	0	0.426257	0	0	0	0	0	0	0	0	0	0	0	0
TCGA-AA-3663-01	0	0	0.648508	0	0	0	0.213705	0.414079	0	0.549149	0	0.218079	0	0	0	0	0	0	0	0	0	0	0	0	0	0	0	0	0	0	0	0	0	0.136444	0	0	0.426257	0	0	0.101041	0	0	0	0	0	0	0	0	0
TCGA-AY-6196-01	0	0	0	0	0	0	0	0	0	0	0	0	0	0	0.434594	0	0	0	0	0	0	0	0	0	0	0	0	0	0	0	0	0	0	0	0	0	0	0	0	0	0	0	0	0	0	0	0	0	0
TCGA-BT-A2LB-01	0	0	0	0	0	0	0	0	0	0	0	0	0	0	0	0	0	0	0	0	0	0	0	0	0	0	0	0	0	0.323939	0	0	0	0	0	0	0	0	0	0	0	0	0	0	0	0	0	0	0
TCGA-DM-A0XD-01	0	0	0	0	0	0	0	0	0.234412	0	0	0	0	0	0	0	0	0	0	0	0	0	0	0	0	0	0	0	0	0	0	0	0	0	0	0	0	0	0	0	0	0	0	0	0	0	0	0	0
TCGA-AZ-4323-01	0	0	0	0	0	0	0	0	0	0	0	0	0	0	0	0	0	0	0	0	0	0	0	0	0	0	0	0	0	0	0	0	0	0	0	0	0	0	0	0	0	0	1.28205	0	0	0	0	0	0
TCGA-AM-5821-01	0	0	0.648508	0	0	0	0	0	0.234412	0	0	0.654236	0	0	0.434594	0	0	0	0	0	0	0	1.01937	0	0	0	0	0	0	0	0	0	0	0.136444	0	0	0.852515	0.429	0	0	0.415559	0	0	0	0	0	0	0	0.983825
TCGA-DM-A282-01	0	0	0	0	0	0	0	0	0.117206	0	0	0	0	0	0	0	0	0	0	0	0	0	0	0	0	0	0	0	0	0	0	0	0	0	0	0	0	0	0	0	0	0	0	0	0	0	0	0	0
TCGA-AZ-6603-01	0	0	0	0	0	0	0	0	0.117206	0	0	0	0	0	0	0	0	0	0	0	0	0	0	0	0	0	0	0	0	0	0	0	0	0	0	0	0	0	0	0	0	0	0	0	0	0	0	0	0
TCGA-EE-A29S-06	0	0	0	0	0	0	0.213705	0	0	0	0	0.218079	0	0	0	0	0	0	0	0	0	0	0	0	0	0	0	0	0	0	0.239334	0	0	0	0	0	0	0	0	0	0.13852	0	0	0	0	0	0	0	0.327942
TCGA-DM-A1HA-01	0	0	0	0	0	0	0	0	0.234412	0	0	0	0	0	0	0	0	0	0	0	0	0	0	0	0	0	0	0	0	0	0	0	0	0	0	0	0	0	0	0	0	0	0	0	0	0.451671	0	0	0
TCGA-DM-A1D4-01	0	0	0	0	0	0	0	0	0.351617	0	0	0	0	0	0	0	0	0	0	0	0	0	0	0	0	0	0	0	0	0	0	0	0	0	0	0	0.426257	0	0	0	0.13852	0	0	0	0	0	0	0	0
TCGA-F4-6460-01	0	0	0	0	0	0	0	0	0.117206	0	0	0	0	0	0	0	0	0	0	0	0	0	0	0	0	0	0	0	0	0	0	0	0	0	0	0	0	0	0.433463	0.101041	0	0	0	0	0	0	0	0	0
TCGA-A6-5660-01	0	0	0	0	0	0	0	0	0.117206	0	0	0	0	0	0	0	0	0	0	0	0	0	0	0	0	0	0	0	0	0	0	0	0	0	0	0	0	0	0	0	0	0	0	0	0	0	0	0	0
TCGA-CM-5864-01	0	0	0	0	0	0	0	0	0.117206	0	0	0	0	0	0	0	0	0	0	0	0	0	0	0	0	0	0	0	0	0	0	0	0	0	0	0	0	0	0	0	0	0	0	0	0	0	0	0	0
TCGA-28-1747-01	0	0	0	0	0	0	0	0	0	0	0	0	0	0	0	0	0	0	0	0	0	0	0	0	0	0	0	0	0	0	0	0	0	0	0	0	0	0	0	0	0	0	0	0	0	0	0	0	1.96765
TCGA-41-4097-01	0	0	0	0	0	0	0	0	0	0	0	0	0	0	0	0	0	0	0	0	0	0	0	0	0	0	0	0	0	0	0	0	0	0	0	0	0	0	0	0	0	0	0	0	0	0	0	0	0
TCGA-A6-6142-01	0	0	0	0	0	0	0	0	0.234412	0	0	0	0	0	0	0	0	0	0	0	0	0	0	0	0	0	0	0	0	0	0	0	0	0	0	0	0	0	0	0	0	0	0	0	0	0	0	0	0
TCGA-CA-5254-01	0	0	0	0	0	0	0	0	0	0	0	0	0	0	0	0	0	0	0	0	0	0	0	0	0	0	0	0	0	0	0	0	0	0	0	0	0	0	0	0	0	0	0	0	0	0	0	0	0.327942
TCGA-DM-A0X9-01	0	0	0	0	0	0	0	0	0.234412	0	0	0	0	0	0	0	0	0	0	0	0	0	0	0	0	0	0	0	0	0	0	0	0	0	1.61354	0	0	0	0	0	0	0	0	0	0	0	0	0	0
TCGA-G4-6317-01	0	0	0	0	0	1.40231	0	0	0.234412	0	0	0	0	0	0	0	0	0	0	0	0	0	0	0	0	0	0	0	0	0	0	0	0	0	0	0	0	0	0	0	0	0	0	0	0	0	0	0	0
TCGA-AZ-4682-01	0	0	0	0	0	0	0	0	0.234412	0	0	0	0	0	0	0	0	0	0	0	0	0	0	0	0	0	0	0	0	0	0	0	0	0	0	0	0	0	0	0	0	0	0	0	0	0	0	0	0
TCGA-55-8085-01	0	0	0	0	0	0	0	0	0	0	0	0	0	0	0	0	0	0	0	0	0	0	0	0	0	0	0	0	0	0	0.478668	0	0	0	0	0	0.426257	0	0.433463	0	0	0	0	0	0	0	0	0	0
TCGA-55-8208-01	0	0	0	0	0	0	0	0	0	0	0	0	0	0	0	0	0	0	0	0	0	0	0	0	0	0	0	0	0	0	0	0	0	0	0	0	0	0	0	0	0	0	0	0	0	0	0	0.715308	0
TCGA-69-7765-01	0	0	0	0	0	0	0	0	0	0	0	0	0	0	0.434594	0	0	0	0	0	0	0	1.01937	0	0	0	0	0	0	0	0	0	0	0	0	0	0	0	0	0	0	0	0	0	0	0	0	0	1.31177
TCGA-CM-4744-01	0	0	0	0	0	0	0	0.414079	0.117206	0	0	0	0	0	0	0	0	0	0	0	0	0	0	0	0	0	0	0	0	0	0	0	0	0	0	0	0	0	0	0	0	0	0	0	0	0	0	0	0
TCGA-A6-6137-01	0	0	0	0	0	0	0	0.414079	0.234412	0	0	0	0	0	0	0	0	0	0	0	0	0	0	0	0	0	0	0	0	0	0	0	0	0	0	0	0	0	0	0	0	0	0	0	0	0	0	0	0
TCGA-BR-6802-01	0	0	0	0	0	0	0	0	0	0	0	0.218079	0	0	0	0	0	0	0	0	0	0	0	0	0	0	0	0	0	0	0	0	0	0	0	0	0	0	0	0	0	0	0	0	0	0	0	0	0
TCGA-F4-6703-01	0	0	0.648508	0	0	0	0	0	0	0	0	0	0	0	0	0	0	0	0	0	0	0	0	0	0	0	0	0	0	0.323939	0	0	0	0	0	0	0.852515	0	0	0	0.277039	0	0	0	0	0	0	0	0
TCGA-AY-A71X-01	0	0	0	0	0	0	0	0	0	0	0	0	0	0	0	0	0	0	0	0	0	0	0	0	0	0	0	0	0	0	0	0	0	0	0	0	0	0	0	0	0	0	0	0	0	0	0	0	0
TCGA-F4-6459-01	0	0	0	0	0	0	0	0	0.117206	0	0	0	0	0	0	0	0	0	0	0	0	0	0	0	0	0	0	0	0	0	0	0	0	0	0	0	0	0	0	0	0	0	0	0	0	0	0	0	0
TCGA-A6-5661-01	1.75901	0	0.648508	0.693001	0	0	0	0	0	0	0	0	0.38625	0	0.434594	0	0	0	0	0	0	0	0	0	0	0	0	0	0	0	0	0	0	0.136444	1.61354	0	0.426257	0	0	0	0	0	0	0.949668	0	0	0	0	0
TCGA-CA-5797-01	0	0	0	0	0	0	0	0	0.234412	0	0	0	0	0.394945	0	0	0	0	0	0	0	0	0	0	0	0	0	0	0	0	0	0	0	0	0	0	0	0	0	0	0.13852	0	0	0	0	0	0	0	0
TCGA-A8-A08P-01	0	0	0	0	0	0	0	0	0	0	0	0	0	0	0	0	0	0	0	0	0	0	0	0	0	0	0	0	0	0	0	0	0	0	0	0	0	0	0	0	0	0	0	0	0	0	0	0	0
TCGA-DM-A1D7-01	0	0	0	0	0	0	0.213705	0	0.234412	0	0	0	0	0	0.434594	0	0	0	0	0	0	0	0	0	0	0	0	0	0	0	0	0	0	0	0	0	0	0	0	0	0.13852	0	0	0	0	0	0	0	0
TCGA-D5-6898-01	0	0	0	0	0	0	0	0	0.117206	0	0	0.218079	0	0	0	0	0	0	0	0	0	0	0	0	0	0	0	0	0	0	0	0	0	0	0	0	0	0.429	0	0	0	0	0	0	0	0	0	0	0
TCGA-F4-6807-01	0	0	0	0	0	0	0	0	0	0	0	0	0	0	0	0	0	0	0	0	0	0	0	0	0	0	0	0	0	0	0	0	0	0	0	0	0	0.429	0	0	0	0	0	0	0	0	0	0	0
TCGA-CA-5255-01	0	0	0	0	0	0	0	0	0	0	0	0	0	0.394945	0	0	0	0	0	0	0	0	0	0	0	0	0	0	0	0	0	0	0	0	0	0	0	0	0	0	0	0	0	0	0	0	0	0	0
TCGA-AN-A0FN-01	0	0	0	0	0	0	0	0	0	0	0	0	0	0	0.434594	0	0	0	0	0	0	0	0	0	0	0	0	0	0	0	0	0	0	0	0	0	0	0	0	0	0	0	0	0	0	0	0	0	0
TCGA-D5-6538-01	0	0	0	0	0	0	0	0.414079	0.234412	0	0	0	0	0	0	0	0	0	0	0	0	0	0	0	0	0	0	0	0	0	0	0	0	0	0	0	0	0	0	0	0	0	0	0	0	0	0	0	0
TCGA-D5-6931-01	0	0	0	0	0	0	0	0	0.117206	0	0	0	0	0	0	0	0	0	0	0	0	0	0	0	0	0	0	0	0	0.323939	0	0	0	0	0	0	0	0	0	0	0	0	0	0	0	0	0	0	0
TCGA-CM-4747-01	0	0	0	0	0	0	0	0	0	0	0	0	0	0	0	0	0	0	0	0	0	0	0	0	0	0	0	0	0	0	0	0	0	0	0	0	0	0	0	0	0	0	0	0	0	0	0	0	0
TCGA-CA-6715-01	0	1.27701	0	0	0	0	0	0	0	0	0	0.218079	0	0	0	0	0	0	0	0	0	0	0	0	0	0	0	0	0	0	0	0	0	0	0	0	0	0	0	0	0.13852	0	0	0	0	0	0	0	0
TCGA-CM-5341-01	0	0	0	0	0	0	0	0	0.117206	0	0	0	0	0	0	0	0	0	0	0	0	0	0	0	0	0	0	0	0	0	0	0	0	0	0	0	0	0	0	0	0	0	0	0	0	0	0	0	0
TCGA-D5-5539-01	0	0	0	0	0	0	0	0	0.117206	0	0	0	0	0	0	0	0	0	0	0	0	0	0	0	0	0	0	0	0	0	0	0	0	0	0	0	0	0	0	0	0	0	0	0	0	0	0	0	0
TCGA-AD-6965-01	0	0	0	0	0	0	0	0	0.234412	0	0	0	0	0	0	0	0	0	0	0	0	0	0	0	0	0	0	0	0	0.323939	0	0	0	0	0	0	0	0	0	0	0.277039	0	0	0	0	0	0	0	0
TCGA-D5-6531-01	0	0	0	0	0	0	0	0	0	0	0	0	0	0	0	0	0	0	0	0	0	0	0	0	0	0	0	0	0	0	0	0	0	0	0	0	0	0	0	0	0	0	0	0	0	0	0	0	0
TCGA-D5-6924-01	0	0	0	0	0	0	0	0	0.234412	0	0	0	0	0	0	0	0	0	0	0	0	0	0	0	0	0	0	0	0	0	0	0	0	0	0	0	0	0	0	0	0	0	0	0	0	0	0	0	0
TCGA-DA-A1I8-06	0	0	0	0	0	0	0	0	0	0	0	0	0	0	0.434594	0	0	0	0	0	0	0	0	0	0	0	0	0	0	0	0	0	0	0	0	0	0	0	0	0	0	0	0	0	0	0	0	0	0
TCGA-DM-A1D6-01	0	0	0	0	0	0	0	0	0.117206	0	0	0	0	0.394945	0	0	0	0	0	0	0	0	0	0	0	0	0	0	0	0	0	0	0	0	0	0	0	0	0	0	0	0	0	0	0	0	0	0	0
TCGA-AG-3882-01	0	0	0	0	0	0	0	0	0.234412	0	0	0	0	0	0	0	0	0	0	0	0	0	0	0	0	0	0	0	0	0	0	0	0	0	0	0	0	0	0	0	0	0	0	0	0	0	0	0	0
TCGA-A8-A08T-01	0	0.638504	0	0	0	0	0	0	0	0	0	0	0	0	0	0	0	0	0	0	0	0	0	0	0	0	0	0	0	0	0	0	0	0	0	0	0	0	0	0	0	0	0	0	0	0	0	0	0
TCGA-AO-A0JC-01	0	0	0	0	0	0	0	0	0	0	0	0	0	0	0	0	0	0	0	0	0	0	0	0	0	0	0	0	0	0	0	0	0	0	0	0	0	0	0	0	0	0	0	0	0	0	0	0	0
TCGA-78-7150-01	0	0	0	0	0	0	0	0	0	0	0	0	0	0	0	0	0	0	0	0	0	0	0	0	0	0	0	0	0	0	0	0	0	0	0	0	0	0	0	0	0	0	1.28205	0	0	0	0	0	0
TCGA-GC-A3YS-01	0	0	0	0	0	0	0	0	0	0	0	0	0	0	0	0	0	0	0	0	0	0	0	0	0	0	0	0	0	0	0	0	0	0	0	0	0	0	0	0	0	0	0	0	0	0	0	0	0
TCGA-D8-A1J9-01	0	0	0	0	0	0	0	0	0	0	0	0.218079	0	0	0	0	0	0	0	0	0	0	0	0	0	0	0	0	0	0	0	0	0	0	0	0	0	0	0	0	0	0	0	0	0	0	0	0	0
TCGA-AA-3692-01	0	0	0	0	0	0	0	0	0.468823	0	0	0	0	0	0	0	0	0	0	0	0	0	0	0	0	0	0	0	0	0	0	0	0	0	0	0	0	0	0	0	0	0	0	0	0	0	0	0	0
TCGA-CK-6747-01	0	0	0.648508	0	0	0	0	0.414079	0.117206	0	0	0	0	0	0.434594	0	0	0	0	0	0	0	0	0	0	0	0	0	0	0	0	0	0	0	0	0	0	0	0	0	0	0	0	0	0	0	0	0	0
TCGA-D3-A3MV-06	0	0	0	0	0	0	0	0	0	0	0	0	0	0	0	0	0	0	0	0	0	0	0	0	0	6.03453	0	0	0	0.647878	0	0	0	0	0	0	0	0	0	0	0	0	0	0	0	0	0	0	0
TCGA-GF-A6C9-06	0	0	0	0	0	0	0	0.414079	0.117206	0.549149	0	0	0	0	0	0.367512	0	0	0	0	0	0	0	0	0	0	0	0	0	0	1.436	0	0	0	0	0	0	0	0	0	0.277039	0	0	0	0	0.451671	0	0	0.327942
TCGA-CD-A48C-01	0	0	0	0	0	0	0	0	0	0	0	0	0	0	0	0	0	0	0	0	0	0	0	0	0	0	0	0	0	0	0	0	0	0	0	0	0	0	0	0	0	0	0	0	0	0	0	0	0
TCGA-AZ-6600-01	0	0	0	0	0	0	0	0	0.351617	0	0	0	0	0	0	0	0	0	0	0	0	0	0	0	0	0	0	0	0	0	0	0	0	0	0	0	0	0	0	0	0	0	0	0	1.48148	0	0	0	0
TCGA-AA-3655-01	0	0	0	0	0	0	0	0.414079	0.117206	0	0	0	0	0	0	0	0	0	0	0	0	0	0	0	0	0	0	0	0	0	0	0	0	0	0	0	0	0	0	0	0	0	0	0	0	0	0	0	0
TCGA-CA-6717-01	0	0	0	0	0	0	0	0	0	0	0	0	0	0	0	0	0	0	0	0	0	0	0	0	0	0	0	0	0	0	0	0	0	0	0	0	0	0	0	0	0	0	0	0	0	0	0	0	0
TCGA-D3-A1Q7-06	0	0	0	0	0	0	0	0	0	0	0	0	0	0	0.434594	0	0	0	0	0	0	0	0	0	0	0	0	0	0	0	0	0	0	0	0	0	0	0	0	0	0	0	0	0	0	0	0	0	0
TCGA-CM-6165-01	0	0	0	0	0	0	0	0	0.117206	0	0	0	0	0	0	0	0	0	0	0	0	0	0	0	0	0	0	0	0	0.323939	0	0	0	0	0	0	0	0	0	0	0	0	0	0	0	0	0	0	0
TCGA-D5-6920-01	0	0	0	0	0	0	0	0	0.117206	0	0	0	0	0	0	0	0	0	0	0	0	0	0	0	0	0	0	0	0	0	0	0	0	0	0	0	0	0	0	0	0	0	0	0	0	0	0	0	0
TCGA-EI-6507-01	0	0	1.29702	0	0.691563	0	0	0	0	0	0	0	0	0	0	0	0	0	0	0	0	0	0	0	0	2.01151	0	0	0	0	0	0	0	0.272889	0	0	0	0	0	0	0	0	0	0.949668	0	0	0	0	0
TCGA-CM-5349-01	0	0	0	0	0	0	0	0	0.234412	0	0	0	0	0	0	0	0	0	0	0	0	0	0	0	0	0	0	0	0	0	0	0	0	0	0	0	0	0	0	0	0	0	0	0	0	0	0	0	0
TCGA-F4-6704-01	0	0	0	0	0	0	0	0	0	0	0	0	0	0	0	0	0	0	0	0	0	0	0	0	0	0	0	0	0	0	0	0	0	0	0	0	0	0	0	0	0.277039	0	0	0	0	0	0	0	0
TCGA-DM-A285-01	0	0	0	0	0	0	0	0	0.234412	0	0	0	0	0	0	0	0	0	0	0	0	0	0	0	0	0	0	0	0	0	0	0	0	0	0	0	0	0	0	0	0	0	0	0	0	0	0	0	0
TCGA-D5-5538-01	0	0	0	0	0	0	0	0	0.234412	0	0	0	0	0	0	0	0	0	0	0	0	0	0	0	0	0	0	0	0	0	0	0	0	0	0	0	0	0	0	0	0.13852	0	0	0	0	0	0	0	0
TCGA-AN-A0FV-01	0	0	0	0	0	0	0	0	0	0	0	0	0	0	0	0	0	0	0	0	0	0	0	0	0	0	0	0	0	0	0	0	0	0	0	0	0	0	0	0	0	0	0	0	0	0	0	0	0
TCGA-DM-A28E-01	0	0	0	0	0	0	0	0	0.234412	0	0	0	0	0	0	0	0	0	0	0	0	0	0	0	0	0	0	0	0	0	0	0	0	0	0	0	0	0	0	0	0	0	0	0	0	0	0	0	0
TCGA-A6-6654-01	0	0	0	0	0	0	0	0	0.117206	0	0	0	0	0	0	0	0	0	0	0	0	0	0	0	0	0	0	0	0	0	0	0	0	0	0	0	0	0	0	0.101041	0	0	0	0	0	0	0	0	0
TCGA-AA-3511-01	0	0	0	0	0	0	0	0	0.234412	0	0	0	0	0	0	0	0	0	0	0	0	0	0	0	0	0	0	0	0	0	0	0	0	0	0	0	0	0	0	0	0	0	0	0	0	0	0	0	0
TCGA-D8-A1JK-01	0	0	0	0	0	0	0	0	0.117206	0	0	0	0	0	0	0	0	0	0	0	0	0	0	0	0	0	0	0	0	0	0	0	0	0	0	0	0	0	0	0	0	0	0	0	0	0	0	0	0
TCGA-J4-A67L-01	0	0	0	0	0	0	0	0	0	0	0	0	0	0	0	0	0	0	0	0	0	0	0	0	0	0	0	0	0	0	0	0	0	0	0	0	0	0	0	0	0	0	0	0	0	0	0	0	0
TCGA-G4-6307-01	0	0	0	0	0	0	0	0	0.117206	0	0	0	0	0	0	0	0	0	0	0	0	0	0	0	0	0	0	0	0	0	0	0	0	0	0	0	0	0	0	0	0	0	0	0	0	0	0	0	0
TCGA-CM-5862-01	0	0	0	0	0	0	0	0	0.117206	0	0	0	0	0	0	0	0	0	0	0	0	0	0	0	0	0	0	0	0	0	0	0	0	0	0	0	0	0	0	0	0	0	0	0	0	0	0	0	0
TCGA-HC-7745-01	0	0	0	0	0	0	0	0	0	0	0	0	0	0	0	0	0	0	0	0	0	0	0	0	0	0	0	0	0	0	0	0	0	0	0	0	0	0	0	0	0	0	0	0	0	0	0	0	0
TCGA-CK-5912-01	0	0	0	0	0	0	0	0	0.117206	0	0	0	0	0	0	0	0	0	0	0	0	0	0	0	0	0	0	0	0	0	0	0	0	0	0	0	0	0	0	0	0	0	0	0	0	0	0	0	0
TCGA-AF-2693-01	0	0	0	0	0	0	0	0	0.117206	0	0	0	0	0	0	0	0	0	0	0	0	0	0	0	0	0	0	0	0	0	0	0	0	0	0	0	0	0	0	0	0	0	0	0	0	0	0	0	0
TCGA-F4-6569-01	0	0	0	0	0	0	0	0	0.117206	0	0	0	0	0	0	0	0	0	0	0	0	0	0	0	0	0	0	0	0	0	0	0	0	0	0	0	0	0	0	0	0	0	0	0	0	0	0	0	0
TCGA-DM-A1D0-01	0	0	0	0	0	0	0	0	0.117206	0	0	0	0	0	0	0	0	0	0	0	0	0	0	0	0	0	0	0	0	0	0	0	0	0	0	0	0	0	0	0	0.13852	0	0	0	0	0	0	0	0
TCGA-DM-A28G-01	0	0	0	0	0	0	0	0	0.117206	0	0	0	0	0	0	0	0	0	0	0	0	0	0	0	0	0	0	0	0	0	0	0	0	0	0	0	0	0	0	0	0	0	0	0	0	0	0	0	0
TCGA-EE-A2GO-06	0	0	0	0	0	0	0	0.414079	0	0	0	0	0	0	0.434594	0	0	0	0	0	0	0	0	0	1.67504	0	0	0	0	0	0.239334	0	0	0	0	0	0	0	0	0.101041	0.13852	0	0	0	0	0	0	0	0.327942
TCGA-CM-6675-01	0	0	0	0	0	0	0	0	0	0	0	0	0	0	0	0	0	0	0	0	0	0	0	0	0	0	0	0	0	0	0	0	0	0	0	0	0.426257	0	0	0	0	0	0	0	0	0	0	0	0
TCGA-AD-6901-01	0	0	0.648508	0	0	0	0	0	0.117206	0	0	0	0	0	0	0	0	0	0	0	0	0	0	0	0	6.03453	0	0	0	0	0	0	0	0	0	0	0	0	0	0	0	0	0	0	0	0	0	0	0
TCGA-AA-3502-01	0	0	0	0	0	0	0	0	0.351617	0	0	0.218079	0	0	0	0	0	0	0	0	0	0	0	0	0	0	0	0	0	0	0	0	0	0	0	0	0	0	0	0	0	0	0	0	0	0	0	0	0
TCGA-A6-6651-01	0	0	0	0	0	0	0	0	0.117206	0	0	0	0	0	0	0	0	0	0	0	0	0	0	0	0	0	0	0	0	0	0	0	0	0	0	0	0	0	0	0	0	0	0	0	0	0	0	0	0
TCGA-14-0817-01	0	0	0	0	0	0	0	0	0	0	0	0	0	0	0	0	0	0	0	0	0	0	0	0	0	0	0	0	0	0	0	0	0	0	0	0	0	0	0	0	0	0	0	0	0	0	0	0	0
TCGA-D5-6536-01	0	0	0	0	0	0	0	0	0.117206	0	0	0	0	0	0	0	0	0	0	0	0	0	0	0	0	0	0	0	0	0.323939	0	0	0	0	0	0	0	0	0	0	0	0	0	0	0	0	0	0	0
TCGA-AD-6548-01	0	0	0	0	0	0	0	0	0.117206	0	0	0	0	0	0	0	0	0	0	0	0	0	0	0	0	0	0	0	0	0	0	0	0	0	0	0	0	0	0	0	0	0	0	0	0	0	0	0	0
TCGA-CM-6167-01	0	0	0	0	0	0	0	0.414079	0.117206	0	0	0	0	0	0	0	0	0	0	0	0	0	0	0	0	0	0	0	0	0	0	0	0	0	0	0	0	0	0	0	0	0	0	0	0	0	0	0	0
TCGA-G4-6297-01	0	0	0	0	0	0	0	0	0.117206	0	0	0	0	0	0	0	0	0	0	0	0	0	0	0	0	0	0	0	0	0	0	0	0	0	0	0	0	0	0	0	0	0	0	0	0	0	0	0	0
TCGA-AA-3489-01	0	0	0	0	0	0	0	0	0.117206	0	0	0	0	0	0	0	0	0	0	0	0	0	0	0	0	0	0	0	0	0	0	0	0	0	0	0	0	0	0	0	0	0	0	0	0	0	0	0	0
TCGA-BR-8589-01	0	0	0	0	0	0	0	0	0	0	0	0	0	0	0	0	0	0	0	0	0	0	0	0	0	0	0	0	0	0	0	0	0	0	0	0	0.426257	0	0	0	0	0	0	0	0	0	0	0	0
TCGA-DC-5337-01	0	0	0	0	0	0	0	0	0.117206	0	0	0	0	0	0	0	0	0	0	0	0	0	0	0	0	0	0	0	0	0	0	0	0	0	0	0	0	0	0	0	0	0	0	0	0	0	0	0	0
TCGA-CK-4947-01	0	0	0	0	0	0	0	0	0.117206	0	0	0.218079	0	0	0	0	0	0	0	0	0	0	0	0	0	0	0	0	0	0	0	0	0	0	0	0	0	0	0	0	0	0	0	0	0	0	0	0	0
TCGA-HT-8110-01	0	0	0	0	0	0	0	0	0	0	0	0	0	0	0	0	0	0	0	0	0	0	0	0	0	0	0	0	0	0	0	0	0	0.136444	0	0	0	0	0	0	0	0	0	0	0	0	0	0	0.655883
TCGA-DU-5852-01	0	0	0	0	0	0	0	0	0	0	0	0	0	0	0	0	0	0	0	0	0	0	0	0	0	0	0	0	0	0	0	0	0	0	0	0	0	0.429	0	0	0	0	0	0	0	0	0	0	0.983825
TCGA-HC-7078-01	0	0	0	0	0	0	0	0	0	0	0	0	0	0	0	0	0	0	0	0	0	0	0	0	0	0	0	0	0	0	0	0	0	0	0	0	0	0	0	0	0	0	0	0	0	0	0	0	0
TCGA-EJ-7115-01	0	0	0	0	0	0	0	0	0	0	0	0	0	0	0	0	0	0	0	0	0	0	0	0	0	0	0	0	0	0	0	0	0	0	0	0	0	0	0	0	0	0	0	0	0	0	0	0	0
TCGA-G9-7521-01	0	0	0	0	0	0	0	0	0	0	0	0.218079	0	0	0	0	0	0	0	0	0	0	0	0	0	0	0	0	0	0	0	0	0	0	0	0	0	0	0	0	0	0	0	0	0	0	0	0	0
TCGA-G9-7525-01	0	0	0	0	0	0	0	0	0	0	0	0	0	0	0	0	0	0	0	0	0	0	0	0	0	0	0	0	0	0	0	0	0	0	0	0	0	0	0	0	0	0	0	0	0	0	0	0	0
TCGA-EJ-7328-01	0	0	0	0	0	0	0	0	0	0	0	0	0	0	0	0	0	0	0	0	0	0	0	0	0	0	0	0	0	0	0	0	0	0	0	0	0	0	0	0	0	0	0	0	0	0	0	0	0
TCGA-EE-A3J7-06	0	0	0	0	0	0	0	0	0	0	0	0	0	0	0	0	0	0	0	0	0	0	0	0	0	6.03453	0	0	0	0	0.478668	0	0	0.136444	0	0	0	0	0	0	0.13852	0	0	0	0	0.451671	0	0	0
TCGA-EJ-7794-01	0	0	0	0	0	0	0	0	0	0	0	0	0	0	0	0	0	0	0	0	0	0	0	0	0	0	0	0	0	0	0	0	0	0	0	0	0	0	0	0	0	0	0	0	0	0	0	0	0
TCGA-EJ-7784-01	0	0	0	0	0	0	0	0	0	0	0	0.218079	0	0	0	0	0	0	0	0	0	0	0	0	0	0	0	0	0	0	0	0	0	0	0	0	0	0	0	0	0	0	0	0	0	0	0	0	0
TCGA-EJ-7317-01	0	0	0	0	0	0	0	0	0	0	0	0	0	0	0	0	0	0	0	0	0	0	0	0	0	0	0	0	0	0	0	0	0	0	0	0	0	0	0	0	0	0	0	0	0	0	0	0	0
TCGA-H9-7775-01	0	0	0	0	0	0	0	0	0	0	0	0	0	0	0	0	0	0	0	0	0	0	0	0	0	0	0	0	0	0	0	0	0	0	0	0	0	0	0	0	0	0	0	0	0	0	0	0	0
TCGA-EJ-7797-01	0	0	0	0	0	0	0	0	0	0	0	0	0	0	0	0	0	0	0	0	0	0	0	0	0	0	0	0	0	0	0	0	0	0	0	0	0	0	0	0	0	0	1.28205	0	0	0	0	0	0
TCGA-EJ-7793-01	0	0	0	0	0	0	0	0	0	0	0	0	0	0	0	0	0	0	0	0	0	0	0	0	0	0	0	0	0	0	0	0	0	0	0	0	0	0	0	0	0	0	0	0	0	0	0	0	0
TCGA-FC-7708-01	0	0	0	0	0	0	0	0	0	0	0	0	0	0	0	0	0	0	0	0	0	0	0	0	0	0	0	0	0	0	0	0	0	0	0	0	0	0	0.433463	0	0	0	0	0	0	0	0	0	0
TCGA-EJ-7791-01	0	0	0	0	0	0	0	0	0	0	0	0	0	0	0	0	0	0	0	0	0	0	0	0	0	0	0	0	0	0	0	0	0	0	0	0	0	0	0	0	0	0	0	0	0	0	0	0	0
TCGA-CH-5762-01	0	0	0	0	0	0	0	0	0	0	0	0.109039	0	0	0	0	0	0	0	0	0	0	0	0	0	0	0	0	0	0	0	0	0	0	0	0	0	0	0	0	0	0	0	0	0	0	0	0	0
TCGA-EJ-7314-01	0	0	0	0	0	0	0	0	0	0	0	0	0	0	0	0	0	0	0	0	0	0	0	0	0	0	0	0	0	0	0	0	0	0	0	0	0	0	0	0	0	0	0	0	0	0	0	0	0
TCGA-EJ-7786-01	0	0	0	0	0	0	0	0	0	0	0	0	0	0	0	0	0	0	0	0	0	0	0	0	0	0	0	0	0.629784	0	0	0	0	0	0	0	0	0	0	0	0	0	0	0	0	0	0	0	0
TCGA-HU-A4GF-01	0	0	0	0	0	0	0	0	0	0	0	0	0	0	0	0	0	0	0	0	0	0	0	0	0	0	0	0	0	0	0	0	0	0	0	0	0	0	0	0	0	0	0	0	0	0	0	0	0
TCGA-HC-7231-01	0	0	0	0	0	0	0	0	0	0	0	0	0	0	0	0	0	0	0	0	0	0	0	0	0	0	0	0	0	0	0	0	0	0	0	0	0	0	0	0	0	0	0	0	0	0	0	0	0
TCGA-EJ-7789-01	0	0	0	0	0	0	0	0	0	0	0	0	0	0	0	0	0	0	0	0	0	0	0	0	0	0	0	0	0	0	0	0	0	0	0	0	0	0	0	0	0	0	0	0	0	0	0	0	0
TCGA-HC-7750-01	0	0	0	0	0	0	0	0	0	0	0	0	0	0	0	0	0	0	0	0	0	0	0	0	0	0	0	0	1.25957	0	0	0	0	0	0	0	0	0	0	0	0	0	0	0	0	0	0	0	0
TCGA-G9-7519-01	0	0	0	0	0	0	0	0	0	0	0	0	0	0	0	0	0	0	0	0	0	0	0	0	0	0	0	0	0	0	0	0	0	0	0	0	0	0	0	0	0	0	0	0	0	0	0	0	0
TCGA-A2-A25E-01	0	0	0	0	0	0	0	0	0	0	0	0	0	0	0	0	0	0	0	0	0	0	0	0	0	0	0	0	0	0	0	0	0	0	0	0	0	0	0	0	0	0	0	0	0	0	0	0	0
TCGA-C8-A26V-01	0	0	0	0.693001	0	0	0	0	0	0	0	0	0	0	0	0	0	0	0	0	0	0	0	0	0	0	0	0	0	0	0	0	0	0.136444	0	0	0	0	0	0	0	0	0	0	0	0	0	0	0
TCGA-AR-A24L-01	0	0	0	0	0	0	0	0	0	0	0	0	0	0	0	0	0	0	0	0	0	0	0	0	0	0	0	0	0	0	0	0	0	0	0	0	0	0	0	0	0	0	0	0	0	0	0	0	0
TCGA-C8-A275-01	0	0	0	0	0	0	0	0	0	0	0	0	0	0	0	0	0	0	0	0	0	0	0	0	0	0	0	0	0	0	0	0	0	0	0	0	0	0	0	0	0	0	0	0	0	0	0	0	0
TCGA-E9-A228-01	0	0	0	0	0	0	0	0	0	0	0	0	0	0	0	0	0	0	0	0	0	0	0	0	0	0	0	0	0	0	0	0	0	0	0	0	0	0	0	0	0	0	0	0	0	0	0	0	0
TCGA-D8-A27H-01	0	0	0	0	0	0	0	0	0	0	0	0	0	0	0	0	0	0	0	0	0	0	0	0	0	0	0	0	0	0	0	0	0	0.136444	0	0	0	0	0	0	0	0	0	0	0	0	0	0	0
TCGA-D8-A1JP-01	0	0	0	0	0	0	0	0	0	0	0	0	0	0	0	0	0	0	0	0	0	0	0	0	0	0	0	0	0	0	0	0	0	0	0	0	0	0	0	0	0	0	0	0	0	0	0	0	0
TCGA-E2-A1IO-01	0	0	0	0	0	0	0	0	0	0	0	0	0	0	0	0	0	0	0	0	0	0	0	0	0	0	0	0	0	0	0	0	0	0	0	0	0	0	0	0	0	0	0	0	0	0	0	0	0
TCGA-A1-A0SP-01	0	0	0	0	0	0	0	0	0	0	0	0	0	0	0	0	0	0	0	0	0	0	0	0	0	0	0	0	0	0	0	0	0	0	0	0	0	0	0	0	0	0	0	0	0	0	0	0	0
TCGA-D8-A1Y1-01	0	0	0.648508	0	0	0	0	0	0	0	0	0	0	0	0	0	0	0	0	0	0	0	0	0	0	0	0	0	0	0	0	0	0	0.136444	0	0	0	0	0	0	0	0	0	0	0	0	0	0	0
TCGA-E2-A1IG-01	0	0	0	0	0	0	0	0	0	0.549149	0	0	0	0	0	0	0	0	0	0	0	0	0	0	0	0	0	0	0	0	0	0	0	0	0	0	0	0	0	0	0	0	0	0	0	0	0	0	0
TCGA-AR-A24Q-01	0	0	0	0	0	0	0	0	0	0	0	0	0	0	0	0	0	0	0	0	0	0	0	0	0	0	0	0	0	0	0.478668	0	0	0	0	0	0	0	0	0	0	0	0	0	0	0	0	0	0
TCGA-D8-A1JM-01	0	0	0	0	0	0	0	0	0	0	0	0	0	0	0	0	0	0	0	0	0	0	0	0	0	0	0	0	0	0	0	0	0	0	0	0	0	0	0	0	0	0	0	0	0	0	0	0	0
TCGA-A2-A25A-01	0	0	0	0	0	0	0	0	0	0	0	0	0	0	0	0	0	0	0	0	0	0	0	0	0	0	0	0	0.629784	0	0	0	0	0	0	0	0	0	0	0	0	0	0	0	0	0	0	0	0
TCGA-D8-A27L-01	0	0	0	0	0	0	0	0	0	0	0	0	0	0	0	0	0	0	0	0	0	0	0	0	0	0	0	0	0	0	0	0	0	0	0	0	0	0	0	0	0	0	0	0	0	0	0	0	0
TCGA-D8-A1XW-01	0	0	0	0	0	0	0	0	0	0	0	0	0	0	0	0	0	0	0	0	0	0	0	0	0	0	0	0	0	0	0	0	0	0	0	0	0	0	0	0	0	0	0	0	0	0	0	0	0
TCGA-BH-A1FM-01	0	0	0	0	0	0	0	0	0	0	0	0	0	0	0	0	0	0	0	0	0	0	0	0	0	0	0	0	0	0	0	0	0	0	0	0	0	0	0	0	0	0	0	0	0	0	0	0	0
TCGA-AR-A0TQ-01	0	0	0	0	0	0	0	0	0	0	0	0	0	0	0	0	0	0	0	0	0	0	0	0	0	0	0	0	0	0	0	0	0	0	0	0	0	0	0	0	0	0	0	0	0	0	0	0	0
TCGA-AR-A1AX-01	0	0	0	0	0	0	0	0	0.117206	0	0	0	0	0	0	0	0	0	0	0	0	0	0	0	0	0	0	0	0	0	0	0	0	0	0	0	0	0	0	0	0	0	0	0	0	0	0	0	0
TCGA-A2-A25C-01	0	0	0	0	0	0	0	0	0	0	0	0	0	0	0	0	0	0	0	0	0	0	0	0	0	0	0	0	0	0	0	0	0	0	0	0	0	0	0	0	0	0	0	0	0	0	0	0	0
TCGA-BH-A0DG-01	0	0	0	0	0	0	0	0	0	0	0	0	0	0	0	0	0	0	0	0	0	0	0	0	0	0	0	0	0	0	0	0	0	0	0	0	0	0	0	0	0	0	0	0	0	0	0	0	0
TCGA-E9-A1R2-01	0	0	0	0	0.691563	0	0	0	0	0	0	0	0	0	0	0	0	0	0	0	0	0	0	0	0	0	0	0	0	0	0	0	0	0	0	0	0	0	0	0	0	0	0	0	0	0	0	0	0
TCGA-BH-A1F8-01	0	0	0	0	0	0	0	0	0	0	0	0	0	0	0	0	0	0	0	0	0	0	0	0	0	0	0	0	0	0	0	0	0	0	0	0	0	0	0	0	0	0	0	0	0	0	0	0	0
TCGA-EW-A1PH-01	0	0	0	0	0	0	0	0	0	0	0	0	0	0	0	0	0	0	0	0	0	0	0	0	0	0	0	0	0	0	0	0	0	0	0	0	0	0	0	0	0	0	0	0	0	0	0	0	0
TCGA-EW-A1IW-01	0	0	0	0	0	0	0	0	0	0	0	0	0	0	0	0	0	0	0	0	0	0	0	0	0	0	0	0	0	0	0	0	0	0	0	0	0	0	0	0	0	0	0	0	0	0	0	0	0
TCGA-E9-A1NC-01	0	0	0	0	0	0	0	0	0	0	0	0	0	0	0	0	0	0	0	0	0	0	0	0	0	0	0	0	0	0	0	0	0	0	0	0	0	0	0	0	0	0	0	0	0	0	0	0	0
TCGA-D8-A1JN-01	0	0	0	0	0	0	0	0.414079	0	0	0	0	0	0	0	0	0	0	0	0	0	0	0	0	0	0	0	0	0	0	0	0	0	0	0	0	0	0	0	0	0	0	0	0	0	0	0.761035	0	0
TCGA-E2-A1L7-01	0	0	0	0	0	0	0	0	0	0	0	0	0	0	0	0	0	0	0	0	0	0	0	0	0	0	0	0	0	0	0	0	0	0	0	0	0	0	0	0	0	0	0	0	0	0	0	0	0
TCGA-D8-A1XV-01	0	0	0	0	0	0	0	0	0	0	0	0	0	0	0	0	0	0	0	0	0	0	0	0	0	0	0	0	0	0	0	0	0	0	0	0	0	0	0	0	0	0	0	0	0	0	0	0	0
TCGA-B6-A1KN-01	0	0	0	0	0	0	0	0	0	0	0	0	0	0	0	0	0	0	0	0	0	0	0	0	0	0	0	0	0	0	0	0	0	0	0	0	0	0	0	0	0	0	0	0	0	0	0	0	0
TCGA-BH-A1FN-01	0	0	0	0	0	0	0	0	0	0	0	0	0	0	0	0	0	0	0	0	0	0	0	0	0	0	0	0	0	0	0	0	0	0	0	0	0	0	0	0	0	0	0	0	0	0	0	0	0
TCGA-AC-A23C-01	0	0	0	0	0	0	0	0	0	0	0	0	0	0	0	0	0	0	0	0	0	0	0	0	0	0	0	0	0	0	0	0	0	0	0	0	0	0	0	0	0	0	0	0	0	0	0	0	0
TCGA-GI-A2C8-01	0	0	0	0	0	0	0	0	0	0	0	0	0	0	0	0	0	0	0	0	0	0	0	0	0	0	0	0	0	0	0	0	0	0	0	0	0	0	0	0	0	0	0	0	0	0	0	0	0
TCGA-A2-A1FW-01	0	0	0	0	0	0	0	0	0	0	0	0	0	0	0	0	0	0	0	0	0	0	0	0	0	0	0	0	0	0	0	0	0	0	0	0	0	0	0	0	0.277039	0	0	0	0	0	0	0	0
TCGA-D8-A1Y0-01	0	0	0	0	0	0	0	0	0	0	0	0	0	0	0	0	0	0	0	0	0	0	0	0	0	0	0	0	0	0	0	0	0	0	0	0	0	0	0	0	0	0	0	0	0	0	0	0	0
TCGA-AQ-A1H3-01	0	0	0	0	0	0	0	0	0	0	0	0	0	0	0	0	0	0	0	0	0	0	0	0	1.67504	0	0	0	0	0	0	0	0	0	0	0	0	0	0	0	0	0	0	0	0	0	0	0	0
TCGA-A7-A26G-01	0	0	0	0	0	0	0	0	0	0	0	0	0	0	0	0	0	0	0	0	0	0	0	0	0	0	0	0	0	0	0	0	0	0	0	0	0	0	0	0	0	0	0	0	0	0	0	0	0
TCGA-E9-A1RE-01	0	0	0	0	0	0	0	0	0	0	0	0	0	0	0	0	0	0	0	0	0	0	0	0	0	0	0	0	0	0	0	0	0	0	0	0	0	0	0	0	0.277039	0	0	0	0	0	0	0	0
TCGA-E9-A1R7-01	0	0	0	0	0	0	0	0	0	0	0	0	0	0	0	0	0	0	0	0	0	0	0	0	0	0	0	0	0	0	0	0	0	0	0	0	0	0	0	0	0	0	0	0	0	0	0	0	0
TCGA-D8-A1XU-01	0	0	0	0.693001	0	0	0	0	0	0	0	0	0	0	0	0	0	0	0	0	0	0	0	0	0	0	0	0	0	0	0	0	0	0	0	0	0	0	0	0	0	0	0	0	0	0	0	0	0
TCGA-EE-A3JB-06	0	0	0	0	0	0	0	0	0	0	0	0	0	0	0.434594	0	0	0	0	0	0	0	0	0	0	8.04603	0	0	0	0	0	0	0	0	0	0	0	0	0	0	0	0	0	0	0	0	0	0	0
TCGA-AR-A251-01	0	0	0	0	0	0	0	0	0	0	0	0	0	0	0	0	0	0	0	0	0	0	0	0	0	0	0	0	0	0	0	0	0	0	0	0	0	0	0	0	0	0	0	0	0	0	0	0	0
TCGA-E2-A1LA-01	0	0	0	0	0	0	0	0	0	0	0	0	0	0	0	0	0	0	0	0	0	0	0	0	0	0	0	0	0	0	0	0	0	0	0	0	0	0	0	0	0	0	0	0	0	0	0	0	0
TCGA-EW-A1OV-01	0	0	0	0	0	0	0	0	0	0	0	0	0	0	0	0	0	0	0	0	0	0	0	0	0	0	0	0	0	0	0	0	0	0	0	0	0	0	0	0	0	0	0	0	0	0.451671	0	0	0
TCGA-D8-A1JJ-01	0	0	0	0	0	0	0	0	0	0	0	0	0	0	0	0	0	0	0	0	0	0	0	0	0	0	0	0	0	0	0	0	0	0	0	0	0	0	0	0	0	0	0	0	0	0	0	0	0
TCGA-E9-A295-01	0	0	0	0	0	0	0	0	0	0	0	0	0	0	0	0	0	0	0	0	0	0	0	0	0	0	0	0	0	0	0	0	0	0	0	0	0	0	0	0	0	0	0	0	0	0	0	0	0
TCGA-E2-A1LK-01	0	0	0	0	0	0	0	0	0.117206	0	0	0	0	0	0	0	0	0	0	0	0	0	0	0	0	0	0	0	0	0	0	0	0	0	0	0	0	0	0	0	0	0	0	0	0	0	0	0	0
TCGA-E2-A1IN-01	0	0	0	0	0	0	0	0	0	0	0	0	0	0	0	0	0	0	0	0	0	0	0	0	0	0	0	0	0	0	0	0	0	0	0	0	0	0	0	0	0	0	0	0	0	0	0	0	0
TCGA-B6-A0X0-01	0	0	0	0	0	0	0	0	0	0	0	0	0	0	0	0	0	0	0	0	0	0	0	0	0	0	0	0	0	0	0	0	0	0	0	0	0	0	0	0	0	0	0	0	0	0	0	0	0
TCGA-C8-A1HE-01	0	0	0	0	0	0	0	0	0	0	0	0	0	0	0	0	0	0	0	0	0	0	0	0	0	0	0	0	0	0	0	0	0	0.136444	0	0	0	0	0	0	0	0	0	0	0	0	0	0	0
TCGA-A2-A1FV-01	0	0	0	0	0	0	0	0	0	0	0	0	0	0	0	0	0	0	0	0	0	0	0	0	0	0	0	0	0	0	0	0	0	0	0	0	0	0	0	0	0	0	0	0	0	0	0	0	0
TCGA-D8-A27F-01	0	0	0	0	0	0	0	0	0	0	0	0	0	0	0	0	0	0	0	0	0	0	0	0	0	0	0	0	0	0	0	0	0	0	0	0	0	0	0	0	0	0	0	0	0	0	0	0	0
TCGA-EW-A1OY-01	0	0	0	0	0	0	0	0	0	0	0	0	0	0	0	0	0	0	0	0	0	0	0	0	0	0	0	0	0	0	0	0	0	0	0	0	0	0	0	0	0	0	0	0	0	0	0	0	0
TCGA-D8-A1JH-01	0	0	0	0	0	0	0	0	0	0	0	0	0	0	0	0	0	0	0	0	0	0	0	0	0	0	0	0	0	0	0	0	0	0	0	0	0	0	0	0	0	0	0	0	0	0	0	0	0
TCGA-C8-A132-01	0	0	0	0	0	0	0	0	0	0	0	0	0	0	0	0	0	0	0	0	0	0	0	0	0	0	0	0	0	0	0	0	0	0	0	0	0	0	0	0	0	0	0	0	0	0	0	0	0
TCGA-E9-A22B-01	0	0	0	0	0	0	0	0	0	0	0	0	0	0	0	0	0	0	0	0	0	0	0	0	0	0	0	0	0	0	0	0	0	0	0	0	0	0	0	0	0	0	0	0	0	0	0	0	0
TCGA-AR-A0TY-01	0	0	0	0	0	0	0.213705	0	0	0	0	0	0	0.394945	0	0	0	0	0	0	0	0	0	0	0	0	0	0	0	0	0	0	0	0	0	0	0	0	0	0.101041	0	0	0	0	0	0	0	0	0
TCGA-D8-A1Y3-01	0	0	0	0	0	0	0	0	0	0	0	0	0	0	0	0	0	0	0	0	0	0	0	0	0	0	0	0	0	0	0	0	0	0	0	0	0	0	0	0	0.13852	0	0	0	0	0	0	0	0
TCGA-A2-A25B-01	0	0	0	0	0	0	0	0	0	0	0	0	0	0	0	0	0	0	0	0	0	0	0	0	0	0	0	0	0	0	0	0	0	0	0	0	0	0	0	0	0	0	0	0	0	0	0	0	0
TCGA-EW-A1PE-01	0	0	0	0	0	0	0	0	0	0	0	0	0	0	0	0	0	0	0	0	0	0	0	0	0	0	0	0	0	0	0	0	0	0	0	0	0	0	0	0	0	0	0	0	0	0	0	0	0
TCGA-E2-A1IH-01	0	0	0	0	0	0	0	0	0	0	0	0	0	0	0	0	0	0	0	0	0	0	0	0	0	0	0	0	0	0	0	0	0	0	0	0	0	0	0	0	0	0	0	0	0	0	0	0	0
TCGA-BH-A1FC-01	0	0	0	0	0	0	0	0	0	0	0	0	0	0	0	0	0	0	0	0	0	0	0	0	0	0	0	0	0	0	0	0	0	0	0	0	0	0	0	0	0	0	0	0	0	0	0	0	0
TCGA-A1-A0SQ-01	0	0	0	0	0	0	0	0	0	0	0	0	0	0	0	0	0	0	0	0	0	0	0	0	0	0	0	0	0	0	0	0	0	0	0	0	0	0	0	0	0	0	0	0	0	0	0	0	0
TCGA-C8-A1HK-01	0	0	0	0	0	0	0	0	0	0	0	0	0	0	0	0	0	0	0	0	0	0	0	0	0	0	0	0	0	0	0	0	0	0	0	0	0	0	0	0	0	0	0	0	0	0	0	0	0
TCGA-BH-A1F2-01	0	0	0.648508	0	0	0	0	0	0	0	0	0	0	0	0	0	0	0	0	0	0	0	0	0	0	0	0	0	0	0	0	0	0	0	0	0	0	0	0	0	0	0	0	0	0	0	0	0	0
TCGA-E9-A229-01	0	0	0	0	0	0	0	0	0	0	0	0	0	0	0	0	0	0	0	0	0	0	0	0	0	0	0	0	0	0	0	0	0	0	0	0	0	0	0	0	0	0	0	0	0	0	0	0	0
TCGA-E9-A1RH-01	0	0	0	0	0	0	0	0	0	0	0	0	0	0	0	0	0	0	0	0	0	0	0	0	0	0	0	0	0	0	0	0	0	0	0	0	0	0	0	0	0	0	0	0	0	0	0	0	0
TCGA-AO-A1KR-01	0	0	0	0	0	0	0	0	0	0	0	0	0	0	0	0	0	0	0	0	0	0	0	0	0	0	0	0	0	0	0	0	0	0	0	0	0	0	0	0	0	0	0	0	0	0	0	0	0
TCGA-BT-A3PJ-01	0	0	0	0	0	0	0	0	0	0	0	0	0	0	0	0	0	0	0	0	0	0	0	0	0	0	0	0	0	0	0	0	0	0	0	0	0	0	0	0	0.13852	0	0	0	0	0	0	0	0
TCGA-EW-A1PA-01	0	0	0	0	0	0	0	0	0	0	0	0	0	0	0	0	0	0	0	0	0	0	0	0	0	0	0	0	0	0	0	0	0	0	0	0	0	0	0	0	0.13852	0	0	0	0	0	0	0	0
TCGA-AR-A256-01	0	0	0	0	0	0	0	0	0	0	0	0	0	0	0	0	0	0	0	0	0	0	0	0	0	0	0	0	0	0	0	0	0	0	0	0	0	0	0	0	0	0	0	0	0	0	0	0	0
TCGA-D8-A27K-01	0	0	0	0	0	0	0	0	0	0	0	0	0	0	0	0	0	0	0	0	0	0	0	0	0	0	0	0	0	0	0	0	0	0	0	0	0	0	0	0	0	0	0	0	0	0	0	0	0
TCGA-E9-A1RA-01	0	0	0	0	0	0	0	0	0	0	0	0	0	0	0	0	0	0	0	0	0	0	0	0	0	0	0	0	0	0	0	0	0	0	0	0	0	0	0	0	0	0	0	0	0	0	0	0	0
TCGA-D8-A1XF-01	0	0	0	0	0	0	0	0	0	0	0	0	0	0	0	0	0	0	0	0	0	0	0	0	0	0	0	0	0	0	0	0	0	0	0	0	0	0	0	0	0	0	0	0	0	0	0	0	0
TCGA-AO-A1KT-01	0	0	0	0	0	0	0	0	0	0	0	0	0	0	0	0	0	0	0	0	0	0	0	0	0	0	0	0	0	0	0	0	0	0	0	0	0	0	0	0	0	0	0	0	0	0	0	0	0
TCGA-D8-A1XY-01	0	0	0	0	0	0	0	0	0	0	0	0	0	0	0	0	0	0	0	0	0	0	0	0	0	0	0	0	0	0	0	0	0	0	0	0	0	0	0	0	0	0	0	0	0	0	0	0	0
TCGA-E9-A1R4-01	0	0	0	0	0	2.10346	0	0	0	0	0	0	0	0	0	0	0	0	0	0	0	0	0	0	0	0	0	0	0	0	0	0	0	0	0	0	0	0	0	0	0	0	0	0	0	0	0	0	0
TCGA-D8-A1JE-01	0	0	0	0	0	0	0	0	0	0	0	0	0	0	0	0	0	0	0	0	0	0	0	0	0	0	0	0	0	0	0	0	0	0	0	0	0	0	0	0	0	0	0	0	0	0	0	0	0
TCGA-A7-A26J-01	0	0	0	0	0	0	0	0	0	0	0	0	0	0	0	0	0	0	0	0	0	0	0	0	0	0	0	0	0	0	0	0	0	0	0	0	0	0	0	0	0	0	0	0	0	0	0	0	0
TCGA-EW-A1J1-01	0	0	0	0	0	0	0	0	0	0	0	0	0	0	0	0	0	0	0	0	0	0	0	0	0	0	0	0	0	0	0	0	0	0	0	0	0	0	0	0	0	0	0	0	0	0	0	0	0
TCGA-C8-A27B-01	0	0	0	0	0	0	0	0	0	0	0	0	0	0	0	0	0	0	0	0	0	0	0	0	0	0	0	0	0	0	0	0	0	0	0	0	0	0	0	0	0	0	0	0	0	0	0	0	0
TCGA-D8-A1JC-01	0	0	0	0	0	0	0	0	0	0	0	0	0	0.394945	0	0	0	0	0	0	0	0	0	0	0	0	0	0	0	0.323939	0	0	0	0	0	0	0	0	0	0	0	0	0	0	0	0	0	0	0
TCGA-D8-A1XG-01	0	0	0	0	0	0	0	0	0	0	0	0	0	0	0	0	0	0	0	0	0	0	0	0	0	0	0	0	0	0	0	0	0	0	0	0	0	0	0	0	0	0	0	0	0	0	0	0	0
TCGA-AN-A04C-01	0	0	0	0	0	0	0	0	0	0	0	0	0	0	0	0	0	0	0	0	0	0	0	0	0	0	0	0	0	0	0	0	0	0	0	0	0	0	0	0	0	0	0	0	0	0	0	0	0
TCGA-AN-A0AM-01	0	0	0	0	0	0	0	0	0	0	0	0	0	0	0	0	0	0	0	0	0	0	0	0	0	0	0	0	0	0	0	0	0	0	0	0	0	0	0	0	0	0	0	0	0	0	0	0	0
TCGA-E2-A1IK-01	0	0	0	0	0	0	0	0	0	0	0	0	0	0	0	0	0	0	0	0	0	0	0	0	0	0	0	0	0	0	0	0	0	0	0	0	0	0	0	0	0	0	0	0	0	0	0	0	0
TCGA-BH-A208-01	0	0	0	0	0	0	0	0	0	0	0	0	0	0	0	0	0	0	0	0	0	0	0	0	0	0	0	0	0	0	0	0	0	0	0	0	0	0	0	0	0	0	0	0	0	0	0	0	0
TCGA-BH-A1FD-01	0	0	0	0	0	0	0	0	0	0	0	0	0	0	0	0	0	0	0	0	0	0	0	0	0	0	0	0	0	0	0	0	0	0	0	0	0	0	0	0.101041	0	0	0	0	0	0	0	0	0
TCGA-C8-A26X-01	0	0	0	0	0	0	0	0	0	0	0	0	0	0	0	0	0	0	0	0	0	0	0	0	0	0	0	0	0	0	0	0	0	0	0	0	0	0	0	0	0	0	0	0	0	0	0	0	0
TCGA-D8-A1XM-01	0	0	0	0	0	0	0	0	0	0	0	0	0	0	0	0	0	0	0	0	0	0	0	0	0	0	0	0	0	0	0	0	0	0	0	0	0	0	0	0	0	0	0	0	0	0	0	0	0
TCGA-D8-A1XL-01	0	0	0	0	0	0	0	0	0	0	0	0	0	0	0	0	0	0	0	0	0	0	0	0	0	0	0	0	0	0	0	0	0	0	0	0	0	0	0	0.101041	0	0	0	0	0	0	0	0	0
TCGA-BH-A0AV-01	0	0	0	0	0	0	0	0	0	0	0	0	0	0	0	0	0	0	0	0	0	0	0	0	0	0	0	0	0.629784	0	0	0	0	0	0	0	0	0	0	0	0	0	0	0	0	0	0	0	0
TCGA-D8-A27M-01	0	0	0	0	0	0	0	0	0	0	0	0	0	0	0	0	0	0	0	0	0	0	0	0	0	0	0	0	0	0	0	0	0	0	0	0	0	0	0	0	0	0	0	0	0	0	0	0	0
TCGA-A2-A1G0-01	0	0	0	0	0	0	0	0	0	0	0	0	0	0	0	0	0	0	0	0	0	0	0	0	0	0	0	0	0	0	0	0	0	0	0	0	0	0	0	0	0	0	0	0	0	0	0	0	0
TCGA-BH-A203-01	0	0	0	0	0	0	0	0	0	0	0	0	0	0	0	0	0	0	0	0	0	0	0	0	0	0	0	0	0	0	0	0	0	0	0	0	0	0	0	0	0	0	0	0	0	0	0	0	0
TCGA-AQ-A0Y5-01	0	0	0	0	0	0	0	0	0	0	0	0	0	0	0	0	0	0	0	0	0	0	0	0	0	0	0	0	0	0	0	0	0	0	0	0	0	0.429	0	0	0	0	0	0	0	0	0	0	0
TCGA-E2-A1LH-01	0	0	0	0	0	0	0	0	0	0	0	0	0	0	0	0	0	0	0	0	0	0	0	0	0	0	0	0	0	0	0	0	0	0	0	0	0	0	0	0	0	0	0	0	0	0	0	0	0
TCGA-BH-A1FH-01	0	0	0	0	0	0	0	0	0	0	0	0	0	0	0	0	0	0	0	0	0	0	0	0	0	0	0	0	0	0	0	0	0	0	0	0	0	0	0	0	0	0	0	0	0	0	0	0	0
TCGA-BH-A0E7-01	0	0	0	0	0	0	0	0	0	0	0	0	0	0	0	0	0	0	0	0	0	0	0	0	0	0	0	0	0	0	0	0	0	0	0	0	0	0	0	0	0	0	0	0	0	0	0	0	0
TCGA-EW-A1J3-01	0	0	0	0	0	0	0	0	0	0	0	0	0	0	0	0	0	0	0	0	0	0	0	0	0	0	0	0	0	0	0	0	0	0	0	0	0	0	0	0	0	0	0	0	0	0	0	0	0
TCGA-BH-A0H9-01	0	0	0	0	0	0	0	0	0	0	0	0	0	0	0	0	0	0	0	0	0	0	0	0	0	0	0	0	0	0	0	0	0	0	0	0	0	0	0	0	0	0	0	0	0	0	0	0	0
TCGA-C8-A1HO-01	0	0	0	0	0	0	0	0	0	0	0	0	0	0	0	0	0	0	0	0	0	0	0	0	0	0	0	0	0	0	0	0	0	0	0	0	0	0	0	0	0	0	0	0	0	0	0	0	0
TCGA-E2-A1IU-01	0	0	0	0	0	0	0	0	0	0	0	0	0	0	0	0	0	0	0	0	0	0	0	0	0	0	0	0	0	0	0	0	0	0	0	0	0	0	0	0	0	0	0	0	0	0	0	0	0
TCGA-E2-A1L9-01	0	0	0	0.693001	0	0	0	0	0	0	0	0	0	0	0	0	0	0	0	0	0	0	0	0	0	0	0	0	0	0	0	0	0	0	0	0	0	0	0	0	0	0	0	0	0	0	0	0	0
TCGA-BH-A0BG-01	0	0	0	0	0	0	0	0	0	0	0	0	0	0	0	0	0	0	0	0	0	0	0	0	0	0	0	0	0	0	0	0	0	0	0	0	0	0	0	0	0	0	0	0	0	0	0	0	0
TCGA-E2-A1LB-01	0.879507	0	0	0	0	0	0	0	0	0	0	0	0	0	0	0	0	0	0	0	0	0	0	0	0	0	0	0	0	0	0	0	0	0	0	0	0	0	0	0	0	0	0	0	0	0	0	0	0
TCGA-B0-5098-01	0	0	0	0	0	0	0	0	0	0	0	0	0	0	0	0	0	0	0	0	0	0	0	0	0	0	0	0	0	0	0	0	0	0	0	0	0	0	0	0	0	0	0	0	0	0	0	0	0
TCGA-A3-3363-01	0	0	0	0	0	0	0	0	0	0	0	0	0	0	0	0	0	0	0	0	0	0	0	0	0	0	0	0	0	0	0	0	0	0	0	0	0	0	0	0	0	0	0	0	0	0	0	0	0
TCGA-CJ-6027-01	0	0	0	0	0	0	0	0	0	0	0	0	0	0	0	0	0	0	0	0	0	0	0	0	0	0	0	0	0	0	0	0	0	0	0	0	0	0	0	0	0	0	0	0	0	0	0	0	0
TCGA-A3-3374-01	0	0	0	0	0	0	0	0	0	0	0	0	0	0	0	0	0	0	0	0	0	1.09649	0	0	0	0	0	0	0	0	0	0	0	0	0	0	0	0	0	0	0	0	0	0	0	0	0	0	0
TCGA-AS-3777-01	0	0	0	0	0	0	0	0	0	0	0	0	0	0	0	0	0	0	0	0	0	0	0	0	0	0	0	0	0	0	0	0	0	0	0	0	0	0	0	0	0	0	0	0	0	0	0	0	0
TCGA-B4-5835-01	0	0	0	0	0	0	0	0	0	0	0	0	0	0	0	0	0	0	0	0	0	0	0	0	0	0	0	0	0	0	0	0	0	0	0	0	0	0	0	0	0	0	0	0	0	0	0	0	0
TCGA-B8-5162-01	0	0	0	0	0	0	0	0	0	0	0	0	0	0	0	0	0	0	0	0	0	0	0	0	0	0	0	0	0	0	0	0	0	0	0	0	0	0	0	0	0	0	0	0	0	0	0	0	0
TCGA-B4-5838-01	0	0	0	0	0	0	0	0	0	0	0	0	0	0	0	0	0	0	0	0	0	0	0	0	0	0	0	0	0	0	0	0	0	0	0	0	0	0	0	0	0	0	0	0	0	0	0	0	0
TCGA-BR-4369-01	0	0	0	0	0	0	0	0	0.117206	0	0	0	0	0	0	0	0	0	0	0	0	0	0	0	0	0	0	0	0	0	0	0	0	0	0	0	0	0	0	0	0	0	0	0	0	0	0	0	0
TCGA-AK-3465-01	0	0	0	0	0	0	0	0	0	0	0	0	0	0	0	0	0	0	0	0	0	0	0	0	0	0	0	0	0	0	0	0	0	0	0	0	0	0	0	0	0	0	0	0	0	0	0	0	0
TCGA-CW-6097-01	0	0	0	0	0	0	0	0	0	0	0	0	0	0	0	0	0	0	0	0	0	0	0	0	0	0	0	0	0	0	0	0	0	0	0	0	0	0	0	0	0	0	0	0	0	0	0	0	0
TCGA-B0-5084-01	0	0	0	0	0	0	0	0	0	0	0	0	0	0	0	0	0	0	0	0	0	0	0	0	0	0	0	0	0	0	0	0	0	0	0	0	0	0	0	0	0	0	0	0	0	0	0	0	0
TCGA-CJ-4900-01	0	0	0	0	0	0	0	0	0	0	0	0	0	0	0	0	0	0	0	0	0	0	0	0	0	0	0	0	0	0	0	0	0	0	0	0	0	0	0	0	0	0	0	0	0	0	0	0	0
TCGA-B4-5832-01	0	0	0	0	0	0	0	0	0	0	0	0	0	0	0	0	0	0	0	0	0	0	0	0	0	0	0	0	0	0	0	0	0	0	0	0	0	0	0	0	0	0	0	0	0	0	0	0	0
TCGA-99-8025-01	0	0	0	0	0	0	0	0	0	0	0	0	0	0	0	0	0	0	0	0	0	0	0	0	0	0	0	0	0	0	0	0.53707	0	0	0	0	0	0	0	0	0.13852	0	0	0	0	0	0	0	0
TCGA-78-7148-01	0	0	0	0	0	0	0	0	0	0	0	0	0	0	0	0	0	0	0	0	0	0	0	0	0	6.03453	0	0	0	0	0	0	0	0	0	0	0	0	0	0.101041	0	0	0	0	0	0	0	0	0
TCGA-44-8117-01	0	0	0	0	0	0	0	0	0	0	0	0	0	0	0	0.367512	0	0	0	0	0	0	0	0	0	0	0	0	0	0	0	0.53707	0	0	0	0	0	0	0	0	0	0	0	0	0	0	0	0	0
TCGA-50-5946-01	0	0	0	0	0	0	0.213705	0	0	0	0	0	0	0	0.434594	0.367512	0	0	0	0	0	0	0	0	0	0	0	0	0	0	0	0	0	0	0	0	0	0	0	0	0	0	0	0	0	0	0	0	0
TCGA-55-7903-01	0	0	0	0	0	0	0	0	0	0	0	0	0	0	0.869187	0	0	0	0	0	0	0	0	0	0	0	0	0	0	0	0	0	0	0	0	0	0	0	0	0	0	0	0	0	0	0	0	0	0
TCGA-78-7542-01	0	0	0	0	0	0	0	0	0	0	0	0	0	0	0	0	0	0	0	0	0	0	0	0	0	0	0	0	0	0	0	0	0	0	0	0	0	0	0	0	0.13852	0	0	0	0	0	0	0	0
TCGA-05-5425-01	0	0	0	0	0	0	0	0	0	0	0	0	0	0	0	0	0	0	0	0	0	0	0	0	0	0	0	0	0	0.323939	0.478668	0	0	0	0	0	0	0	0	0	0	0	0	0	0	0	0	0	0
TCGA-53-7624-01	0	0	0	0	0	0	0	0.414079	0	0	0	0.218079	0	0	0	0	0	0	0	0	0	0	0	0	0	0	0	0	0	0	0	0	0	0	0	0	0	0	0	0	0	0	0	0	0	0.451671	0	0	0
TCGA-55-6971-01	0	0	0	0	0	0	0	0	0	0	0	0	0	0	0	0	0	0	0	0	0	0	0	0	0	0	0	0	0	0	0	0	0	0	0	0	0	0	0	0	0	0	0	0	0	0	0	0	0
TCGA-78-7536-01	0	0	0	0	0	2.10346	0	0	0	0	0	0	0	0	0	0	0	0	0	0	0	0	0	0	1.67504	0	0	0	0	0	0.478668	0	0	0	0	0	0	0	0	0	0	0	0	0	0	0.451671	0	0	0
TCGA-55-6985-01	0	0	0	0	0	0	0	0	0	0	0	0	0	0	0	0	0	0	0	0	0	0	0	0	0	0	0	0	0	0	0	0	0	0	0	0	0	0	0	0	0	0	0	0	0	0	0	0	0
TCGA-69-7978-01	0	0	0	0	0	0	0	0	0.117206	0	0	0.218079	0	0	0	0	0	0	0	0	0	0	0	0	0	0	0	0	0.629784	0	0	0	0	0	0	0	0	0	0	0	0	0	0	0	0	0	0	0	0
TCGA-44-7667-01	0	0	0	0	0	0	0	0	0	0	0	0	0	0	0	0	0	0	0	0	0	0	0	0	0	0	0	0	0	0	0	0	0	0	0	0	0	0	0	0	0.13852	0	0	0	0	0	0	0	0
TCGA-97-7554-01	0	0	0	0	0	0	0	0	0	0	0	0	0	0	0	0	0	0	0	0	0	0	0	0	0	0	0	0	0	0	0	0	0	0	0	0	0	0	0	0.101041	0.13852	0	0	0	0	0	0	0	0
TCGA-97-7547-01	0	0	0	0	0	0	0	0	0	0	0	0	0	0	0	0	0	0	0	0	0	0	0	0	0	0	0	0	0	0	0	0	0	0	0	0	0	0	0	0	0	0	0	0	0	0	0	0	0
TCGA-55-6972-01	0	0	0	0	0	0	0	0	0	0	0	0	0	0	0	0	0	0	0	0	0	0	0	0	0	0	0	0	0	0	0	0	0	0	0	0	0	0	0	0	0	0	0	0	0	0	0	0	0
TCGA-64-1679-01	0	0	0	0	0	0	0	0	0	0	0	0	0	0	0	0	0	0	0	0	0	0	0	0	0	0	0	0	0	0	0	0	0	0	0	0	0	0	0	0	0	0	0	0	0	0	0	0	0
TCGA-75-6214-01	0	0	0	0	0	0	0	0	0	0	0	0	0	0	0	0	0	0	0	0	0	0	0	0	0	0	0	0	0	0	0	0	0	0.136444	0	0	0.426257	0	0	0.101041	0.13852	0	0	0	0	0	0	0	0
TCGA-50-7109-01	0	0	0	0	0	0	0	0	0	0	0	0	0	0	0	0	0	0	0	0	0	0	0	0	0	0	0	0	0	0	0.478668	0.53707	0	0	0	0	0	0	0	0.101041	0.13852	0	1.28205	0	0	0	0	0	0
TCGA-78-7220-01	0.879507	0	0.648508	0	0	0	0.213705	0	0.234412	0	0	0	0	0	0	0	0	0	0	0	0	0	0	0	0	0	0	0	0	0	0	0	0	0.272889	0	0	0	0	0	0	0	0	0	0	0	0	0	0	0
TCGA-55-7570-01	0	0	0	0	0	0	0	0	0	0	0	0	0	0	0	0	0	0	0	0	0	0	0	0	0	0	0	0	0	0	0	0	0	0	0	0	0	0	0	0	0	0	0	0	0	0	0	0	0.983825
TCGA-44-7671-01	0	0	0	0	0	0	0	0	0	0	0	0	0	0	0	0	0	0	0	0	0	0	0	0	0	0	0	0	0	0	0	0	0	0	0	0	0	0	0	0	0	0	0	0	0	0	0	0	0
TCGA-78-7153-01	0	0	0	0	0	0	0	0	0.117206	0	0	0	0	0	0.434594	0.367512	0	0	0	0	0	0	0	0	0	0	0	0	0	0	0	0	0	0	0	0	0.852515	0	0	0	0	0	0	0	0	0	0	0	0
TCGA-91-6849-01	0	0	0	0	0	0	0	0	0	0	0	0	0	0	0	0	0	0	0	0	0	0	0	0	0	0	0	0	0	0	0	0	0	0	0	0	0	0	0	0	0	0	0	0	0	0	0	0	0
TCGA-78-7535-01	0	0	0	0	0	0	0	0	0	0	0	0	0	0	0	0	0	0	0	0	0	0	0	0	0	0	0	0	0	0	0	0	0	0	0	0	0	0	0	0	0	0	0	0	0	0	0	0	0
TCGA-86-7713-01	0	0	0	0	0	0	0	0	0	0	0	0	0	0	0	0	0	0	0	0	0	0	0	0	0	0	0	0	0	0	0	0.53707	0	0	0	0	0	0	0	0	0	0	0	0	0	0	0	0	0
TCGA-69-7980-01	0	0	0	0	0	0	0	0	0	0	0	0	0	0	0	0.367512	0	0	0	0	0	0	0	0	0	0	0	0	0	0	0	0	0	0	0	0	0	0	0	0	0	0	0	0	0	0	0	0	0
TCGA-44-7672-01	0	0	0	0	0	0	0	0	0	0	0	0	0	0	0	0	0	0	0	0	0	0	0	0	0	0	0	0	0	0	0	0	0	0	0	0	0	0	0	0	0	0	0	0	0	0	0	0	0
TCGA-97-7937-01	0	0	0	0	0	0	0	0	0	0	0	0	0	0	0	0.367512	0	0	0	0	0	0	0	0	0	0	0	0	0	0	0	0	0	0	0	0	0	0	0	0.101041	0.277039	0	0	0	0	0	0	0	0
TCGA-91-6848-01	0	0	0	0	0	0	0	0	0	0	0	0	0	0	0	0	0	0	0	0	0	0	0	0	0	0	0	0	0	0	0	0	0	0	0	0	0	0	0.433463	0.101041	0	0	0	0	0	0	0	0	0
TCGA-93-7348-01	0	0	0	0	0	0	0	0	0	0	0	0	0	0	0	0	0	0	0	0	0	0	0	0	0	0	0	0	0	0	0	0	0	0	0	0	0	0	0	0	0	0	0	0	0	0	0	0	0
TCGA-55-7727-01	0	0	0	0	0	0	0	0	0	0.549149	0	0	0	0	0	0	0	0	0	0	0	0	0	0	0	0	0	0	0	0	0	0	0	0	0	0	0	0	0	0	0	0	0	0	0	0.451671	0	0	0
TCGA-95-7944-01	0	0	0	0	0	0	0	0	0	0	0	0	0	0	0	0	0	0	0	0	0	0	0	0	0	0	0	0	0	0	0.478668	0	0	0	0	0	0	0	0	0	0	0	0	0	0	0	0	0	0
TCGA-ER-A2NH-06	0	0	0	0	0	0	0	0	0	0	0	0	0	0	0	0	0	0	0	0	0	0	0	0	0	0	0	0	0	0	0	0	0	0	0	0	0	0	0	0	0	0	0	0	0	0	0	0	0
TCGA-91-6830-01	0	0	0	0	0	0	0	0	0	0	0	0	0	0	0	0	0	0	0	0	0	0	0	0	0	0	0	0	0	0	0	0	0	0	0	0	0	0	0	0	0	0	0	0	0	0	0	0	0
TCGA-99-8028-01	0	0	0	0	0	0	0	0	0	0	0	0	0	0	0	0	0	0	0	0	0	0	0	0	0	0	0	0	0	0	0	0	0	0	0	0	0	0	0	0	0	0	0	0	0	0	0	0	0
TCGA-55-7726-01	0	0	0	0	0	0	0	0	0	0	0	0	0	0	0	0	0	0	0	0	0	0	0	0	0	0	0	0	0	0	0	0	0	0.272889	0	0	0	0	0	0	0	0	0	0	0	0	0	0	0
TCGA-78-7154-01	0	0	0	0	0	0	0.427411	0	0	0	0	0	0	0	0	0	0	0	0	0	0	0	0	0	0	0	0	0	0	0	0	0	0	0	0	0	0	0	0	0	0	0	0	0	0	0	0	0	0
TCGA-95-7947-01	0	0	0	0	0	0	0	0	0	0	0	0	0	0	0	0	0	0	0	0.81103	0	0	0	0	0	0	0	0	0	0	0	0	0	0	0	0	0	0	0	0	0	0	0	0	0	0	0.761035	0	1.63971
TCGA-75-7027-01	0	0	0	0	0	0	0	0	0	0	0	0	0	0	0	0	0	0	0	0	0	0	0	0	0	0	0	0	0	0	0	0	0	0	0	0	0	0	0	0	0	0	0	0	0	0	0	0	0
TCGA-78-7152-01	0	0	0	0	0	0	0	0	0	0	0	0	0	0	0	0	0	0	0	0	0	0	0	0	0	0	0	0	0	0	0	0	0	0	0	0	0	0	0	0	0	0	0	0	0	0	0	0	0
TCGA-44-7660-01	0	0	0	0	0	0	0	0	0	0	0	0	0	0	0	0	0	0	0	0	0	0	0	0	0	0	0	0	0	0	0	0	0	0	0	0	0	0	0	0	0	0	0	0	0	0	0	0	0
TCGA-93-7347-01	0	0	0	0	0	0	0	0	0	0	0	0	0	0	0	0	0	0	0	0	0	0	0	0	0	0	0	0	0	0	0	0	0	0	0	0	0	0	0	0	0	0	0	0	0	0	0	0	0
TCGA-78-7158-01	0	0	0	0	0	0	0	0	0	0	0	0	0	0	0	0	0	0	0	0	0	0	0	0	0	0	0	0	0	0	0	0	0	0.136444	0	0	0.426257	0	0	0	0	0	0	0	0	0	0	0	0.327942
TCGA-78-7162-01	0	0	0	0	0	0	0	0	0	0	0	0	0	0	0	0	0	0	0	0	0	0	0	0	0	0	0	0	0	0	0	0	0	0	0	0	0	0	0	0	0	0	0	0	0	0	0	0	0
TCGA-53-7626-01	0	0	0	0	0	0	0	0	0	0	0	0	0	0	0	0	0	0	0	0	0	0	0	0	0	0	0	0	0	0	0	0	0	0	0	0	0	0	0	0	0	0	0	0	0	0	0	0	0
TCGA-MH-A55W-01	0	0	0	0	0	0	0	0	0	0	0	0	0	0	0	0	0	0	0	0	0	0	0	0	0	0	0	0	0	0	0	0	0	0	0	2.39808	0	0	0	0	0	0	0	0	0	0	0	0	0
[truncated: 2,383 more rows]
[truncated: 138 more columns]

## Sheet: lg(CNR)
	ABL1	ACVR1B	ACVR2A	AKT1	AKT2	AKT3	ALK	AMER1	APC	ARAF	ARRDC1	ATM	AXIN1	AXIN2	BRAF	CBL	CCND1	CCND2	CCND3	CCNE1	CDK2	CDK4	CDK6	CDKN1A	CDKN1B	CDKN2A	CDKN2B	CDKN2C	CHEK2	CNTN6	CRB1	CRB2	CRB3	CREBBP	CSNK1D	CSNK1E	CTNNB1	CUL1	CUL3	DCHS1	DCHS2	DKK1	DKK2	DKK3	DKK4	DNER	E2F1	E2F3	EGFR
TCGA-AG-3881-01	0.343394	-0.381761	-0.247002	0.170013	0.281528	0.0424786	0.964124	0.101006	-0.360036	0.0142797	-0.345863	0.0315776	0.0707347	-0.539448	-0.0002174	-0.00226302	0.670234	-0.576982	-0.124938	0.423375	1.01157	0.356419	-0.227172	-0.443556	-0.415493	0.916571	-1.21292	0.0181499	0.0977738	0.889093	1.4287	-1.06617	-1.93786	0.144088	0.0641592	0.273417	-0.663324	-0.118167	-0.385433	0.0206025	-0.881531	0.32397	-1.66274	-0.705032	0	0.570148	0.52237	0.470091	-1.25358
TCGA-63-6202-01	0.22879	-0.000675689	-0.108686	0.181535	0.157106	0.0750792	0.0986908	0.0322398	-0.205342	-0.196166	0.0735287	0.18982	0.243992	0.651972	0.00668548	-0.178332	-0.47328	-0.0592182	-0.604344	0.242772	-0.0724226	0.0333013	-0.149992	-0.244415	-0.0137578	0.771589	-0.465944	-0.0493295	0.214983	-1.9469	-0.631438	0.975432	-0.211348	0.12265	0.0908274	0.380688	0.0357969	0.0245569	-0.056018	0.275197	1.37987	1.58449	-0.597643	-0.443365	0	-0.23001	-0.182234	0.168753	-0.191903
TCGA-MH-A561-01	0.203598	-0.0560639	-0.00430672	0.123148	-0.176287	-0.713623	0.806021	-0.101494	0.0096518	0.131819	0.305284	-0.32518	0.463902	1.05077	-0.191909	-0.0290886	-0.314668	0.755659	0.237763	0.81055	0.218325	0.0515069	0.0229431	0.498751	0.101137	0.875713	1.58117	0.410429	0.753409	-0.593762	-1.12177	-0.18053	0.318334	0.0316942	0.0900595	0.00884646	-0.0135158	0.0460664	-0.0647156	-0.039764	0.470207	-0.389287	0.166247	-0.201094	0	-1.06726	1.20965	0.128909	0.105416
TCGA-DZ-6135-01	0.372161	-0.461578	-0.236139	0.166088	0.0786237	0.131912	0.779197	-0.132132	-0.333999	0.0635814	0.435053	0.126364	0.216889	0.66133	0.103133	0.0849442	-0.419011	0.828305	0.304435	0.340535	0.410975	-0.088405	-0.341776	0.728086	0.0254423	0.737054	0.301117	-0.129127	0.363785	0.15087	-0.385797	0.0473369	-0.533029	0.142537	0.212292	0.534878	-0.0410468	0.126925	-0.261187	0.424139	0.381202	-1.49946	0.193528	-0.0784464	0	-0.936652	0.184747	-0.190543	-0.19998
TCGA-BR-8368-01	-0.116314	0.426915	0.12283	-0.197669	-0.159283	-0.544867	-0.174809	-0.0580441	-0.389934	-0.160346	0.439898	-0.250623	0.62837	0.920916	-0.13578	-0.0106405	0.252935	0.258603	-0.0324431	0.36644	0.256359	0.19653	0.166926	-0.377478	0.248538	0.391462	-0.280256	-0.26857	0.666229	0.521015	-0.88309	1.01421	0.341531	-0.280604	0.0385195	0.167232	0.635043	-0.0522308	0.127781	-0.58021	-0.772232	-0.418676	0.638776	-0.41502	0	-1.0972	0.710944	0.41184	-0.191605
TCGA-HU-A4GQ-01	-0.331424	0.472037	0.238787	-0.101603	-0.0135378	-0.450321	0.314519	-0.0298084	0.0681477	-0.111174	-0.0612172	0.0331705	0.0264424	0.224587	0.203964	0.167779	0.435742	-1.15596	-0.0283824	-0.225046	0.210695	-0.00660202	-0.837499	-0.157171	-0.0979035	0.117885	-0.26148	-0.264278	-0.119626	0.751032	-0.885564	-0.349805	0.237482	0.00291677	0.227373	-0.0693086	0.705004	0.067969	0.127445	-0.53922	-1.11825	1.86588	0.558622	0.205097	0	1.11582	0.339142	0.0591956	0.69579
TCGA-AP-A0LJ-01	-0.104102	-0.106802	0.00449056	0.0917576	0.116883	0.0685514	1.27171	-0.189822	-0.0401122	0.0153141	0.201935	0.135184	0.10543	-0.820317	0.0384665	0.203517	0.758912	0.291922	0.205194	0.157302	-0.133279	-0.0112488	-0.0830449	0.502611	-0.203338	0.968915	0.558175	-0.387435	-0.0357144	1.74634	0.212496	-0.147348	0.959263	-0.0363656	0.0727979	-0.177613	0.361062	-0.0316944	-0.00962872	-0.630313	-0.209581	-0.160737	0.532581	-0.156797	0	-1.41298	0.390619	0.386159	0.189978
TCGA-A4-A57E-01	-0.125138	-0.524636	-0.235302	0.211937	-0.350086	0.0670483	1.98332	-0.0111742	-0.193351	0.0128095	0.169186	-0.363089	0.252251	-0.119863	-0.100723	-0.22984	0.195099	0.427363	0.307026	0.537234	-0.388237	0.125034	0.00384389	0.254014	0.06238	2.32037	0.767725	0.709718	-0.0049608	-0.0568229	1.39594	-1.24101	-2.35516	-0.0680154	0.185219	0.305633	-0.467352	0.134769	-0.398277	0.00603565	-0.245364	0.900404	0.0488586	0.404444	0	0.801569	1.11302	-0.0613416	-0.766471
TCGA-EO-A1Y8-01	-0.181202	0.0330926	-0.197039	-0.125114	-0.271152	0.0846548	1.10252	-0.368024	0.891672	-0.300156	-0.147814	0.273154	-0.0951942	-0.101475	-0.0507811	0.231307	-0.426963	-0.200505	0.00506428	-0.0698032	-0.506481	-0.134177	0.0526203	-0.269667	0.186569	-0.187611	0.424783	-0.42935	-0.595966	0.982764	1.91858	0.730285	-0.990219	-0.160939	-0.0747782	0.0748685	-0.164152	-0.118812	-0.0222817	-0.311617	0.330424	0.0338591	-0.503044	0.480999	0	2.14076	0.458888	0.0180472	0.590756
TCGA-BH-A0WA-01	-0.0965666	0.145541	-0.485572	-0.0813495	0.692269	-0.908448	0.210817	0.587728	-0.517765	0.261913	0.175356	-0.366076	0.364873	0.171165	-0.13046	0.048796	0.299881	-0.970413	-0.166841	1.83576	0.436833	0.524479	-0.284385	-0.661583	-0.0990558	1.87679	0.120754	-0.995491	0.573451	-1.29006	-0.756589	1.46635	0.938116	-0.239426	-0.0479489	0.195092	-0.267703	-0.0945708	-0.0173044	-0.563323	-0.157606	-1.77821	-0.84	-0.861315	0	-0.919567	1.21251	0.54891	-0.398814
TCGA-27-2526-01	-0.0254571	-0.144689	-0.220784	0.230548	0.00646063	-0.407526	-1.85001	-0.219778	-1.30518	0.567077	0.378442	0.0192429	-0.0645992	-0.108912	-0.438033	-0.44742	0.557455	-0.694433	0.253968	-0.119112	1.11799	1.04876	0.3928	0.209668	0.104338	0.260482	0.150019	0.586324	1.05091	-1.80414	-1.90077	-2.39797	1.7465	-0.337373	0.115373	0.0101308	0.338524	-0.0185756	0.0872195	-0.419831	-0.535284	0.0523638	-0.132286	-1.15032	0	-2.32147	0.430306	0.121269	-0.201684
TCGA-DK-A2I6-01	-0.142164	-0.132125	-0.384297	0.00996772	0.167571	0.12089	-0.149767	0.00988421	0.139207	-0.026503	0.14792	0.41189	0.13708	0.284947	-0.0713082	0.387849	-0.0305	-0.459313	0.825369	0.489163	0.245711	0.0678621	0.761118	-1.41797	0.365859	0.780894	-0.10061	0.800797	0.00861502	-0.268513	1.15818	0.71917	-0.46433	0.18376	0.134541	-0.0958209	-0.150402	0.0685452	-0.0310941	-0.349118	-1.55539	-3.07983	0.099008	0.146283	0	-0.768319	0.481761	0.0513407	0.467893
TCGA-B8-5159-01	-0.0568772	-0.527918	-0.154852	0.184638	-0.168715	-0.408658	1.35869	-0.406322	-0.149336	0.00301211	0.254516	-0.033887	0.0543681	0.411114	-0.297535	-0.0602125	0.0473769	0.41331	0.443161	0.368645	0.226121	0.214646	-0.361069	0.553999	0.094744	1.10196	1.29167	0.340728	0.572538	1.38134	-0.523611	-1.37574	-0.0787091	-0.130904	0.0326968	0.185826	-0.0259331	0.112111	-0.161044	0.064312	-0.605267	0.773048	1.78387	0.233705	0	-1.27477	0.862505	0.0865016	-0.254312
TCGA-IN-8663-01	-0.205588	-0.55111	-0.445141	-0.0300139	0.0770873	-0.415094	-0.33505	0.0180394	-0.0556571	-0.28909	-0.207265	0.474758	0.0425148	-0.907357	-0.0266033	0.554337	-0.706496	-0.762704	0.365064	1.09433	0.668361	0.441987	0.494412	-0.65262	0.0802601	0.755149	-0.807641	0.238401	0.642633	0.270716	-0.213499	0.128432	-1.31067	-0.130192	0.0606671	0.0894104	0.0448805	0.231376	0.285587	-0.509315	-2.32416	-0.753858	0.83256	-0.780401	0	-2.36977	0.885004	0.637184	-1.1265
TCGA-AH-6644-01	0.01154	0.0744747	-0.314893	0.312863	0.236326	-0.412393	-0.778564	-0.100165	-0.235438	0.185831	0.810862	-0.160306	0.358441	0.483351	0.0248297	-0.0204224	0.408851	-0.176914	0.462054	0.543109	0.361259	0.516156	-0.082157	-0.348907	-0.0204533	1.88013	-0.65004	-0.0266312	0.274278	-0.639374	-0.776564	-0.392593	0.351168	0.103475	-0.0342583	0.558639	-0.197483	0.135749	-0.120212	0.0130875	0.340564	0.467681	0.699223	0.0970753	0	-0.716609	1.04775	-0.055245	-0.0514544
TCGA-CM-5344-01	-0.159551	-0.531933	-0.367313	0.0551108	0.471416	0.324208	1.21461	-0.59823	0.230537	-0.150905	-0.184207	0.222149	-0.475175	-0.552534	-0.103884	0.0233872	-0.40379	0.249383	0.131818	-0.206614	0.102611	0.361843	0.475208	-0.167894	0.140566	0.590937	-1.62741	0.922819	-0.306482	0.919426	1.94903	0.427016	-2.62328	-0.1361	0.113419	0.411182	0.0811269	0.0431881	-0.156429	0.518992	0.421578	0.470378	-0.487763	0.648916	0	1.77867	0.0469988	-0.134095	1.3046
TCGA-AA-3685-01	-0.686655	-0.811322	-0.254005	-0.199554	0.0174872	-0.186598	0.31261	-0.265579	-0.436233	-0.020519	0.159318	0.0497011	-0.113584	-1.46655	0.166048	-0.0607072	-0.240178	-0.573217	0.445356	0.854377	0.333034	0.389873	0.135864	-0.633139	-0.260041	1.30882	-1.51764	0.729137	0.644678	-0.640432	0.23459	-0.808927	-0.910476	-0.400838	-0.148922	0.192377	-0.305368	-0.00937021	-0.0672894	-0.696108	-0.940384	0.191583	0.436669	-0.593542	0	-1.8048	0.961693	0.0396002	-1.09736
TCGA-EI-6508-01	-0.204978	-0.465514	-0.546412	0.0435198	-0.295949	0.749882	0.292271	0.514002	-0.342025	-0.084897	-0.146589	-0.0721879	-0.0207857	-0.599453	0.039392	0.0243551	0.846808	-0.891024	-0.256823	0.930436	0.315058	0.414202	0.0060535	-0.341727	-0.0973117	1.76189	-0.752981	0.0340489	0.49241	-0.0731872	0.208834	-0.640463	-0.393768	-0.0615103	0.0294095	0.296339	0.106265	0.158542	-0.207339	-0.529174	0.161045	1.74141	0.218732	0.381973	0	0.647446	0.764968	-0.0761544	0.0584045
TCGA-AG-A02X-01	-0.205183	-0.265649	-0.100009	-0.0414254	-0.206893	0.679151	1.04319	0.0402233	0.671053	-0.348064	-0.583535	0.24464	-0.105425	-0.0877055	0.552331	0.293778	-0.520785	0.366397	0.0389333	-0.394025	-0.592107	0.0536089	0.214274	-0.377544	0.359548	0.561461	-1.18702	-0.174555	-1.15179	1.37963	2.71903	0.146291	-2.16741	0.235047	-0.0176469	0.739707	-0.137058	0.202986	0.0693448	-0.0574347	-0.0726482	0.188946	-0.0994555	0.884304	0	2.30153	-0.290337	-0.0658207	0.921032
TCGA-DC-4745-01	-0.340915	-0.813305	-0.288818	-0.0929033	0.0974486	-0.468949	-0.775396	0.143497	-0.359445	-0.26411	0.0557333	-0.0589255	0.0926026	-1.12745	0.0358865	0.413234	0.922379	-0.768883	0.0128623	1.03256	0.364262	0.233382	0.390684	-0.418828	-0.161143	2.34103	-0.334674	-0.271398	0.595371	-0.311861	-0.778347	-1.51105	-0.726988	-0.133826	0.272125	0.746084	0.160394	0.0375338	-0.186025	-0.559834	-0.818676	1.64106	0.447193	-0.138758	0	1.41603	0.781895	1.01684	1.21704
TCGA-85-6560-01	0.119586	0.294752	0.237232	0.086215	0.166415	-0.304689	-0.373256	0.308876	-0.114958	-0.0862886	0.0460296	-0.0660478	0.178726	-0.31856	-0.0657787	-0.0710537	-0.185131	0.353741	-0.229725	0.787775	0.369853	0.345224	0.144682	-0.0420623	-0.365471	0.709412	-0.158956	0.0645117	0.209028	-1.05897	-0.301124	-0.0485678	-0.367244	0.0807339	0.0709825	0.18919	-0.0195478	-0.0466186	0.0212739	-0.0854147	-0.266016	0.501605	-0.0229814	-0.201986	0	-0.650643	0.50901	0.465607	0.115293
TCGA-A6-6782-01	-0.00043736	-0.323837	-0.199766	-0.116506	0.19119	0.60464	0.370923	-0.213024	0.387485	-0.22136	-0.396594	0.449919	-0.432723	-0.439423	0.160658	0.399914	0.0080174	0.326217	0.0889783	-0.0489525	0.307072	0.396444	0.288761	-0.675428	0.107883	-0.257385	-2.27162	0.774711	-0.28737	0.384893	2.41945	1.41265	-2.89468	-0.225242	0.16595	0.398829	0.26321	0.143312	-0.0621826	0.660235	0.382497	0.951365	-0.405008	0.692362	0	2.09115	0.558895	0.535923	0.575182
TCGA-D5-6533-01	-0.676309	-0.85614	-0.0985588	-0.0790865	-0.18923	-0.940928	0.739522	-0.0751046	-0.43065	0.0133418	0.500581	-0.498335	-0.103013	-0.844421	0.0290849	-0.422543	0.242706	-1.4819	-0.19403	1.3363	0.113436	0.146823	-0.191214	-0.162302	-1.34051	1.02079	-0.773704	0.342182	0.61366	0.316757	1.31486	-1.62852	0.241978	-0.330136	-0.154371	0.211951	-0.387607	-0.111737	-0.316828	-1.17555	-0.0511661	1.84487	0.166761	-0.447773	0	1.03599	0.770986	-0.0148214	-0.748677
TCGA-EJ-5511-01	0.0369113	0.231283	0.0121238	-0.169297	-0.180589	-0.749612	0.676268	0.0107209	0.0150623	0.0685382	0.0431144	-0.171925	0.317457	0.0283323	-0.218821	0.14899	-0.637722	0.135446	0.178706	0.512518	-0.0395137	-0.0737604	0.137587	0.445425	-0.0378552	0.114561	1.25285	0.0915636	0.407487	-0.190043	-0.334649	1.50824	0.537923	-0.0107757	-0.0579943	-0.276714	-0.0815402	-0.110015	0.0550982	-0.276013	-0.440039	-1.70154	-0.627627	-0.561926	0	-0.38857	0.504917	0.26676	-0.126699
TCGA-A8-A07E-01	-0.183978	-0.18847	-0.122221	0.00894177	-0.312231	0.0233525	-0.823311	-0.0817186	0.0991182	0.116737	0.048705	0.0691935	-0.100477	0.518904	0.00866972	0.0632886	0.020575	0.246481	0.312726	-0.381476	-0.018055	-0.103314	0.163366	0.249956	-0.000555012	-0.442116	0.408969	-0.532489	-0.0977643	1.58727	-0.122745	0.427807	0.624422	-0.0534425	-0.0304304	-0.147053	-0.0437974	-0.050545	-0.0117441	-0.10717	-0.98567	0.744958	0.873409	0.202433	0	-0.201643	0.192751	-0.195872	-0.0445215
TCGA-G4-6293-01	0.0406635	-0.346601	-0.358049	-0.0472809	0.233576	0.400364	-0.16082	0.245281	-0.179096	-0.107372	-0.442234	0.247618	0.0619821	0.126083	0.137096	0.0252497	-0.294202	0.0546467	-0.263945	0.172204	0.468021	0.655491	0.249099	-0.355125	-0.198032	-0.941547	-2.93536	0.223779	-0.107296	0.55585	1.26175	0.36513	-2.64729	0.116923	0.0283857	0.417355	-0.0948878	0.168144	-0.118297	0.534813	-0.132166	0.0949126	1.59165	0.826939	0	0.165516	0.0806405	0.284385	0.0753409
TCGA-EK-A2PL-01	-0.232223	0.571201	0.173656	0.0342208	-0.179936	-0.882266	0.805357	0.043196	0.141016	0.13691	0.4155	-0.131011	0.162563	-0.233815	-0.160815	0.0474382	0.127335	-0.156029	0.0119837	0.473616	-0.177612	-0.267256	0.355622	0.338797	-0.223189	-0.040318	1.37579	-0.247872	0.125335	-0.6821	-0.342409	0.693936	1.66465	-0.0707041	-0.08814	-0.49375	-0.0360915	-0.16391	0.133985	-0.709107	-0.917688	-1.59171	-0.448455	-0.335919	0	-0.163632	0.488487	0.294189	0.27241
TCGA-RP-A693-06	0.00649205	0.365379	0.361205	-0.0666244	-0.0956405	-0.207236	-0.322542	0.585962	0.293968	-0.142849	-0.193223	-0.441459	0.0912954	0.271767	0.209542	-0.0591691	-0.00522657	-0.198612	-0.283684	0.162993	-0.806061	-0.102259	0.249336	0.203637	-0.118392	1.52086	0.996619	-0.353385	0.241262	-0.285236	0.210853	-1.54407	1.55351	0.195054	-0.00745663	0.201742	-0.00281833	0.318235	0.00514867	0.363484	0.750999	0.425969	1.10514	1.24376	0	0.733414	-0.178656	-0.122536	1.70575
TCGA-AN-A0AK-01	-0.203527	0.15186	-0.134666	0.185142	-0.211652	-0.64898	0.132867	0.0556122	-0.479391	0.0185558	0.314271	-0.256938	0.100272	-0.245184	-0.372641	-0.278206	-0.119928	-0.514771	0.00141961	0.859058	0.182922	0.417755	0.334144	0.525907	-0.262587	1.35283	0.271176	-0.29425	0.54013	-0.667476	-0.798447	-0.99119	0.686228	-0.394326	-0.140986	0.189347	-0.268642	-0.0442298	-0.0661482	-0.742112	-0.0942072	1.11449	-1.16213	0.120026	0	-0.351375	0.817475	0.00688171	0.145389
TCGA-EE-A29D-06	0.0687832	0.183736	0.346867	-0.0889048	0.342893	-0.130144	-0.237595	0.343804	0.272428	0.0820032	-0.0751057	-0.575361	0.0269125	0.333897	0.38971	-0.0292122	0.64395	0.775477	0.193051	-0.673554	-1.13779	-0.292374	-0.71922	0.331005	0.0369876	-0.128168	0.067922	-0.131722	-0.0907883	1.57519	0.167491	-0.6072	1.80787	0.167029	0.207536	0.060604	0.202204	0.0443637	0.153753	0.311921	1.63713	-1.97658	0.978865	0.833331	0	-1.56229	-0.341328	-0.0233602	1.66249
TCGA-BG-A18B-01	-0.423552	0.555909	0.201618	0.175748	-0.327359	0.266376	2.14737	0.0851334	0.358044	-0.219769	-0.329836	0.239314	-0.153013	-0.918754	-0.051179	0.245191	0.399609	0.273786	0.279739	0.0532856	-0.629403	-0.057638	-0.0034314	-0.120864	0.0795817	0.410682	0.143156	-0.132542	-0.658561	0.527978	-0.437889	-0.965682	-1.32161	-0.186568	0.0416035	-0.43564	-0.466528	-0.186384	0.0171356	-0.088938	0.404199	0.221333	0.409735	1.31007	0	2.19234	-0.207328	-0.0223694	-1.07743
TCGA-C5-A7UH-01	-0.511053	0.0742313	-0.109053	0.105459	0.0591848	-0.780111	1.04555	-0.337247	-0.247669	-0.108126	0.541226	-0.204452	0.301033	-0.873443	-0.269689	-0.0215782	0.419098	-0.52798	-0.18896	1.27797	-0.0219675	-0.115456	0.0934787	-0.332534	-0.423896	0.0820462	-0.23498	-0.200294	0.403843	-0.445718	-0.579864	-0.362324	1.31	-0.160334	0.107611	-0.0701615	-0.300173	-0.1321	-0.0167301	-0.61375	-1.21973	-0.32521	0.615283	-0.0403172	0	-0.526146	0.938817	0.480185	0.343286
TCGA-B5-A0K2-01	-0.225015	-0.336507	0.191296	-0.066116	-0.0512017	0.478896	3.80125	-0.0741591	0.161058	0.0476074	-0.227664	-0.208375	-0.080722	-0.945466	-0.291813	-0.0162208	0.526614	-0.634465	-0.0354944	0.275067	0.10165	0.149485	-0.277461	0.283549	-0.243639	0.215975	0.157199	-0.683307	0.0129974	0.114725	-0.0818225	-0.728517	-1.41982	-0.405814	-0.0360143	-0.24468	-0.340595	-0.0951983	-0.266016	0.283554	-0.590455	-0.000462934	1.11132	0.0542118	0	-0.784357	1.00331	0.113021	-0.801178
TCGA-HT-7873-01	0.221662	-0.481583	-0.281384	0.264503	0.50978	-1.09774	-0.704922	0.59055	-0.48437	0.657	0.816054	0.565943	0.397593	-1.98039	0.289918	0.517435	-1.22385	0.424137	0.147059	0.373184	1.3345	0.431232	1.78925	-0.395649	-0.924992	0.520834	-0.165782	0.120262	1.17768	-2.50329	-2.26743	-0.185561	-0.595265	0.476163	0.0666311	-0.0580031	0.112547	-0.0181419	0.131578	-0.565348	-2.3171	-1.43076	-0.221679	-3.95935	0	-4.03004	0.751817	0.618897	-2.13651
TCGA-DU-7294-01	0.304761	-0.254403	-0.0553986	0.160899	0.128256	0.0295332	-0.381164	0.136464	-0.0341081	0.233247	0.193204	0.16438	-0.0235874	0.209826	-0.137756	0.164864	0.190845	0.721317	-0.030447	-0.115621	0.785831	0.546914	0.326615	-0.101705	0.138534	1.11056	1.09121	0.255153	0.396635	-0.301625	0.674414	0.234455	-0.115716	0.211631	0.0773726	0.493475	0.0560551	-0.164801	0.0322753	0.485786	0.172598	0.154618	-0.565283	0.0845332	0	0.666104	0.0449782	0.0497064	1.31889
TCGA-DB-A64R-01	0.327631	-0.434069	-0.334132	0.292244	0.33722	-0.717755	-0.75067	0.245872	-0.988086	0.224906	0.736871	0.0148299	0.487901	0.369519	-0.319404	-0.243483	1.30037	0.0626209	-0.246978	0.364386	1.11985	0.652727	0.369415	0.0111431	-0.168931	1.03742	0.0341001	0.7264	1.15331	-2.04798	-1.60641	-2.41903	1.92079	0.139124	-0.005947	0.23906	-0.0343141	0.051197	-0.0558807	0.276369	-0.309576	0.459626	0.902822	-1.62444	0	-1.35117	0.41687	0.163748	0.556103
TCGA-FG-6690-01	0.102982	-0.289796	-0.160017	0.209166	0.357627	-0.632686	-1.22853	0.518058	-0.563943	0.496555	0.313061	-0.0398272	0.116625	-0.232867	-0.272328	0.095475	0.731922	0.0205199	-0.148027	0.0970985	1.01162	0.496475	0.649508	0.970711	-0.255434	1.1032	1.53915	0.262535	0.737201	-1.91838	-1.91202	-1.86649	1.83712	0.188213	-0.12503	-0.10972	0.0684386	-0.0907609	0.10518	0.0943712	-1.13899	0.450109	0.111754	-0.839677	0	-2.31644	-0.0948096	-0.102742	0.9197
TCGA-DU-6542-01	0.473873	-0.365463	-0.145581	0.43393	0.30127	-0.262851	0.64918	0.0981604	-0.782795	0.439045	-0.0517931	0.49084	0.398597	-0.16915	-0.0213752	-0.157535	1.24573	-0.164706	-0.259972	0.259751	2.23666	0.837615	0.487279	0.680148	0.0496235	0.777892	0.168493	0.790838	0.930624	-0.917147	-1.26827	-2.01079	-0.0106759	0.356517	0.106728	0.35158	0.447342	0.171113	0.0249675	-0.458263	-2.14791	0.365059	-0.734364	-2.18332	0	-2.53797	-0.0463999	0.231697	-0.710524
TCGA-HT-8109-01	0.121743	-0.562755	-0.342998	0.40922	0.294494	-0.124506	-0.296836	0.213624	-0.967214	0.520425	0.465768	0.430893	0.223098	-0.517012	-0.411694	0.143267	0.960358	0.0740182	0.121108	0.329976	1.51205	0.576976	0.52097	0.446221	-0.0605141	0.639001	0.24944	0.498159	0.974328	0.167562	-2.02617	-1.29303	-0.183515	0.0595308	0.0105396	-0.123724	0.232767	0.0173451	-0.174193	-0.135445	-2.20363	0.955037	0.148712	-1.1576	0	-3.07154	0.34597	0.20375	-0.713666
TCGA-DU-A5TW-01	0.0230973	-0.371739	-0.386344	0.0608768	0.277344	-0.556768	-0.982299	0.339718	-0.7983	0.397887	0.382733	0.164166	0.354392	-0.227758	-0.252593	-0.387504	0.6601	0.477537	0.746173	1.16852	0.88811	0.631046	0.390644	0.681386	0.0442175	1.23014	0.283287	0.661601	1.06047	-1.26847	-1.41798	-1.15659	0.128234	-0.0953556	-0.0481607	-0.305544	-0.0494995	0.280973	-0.338139	-0.492386	-2.2387	0.713719	-0.0950084	-0.55709	0	-0.701692	0.467942	-0.199713	-0.777715
TCGA-HT-7877-01	0.428291	0.605211	-0.0390709	-0.0738564	0.267918	-0.452704	-1.08004	0.464541	-0.712719	0.315722	-0.071174	0.0491105	0.459201	0.455937	-0.0824645	0.0966984	-1.10403	0.840279	-0.239222	0.754829	1.36825	0.890698	0.055407	-0.503799	-0.362715	0.391682	-0.086677	-0.350534	1.88808	-2.57318	-2.54228	-0.86101	0.98189	0.335983	0.0635176	0.494978	-0.159919	0.31821	-0.0399703	0.477309	-0.990731	-0.0802774	-1.47292	-1.46936	0	-2.21467	0.89758	0.251838	-0.56977
TCGA-HW-8322-01	-0.325986	-0.580116	-0.139322	0.099254	-0.195906	0.0172988	-1.04166	-0.0378006	-0.807945	0.131651	-0.35679	0.527706	-0.240906	-0.651969	-0.225585	-0.15215	1.02711	-0.85252	-0.00447389	0.500156	2.23358	0.608001	-0.260843	0.546701	-0.367791	0.96401	0.414653	0.350609	1.40541	-0.955212	-2.87444	-2.51737	-0.635982	-0.27052	-0.368276	-0.0481261	0.508274	0.118916	0.0402805	-0.804684	-1.68362	1.35842	0.435126	-1.7543	0	-0.21954	0.604562	0.426895	-0.549793
TCGA-HT-7695-01	0.0272476	-0.409159	-0.462895	0.216611	0.141751	-0.960984	-2.17828	0.448192	-0.837232	0.513504	0.55399	-0.03911	0.525536	1.45786	-0.261027	-0.0166203	1.00281	-0.197505	-0.321947	0.446896	1.18092	0.693341	0.671874	0.139157	-0.0416041	0.603341	0.390902	-0.213661	1.15453	-1.94604	-2.90611	-1.3863	1.98908	0.0621695	-0.0879152	0.148797	0.659293	0.036156	0.216072	-0.20826	-1.3227	1.66761	0.190703	-1.26527	0	-2.27113	0.303931	0.38705	0.210149
TCGA-DU-6393-01	0.286879	-0.134019	0.146597	0.230134	0.311987	-0.399853	-1.25835	0.0916573	-0.68291	0.449418	0.298309	0.272765	0.075232	0.156436	0.106319	-0.0890587	0.717794	0.0530219	-0.198924	0.0972269	0.978863	0.481113	0.280381	1.18161	-0.370547	-0.0613213	0.792044	0.026038	0.826311	-1.06947	-1.88915	-0.824683	1.58093	0.176514	-0.00383522	0.0661449	0.169002	-0.0333004	0.00208991	0.347415	-0.552312	1.40737	-0.820254	-0.556077	0	-2.50548	-0.300677	-0.0377761	0.729215
TCGA-QH-A65Z-01	0.00926987	-0.444763	-0.286885	0.293292	0.263177	-0.749609	-1.30156	0.141369	-1.14517	0.67906	0.798143	-0.208691	0.570488	-0.292912	-0.30615	-0.337382	0.668565	-0.443765	-0.0515053	0.811942	0.986922	0.590033	0.344405	0.586326	-0.307089	1.42626	0.432115	0.0675074	1.0343	-1.30353	-1.78254	-1.62347	1.83549	0.0570228	0.102589	0.0393367	0.114635	0.0763887	-0.195639	-0.0825823	-0.55415	0.428111	-0.256817	-1.27192	0	-1.54896	0.409051	0.104536	0.0815919
TCGA-DB-A64P-01	0.114731	-0.275133	-0.173568	0.17946	0.22657	-1.2604	-1.83958	0.568961	-1.08426	0.455406	0.535863	-0.364857	0.416211	0.596204	-0.462693	-0.375134	0.798959	-0.939085	-0.315668	0.585248	1.21708	0.936002	0.0868402	0.382639	-0.616513	0.699629	-0.26978	-0.227269	1.42599	-2.49302	-2.86054	-2.28173	2.04108	-0.0870136	-0.053474	0.0687661	0.00362072	-0.0464135	-0.0934855	-0.286445	-0.229618	2.42968	-0.234243	-1.12938	0	-2.53653	0.39426	0.109239	-0.180966
TCGA-DB-A64X-01	-0.014029	-0.34072	-0.121191	0.414601	0.196479	0.177879	0.131568	-0.662411	-0.679196	0.380313	0.067778	0.731174	0.345347	-0.315968	-0.187085	-0.0953172	1.22888	-1.16029	-0.0416649	0.498347	2.63686	1.06519	0.956486	0.307743	-0.178724	1.11246	0.458798	0.339429	0.96707	-1.52596	-1.15233	-2.48496	-0.554615	0.176216	0.169921	0.114166	1.09253	0.0533177	-0.110371	-0.287732	-2.07164	-0.117044	0.292045	-1.73633	0	-2.27006	0.318985	0.476838	-0.762228
TCGA-HT-7879-01	0.0721936	-0.0119332	-0.209782	0.307763	0.165816	-0.996457	-1.63476	0.28767	-1.07299	0.423618	0.423089	0.0773551	0.208626	-0.427821	-0.283161	0.0347877	0.959724	-0.180453	-0.0432144	0.269858	1.25743	0.845718	0.88848	0.799052	-0.251225	1.738	1.31399	-0.0105945	1.14288	-0.823154	-2.35556	-2.46842	1.63042	-0.00446372	0.0297123	0.105236	0.124194	-0.095964	0.00556062	-0.198249	-1.29664	1.98375	-0.709816	-0.809099	0	-3.41994	0.227536	0.19993	0.809049
TCGA-FG-7634-01	0.379188	0.0489413	0.0293712	0.242297	0.4204	0.0207073	-0.926325	0.847333	-0.509268	0.493119	0.0733754	0.201058	0.313412	-0.416532	-0.0656438	-0.064365	0.971098	-0.920899	0.0309094	0.291606	1.11632	0.931378	0.431025	0.0644222	-0.547725	1.52976	0.672287	0.239406	1.19623	-0.706949	-1.70184	-2.005	1.24687	0.488559	-0.0715574	0.100537	0.0265353	-0.00449819	-0.0267837	0.112654	-0.925372	0.49811	0.16739	-0.936022	0	-2.89129	0.623908	0.302843	0.934794
TCGA-DB-A4XA-01	0.198922	0.04093	-0.184078	0.328431	0.191554	-1.16829	-2.53886	0.716962	-0.929545	0.729525	0.548728	-0.29301	0.541448	0.788335	-0.416364	-0.108635	0.684801	0.137023	0.176217	0.849972	1.18264	0.892855	0.416216	0.474515	-0.128008	0.437702	0.325854	0.105769	1.51053	-1.85676	-2.85995	-0.742504	2.14539	0.103527	-0.00502258	-0.0950984	0.367578	0.144666	0.0947207	0.136441	-1.09171	-1.46767	0.0163701	-1.06386	0	-2.75299	0.843594	0.172979	0.269824
TCGA-HT-7694-01	-0.0191082	0.416035	-0.152898	0.168022	0.139479	-0.52464	-1.40143	-0.386192	-1.08904	0.368985	0.178932	-0.18648	0.378847	-0.0557158	-0.427489	-0.222655	0.504601	-0.0196145	0.813125	0.48127	1.53147	1.24803	1.86619	0.744178	-0.459279	-0.64361	0.869823	0.252114	1.17848	0.460131	-1.69873	-2.05513	1.97349	0.0619692	0.131778	0.101467	0.294399	-0.174389	0.258916	0.270584	-0.683015	1.62939	-0.604141	-1.21671	0	-1.20602	0.582042	0.440463	0.244676
TCGA-FN-7833-01	0.167405	-0.182949	0.00483688	0.132221	0.0319824	-0.475613	-1.64867	0.260227	-0.648786	0.655363	0.374506	0.51493	0.241116	0.565452	-0.106484	0.180631	1.63733	-0.247752	-0.115084	0.26694	0.919076	0.132554	1.08824	0.0467223	-0.292699	1.39694	1.07185	0.166491	0.701504	-2.17025	-2.56046	-2.01727	1.70616	0.423509	0.115097	-0.0771089	0.0758482	-0.232377	-0.0375117	0.0967875	-0.386679	-0.864334	-0.363739	-1.18408	0	-2.9351	0.178267	0.0211528	0.663894
TCGA-DH-A66F-01	-0.0235026	-0.344561	-0.197052	0.321051	0.118417	-0.673109	-0.486028	-0.156202	-0.884505	0.533758	0.40396	0.0498062	-0.0220634	-0.0769688	-0.527901	-0.192631	0.799975	-0.215323	0.331302	-0.158348	0.972411	0.607125	0.127478	1.07188	-0.163708	0.187752	1.09127	0.320023	0.909202	0.189906	-1.79557	-2.06632	1.87715	-0.139584	-0.0688093	-0.172897	0.117965	-0.0693158	-0.0945797	-0.0157395	-1.60333	0.710983	0.900236	-0.906703	0	-2.11906	-0.0789175	-0.0921771	0.26187
TCGA-P5-A5EU-01	0.0938777	-0.170137	0.00838899	0.203886	0.189071	0.0639662	-2.00301	0.289944	-0.601426	0.420428	-0.0261723	0.485025	0.050768	-0.901353	0.076033	0.24138	1.48752	-0.112638	0.121921	-0.501355	0.835188	0.433837	0.810466	0.352276	-0.0222983	0.414565	0.437659	0.616452	0.517005	-1.75073	-1.15586	-1.46312	1.99625	0.260571	-0.121109	-0.0910365	0.236892	-0.0888972	-0.101495	0.409107	-0.23886	0.701502	-0.501944	-1.15189	0	-3.41702	-0.455212	-0.0550672	1.27597
TCGA-E1-5304-01	0.0457311	-0.125708	-0.483951	0.238635	0.298296	-1.05985	-2.14092	0.239575	-0.895585	0.393992	0.579748	-0.261781	0.465278	-0.561827	-0.461542	-0.13677	0.648815	0.424502	-0.0636923	0.633605	1.20771	0.621688	0.925744	1.00221	-0.362556	-0.0572364	-0.301977	0.05822	0.976089	-2.52059	-2.00262	-3.31427	1.92925	0.0273136	-0.0814293	0.0195397	0.0186365	0.0402583	-0.124718	-0.634169	-1.66775	-0.694951	0.148804	-1.10596	0	-2.38427	0.245186	0.0849669	0.895378
TCGA-FG-6689-01	-0.0701305	0.203001	0.214247	0.502707	0.278443	-0.0251347	-1.0861	0.359496	-0.8291	0.0794837	0.638296	0.300794	0.12334	-0.297562	-0.100485	-0.111373	-0.209523	0.724523	0.171173	-0.0782555	0.333355	0.219985	0.537523	0.143147	0.118379	0.791859	-0.0597378	-0.166833	0.283221	-0.0698638	-0.462205	-2.05956	0.0247478	-0.0340575	0.05751	0.30886	-0.435699	-0.088269	-0.258071	0.0886145	0.671959	-0.085027	-0.390254	-1.04281	0	0.129475	-0.132949	-0.702963	-1.32962
TCGA-P5-A5EV-01	0.257723	-0.363841	-0.347285	0.0443956	0.726995	-1.10689	-1.07069	-0.0446512	-0.529448	0.23023	0.392667	-0.0441355	0.157138	-0.0558081	-0.53076	-0.129334	0.992533	-0.316846	0.830614	1.24657	1.54614	0.96145	0.943091	0.270741	0.105571	1.30212	0.539759	0.958225	1.46972	-0.540812	-2.06068	-1.58867	0.504986	-0.139085	-0.447468	-0.14928	0.0450493	0.0952031	0.0933077	-0.204818	-2.01317	1.65029	-1.18977	-1.95377	0	0.18051	0.740027	0.17963	0.38555
TCGA-HT-7474-01	0.133095	-0.0753027	0.0350263	0.211796	0.191995	-0.87048	-0.531354	0.0190861	-1.24363	0.559299	0.0235576	-0.23216	0.280063	0.738037	-0.433813	-0.293564	0.501605	0.725522	0.0471841	0.966268	1.50613	1.0507	0.769321	0.536043	0.121849	0.373666	-0.420509	-0.0499845	1.39793	-0.741408	-2.59274	-0.435214	1.49569	0.0717312	0.0503296	0.0107211	0.382096	0.0320529	-0.0741665	0.377322	-1.13835	0.797732	-0.908537	-1.32075	0	-2.43438	0.805897	0.150875	-0.221458
TCGA-DU-7298-01	-0.0806911	-0.107654	-0.0128804	0.16207	0.200918	-0.124884	-1.4577	0.254008	-0.701915	0.449892	0.0512882	0.550885	0.00181545	-0.969365	0.0869191	-0.0510544	1.71838	-0.574115	-0.103001	-0.270291	0.845316	0.433068	0.586473	0.481634	0.063369	0.329769	0.0817918	0.758152	0.643084	-1.66808	-1.41144	-1.74377	1.93264	0.115992	-0.106055	-0.266617	-0.0187345	-0.0135799	-0.0325547	-0.197648	-0.120678	0.0443665	-1.19811	-1.42827	0	-2.95637	-0.227309	0.0759672	1.21349
TCGA-HT-8111-01	0.0152077	-0.552783	-0.133907	0.394932	0.195429	-0.405175	-1.66723	0.0704553	-0.6553	0.60251	0.467752	0.201998	0.169672	0.424766	-0.172139	-0.0281959	0.971441	-0.156998	0.419064	-0.655647	0.89412	0.325326	0.336643	0.178641	-0.0406171	-0.220391	0.882258	-0.206961	0.603951	0.349043	-1.56519	-2.01732	1.73482	0.220708	0.0603607	0.0349678	0.14254	-0.0753923	-0.0936123	0.178555	-1.12694	0.54578	0.458528	-0.638213	0	-2.05785	-0.0974576	-0.461085	0.742898
TCGA-DU-7008-01	0.1266	-0.163641	-0.206533	0.149052	-0.0843585	-0.0590506	-0.0278844	-0.0628694	0.084876	0.102824	0.0371532	0.118547	0.0939343	0.242092	-0.255525	0.0507617	0.100366	0.185411	-0.00879662	-0.153071	0.236829	0.546629	0.077853	0.411854	0.0627629	0.617456	0.506112	0.158986	0.179447	0.0147332	0.302265	-0.28173	-0.0573076	0.0363173	0.0158438	0.230222	0.153778	-0.058215	-0.0308171	0.386793	-0.0257315	0.195953	-0.296472	-0.18613	0	0.283108	-0.183577	-0.137972	0.719637
TCGA-HT-7477-01	-0.0885545	-0.14886	-0.0197958	0.421634	0.184632	-1.12365	-1.74735	0.52764	-0.902111	0.340886	0.178107	-0.0345704	0.273238	-0.826507	-0.233871	-0.0790213	1.10018	-0.147473	-0.391058	0.335456	1.02158	0.836799	1.06223	0.974041	-0.265746	1.91392	1.66277	-0.0942274	1.03373	-2.52563	-1.64357	-2.65256	1.96781	0.161268	-0.0355167	-0.0703639	0.119559	0.023322	-0.0137802	-0.611156	-0.845264	1.20547	-0.471284	-0.797386	0	-2.50024	-0.0032148	0.17903	1.16215
TCGA-P5-A5ET-01	-0.00537474	-0.250454	-0.307055	0.138248	0.235817	-1.00239	-1.47601	0.134727	-0.967213	0.479651	0.493084	-0.367054	0.400807	-0.378061	-0.420508	-0.164382	0.576158	-0.725239	-0.177179	0.698186	1.19892	0.528144	0.952881	1.12539	-0.439422	1.13812	1.43755	-0.201283	0.974241	-2.52171	-1.80192	-2.52097	1.94201	-0.122416	-0.0701852	0.163727	-0.124909	0.0591769	-0.0868769	-0.689082	-1.58294	1.73437	-0.0457521	-0.721681	0	-2.1592	0.0827275	0.135835	1.72303
TCGA-HT-A614-01	0.17191	-0.0610897	-0.146745	0.12396	0.262885	0.00218935	-0.49403	0.133987	-0.0658205	0.153547	0.137978	-0.0253845	0.0480363	0.114663	-0.181381	0.146019	0.177867	0.144207	-0.027218	0.0616265	0.209336	0.207703	0.281695	-0.200555	-0.0338352	0.229576	-0.024512	0.0111841	0.34601	-0.0128248	0.249153	-0.749175	-0.192819	0.104404	0.0736046	0.268062	-0.0620957	-0.0208764	-0.0803547	-0.0558137	-0.450099	0.014276	-0.778254	-0.172559	0	-0.11265	0.139367	0.0215169	0.637099
TCGA-DU-5855-01	0.397361	-0.159662	-0.140685	0.206492	0.183924	-0.0313245	-0.477887	0.211577	0.00150028	0.0949423	0.141576	0.315412	0.242319	-0.0255504	-0.304908	0.252846	0.787759	0.240221	-0.117894	-0.115589	0.746117	0.741616	0.505942	0.191846	0.148467	0.883338	0.588435	0.461198	0.560492	-0.898874	0.673885	-0.645895	-0.100365	0.180195	0.0809071	0.435239	0.132053	-0.0313526	-0.0353147	0.162835	-0.655679	0.916295	-0.559973	-0.516131	0	0.485957	-0.401893	0.0455059	1.18414
TCGA-BT-A0YX-01	-0.124051	0.516188	-0.212734	0.0337349	-0.0880219	-0.876726	-1.11403	0.149896	-0.61154	0.153254	0.654263	-0.314617	0.408805	1.10367	-0.553678	-0.17199	0.274865	0.352376	0.105716	0.569837	-0.0195025	0.345421	0.358048	0.000658886	0.238672	0.619008	-0.23386	-0.137007	0.233932	-0.550732	-0.830689	1.50979	0.955305	-0.12365	-0.115821	0.0216006	0.340241	-0.119928	-0.0275121	-0.367618	-1.23696	-1.99234	0.768847	-0.226017	0	-0.34892	0.645624	0.163224	-0.364055
TCGA-HT-7603-01	0.0785313	-0.239697	-0.625183	0.67647	0.477371	-0.658052	-0.00185563	0.3448	-1.39528	0.749647	0.326378	0.0094989	0.484263	-0.596275	-0.364223	0.03076	1.49468	-0.980227	0.239019	0.876952	2.43476	1.17092	0.289261	1.43437	-0.635209	1.73151	0.494424	0.772903	1.09466	-1.81374	-2.86724	-1.70617	-0.215136	-0.0542018	0.088798	0.330675	0.334103	-0.266415	-0.539904	0.0733931	-1.96467	0.381542	-0.0122464	-1.58101	0	-1.99696	0.857587	0.184071	-1.10204
TCGA-HT-8563-01	0.281722	-0.0744373	-0.213105	0.204699	0.38413	-0.499697	-1.28068	0.571682	-0.714079	0.575295	0.13882	0.242971	0.341055	-0.237869	-0.153577	0.104821	1.17022	-0.147922	-0.257489	-0.0949675	0.754362	0.256417	0.722893	0.0324341	-0.393734	-0.277377	0.122917	0.277426	0.637869	-1.71435	-1.11822	-1.87904	1.64408	0.423463	-0.0463423	-0.236203	-0.0355526	-0.0691149	-0.364192	0.129917	-0.0130098	1.13428	-0.360509	-1.37542	0	-1.62913	0.130996	0.0925941	1.08455
TCGA-HT-7473-01	0.104118	-0.255928	-0.47085	0.254969	0.168964	-0.107091	0.590041	-0.0664153	0.158618	0.233736	-0.0635916	0.261373	-0.0814549	0.57111	-0.170949	0.18248	0.0827875	-0.566844	0.138533	-0.50434	0.726165	0.277045	-0.0682003	0.386924	0.233735	0.440685	0.500452	0.0509006	0.185207	-0.606322	0.104028	0.615553	-0.388456	0.203295	0.0368445	0.114511	0.258518	-0.147295	0.0215703	-0.032785	0.333919	0.596389	0.0380977	-0.0295903	0	0.146947	-0.534194	-0.0788213	1.3458
TCGA-HT-7601-01	0.0438904	-0.663844	-0.178161	0.236738	0.210222	-0.0644163	-1.68851	0.255218	-0.922317	0.537657	0.0839563	-0.273228	0.0744293	-0.533057	-0.536186	-0.224238	0.826198	-0.483411	-0.0510422	0.476293	1.29983	0.969523	1.33158	0.916601	-0.239657	0.193589	-0.057811	0.409165	1.03279	-1.7452	-1.73311	-0.462431	-0.205291	-0.164797	-0.0867148	-0.181371	0.176573	-0.0360163	-0.278785	-0.106948	-1.89972	2.12113	0.322253	-0.326782	0	-1.52101	0.43319	0.238888	0.3086
TCGA-DB-A64L-01	-0.0446877	-0.472877	-0.18584	0.0629299	0.195803	-0.711466	-1.1587	-0.0339596	-1.39019	0.497955	-0.0386885	-0.356797	0.402143	0.629721	-0.497371	-0.253233	0.397351	0.441897	-0.0211628	1.1855	1.19294	0.883244	0.42155	0.51414	-0.13015	0.0142555	-0.11738	-0.17785	1.75581	-1.39081	-2.59146	-1.30479	1.88198	-0.080011	-0.0321679	0.072671	-0.0337983	0.109742	-0.179028	0.144689	-1.48032	0.939331	-0.134672	-1.24082	0	-1.77306	0.760662	0.144513	-0.0683001
TCGA-HT-7690-01	-0.229435	-0.279123	0.268411	0.224831	0.255383	-1.05214	-2.56643	0.170558	-1.04265	0.439805	0.489867	0.077905	0.224576	0.400877	0.0869389	-0.117354	1.12125	-0.518269	-0.307846	0.358427	1.68554	0.760686	0.781288	0.895663	-0.420622	0.592981	0.47543	-0.163263	1.09963	-2.5202	-2.25646	-2.51805	1.89238	0.0574426	-0.0118578	0.226512	0.439772	0.137001	0.0135722	-0.326032	-1.3212	2.09868	0.240007	-1.24207	0	-3.48971	0.0973818	0.108915	0.729939
TCGA-DU-7010-01	-0.174843	-0.385381	-0.331837	0.305693	0.271331	-0.728515	-1.10345	0.180293	-0.739264	0.467756	0.156343	0.0159814	0.407199	-0.459143	-0.321796	0.111766	0.478765	0.321698	-0.257806	0.646385	1.2299	0.653273	0.998393	1.00535	-0.543529	1.30254	1.05785	0.177379	1.13496	-2.52445	-2.47783	-2.64012	2.01979	0.0329386	-0.0660024	0.220855	0.0793102	0.0484597	-0.0928186	-0.0527825	-1.37527	1.75481	0.216876	-0.458538	0	-1.6933	0.126277	0.22717	1.08574
TCGA-FG-A60K-01	0.0319066	0.00168594	-0.189745	0.341481	0.83476	-1.43814	-0.278137	-1.10072	-0.920868	0.476559	0.511991	-0.139048	0.158794	0.16997	-0.675108	-0.133856	1.13678	-1.17417	-0.269008	0.964786	1.34724	0.873344	0.472466	0.0566968	-0.270227	2.14551	1.14428	0.149292	1.44603	-0.774494	-1.76631	-0.547281	1.61496	-1.22929	0.144803	-0.0661893	0.175553	-0.260521	-0.0857415	0.00875963	-0.546048	0.162893	0.122148	-1.163	0	-1.55296	0.715656	0.249721	-0.184865
TCGA-DU-6396-01	0.0760157	-0.103027	-0.0445885	0.131932	0.0839325	-0.153262	-1.50416	0.0651374	-0.509351	0.409417	-0.122204	0.423681	0.0120027	-0.751562	-0.107725	0.0429227	1.60961	-0.38258	-0.0500887	-0.245144	0.933688	0.404287	0.163233	1.01631	-0.15714	0.506872	0.798042	0.143	0.598503	-1.74666	-1.39516	-1.13372	1.84496	0.204918	-0.048921	-0.00442943	0.278898	-0.126381	0.0203227	0.541868	-0.69769	0.233502	-0.0533043	-0.861635	0	-3.33985	0.0250286	0.0622043	0.828208
TCGA-DU-5874-01	0.162846	-0.218469	-0.101708	0.342044	0.211646	-0.646297	-1.72021	0.41727	-0.949338	0.592611	0.715559	-0.264368	0.579354	-0.539049	-0.361718	-0.353858	1.44293	0.0260063	-0.342792	0.521625	1.01481	0.65344	0.600895	0.412478	-0.0745681	1.39054	0.816325	0.665096	0.797382	-1.85465	-2.36203	-1.28578	2.04243	0.00242353	-0.101552	0.208955	0.252593	0.0426935	-0.0492801	0.0730905	-0.771792	0.988424	-0.34167	-0.94354	0	-2.33649	0.398049	-0.0369124	0.368393
TCGA-IK-7675-01	0.312736	-0.212072	-0.00358094	0.335434	0.175324	-0.397307	-0.687626	0.242498	-0.673726	0.503839	0.234723	0.0430698	0.249784	0.0357646	-0.3433	0.0213384	0.818041	0.0173389	-0.140124	0.0181677	1.00574	0.543212	0.809555	0.938129	-0.245195	1.37591	1.21639	0.100094	0.77786	-1.48799	-1.57804	-2.30087	1.44567	0.200928	-0.16219	0.0182326	0.162173	-0.0158078	-0.104725	0.364936	-0.26654	0.974142	0.497494	-0.667318	0	-2.50697	-0.113847	-0.091198	1.12133
TCGA-DU-7007-01	0.140622	-0.398543	-0.15252	0.338703	0.201897	-0.743767	-1.98609	0.652809	-0.672336	0.472354	0.550246	0.0836117	0.488618	-0.298753	-0.20144	0.191215	0.586913	0.0423414	-0.178858	0.745071	1.19354	0.986394	1.14234	0.852771	-0.613436	0.602385	0.733568	-0.138978	1.15968	-2.25784	-2.93506	-2.73092	1.79087	0.369376	-0.0285793	0.0114735	0.124353	0.157799	0.0139714	0.0622046	-0.805677	0.806691	-0.000596081	-1.34279	0	-1.56201	0.115495	0.578646	1.1689
TCGA-DH-5142-01	0.320046	0.00263097	0.0536965	0.106585	0.221711	-0.199695	-1.31814	0.165911	-0.733922	0.547969	0.264079	0.31974	0.252963	0.0233409	-0.228323	0.0642488	0.753973	0.317632	-0.168882	-0.43797	0.679991	0.289203	0.545558	0.227557	-0.0463222	0.412506	0.310315	0.556804	0.451305	-2.03074	-2.34675	-1.60174	1.13959	0.443852	-0.190191	0.0840422	0.0301294	-0.121047	-0.18395	0.54178	-0.123343	-0.70857	-0.225768	-0.430741	0	-2.3256	-0.365768	-0.121639	0.407145
TCGA-02-2483-01	0.0691036	-0.362387	-0.525769	0.300672	0.189039	-1.056	-1.71892	-0.0981164	-1.06436	0.428849	0.988719	-0.360381	0.445836	-0.105115	-0.582829	-0.325824	1.17233	-0.424137	0.239301	0.697826	1.23812	0.652765	0.00834915	0.784625	-0.292285	0.575499	0.150988	0.466706	1.43063	-1.99482	-2.89015	-2.08328	2.13387	-0.128597	-0.00847821	-0.188274	-0.279559	-0.0672263	-0.322475	-0.345309	-1.6933	1.90528	-0.927023	-1.30311	0	-2.30271	0.621451	0.0649112	0.322228
TCGA-QH-A65S-01	0.125916	-0.199752	-0.0457679	-0.122794	0.40812	-0.201069	-2.13619	0.253269	-0.810656	0.649092	0.322964	0.382871	0.255123	-0.32757	-0.374649	-0.0475568	1.0987	0.0153358	-0.225403	0.143285	0.867942	0.632035	1.02209	0.294295	-0.0788	1.06054	0.265716	0.0141788	0.541843	-2.54359	-1.91763	0.157386	1.78301	0.176398	0.0511534	-0.147203	-0.194799	-0.333099	0.0534351	-0.30558	-1.41155	-0.524341	-0.678666	-1.25379	0	-0.259667	-0.0330975	-0.00422539	0.591347
TCGA-E1-5302-01	0.0802095	-0.126984	-0.284112	0.314387	0.219148	-0.856939	-1.99955	0.0116206	-0.853897	0.431897	0.570867	-0.015141	0.0087349	-0.405602	-0.402838	-0.237042	-0.608696	-1.18889	0.138309	0.872281	1.59749	0.553264	-0.300963	1.31248	0.193813	2.03276	1.11285	1.20833	0.998172	-1.95177	-2.12461	-2.89779	1.75173	-0.14957	0.0495472	-0.283925	0.0345532	-0.176303	-0.226648	-0.98461	-2.71204	0.473952	-0.442912	-1.95013	0	-4.15982	1.02871	0.207454	0.782087
TCGA-DB-A64W-01	-0.101882	0.251367	-0.296224	0.0683652	0.276168	-0.166205	-2.18165	0.0656336	-1.21743	0.401836	0.367493	-0.0834074	0.593063	-1.40033	-0.588549	-0.573324	0.909282	0.730712	-0.0725213	0.108631	1.38255	1.1426	-0.185008	0.375735	0.404534	2.07409	1.21588	0.223006	1.47847	-1.27868	-1.83302	-0.89781	1.6678	0.0538181	0.0716817	0.0540204	-0.1238	-0.0510224	-0.0561911	-0.669262	0.135828	-0.207488	-0.721323	-1.6287	0	-3.53705	0.56247	0.0359956	-0.0105589
TCGA-EZ-7264-01	-0.334285	0.0469041	0.386616	0.329642	0.171932	-1.1651	-2.5562	0.193027	-1.18573	0.394608	0.412698	-0.264645	0.26921	-0.136257	0.0654659	-0.44451	1.75508	-0.828695	-0.148026	0.666013	1.3167	0.634963	0.381968	1.19062	-0.146329	-0.167338	0.0878435	0.70868	1.25664	-1.40763	-2.88067	-3.29366	1.86967	0.0953938	-0.0529698	0.129777	-0.0137557	-0.0418916	-0.103878	-0.402511	-1.83895	2.32336	0.256362	-1.21297	0	-3.54688	0.26409	0.213751	0.489591
TCGA-HT-A5R5-01	0.541667	-0.596452	-0.0262507	0.409335	0.308734	-0.112674	-0.769556	0.754982	-0.708991	0.387548	-0.0951657	0.320446	0.219257	0.983214	-0.324684	-0.0321045	0.674085	0.395904	-0.185813	0.257931	1.09927	0.819872	0.655737	0.779524	-0.306518	0.741597	0.749296	0.288955	0.885587	0.525379	-2.18259	-2.33272	-1.15223	0.196533	-0.0448107	0.0752849	0.330535	0.0559611	-0.130949	1.17955	-0.774314	0.675659	1.99215	-0.685054	0	-3.15213	0.026792	0.132026	0.471344
TCGA-FG-8182-01	0.0488243	-0.266061	-0.208608	0.233736	0.270723	-0.712044	-1.5536	0.226599	-0.989976	0.333007	0.369538	-0.226042	0.282849	-0.429549	-0.181465	-0.0587575	0.570217	-0.668923	-0.0302341	1.62535	1.26609	0.597024	0.590597	0.88816	-0.251975	1.86355	1.38538	0.578391	0.983118	-2.24796	-2.91448	-2.56922	1.66267	-0.013789	-0.0576674	0.225928	0.140617	0.216509	-0.0940581	-0.164284	-0.851774	1.63458	0.0657498	-0.502	0	-1.87843	0.592737	1.52181	0.802488
TCGA-HT-8013-01	-0.147998	-0.703169	-0.340157	0.145982	0.284516	-0.41377	-0.20633	-0.367288	-1.22613	0.520389	0.807371	-0.119379	0.434319	-0.563425	-0.148919	-0.360931	1.20751	0.347329	0.550802	0.0339244	0.913624	0.737995	-0.361386	0.777342	-0.311961	1.54796	1.05442	0.132578	1.12454	0.0917205	-1.49745	-2.07954	2.23407	-0.242852	0.109356	-0.114529	0.238096	0.064278	-0.0899275	-0.57771	-0.515864	0.0636987	0.0858025	-1.37026	0	-1.56457	0.181117	-0.0677346	0.604834
TCGA-DU-5870-01	-0.259461	-0.948686	-0.0522908	-0.139913	0.124647	-0.760036	-0.834895	0.284459	-1.0847	0.688767	0.409828	-0.00581138	0.392869	-1.25561	-0.496599	-0.127092	-0.161216	-0.680647	0.526475	0.668338	1.12531	0.57377	1.01788	0.00370109	-0.452389	1.4012	-0.0098435	0.856231	1.45371	-1.00736	-1.3725	-1.08496	0.997727	-0.0348964	-0.219492	-0.166546	-0.339498	-0.153264	-0.0506011	-0.696847	-1.98801	0.382134	-0.960348	-1.20209	0	-0.710877	1.2372	0.126953	-0.849004
TCGA-HW-7487-01	-0.0491689	0.17675	-0.238406	0.207779	0.202776	-1.40622	-1.68669	0.129954	-0.725872	0.320521	0.69992	-0.0204727	0.579748	-0.137216	-0.256422	-0.0917158	1.1109	-0.508159	0.410102	-0.243783	0.976064	0.484632	0.046579	0.607802	-0.120898	-0.166115	-0.617225	-0.243423	0.867039	-0.14784	-2.90693	-3.31931	2.05255	0.0790836	0.297448	0.0923012	0.348965	-0.145017	0.0121033	-0.510037	-1.47912	1.64618	-0.585942	-1.52422	0	-1.70137	-0.0338079	0.0974297	0.482531
TCGA-CS-4944-01	0.365409	-0.438852	-0.0555343	0.124453	0.747055	-0.697133	-1.51877	0.42541	-0.575042	0.827532	-0.0264645	0.156389	0.189452	-0.0274373	-0.241541	-0.25901	0.857476	-0.875407	0.195403	0.73979	1.01631	0.827452	0.852498	0.0629025	-0.190388	0.0668342	-0.556306	1.16834	1.22831	-1.37742	-1.27373	-1.91445	-0.599269	0.0229274	0.00825445	-0.0953213	0.0152993	0.187024	-0.118589	0.633547	-0.197573	0.643927	0.4802	-1.14278	0	-2.38438	0.720195	0.105744	0.724135
TCGA-CS-5393-01	-0.0785805	-0.452034	-0.0542493	0.0848431	0.18678	-0.152583	-1.85476	-0.0617536	-1.15361	0.639583	0.598311	-0.0660321	0.522971	0.184533	-0.56079	-0.438	0.936981	-0.458475	0.108194	0.246192	1.16666	0.897474	0.650509	0.705478	-0.16984	0.476927	-0.182556	1.01433	1.08718	-0.591445	-1.57275	0.426437	1.24993	-0.133897	-0.0669564	-0.328393	0.0676253	-0.134562	-0.490516	0.00971695	-1.1697	1.83657	-0.0325073	-0.566272	0	-2.11248	0.469716	-0.312743	0.460177
TCGA-DU-5853-01	0.123629	-0.248089	-0.137734	0.333716	0.157758	-1.05914	-1.38483	0.217718	-0.86448	0.285156	0.460613	0.0457669	0.0885158	-0.275013	-0.497112	-0.195741	0.119174	-0.689186	-0.107796	1.2559	1.31343	0.563143	-0.0471786	0.299057	0.0537536	1.234	0.320178	0.0423835	1.06909	-1.36118	-1.90433	0.00761803	1.84529	0.119333	0.144306	0.10452	0.122521	-0.0261605	0.0993172	-0.124394	-1.06168	-0.0292604	-0.377421	-1.25574	0	-1.74558	0.568395	0.352666	0.120177
TCGA-CS-6668-01	0.190124	-0.489129	-0.414054	0.396175	0.264334	-1.08296	-2.25459	0.460092	-0.940856	0.419268	0.801489	-0.0466191	0.399968	-0.00649245	-0.403196	-0.412062	0.733548	-0.51757	-0.367001	0.451187	0.966059	0.466413	-0.0887014	0.629549	-0.415015	0.273522	-0.22942	0.426306	1.13407	-2.20935	-2.87393	-1.73746	2.02426	0.0489252	0.10198	0.174203	0.0703988	-0.0646105	-0.0738742	-0.226694	-1.14357	0.0265801	-0.551264	-1.69712	0	-1.9904	0.109147	0.133436	0.258771
TCGA-HT-7475-01	0.251173	-0.93683	-0.171325	0.104556	0.255643	-1.08114	-1.76991	-0.133601	-0.894399	0.25834	0.745131	0.1974	0.28458	-0.179241	-0.468923	-0.0469052	0.857674	-0.714035	0.394045	0.729152	1.08499	0.463217	0.677899	0.349864	-0.348713	1.82073	1.36369	0.0314456	1.26117	-2.53678	-2.60605	-2.82142	1.74866	-0.255773	-0.0884463	0.192247	0.0998216	-0.124947	-0.138365	-0.236777	-1.66095	1.36127	-0.575603	-1.33589	0	-0.904895	0.21452	0.329065	0.824978
TCGA-HT-7676-01	0.332536	-0.134616	0.183401	0.314555	0.179549	-0.168968	-0.680822	0.215018	-0.725547	0.47811	-0.0147346	0.131615	-0.0696665	-0.273238	-0.44233	-0.0064105	0.969606	0.0209092	0.339767	0.362766	0.971204	1.68648	0.207857	0.545876	-0.396322	1.59149	0.586865	0.510819	1.02603	-0.548143	-2.27931	-3.29582	-0.282531	-0.0611123	-0.177309	-0.205457	0.145927	-0.176908	-0.11656	0.661238	-1.2241	0.236389	0.849018	-0.789	0	-1.858	0.0427184	0.126478	-0.127576
TCGA-CH-5772-01	-0.0281164	-0.10607	-0.400072	-0.388044	0.0519791	0.0579724	-0.522712	0.187152	-0.105738	-0.105114	-0.166426	-0.241437	0.213799	-1.06437	0.120354	0.137414	0.312329	-0.699662	-0.277505	1.12463	0.421317	0.495097	0.5509	0.187682	-0.311041	1.70311	0.167952	0.106365	0.931803	-0.498194	-0.464443	0.794302	0.137827	-0.0592211	0.215857	0.302073	-0.100164	0.112078	-0.214277	-0.409323	-0.0832167	1.44495	-0.897279	-1.16376	0	-1.11575	1.05278	0.644209	0.359428
TCGA-HT-7480-01	0.385926	-0.294679	-0.183083	0.0748691	0.157898	-0.078237	-0.0268911	-0.0267241	-0.245489	0.318354	0.125713	0.274696	0.42709	0.082471	-0.321403	-0.0348842	0.505259	0.344742	0.0783499	-0.195467	0.394706	0.542641	-0.04677	-0.079727	0.360482	-0.104518	-0.44856	-0.0522857	0.32447	-0.498218	0.378471	-0.526876	-0.0692585	0.374499	0.179962	0.576327	0.0444407	-0.230294	-0.138811	0.554177	-0.764119	0.0192801	-1.37702	-0.89836	0	0.319899	0.173329	-0.163165	1.22063
TCGA-HT-7468-01	0.118738	-0.576544	-0.559081	0.320943	0.524574	-0.617637	-1.27155	0.0930191	-0.729253	0.580343	0.492308	0.382485	0.473681	0.662684	-0.171093	0.512534	0.0305806	-0.359024	0.990639	0.40734	1.43206	0.451563	1.17527	0.124838	0.214645	0.678826	-0.127726	1.31941	0.99464	-1.97852	-1.68146	-1.525	0.443693	0.323732	0.0276597	-0.154333	-0.032392	-0.0787158	0.0593847	0.0469127	-1.43534	-0.60295	-0.372366	-1.68071	0	-2.5037	0.659012	0.0891538	0.181861
TCGA-P5-A5EX-01	0.118529	0.21222	-0.101583	0.254169	0.456303	-0.169423	-2.29685	0.182414	-0.846313	0.584232	0.370401	0.0853674	0.089667	-0.261074	-0.202376	-0.184765	0.785819	-0.537016	-0.0277461	-0.329393	0.82392	0.394751	0.516361	0.455322	-0.249813	-1.06241	-0.0987916	-0.100059	0.498963	-1.18625	-1.49056	-1.73951	1.97737	0.0162973	-0.0449639	-0.210931	0.0969846	-0.111411	0.141389	-0.264864	-0.932561	0.398791	-1.15013	-0.920963	0	-0.788667	-0.884707	-0.348622	0.655161
TCGA-IK-8125-01	-0.11014	-0.267185	-0.132325	0.220378	0.207101	-0.574371	0.1557	0.233269	-0.688066	0.313646	0.12213	-0.146144	0.0973585	-0.13856	-0.132575	-0.11063	0.549194	0.263142	-0.26426	0.228	1.36835	0.970563	0.732314	0.762588	-0.253626	-0.446912	0.290623	0.138208	1.18737	-1.43428	-2.1594	-2.44783	1.60783	-0.0563374	0.0426148	0.255291	0.204296	0.171313	0.0525725	-0.289383	-0.557508	1.32035	0.434822	-0.623117	0	-1.40844	0.354463	-0.0251463	0.800337
TCGA-HW-A5KM-01	0.15932	-0.143245	-0.256975	0.327257	0.156072	-0.958174	-1.07674	0.0591825	-0.76363	0.438552	0.184693	-0.0478906	0.0366606	-0.134064	-0.308577	-0.118591	1.04697	-0.557788	0.322883	0.486115	0.873352	0.334111	0.222573	0.633462	-0.232745	0.282831	0.689356	-0.0224671	0.942598	-0.475231	-0.746657	-2.39344	2.09483	0.0568577	-0.187787	0.010598	0.17428	-0.155387	-0.0579275	-0.0716574	-1.47495	1.36891	0.426032	-1.30623	0	-1.17921	0.271476	0.364367	0.321624
TCGA-DH-5144-01	0.0440041	0.141912	0.046165	0.102375	0.113099	-0.258209	-1.98737	0.114185	-0.612591	0.506441	0.00299266	0.0691723	-0.102886	-0.271602	-0.171699	0.00192989	0.520961	-0.626823	-0.198852	-0.582179	0.841481	0.395748	0.5487	0.529779	-0.265043	-0.93074	-0.0601166	0.122743	0.471745	-0.899275	-1.39636	-0.151527	1.88455	-0.00925055	-0.0940807	-0.365138	0.263082	-0.176953	0.0714875	-0.00988091	-0.95282	0.41093	-0.369711	-1.12046	0	-1.06915	-1.05061	0.177461	0.480427
TCGA-FG-A60J-01	0.15485	-0.041812	0.0354006	0.385302	0.343445	-0.656611	-1.33707	0.123695	-0.880648	0.439777	0.245298	-0.282345	0.0905856	-0.160124	-0.16378	-0.34695	1.11459	0.375289	-0.181224	0.316133	1.32807	1.03903	0.387458	0.803948	-0.229545	1.43979	0.812875	0.540044	1.11888	-1.33542	-2.1061	-2.53976	1.79717	0.127539	-0.103512	0.0282559	0.396457	-0.195258	0.0144491	-0.0936414	-1.33458	0.858659	0.0913306	-0.580138	0	-2.05448	0.211058	0.00981058	0.881326
TCGA-HT-7481-01	0.176049	-0.0923817	-0.166491	0.387728	0.304809	-0.502677	-0.959623	0.000505367	-0.758347	0.486668	0.554164	-0.0692004	0.190618	0.221547	-0.161621	-0.527646	0.75471	-0.689743	0.308753	0.14207	0.676163	0.409145	0.546647	0.215529	-0.171686	0.897229	0.0652834	0.554779	0.382611	-2.53223	-2.49836	-1.54725	2.02969	-0.068263	0.295532	0.0987743	-0.258484	0.140861	-0.248811	0.0422783	-0.133898	-0.445873	-0.860884	-0.8931	0	-0.42464	-0.411965	-0.259959	0.687614
TCGA-HT-8114-01	0.299397	-0.26768	-0.205436	0.13695	0.30407	-0.172403	-0.648575	-0.0232297	-0.326439	0.388457	0.0220622	0.281443	-0.0870811	-0.155303	-0.265841	0.199987	0.381744	0.331729	0.122622	0.0650066	1.13332	0.819725	0.6566	0.244996	-0.0215831	-0.315239	-0.804048	1.04822	0.670262	-1.3841	0.322111	0.438258	-0.746487	-0.174476	0.143562	0.088442	0.386678	0.0344329	-0.0449125	0.644141	-0.257068	0.575053	-0.795102	-0.515299	0	0.101672	0.504877	0.41945	1.03494
TCGA-HT-7608-01	0.118059	-0.274852	-0.102394	0.301089	0.249993	-0.741524	-0.993537	-0.0041853	-0.943027	0.509615	0.31225	-0.122814	0.444289	-0.225371	-0.453705	-0.213677	0.82134	-0.0793565	-0.253364	0.511941	1.0127	0.609493	0.637912	0.861476	-0.305278	0.144788	-0.0114144	0.211668	1.08927	-2.53695	-2.60077	-1.56269	1.74367	-0.00841553	-0.195172	0.39102	0.117478	-0.0158351	-0.094616	-0.168922	-0.0590431	0.827222	-0.315953	-0.685885	0	-2.09491	0.258676	0.0917758	0.62963
TCGA-CS-5394-01	0.305684	-0.0413528	-0.161183	0.137427	0.0997906	-1.02552	-2.1188	0.301798	-0.784429	0.391061	0.688507	0.210704	0.478455	0.117774	-0.156613	0.087763	0.900333	-0.151288	0.103794	0.0983002	0.922345	0.273567	1.07006	0.112918	-0.608612	0.602559	0.343396	0.0864184	0.987583	-2.52541	-2.8947	-1.46534	1.63133	0.310327	-0.179849	-0.154763	0.141894	-0.027218	0.17938	0.179799	-1.43838	-0.41473	-0.35707	-1.15367	0	-3.30402	0.18342	0.293424	0.538847
TCGA-DB-A4XC-01	0.449975	-0.482735	-0.142524	0.546464	0.237563	-1.01964	-0.269102	0.484548	-0.571291	0.282862	-0.164091	0.638119	0.388645	0.212497	-0.348298	0.46349	0.876739	-0.122226	0.120822	0.559843	1.10367	0.643689	0.650431	0.573457	-0.333728	-0.0754109	-0.132337	0.368971	0.995883	-0.68123	-2.83843	-3.25004	-1.13912	0.362075	-0.096162	-0.0469389	0.625148	0.0776313	-0.0716394	0.601203	-1.34218	-0.171618	-0.834215	-1.36969	0	-4.06648	0.534461	0.347218	0.573973
TCGA-CS-5396-01	0.292031	-0.139108	-0.0895576	0.369125	0.427543	-1.2585	-0.810536	0.78948	-0.872217	0.610356	0.465093	-0.260972	0.217498	0.516527	-0.182739	-0.194141	1.09123	-0.582005	0.11381	0.701051	1.41192	0.97842	0.418525	0.00282865	-0.32439	1.52459	0.579042	0.689278	1.06891	-1.49142	-2.0115	0.202813	1.69185	0.371974	0.0497212	-0.265565	0.24446	0.048938	0.135795	-0.505936	-0.698162	-0.391085	-0.206854	-1.50873	0	-2.92823	0.729334	0.332202	0.0159272
TCGA-HT-7880-01	0.331558	-0.0020426	-0.188318	0.414871	0.344363	-0.147858	0.974746	0.00470199	-0.194369	0.318624	0.00802831	0.182277	0.202088	-0.286821	-0.275952	0.295783	0.347865	0.315012	0.161514	-0.37141	1.01293	0.448757	0.430711	0.801265	-0.0650311	0.439509	1.10805	-0.103562	0.67513	-0.63158	-0.402982	0.55527	-0.386702	0.0549354	0.103129	0.0296217	0.199803	-0.111595	0.0101618	0.692053	-0.824159	1.14144	-0.400869	-0.194468	0	0.394672	-0.310644	-0.0910245	0.280943
TCGA-HT-7607-01	-0.217381	-0.39173	-0.200172	0.0542641	-0.0926601	-0.492063	-0.310503	0.19179	-0.878571	0.562741	0.36388	-0.281015	0.125706	-0.337892	-0.255163	-0.526163	0.798483	0.275342	0.24068	0.335176	0.409666	0.590683	0.452122	0.653765	-0.0999489	0.711896	0.525979	0.49672	0.576827	-1.64739	-1.02286	-1.92056	0.0685774	-0.245701	-0.0525761	-0.111683	0.0589721	-0.0480197	-0.379037	0.0745365	0.139358	-0.452294	0.328533	-0.588463	0	-0.308334	0.567911	-0.500129	-1.11161
TCGA-HT-7874-01	0.136806	-0.289879	-0.271457	0.322306	-0.0316975	-0.922428	-2.55755	0.356854	-0.782927	0.484443	0.600696	-0.236342	0.438917	0.0215185	-0.156077	-0.0832111	1.23125	-0.0180666	-0.268175	0.538342	1.05638	0.433172	0.917548	0.734166	-0.524484	0.733675	0.637443	0.376488	1.24444	-2.50926	-1.95257	-1.54559	2.1256	0.135263	-0.0519313	0.176821	0.109936	-0.0148551	-0.0275028	-0.145794	-1.58521	-0.204142	-0.343893	-1.28219	0	-3.79456	0.16961	-0.00398379	0.325
TCGA-DU-7301-01	0.126465	-0.0467318	-0.268069	0.26339	0.108949	-0.521673	-1.3996	-0.281168	-0.939688	0.579618	0.331529	-0.160844	0.186339	0.015172	-0.157106	-0.0404665	0.659439	-0.327996	0.440565	-0.574126	1.19825	0.401958	0.160482	1.32763	-0.398641	-0.101702	0.968721	-0.218088	0.605615	0.271165	-1.59805	-1.98511	1.99556	-0.00326142	0.101041	-0.0594855	0.375723	0.0567167	0.0857537	0.0283443	-1.02645	1.28204	0.61006	-0.694702	0	-1.76188	-0.181806	0.00765712	0.48894
TCGA-CS-4943-01	0.108497	-0.110763	-0.377992	0.204333	0.330524	-0.310952	-0.265698	-0.169991	-0.0668676	0.128254	0.198669	-0.0821532	0.279807	0.384531	-0.320844	0.292105	-0.345834	0.642479	0.130291	0.00510636	0.501802	0.285722	0.020348	-0.00561399	0.0150177	-0.282054	-0.64672	0.701647	0.341171	-0.919295	0.345844	0.269152	-0.178502	0.00554141	0.0673378	-0.0129182	-0.0249869	0.0958991	-0.105895	0.0927958	0.152967	-0.065649	-0.501465	-0.148113	0	0.391859	0.162213	-0.0721943	1.02458
TCGA-HT-8105-01	0.347746	-0.526375	-0.10782	0.338816	0.435395	-0.122596	-0.252029	0.127561	-0.895278	0.485258	0.415717	0.298907	0.351461	-0.309181	-0.171738	0.115332	1.2319	0.513822	0.180564	-0.0998483	0.805297	0.591355	0.120242	0.989839	-0.239441	0.947532	0.508563	0.0310378	0.768544	0.163334	-1.36907	-1.09963	2.02414	0.235413	0.127991	-0.0292266	0.48571	-0.0568749	-0.0668286	-0.207063	-0.323269	-0.230612	0.333652	-1.1776	0	-3.33513	-0.112608	0.125325	0.622671
TCGA-DU-6397-01	0.0516598	-0.20316	-0.118151	0.0620089	0.0969134	-1.0234	-1.89074	-0.0947471	-1.18073	0.362095	0.631431	0.0107079	0.198291	-0.941017	-0.449689	-0.286995	0.846039	-0.952944	0.219214	0.5589	1.26789	0.880572	0.678687	0.186569	0.00796046	2.01271	1.29547	0.181697	1.1295	-1.95542	-1.51201	-2.64726	1.71571	-0.0486419	0.128519	0.187168	0.337288	-0.133297	-0.151152	-0.525275	-1.57133	2.47424	-0.0655876	-1.55569	0	-0.387971	0.311923	0.123631	1.11346
TCGA-CS-4942-01	-0.28406	-0.777267	-0.25059	0.381432	0.404604	-0.943684	-2.55269	0.155823	-1.31935	0.718789	0.771762	-0.435108	0.393778	-0.779979	-0.371979	-0.531879	0.644185	-0.43089	0.458867	0.795041	1.23654	0.82659	0.420774	0.87814	-0.318524	0.481848	-0.408108	0.738809	1.2598	-2.50705	-2.87494	-2.46841	1.91014	-0.39229	-0.133815	-0.0976858	-0.269603	0.0829955	-0.280714	-0.904609	-1.83414	0.307747	-0.605222	-1.57762	0	-3.55621	0.941351	0.0566977	0.378823
TCGA-QH-A65V-01	-0.0445012	-0.301913	-0.0967	0.430188	0.297107	-1.3861	-1.06765	0.0779325	-1.41245	0.541934	0.690509	-0.210865	0.309048	-0.123441	-0.552702	-0.258116	0.50437	-0.875786	0.0129399	1.04212	1.0863	0.354247	0.103379	0.0108565	-0.811726	1.96034	0.771831	0.36797	1.20847	-1.27076	-1.94418	-1.34565	2.18824	-0.0893069	0.118927	0.294894	-0.176324	-0.2305	-0.143704	0.106189	-0.506711	-0.143074	-1.01505	-1.44333	0	-2.30612	0.581699	0.237436	0.213187
TCGA-DU-7306-01	0.269288	0.020615	-0.102327	0.261562	0.203628	-1.29224	-2.55974	0.535152	-1.0023	0.497185	0.632804	-0.23479	0.675288	1.25623	-0.258687	-0.1391	1.02384	-0.60693	-0.113085	0.765899	1.25286	0.804558	0.635397	0.579647	-0.216772	0.110107	0.727	0.0724925	1.22544	-2.51367	-2.36763	-0.746779	2.1098	0.0519205	0.0380389	0.0213237	0.37955	0.0461475	0.0840897	-0.361599	-1.37811	-0.325658	-0.99186	-1.75654	0	-2.97133	0.740677	0.369886	0.478955
TCGA-DB-5278-01	-0.100327	-0.764798	0.279735	0.321712	0.341075	-0.747921	-0.28955	0.129371	-1.38213	0.304602	0.909988	-0.123939	0.313103	0.00222637	-0.140761	-0.0502418	0.275678	-1.09875	0.375161	0.91059	1.41311	0.443611	-0.372412	1.13515	-0.0391513	2.01643	1.69679	0.905442	1.32767	-2.54766	-1.86384	-3.33996	1.67964	0.00835952	-0.0640777	0.219969	-0.210802	0.203283	-0.337939	-0.598224	-1.48026	1.44797	0.0109092	-1.44268	0	-3.0917	0.956977	0.0708925	0.837489
TCGA-DU-7019-01	0.0379845	-0.217215	-0.256494	0.303049	0.503852	-0.934281	-1.78868	0.202426	-1.00567	0.545484	0.501317	-0.203004	0.560593	-0.422214	-0.268682	-0.0316117	0.301195	-1.05703	0.0253265	1.96342	1.53171	0.703097	-0.24454	-0.187469	-0.05316	1.74643	0.479239	0.13276	1.54568	-2.54345	-2.62315	-2.18712	1.97567	-0.0168696	0.251706	0.174601	0.282592	-0.0482008	-0.358742	-0.54423	-1.6995	1.11128	-0.561861	-1.58232	0	-3.03536	0.964036	0.88083	0.445004
TCGA-HT-7471-01	0.0966857	-0.505162	-0.262461	0.169713	0.00338439	-0.286177	-0.345344	-0.0419324	-0.405244	0.537915	0.17228	-0.236806	0.304361	-0.101575	-0.463535	-0.141751	0.8642	0.645973	0.327169	0.429414	1.09569	0.989581	0.627345	1.07807	0.193452	2.00736	0.957817	1.10116	1.01584	-0.740569	0.521233	-0.984784	0.52263	-0.209256	0.0819842	0.115914	0.0846983	-0.183465	-0.178219	-0.556349	-0.839203	0.496799	-1.38178	-0.879316	0	0.562279	1.01074	0.040727	0.819487
TCGA-DB-A64Q-01	-0.203721	-0.909243	0.191001	0.180364	0.27211	-1.23295	-1.13212	0.373489	-0.970646	0.460158	0.317315	-0.18987	0.323183	-0.626814	-0.1469	-0.315295	2.00682	-0.948224	0.115006	1.27507	1.82835	0.803514	-0.387733	0.667125	-0.196437	0.983072	0.877723	0.259897	1.54306	-1.80926	-2.90771	-3.33378	1.97528	-0.119858	-0.0190142	0.152498	0.295989	-0.103851	0.0729335	-0.666503	-2.67931	0.844557	0.194372	-1.30445	0	-4.15709	0.904637	0.647146	-0.261749
TCGA-HT-8010-01	0.203315	0.0153646	-0.0501328	0.187044	0.380306	-1.1983	-1.8641	0.123944	-1.18832	0.347195	0.520777	-0.448122	0.324423	0.125321	-0.390572	-0.255746	0.127913	-0.946973	0.189185	0.938168	1.19261	0.456504	-0.317926	0.231572	-0.585013	1.92005	0.868963	0.140197	1.30991	-1.9537	-2.88122	-0.486082	1.55043	0.0352779	-0.000379981	0.00858695	-0.171859	-0.096823	-0.145172	-0.642281	-0.334901	0.0734701	-1.59461	-1.8579	0	-2.76445	0.41121	0.451585	-0.245175
TCGA-HW-7490-01	-0.0426786	-0.660585	-0.186247	0.229106	0.312022	-0.653482	-0.587516	-0.259212	-0.75722	0.474283	0.104861	-0.122995	0.0381557	-0.31305	-0.692409	-0.557603	0.0666445	-0.0864572	0.0368524	0.130503	1.25917	1.02231	0.612289	0.379258	0.0754384	0.522879	-0.484172	1.50796	1.17871	-0.607828	0.271138	-0.406597	-0.383052	-0.362626	-0.123823	0.0334134	0.228716	0.0623208	-0.131413	-0.200636	-0.601211	0.659447	-0.61509	-0.65258	0	-0.224898	0.497489	-0.154112	1.44005
TCGA-HT-7884-01	0.220136	0.136208	-0.216984	0.00881726	0.276419	-1.0276	-2.58826	0.622485	-0.923269	0.51172	0.738099	-0.016912	0.562731	1.01584	-0.430434	-0.140581	1.07745	-0.227878	-0.146225	0.817785	1.23968	0.84219	0.656347	0.803663	-0.0736467	0.587393	0.408173	0.0585476	1.37453	-2.54155	-2.91624	-0.509734	2.02379	0.00741305	0.00551433	0.176071	0.446951	-0.0224487	0.0458822	0.167048	0.107612	-0.476376	0.58734	-1.12879	0	-2.89173	0.685908	0.397778	0.0350544
TCGA-DU-8168-01	0.113398	-0.157234	-0.224452	0.142403	0.237448	-0.832726	-1.24092	0.361809	-0.598972	0.39769	0.313791	-0.0966731	0.222198	-0.252303	-0.305849	0.0820763	1.08568	-0.358447	-0.231213	0.358849	1.00846	0.459246	0.715909	1.24111	-0.437817	0.938078	1.9109	0.179994	0.814848	-2.52697	-2.4204	-1.19532	1.93575	0.180359	-0.164726	-0.137218	0.0791295	-0.034155	0.00708768	0.212098	-0.986204	1.15363	0.0519139	-0.641505	0	-1.7946	-0.015002	0.0893193	1.02275
TCGA-HT-7605-01	0.130607	-0.0900913	-0.155858	0.139025	0.323557	-0.359515	-1.78445	-0.119781	-1.08604	0.276233	0.636824	0.165754	0.399182	0.198345	-0.0423017	-0.170274	-0.797241	0.303019	-0.0691137	-0.313056	1.0066	0.15515	0.598033	1.25017	-0.464418	-0.437244	-0.184088	-0.808219	1.29383	0.678989	-1.86285	-2.75792	1.98362	0.0599387	0.273345	0.012043	0.0199509	-0.250198	-0.32163	-1.11045	-1.42934	-1.50073	-1.26734	-2.60841	0	-2.00866	-0.184643	-0.121265	0.499816
TCGA-E1-5322-01	0.248204	-0.377093	-0.256061	0.303799	0.174243	-0.163935	-0.533631	-0.101793	-0.14633	0.410122	0.0472289	-0.0367732	0.111288	-0.174546	-0.20544	0.00644367	0.219273	0.357341	0.125055	-0.117138	0.991292	0.667175	0.566457	0.411951	-0.0821165	-0.242049	-0.457372	0.980512	0.568574	-1.03395	0.252415	0.22937	-0.59437	0.10321	0.0994475	-0.00387028	0.411037	0.14152	-0.00965542	0.169447	-0.383305	1.42364	-0.727746	-0.455451	0	-0.0700747	0.153193	0.224278	0.686239
TCGA-HT-7881-01	0.0310078	0.171042	0.0311838	0.551283	0.0916166	0.0931288	-0.808403	0.305066	-0.890211	0.0964309	0.169226	-0.119695	0.0237884	0.0481925	-0.179314	-0.396763	0.821289	0.640041	-0.072147	-0.206661	0.481776	0.441844	1.00714	0.744596	0.153542	0.876998	0.347087	0.896401	0.329805	-2.09989	-0.409663	-2.23771	-0.108381	-0.0112688	0.051719	0.214677	-0.308099	-0.0135546	-0.226787	-0.146905	0.238701	0.380254	-1.73421	-1.00902	0	0.0408512	-0.168757	-0.349519	-0.191627
TCGA-DU-7009-01	0.390101	-0.0809784	0.0505329	0.290702	0.176298	-0.079111	-0.515736	0.343692	-0.584706	0.441927	0.00797652	0.104798	0.121202	0.242896	-0.264986	-0.00175922	0.519477	0.172066	-0.195114	-0.138414	0.794414	0.370556	0.584603	0.491011	0.0624542	-0.0102897	1.1531	0.484802	0.744132	-1.51605	-1.53185	-1.35437	1.62631	0.206884	-0.0426281	-0.260872	0.172	-0.00885408	0.0667063	0.436667	-0.0903409	-0.350723	0.715978	-0.606926	0	-1.47054	-0.418738	-0.200112	0.575883
TCGA-HW-7489-01	0.356324	-0.368649	-0.13454	0.256565	0.292099	-0.029479	-0.471258	0.0684744	0.0822466	0.302405	0.131665	0.323815	0.130555	0.0435575	-0.261888	0.172815	0.362546	0.0913177	0.0389817	-0.0885202	0.791896	0.542282	0.206033	0.128772	0.0849074	0.802403	0.742672	0.365701	0.600099	-1.26792	0.573838	0.211211	-0.697632	0.26847	0.047492	0.433026	0.202749	-0.0415779	0.0206393	0.271003	-0.259652	-0.612439	-1.37961	-0.453784	0	0.309952	-0.259054	-0.0259799	1.1773
TCGA-P5-A5EW-01	-0.0397612	0.259534	-0.160952	0.154243	0.550015	-1.17313	-0.640977	0.433362	-1.03418	0.249845	0.56816	-0.510708	0.328693	-0.385743	-0.259707	-0.384266	0.177561	-0.497876	-0.425144	1.0565	0.985171	0.88249	-0.174907	-0.23471	-0.229338	1.54774	0.00732508	0.951689	1.26653	-2.51782	-2.30176	-1.83512	1.82957	-0.120174	0.077578	-0.0660218	-0.194881	-0.0323116	-0.190574	-0.646771	-0.964176	0.143285	-0.256653	-1.45255	0	-0.694425	0.638547	0.125794	-0.650598
TCGA-HT-8108-01	-0.0388552	-0.0741438	0.262518	0.18794	0.445716	-1.30599	-1.51306	0.367082	-0.774886	0.362299	0.309146	-0.209409	0.362778	-0.341123	-0.0675913	-0.284653	0.756831	-1.10518	0.0501668	0.464953	1.15658	0.580374	0.342791	1.02663	-0.156174	-0.564333	-0.307582	0.434451	1.22895	-2.54014	-2.90861	-2.86611	1.88629	0.20074	-0.178039	0.306187	0.089538	0.0629176	0.00328455	-0.507375	-1.77061	-0.0680057	-0.831048	-1.53806	0	-1.63955	0.192409	0.32494	0.569271
TCGA-HT-8018-01	-0.0288432	0.0325371	-0.106188	0.0503362	0.131266	0.233213	-1.9514	0.408798	-0.674704	0.3516	0.266806	0.033686	0.166857	-0.320024	-0.175939	-0.085437	0.804198	0.431668	0.0659156	0.550462	0.441276	0.334131	0.447106	0.875593	-0.377298	1.45382	0.536524	0.641685	0.550021	-0.42098	-0.460479	-1.98889	-0.0219301	-0.150948	-0.0249785	0.175318	-0.508168	-0.102158	-0.269548	0.0493619	0.409535	-0.870996	-0.911268	-0.290671	0	0.484004	0.157326	-0.343142	-0.84085
TCGA-HW-8319-01	0.122907	-0.363403	-0.135617	0.0383619	0.277481	-0.356003	-0.83994	0.108987	0.0335175	0.304854	-0.207505	-0.151575	0.144369	-0.264691	-0.566959	0.166425	0.864706	0.457081	0.11885	-0.000458873	1.31873	0.969568	1.01722	-0.12719	0.0506864	1.31329	1.0207	1.19524	1.06942	-1.00878	0.540845	-0.271172	-0.946757	-0.0292401	0.0873432	0.282058	0.224794	-0.293132	0.0450349	0.474163	-1.20839	1.17432	-0.82523	-0.552354	0	0.200796	0.466265	0.0432905	0.63888
TCGA-19-2629-01	0.265527	-0.482631	-0.24219	0.231728	0.256588	-0.475237	-1.18042	0.0241248	-0.957225	0.545484	0.11191	0.140893	0.0608893	-0.16103	-0.47539	-0.145028	0.73431	0.0182556	0.196904	0.367932	1.02335	0.760561	0.53048	0.760382	-0.168968	1.46287	0.769633	0.606569	0.993975	-1.85591	-2.30752	-2.33633	1.11074	-0.0849015	-0.0149496	-0.0510652	0.111955	-0.0708556	-0.164258	0.243798	-0.997366	1.24811	0.0721853	-0.716055	0	-2.40095	0.140103	0.114483	0.551079
TCGA-06-0129-01	-0.175436	0.129123	-0.245066	-0.115788	0.295393	-0.840828	-1.37683	0.0388001	-0.618472	0.582577	0.307378	0.150014	0.413092	-0.817974	-0.0706476	-0.189926	0.883298	-0.890947	-0.174328	0.265242	1.15254	0.563684	-0.227393	0.629376	-0.724595	0.750756	0.346542	0.134339	0.853191	-2.20338	-2.1962	-2.11148	2.14849	0.113729	0.00108877	-0.0783373	-0.196966	-0.186384	-0.29009	-0.197276	-2.12726	-0.139938	0.59494	-1.32764	0	-1.81676	0.540586	0.113153	0.59742
TCGA-FG-A4MY-01	-0.060727	-0.263996	-0.17876	0.538324	0.246569	-0.83531	-2.55734	0.15313	-0.857302	0.017311	0.738001	-0.324571	0.317653	-0.828598	-0.295143	0.116947	0.940217	-0.998577	0.0761493	0.55709	1.37041	0.946723	1.22549	1.05883	-0.440557	-1.11539	-0.130789	0.396054	1.30217	-2.51143	-2.11114	-1.96792	1.938	-0.108	-0.22185	0.235908	0.11125	0.105181	-0.249611	-0.343257	-1.32294	1.40736	-0.743731	-0.997909	0	-2.5657	0.0508852	0.210411	0.99691
TCGA-FG-7641-01	0.730505	-0.829964	-0.254028	0.730142	0.293533	0.102587	-1.79116	0.416167	-0.742998	0.593348	0.258518	-0.345687	0.666109	0.299784	-0.37797	-0.200931	-0.210664	-1.12267	-0.108618	0.871998	1.24369	0.676049	0.49467	0.598486	-0.01956	2.18967	1.19783	1.76672	1.21648	-1.16895	-1.5417	-2.30335	-0.622673	0.380246	-0.162013	0.166565	-0.105112	-0.0430883	-0.306835	0.962236	0.104689	2.00746	0.497253	-0.779047	0	-2.31983	1.01332	-0.0093822	0.305369
TCGA-HT-7485-01	-0.145715	-0.229026	-0.2578	0.498768	0.663578	-1.20673	-0.194327	0.348042	-1.10476	0.96355	0.452586	-0.356133	0.229531	0.556912	-0.362605	-0.103334	0.582875	-1.01359	0.391688	1.72507	1.14651	0.724427	-0.236812	0.0347724	-0.257706	1.87144	0.789806	0.88502	1.34306	-2.57979	-1.97799	-0.493502	2.15083	-0.162611	-0.25659	-0.0631459	0.248924	-0.0194712	-0.0285525	0.119808	-1.10067	-1.054	-0.0111746	-1.4765	0	-2.78594	1.14699	-0.00879586	0.0307897
TCGA-FG-8191-01	-0.109157	-0.369215	-0.0501097	0.33467	0.795191	-0.835862	-2.55511	0.268787	-0.748551	0.702494	-0.0990807	-0.152065	0.34142	-0.288631	-0.0153462	-0.0346237	0.822859	0.129816	0.384081	0.084217	0.882962	0.578023	0.687878	0.671083	-0.471122	0.220928	0.310575	0.274502	0.752387	0.78069	-2.04652	-1.50897	1.92384	-0.0321916	-0.0835697	-0.269348	0.236526	0.0149436	-0.00146009	0.219751	-1.51604	-0.907779	-0.0275709	-1.09213	0	-2.72213	0.513676	-0.110607	0.862083
TCGA-DB-A4XH-01	0.0862124	-0.100846	0.00829297	0.284838	0.170927	-0.803833	-1.2198	0.648576	-0.859767	0.464139	0.540821	-0.0502608	0.397989	-0.0870325	-0.161893	0.0720742	0.232871	0.0103658	-0.0263496	0.744744	1.2695	0.903396	0.634015	0.760881	-0.317147	1.21667	0.941598	0.135671	1.33107	-1.44521	-2.5995	-1.90557	1.87587	0.132337	0.117257	0.263596	0.357736	0.138298	0.192582	-0.544407	-1.37786	0.757473	0.324529	-1.16771	0	-2.5469	0.652073	0.360785	1.03121
TCGA-DU-8166-01	0.250486	-0.237445	-0.217082	0.595627	0.249521	-0.763499	-0.290374	0.100573	-0.560049	0.200117	0.26377	-0.00577797	0.0971084	0.593619	-0.643737	0.198031	1.32385	1.06348	-0.0133345	0.0430795	0.828335	0.633663	0.783769	0.686398	-0.0996835	1.06287	0.646168	0.727347	0.344381	-1.20112	-0.37624	0.00807901	-0.341469	0.0444307	0.154156	0.110838	0.285598	-0.0628932	-0.103649	0.542098	-0.969946	0.13076	1.39865	0.249247	0	0.335065	-0.522813	-0.070798	0.816181
TCGA-DB-5277-01	0.0422009	0.116858	-0.32155	0.128851	0.243273	-0.388859	-0.0828706	0.240483	-0.820744	0.433986	0.706496	-0.238319	0.346557	-0.837928	-0.388542	-0.524147	-0.462516	-1.40361	0.0707803	0.673094	0.989981	0.295507	-0.00793557	0.0915994	-0.752739	1.35711	-0.131148	0.682792	1.0973	-1.61676	-1.83802	-0.80661	1.76103	-0.0408623	0.220538	0.00456342	-0.114814	-0.248711	-0.425547	-0.354647	-0.949485	-0.591788	-2.13974	-2.31134	0	-1.76266	0.480646	0.0801721	-0.0581003
TCGA-FG-7636-01	0.469872	-0.0368713	0.00410669	0.318189	0.226449	0.16255	-0.42493	0.321347	0.121435	0.172548	0.0680369	-0.0282071	0.213871	-0.0477716	0.0277993	0.265308	0.353201	0.60334	-0.149047	-0.132584	0.926705	0.595747	1.21117	-0.294573	-0.0960776	-0.22784	-0.337223	1.14074	0.504823	-0.4466	0.646563	-0.219225	-0.751547	0.453233	-0.00421697	0.180936	0.164817	0.0496777	0.0882116	0.595748	-0.336569	-0.0411551	-0.0526736	-0.219034	0	0.196876	0.509648	0.366537	1.08975
TCGA-CS-6290-01	-0.0480642	0.0409536	-0.207797	0.451975	-0.0791382	-0.263578	-0.0455785	0.158734	-0.743203	0.165158	0.195045	0.289665	-0.0557779	-0.53588	-0.189468	-0.125523	0.810416	0.598951	0.353203	-0.0201286	0.363585	0.156242	0.26685	0.74855	-0.0476003	0.909555	0.260153	0.323654	0.425445	-0.922278	-1.99817	-2.81904	0.219017	-0.202467	-0.0334814	0.0588368	-0.460855	-0.0943227	-0.287552	-0.282899	0.302159	0.0578217	-0.29144	0.132574	0	0.173996	-0.248662	-0.221337	-0.955582
TCGA-E1-5303-01	0.163702	-0.168793	-0.180857	0.49625	0.190262	-1.17497	-1.57192	0.256858	-0.843774	0.507401	0.597573	-0.0418972	0.506625	1.15801	-0.401243	-0.0307042	0.552233	-0.933241	0.144373	0.790026	1.69074	0.866371	0.312889	0.852173	-0.217928	1.08407	0.643902	0.743201	1.25145	-2.10637	-2.91212	-1.24617	2.15532	0.101617	0.0442921	-0.052541	0.253167	-0.0994356	-0.150791	-0.31032	-1.29068	1.38511	0.605592	-0.912561	0	-3.70555	0.804727	0.259551	0.413328
TCGA-HT-7610-01	0.169552	-0.494765	-0.434777	0.21952	0.34304	-0.846546	-0.928064	-0.0240374	-1.04863	0.219843	0.484941	0.127477	0.399299	0.210861	-0.438561	0.257694	0.613263	0.340288	0.873979	0.441613	1.24439	0.223936	1.18534	-0.669323	0.044789	0.936108	-0.48969	1.27063	1.25986	-0.639151	-1.83039	-2.18126	0.239121	0.122527	0.080335	-0.0573849	-0.226128	-0.0312323	-0.0314582	-0.467677	-0.649269	-0.430872	0.107868	-1.37971	0	-2.39425	0.628681	0.180355	0.335583
TCGA-DU-8164-01	0.222164	-0.536833	-0.295331	0.266668	0.428094	-0.220047	-1.42683	0.182044	-0.664607	0.450603	0.366892	0.48293	0.33805	0.208567	-0.200319	0.261438	0.70317	-0.421319	0.730392	0.612116	1.29581	0.560514	1.04668	-0.294863	0.0898323	0.968167	0.454722	1.0754	0.951122	-2.1089	-0.735478	-1.04138	0.996507	0.241758	0.149309	-0.094131	-0.015917	0.106508	-0.0247042	-0.0897548	-2.15051	-1.22829	-0.588182	-0.814046	0	-3.26682	0.281994	0.0526248	0.955752
TCGA-HW-8320-01	0.144992	-0.241777	-0.0464188	-0.14802	0.457414	-0.676593	-1.3715	-0.0757392	-0.665465	0.472135	0.339177	0.117306	-0.00395403	-1.11914	-0.241576	-0.48714	-0.266391	0.867348	0.49706	0.98713	0.704154	0.683969	0.677673	0.741809	0.320353	0.733197	0.384528	0.57591	1.00693	-1.32557	-1.05866	-1.91246	1.26042	-0.392964	-0.148034	-0.504064	0.173113	0.0479093	0.122078	-0.437998	-0.518566	-0.37813	-1.57831	-2.19292	0	0.257557	0.27604	-0.14086	0.490934
TCGA-E1-5319-01	-0.0629376	0.189194	0.0117126	0.423053	0.0179442	0.0273253	0.0044515	0.143463	-0.924429	0.175354	0.161694	0.0973269	0.107643	-0.297667	-0.223795	-0.190259	1.09863	0.472649	0.201639	-0.109789	0.644821	0.637083	0.804028	0.498193	0.190737	0.81858	0.238194	0.950849	0.384479	-1.09539	0.120163	-2.8885	-0.237476	-0.0584903	0.043607	0.22895	-0.0671481	-0.0258886	-0.243313	-0.0513191	-0.127389	0.0364715	-1.08773	-0.716962	0	0.18331	0.183372	-0.388519	-0.46026
TCGA-HW-7486-01	0.17421	0.551606	-0.0832657	0.0148484	0.244861	-0.646631	-0.96512	0.352917	-0.532663	0.427511	0.0158546	0.337929	0.36672	0.402649	-0.264253	0.351697	-0.812875	0.580205	-0.271381	0.50947	1.36256	0.792123	-0.120043	-0.184654	-0.153877	0.0189773	0.200441	-0.114495	1.67155	-2.54281	-2.4807	-1.15878	0.765556	0.35968	0.0762201	0.240207	-0.140745	0.103178	0.0493397	0.0819356	-1.85795	-0.829195	-0.670072	-1.61286	0	-2.97688	0.681761	0.0232022	-0.516239
TCGA-DU-6407-01	-0.349289	-0.00329231	0.083164	0.18086	0.249733	-1.09978	-1.51034	-0.0928742	-1.17877	0.509273	0.701905	-0.193148	0.352016	-0.146655	0.000725685	-0.41412	2.15337	-0.968525	-0.103926	0.760279	1.50582	0.661777	-0.470048	1.11849	-0.0334049	0.950542	0.832533	0.741957	1.19049	-2.06682	-2.43781	-1.78933	2.39534	-0.081653	-0.0414953	0.236925	-0.034225	-0.0483026	-0.0802214	-0.554569	-2.00208	1.67298	0.00710171	-1.35499	0	-3.14082	0.672139	-0.0951686	-0.310547
TCGA-DB-5280-01	0.159463	-0.462115	-0.0933615	0.281578	0.503271	-0.274433	-0.333168	-0.022624	-0.973658	0.418355	0.21156	0.0039248	0.213476	0.150106	-0.179517	-0.322792	1.06873	0.503362	0.342781	-0.186095	0.923372	0.661182	-0.319151	0.940358	-0.117807	0.357355	0.160989	0.280291	0.873692	0.371201	-1.64986	-1.80935	1.82006	-0.0078784	0.0678463	-0.0560958	0.465389	-0.0212405	0.103853	-0.467746	-0.632599	-0.537033	0.142283	-1.63657	0	-2.97472	0.0148748	0.115532	0.504918
TCGA-HT-7902-01	0.551087	-0.287571	-0.0670026	0.28172	0.213268	0.0170609	-0.667203	0.393398	-0.448277	0.400881	0.115052	0.337229	0.22385	0.311644	-0.112078	0.278254	0.644275	0.603741	-0.0806893	-0.153676	0.776693	0.287773	0.651073	0.342209	0.0647339	0.114169	0.605949	0.0313724	0.64657	-1.8128	-1.86865	-1.34182	1.27196	0.48306	-0.0411574	-0.0238307	0.0814527	-0.0475503	-0.0739054	0.686087	-0.732949	-0.946893	-0.356452	-0.503909	0	-1.78782	-0.447371	-0.158175	0.793728
TCGA-06-2570-01	0.00378242	0.159592	-0.345762	0.354309	0.487212	-1.07024	-0.740984	0.759498	-1.26026	0.615624	0.281138	-0.036482	0.207256	0.64816	-0.195258	0.135045	0.896993	-0.678311	0.0726346	1.00542	1.26908	0.815092	0.311815	-0.189225	-0.318826	1.44778	0.341496	0.176945	1.17485	-1.55117	-2.03107	-0.68282	1.69304	0.305518	0.0900687	-0.272485	0.23025	-0.0780793	-0.0218895	0.050105	-0.0372005	-1.26744	0.0062534	-1.11988	0	-3.1864	0.60956	0.416643	0.407802
TCGA-HT-7687-01	-0.0215673	-0.136602	-0.141629	0.208168	0.213878	-0.223321	-2.08695	0.129293	-0.884215	0.353005	0.219771	0.356582	0.124559	-0.745316	-0.320927	-0.0955787	1.4555	0.0793116	-0.00151092	-0.641108	0.859543	0.265982	0.129764	0.586419	-0.0803258	1.02541	0.528172	0.798439	0.69638	-1.53399	-1.78851	-1.62887	1.8073	0.0432637	-0.107637	0.12235	-0.0922386	-0.112543	-0.168734	0.178214	-0.234783	0.81579	-0.787494	-0.750535	0	-3.26001	-0.473337	-0.148119	0.615858
TCGA-DU-6410-01	-0.0496884	-0.340158	-0.290532	0.0521143	-0.0284061	-0.0659784	-0.161482	-0.213281	-0.340886	0.244993	0.0263429	-0.0256891	0.1362	0.0603391	-0.298579	-0.127421	-0.152529	-0.097158	0.28494	-0.215361	0.467137	0.326447	-0.47921	0.936324	0.207257	1.02267	0.309748	0.631129	0.240102	-0.6759	0.391704	-0.721717	-0.0693477	-0.0408565	0.0482528	0.225809	0.0144241	-0.13658	-0.112047	-0.317154	0.00294312	0.0296989	-0.711702	-0.273546	0	0.288904	-0.350358	-0.539557	0.555196
TCGA-FG-5962-01	0.0516587	0.0953867	-0.161423	0.43528	-0.00233614	0.127989	-0.158235	0.276814	-0.749205	0.418893	0.109357	-0.0881896	-0.0379727	-0.245971	-0.119394	-0.0928055	0.800919	0.469779	0.0174682	0.11983	0.583489	0.744524	0.697644	0.868076	0.00965325	0.587949	0.478038	0.468523	0.231264	0.10105	-0.639399	-2.88095	-0.470701	0.0761832	0.152837	0.0538009	0.0681958	0.0993717	-0.135205	0.292061	0.0450795	0.235121	-0.483131	-0.306593	0	-0.0952257	-0.160049	-0.192368	0.532408
TCGA-FG-8187-01	0.0593485	-0.314662	0.284309	0.369206	0.405158	-1.43736	-2.14799	0.419403	-0.900683	0.315572	0.657211	-0.0924014	0.258135	-0.733271	-0.135112	-0.409517	-0.126231	-1.29472	-0.315408	1.51441	1.5044	0.779724	-0.911554	0.408272	0.116563	1.52279	0.584675	0.30032	1.48912	-2.52725	-2.482	-1.94729	2.02469	-0.197059	0.103629	0.0108482	0.213958	-0.00831595	-0.191649	-0.513798	-2.06447	2.20757	-0.511098	-1.82116	0	-3.34197	0.895511	0.380389	0.440941
TCGA-27-2521-01	0.0670074	-0.239894	-0.122868	0.187393	0.309763	-1.3712	-0.895115	0.415703	-0.947324	0.771577	0.242424	-0.299143	0.194878	0.467511	-0.515296	-0.354126	-0.200067	-1.02402	-0.0222806	1.09694	1.31287	0.770475	-0.742712	0.227926	-0.558617	2.28552	0.639874	0.318238	1.04468	-1.39783	-1.93732	-0.711515	1.62406	0.354339	0.00894158	-0.12104	0.290588	-0.157951	0.06601	-0.397169	-0.508092	-1.20749	-0.135239	-1.54736	0	-1.48783	0.466877	0.200135	-0.580669
TCGA-HT-7692-01	0.180918	-0.0603176	-0.102179	0.097445	0.0289278	-0.0112248	0.0281553	0.043763	0.164939	0.0796192	0.0569153	0.0930241	0.1091	0.102409	-0.0995599	0.125439	-0.151829	0.166803	0.132285	-0.107457	0.224807	0.223475	0.0577351	-0.0396764	0.138291	0.344447	0.110836	0.0985924	0.129173	0.044266	0.208732	-0.172736	-0.0141451	0.179782	-0.0287219	0.223387	0.078013	-0.0686635	-0.0691565	0.0672449	0.0492063	0.0923188	-0.33544	-0.0526492	0	0.0307938	0.0659535	-0.118281	0.850694
TCGA-HT-7686-01	0.216171	-0.206673	0.2187	0.372683	0.288216	-0.410652	-0.526873	0.47849	-0.775947	0.392262	0.413529	-0.0378989	0.344234	-0.0390527	-0.25753	0.0503284	0.412553	0.382856	-0.347077	0.372951	0.975243	0.867557	0.75894	0.7273	-0.103077	1.76824	1.18167	0.13552	1.0763	-1.75689	-1.60784	-2.20664	2.0706	0.286842	-0.0591891	0.111881	0.193436	0.045475	-0.102739	0.307391	-0.757718	1.07439	0.543256	-0.437139	0	-2.66322	0.108946	0.134047	0.775175
TCGA-DB-A4XE-01	0.201975	-0.259868	-0.0480865	0.189076	0.256511	-0.510647	-0.153113	0.22261	-0.563654	0.454336	-0.0652744	0.105433	0.363221	0.0835486	-0.414443	0.207949	0.912191	0.4025	0.330053	-0.0808579	1.13086	1.00932	0.647012	0.229193	0.131147	2.31811	-0.386008	1.07433	0.992388	-0.901947	0.483232	-0.791753	-0.0443065	0.133312	0.112893	0.672107	0.220783	-0.0237093	0.0703541	0.279985	-0.884444	1.86645	-0.875404	-0.833035	0	0.144634	0.425025	0.324259	0.416732
TCGA-HT-7620-01	-0.0194312	-0.188107	-0.140858	0.481127	0.30268	-1.09662	-1.37854	0.338135	-1.19271	0.416713	0.696418	0.0221991	0.507153	-0.69228	-0.272702	-0.0696746	0.791075	-1.18611	-0.380948	0.351514	1.20655	0.767046	0.692347	0.877043	-0.495538	-0.551083	-0.138902	-0.000829836	1.36904	-1.75174	-2.18045	-2.59122	1.7313	0.138042	0.0385559	0.34504	0.0471351	-0.062836	-0.0355169	-0.758958	-1.56665	1.57757	-1.4556	-1.45079	0	-1.84819	0.282531	0.0741776	0.891658
TCGA-HT-8012-01	0.199834	-0.0198454	0.053183	0.398679	0.283759	-0.733119	-1.5698	0.307721	-0.792134	0.473733	0.371866	-0.00950701	0.279617	-0.0876923	-0.298199	-0.0492901	0.801145	0.270945	0.200735	0.169718	1.28944	0.752601	0.463964	0.709864	-0.549045	0.77248	0.889838	0.0700169	0.813984	-0.683192	-1.84037	-2.07923	1.42656	0.203089	0.054716	0.0871633	0.211182	-0.110348	-0.0219211	0.11931	-1.38768	1.1111	0.670846	-0.840052	0	-2.69305	0.343742	0.238294	0.73432
TCGA-FG-A4MX-01	-0.0241106	-0.308159	-0.411969	0.167936	0.159842	-0.66552	-0.516103	0.0498946	-0.9211	0.524711	0.266893	0.178177	0.101632	-0.123477	-0.418115	0.0128108	0.53086	-0.0834312	0.122447	0.426171	1.11283	0.738999	0.241133	0.559705	-0.0860494	1.64812	1.03318	0.13314	1.20575	-0.760774	-2.59618	-2.18889	1.59159	0.0109766	0.0684292	0.0324172	0.118075	-0.144155	-0.0822124	0.0407254	-0.673362	0.204487	0.108922	-1.11098	0	-1.7572	0.378875	0.171462	0.136786
TCGA-DU-A5TP-01	0.00761587	-0.404136	-0.296484	0.278359	0.258509	-0.853656	-1.39415	0.250199	-0.707642	0.358614	0.46786	5.01224e-05	0.229206	-0.406526	-0.458848	0.0776167	0.680645	0.358944	-0.193723	0.472683	1.0558	0.608064	0.918971	1.14605	-0.4668	0.42358	1.70645	0.193511	0.91109	-1.47631	-2.00076	-2.41601	1.51389	0.10079	-0.138812	-0.0925436	0.122174	-0.0159363	-0.0299161	-0.159524	-2.07314	-0.0172052	0.322176	-0.90378	0	-3.08432	0.105383	0.0418695	0.921842
TCGA-CS-6667-01	-0.0412664	-0.227818	-0.210317	0.146865	-0.0448353	-1.25959	-1.0047	0.2764	-0.893461	0.454558	0.282737	-0.341032	0.223233	-1.31657	-0.310187	-0.183088	1.05487	-1.03593	0.06252	0.669937	1.32376	0.868984	1.05456	0.866252	-0.563045	2.1735	1.15984	0.486384	1.42367	-2.50753	-2.35626	-2.09186	2.05974	-0.0327484	-0.0922606	0.298872	-0.19513	-0.049153	-0.241811	-0.865961	-1.22547	1.42029	-0.15679	-1.21217	0	-1.97633	0.601032	0.114287	1.15218
TCGA-HT-A4DV-01	0.0989285	0.0657878	-0.224885	0.024034	0.268881	-1.42934	-2.56071	0.479062	-0.806235	0.412183	0.757858	-0.080057	0.655763	0.744351	-0.353267	-0.0638866	0.920151	0.0875017	-0.0726819	0.585535	1.24536	0.74719	0.858014	0.123697	0.109631	-0.112212	-0.0386899	0.290869	1.39514	-2.51454	-2.89564	-0.439161	2.04931	0.0470407	0.0232585	0.0902691	0.311792	-0.0547448	0.00886136	-0.113748	-2.00048	-0.646121	-1.18904	-1.6907	0	-3.70838	0.676899	0.229489	0.142677
TCGA-HT-7606-01	0.617819	-0.920256	-0.18352	0.336971	0.0886124	0.0824283	-1.02956	0.537927	-0.662548	0.446313	-0.0900794	0.213751	0.405499	0.335235	-0.338827	0.16383	-0.309562	-1.20299	-0.143281	0.445987	1.15805	0.515513	-0.428555	0.780915	0.195878	2.2216	1.582	1.61436	0.785312	-1.99444	-0.937255	-1.0507	-0.63828	0.613915	-0.0589899	-0.174231	0.203616	-0.305269	-0.232554	0.9767	-0.0342772	-0.00625791	0.389055	-1.52684	0	-2.8851	0.682577	0.267303	0.506757
TCGA-26-1442-01	0.316588	-0.39595	-0.400102	0.0676212	0.178553	-0.217456	-0.473689	0.0397897	-0.200432	0.395043	-0.229002	-0.161271	0.0456121	-0.224188	-0.511929	-0.00912872	0.328515	0.113515	0.171511	-0.201521	0.971788	0.779016	0.176358	0.473897	-0.104097	-0.317818	-0.356574	-0.245405	0.851777	-1.20568	0.617476	0.26234	-0.27584	-0.199822	-0.0231975	0.249871	0.376859	-0.0904024	-0.00175311	0.217689	-0.409262	-0.0789006	-0.364353	-0.439657	0	0.297023	0.289678	0.304046	0.345139
TCGA-FG-8188-01	-0.0578363	-0.584571	-0.166893	0.108305	-0.0154161	-0.320735	0.0259915	-0.227322	-0.299015	0.486731	0.26114	-0.123669	0.347033	-0.0133237	-0.496814	-0.267522	0.628853	0.216087	0.215365	-0.181124	0.216911	0.751749	0.0936056	0.51254	0.0308014	1.20116	-0.46088	0.400476	0.422353	0.0203667	0.433949	-0.622713	-0.327083	-0.0646078	0.0410456	0.234686	0.0981009	-0.245225	-0.208528	-0.0532099	-0.479013	0.548563	-0.962216	-0.79061	0	0.239759	0.0936671	-0.360009	0.448432
TCGA-DB-5275-01	0.147884	0.410666	-0.0470744	-0.00401426	0.143557	-0.790046	-1.82393	0.167247	-0.90101	0.357017	0.673761	-0.101471	0.442029	1.14027	-0.418835	-0.194106	1.12415	0.0594987	-0.140298	0.229462	1.3403	1.02875	0.595233	0.261118	0.177779	0.816559	0.535085	-0.0587348	1.04217	-2.13322	-2.50704	-0.421641	2.1564	0.0681731	0.00152091	-0.258025	0.438238	0.0710882	0.10044	-0.169126	-0.622687	0.906343	0.437675	-1.1275	0	-2.56913	0.348315	0.110078	-0.19192
TCGA-HT-7875-01	0.0897524	-0.0831762	-0.139572	0.212766	0.094117	-0.0752846	0.147053	0.114676	0.0863852	0.121938	-0.055192	-0.150529	0.109752	-0.130074	-0.0274058	0.239618	0.0224501	0.470578	0.000207011	-0.125637	0.743064	0.396927	0.929337	0.220112	-0.166073	-0.483967	-0.160338	0.823429	0.309093	-0.16773	0.258551	-0.04217	-0.170935	0.109868	-0.0228233	0.0138716	0.13135	0.0812656	-0.0302265	0.482546	0.0843663	0.106894	-0.0477547	0.0224485	0	0.19937	0.0307695	-0.038634	2.24792
TCGA-DB-A64U-01	0.242414	-0.425147	-0.336631	0.347794	0.254329	-0.741526	-1.53217	0.310474	-0.949777	0.515843	0.678047	-0.438488	0.410463	-0.774259	-0.537439	-0.377794	0.977154	-0.206249	-0.0504325	0.655538	1.31899	0.571905	1.00751	0.980132	-0.615685	1.51098	1.21317	0.113	1.31081	-2.52054	-1.8589	-2.51926	1.59133	-0.026401	0.0363423	0.668186	0.046884	0.0354369	-0.198548	-0.670159	-0.665337	2.20464	-0.210788	-1.26032	0	-1.2724	0.394249	-0.000652521	0.984951
TCGA-HT-7467-01	-0.134112	-0.217869	-0.410278	0.511902	0.140595	-0.82873	-0.959441	0.490177	-0.772194	0.49202	0.132958	0.0204669	0.139275	-0.299444	-0.169157	0.143079	1.30425	-0.79499	-0.324383	0.786463	1.18357	0.666072	0.63626	0.594542	-0.401598	1.4334	1.06729	0.24807	1.34651	-2.27075	-2.64541	-2.64618	1.78799	0.058126	-0.105311	-0.166319	0.157653	0.20181	0.0409703	-0.102489	-1.22125	1.3344	-0.0385837	-1.07755	0	-1.36325	0.288632	-0.0586547	0.687997
TCGA-DU-8167-01	-0.0161254	-0.168374	0.134552	0.460674	0.0426773	-1.08562	-0.851939	0.601208	-0.886162	0.577506	0.596618	-0.318502	0.331206	0.0703466	-0.174299	-0.270882	0.531198	-0.828792	-0.548496	1.2131	1.20777	0.910606	0.0551663	0.0260191	-0.52112	2.10965	0.586311	-0.365858	1.64865	-1.44411	-1.47023	-1.80142	2.14355	0.0269759	0.194621	-0.150183	0.09924	-0.0385243	0.127308	-0.359791	-0.0876938	-0.0706615	-0.527153	-1.29176	0	-1.99533	0.991988	0.167094	0.182425
TCGA-HT-A616-01	0.290897	-0.242276	-0.313464	0.051637	0.279052	-0.303669	-0.743259	0.286546	-1.00638	0.467251	0.405566	0.186195	0.63124	-0.170725	-0.354638	0.197705	1.17966	-0.721655	-0.094224	0.027954	1.33267	0.884928	0.891202	0.895266	-0.3342	-0.0881804	-0.0103145	0.530272	1.14695	-1.94529	-0.69228	0.5324	0.478421	0.148765	0.00668946	-0.285094	-0.092253	0.0219693	-0.105696	-0.140794	-1.33103	1.8779	-0.266113	-1.15262	0	-2.64126	0.4765	0.383005	1.02196
TCGA-DB-A4X9-01	0.347689	0.445792	0.194758	0.289148	0.140116	-1.14857	-1.55393	0.392569	-1.13701	0.467723	0.498253	0.0819918	0.547737	1.04838	-0.275648	-0.0672036	0.823651	0.570592	-0.114711	0.19856	1.20573	0.607395	0.956176	0.175954	0.00281806	0.863138	1.01481	0.300382	1.27494	-2.09068	-2.3102	-1.42501	1.84904	0.335973	0.111436	0.13463	0.311329	-0.118345	0.036509	-0.221081	-1.05012	-0.520604	-0.740337	-1.54827	0	-2.17972	0.354862	0.303799	0.513545
TCGA-HT-A618-01	0.109945	-0.360554	-0.0753025	0.334839	0.0560657	-0.272618	-1.08188	0.117164	-0.569171	0.567662	0.357113	0.165538	0.149237	0.290487	-0.166179	0.0979097	1.14226	0.043701	0.458978	-0.589817	0.913559	0.296434	0.363261	0.28554	0.0423484	0.171007	1.35019	-0.0168892	0.512112	0.469687	-1.52124	-2.11852	1.76637	0.218759	0.0126784	-0.0738942	0.196661	-0.0632014	-0.0312244	0.316676	-1.10586	0.39669	0.959737	-0.729471	0	-1.97763	-0.145144	-0.305851	0.74707
TCGA-FG-A4MT-01	0.459892	-1.03724	0.037785	0.532171	0.387192	0.0431674	-2.17674	0.429929	-0.764147	0.69376	0.0332003	0.319799	0.363273	0.0975139	-0.216125	0.169754	0.0665992	-1.03304	-0.151796	0.48992	1.51141	0.534614	-0.534977	0.837341	0.141625	1.82573	0.835881	1.23218	0.90671	-2.12956	-0.891346	-2.52589	0.326994	0.270777	-0.10038	-0.0966863	0.143513	0.150104	-0.00584425	0.542769	-1.28483	-0.37009	-0.262378	-0.682195	0	-2.2679	0.75192	-0.0742311	0.658757
TCGA-HT-7616-01	0.113396	-0.110737	0.0589335	0.251238	0.181849	-0.781558	-1.57149	0.410812	-0.669502	0.378552	0.476901	-0.170229	0.363648	-0.352133	-0.432895	-0.00547646	0.512759	-0.5265	-0.144032	0.66913	1.4165	0.651082	1.05266	1.21026	-0.312916	1.98923	1.80232	0.732098	1.07546	-2.00222	-2.12149	-2.09761	1.77612	0.23176	-0.0536777	0.00116004	-0.0117231	-0.219868	0.148539	-0.272125	-1.05149	0.173413	-0.195537	-1.17996	0	-2.06543	0.338671	0.358463	1.08107
TCGA-HT-7689-01	-0.00350877	-0.0320821	0.0908599	0.283392	0.292405	-0.951226	-1.06324	0.304998	-0.943172	0.63617	0.434951	-0.265662	0.292391	-0.094847	-0.4758	-0.367914	0.855817	-0.0787538	0.136387	-0.265935	0.905923	0.666384	0.478049	0.936606	-0.218459	0.255802	0.411689	0.172681	0.81486	-1.00497	-1.85777	-1.5115	1.78098	-0.00123917	-0.0796878	-0.0651591	0.175837	0.00905287	-0.0746381	-0.48034	-1.27981	0.179297	-0.416137	-0.674107	0	-1.16474	-0.0962665	-0.25131	0.932273
TCGA-DU-5872-01	0.124493	-0.493036	0.0390337	-0.122636	0.315918	-0.899725	-1.5941	0.287023	-0.963631	0.214232	0.502185	-0.419501	0.30142	-0.0178268	-0.307543	-0.0954877	0.720915	-0.866875	-0.29966	1.57626	1.60124	0.633945	-0.388728	0.0822066	-0.307562	1.87515	0.534198	0.0268516	1.39307	-1.99768	-2.93583	-2.69714	1.91428	-0.000502398	0.126304	0.266502	0.101332	0.541346	0.03875	-0.103153	-1.36058	0.721593	-0.217698	-1.03165	0	-2.54988	0.710567	0.9035	-0.00672133
TCGA-HT-7684-01	0.237785	-0.515087	-0.985814	0.271694	0.347911	-1.06276	-1.51399	0.54323	-0.51677	0.552696	0.815707	0.596402	0.236416	-2.03453	0.124006	0.61619	-1.57958	-0.0643673	0.27335	0.561226	1.19723	0.482913	1.70168	-0.563198	-0.490476	-0.86413	-1.52425	0.238138	1.33225	-2.51036	-1.38078	-0.728929	-0.530139	0.484126	-0.157253	-0.294323	-0.111007	0.0305441	0.113103	-0.891324	-2.66258	-1.49905	-0.750844	-4.50864	0	-4.04338	0.497228	0.596837	-1.7175
TCGA-FG-5965-01	0.0150955	0.202071	-0.367538	0.211473	-0.0895013	-1.24779	-1.85104	0.032486	-1.0978	0.410028	0.620355	-0.125153	0.400316	-0.210224	-0.422616	-0.354264	0.982055	-0.377692	0.506267	0.243944	0.964012	0.682114	-0.356219	0.484884	-0.482247	1.45068	0.831965	0.394418	0.672271	-1.43794	-2.39036	-1.69501	2.20213	-0.0887212	-0.00586656	-0.364385	-0.344292	-0.247621	-0.256453	-0.870415	-1.80877	-0.78312	-0.2684	-1.08909	0	-2.28041	0.168971	0.0869287	0.548232
TCGA-HW-7495-01	-0.00714402	-0.242599	-0.013428	0.226868	0.315985	-1.21395	-1.78598	0.592686	-0.667401	0.43069	0.362022	-0.197466	0.228908	-0.573408	-0.349283	-0.122093	1.00377	-0.194592	-0.0788129	0.303343	1.06098	0.691306	0.605025	0.847304	-0.323001	0.735743	1.30685	0.306371	1.02583	-2.52987	-2.2838	-1.32763	1.95504	0.0400713	-0.0932034	-0.179519	0.131788	0.0373753	0.207439	-0.697118	-0.463034	1.13889	-0.333314	-1.01359	0	-2.37629	0.0608094	0.00258052	0.91731
TCGA-HW-A5KJ-01	0.161318	-0.192556	-0.0488148	0.234057	0.102019	-0.281729	-1.75251	0.180653	-0.502507	0.473339	0.449304	0.350433	0.413492	0.0928369	-0.263205	0.0909016	0.721378	-0.366602	-0.239188	0.487744	1.04833	0.282991	1.78789	0.638287	-0.520812	0.854109	0.736643	0.0203867	0.957639	-1.12486	-2.32714	-2.29466	1.59685	0.360723	-0.0705844	0.0165335	0.016653	-0.13313	0.13134	0.409794	-0.675853	1.8905	0.287401	-0.978881	0	-1.61142	0.371671	-0.0647071	0.633233
TCGA-FG-5964-01	0.296262	0.16876	-0.237787	0.256487	0.190552	-0.63838	-1.56201	0.399545	-0.564511	0.704847	0.392158	0.336801	0.233453	0.261884	-0.169346	0.158784	0.756665	-0.187071	0.0194016	-0.733056	0.857073	0.481398	0.877583	0.390813	-0.138545	0.0136602	-0.0776128	0.220826	0.84167	-1.78442	-2.29846	-1.58321	1.96592	0.44943	0.123975	0.0732172	-0.0013801	-0.0702537	-0.125037	0.276878	-0.854847	2.18539	-0.88727	-1.4505	0	-2.53883	0.349806	0.0337797	0.24857
TCGA-DU-6394-01	0.150752	-0.292823	-0.279309	0.183487	0.0470847	-0.0788116	-0.694717	-0.0363194	-0.0804384	0.13073	0.0538356	0.135018	0.0775287	-0.0288806	-0.373401	0.308077	0.257457	0.320695	0.273905	-0.0185304	0.72489	0.574936	0.309928	0.334904	0.175676	0.939303	0.972199	0.382976	0.587782	-0.812244	0.41758	-0.486053	-0.0998591	0.0566116	-0.00631404	0.0516488	0.093082	-0.157455	-0.050018	0.0535114	-0.362774	0.39602	-0.385917	-0.470365	0	0.142571	-0.104043	-0.0634908	1.10657
TCGA-DU-7302-01	0.0453469	-0.234426	-0.121412	0.482711	0.517877	-0.362148	-0.555237	0.00638824	-0.963361	0.335722	0.27548	0.0359713	0.389612	-0.0927815	-0.36605	-0.151345	0.815061	-0.341083	0.337746	0.267378	1.35084	0.58778	0.720358	0.666867	-0.436401	0.119602	0.975318	0.566012	0.739784	-1.76098	-1.76718	-1.5305	1.33846	-0.0225419	0.109702	0.183907	0.117707	0.163247	-0.0340378	-0.0250446	-1.53872	-0.108262	-0.300492	-0.700511	0	-2.25128	0.186259	-0.12031	0.432697
TCGA-DU-6408-01	-0.306591	-0.432013	-0.190918	0.0134032	-0.00880788	-0.936486	-0.429384	-0.0653315	-1.46657	0.394479	0.837209	-0.151629	0.316902	0.159969	-0.153761	0.00709611	0.38003	-1.14896	-0.108016	0.716697	1.30467	0.821275	0.138639	-0.148897	0.27747	2.6623	0.618647	0.450587	1.17729	-1.48265	-1.67939	-0.729364	1.90747	-0.104157	-0.298992	-0.175918	-0.119175	0.264917	-0.217324	-0.600662	-0.366533	1.03631	0.366551	-1.82306	0	-2.71569	0.720808	0.307493	-0.249689
TCGA-DU-7300-01	0.1669	-0.378108	-0.217042	-0.0801992	0.0520036	-0.683992	-2.18803	0.0984503	-0.99082	0.169142	0.76257	-0.262097	0.304762	-0.833818	-0.367702	-0.180679	0.205893	-0.517926	0.19454	0.561463	1.59526	0.652992	0.186385	1.01508	0.036401	2.72717	0.905857	1.32708	1.28995	-2.53819	-2.33132	-0.439855	1.86376	-0.0680838	-0.174603	0.0401062	-0.0859867	-0.0523062	-0.281244	-0.916206	0.274794	0.489947	-0.513384	-1.10146	0	-3.16465	1.0886	0.0912134	0.418238
TCGA-DU-7015-01	0.519681	-0.404067	-0.0946517	0.289828	0.833923	-0.198051	-0.99781	0.0688466	-0.840559	0.421738	0.191567	0.14495	0.174514	0.322498	-0.156131	-0.322507	0.720479	0.317946	0.161005	-0.092799	0.751412	0.572883	-0.05482	0.27035	-0.193	-0.596337	-0.370447	0.0520482	0.753054	0.509141	-1.15848	-1.66767	1.86808	0.0644438	0.119646	-0.26816	0.153847	-0.0747871	0.110499	-0.448726	-0.871448	-0.707693	-0.316916	-1.21337	0	-3.15511	-0.723345	0.0806461	0.597238
TCGA-CS-4938-01	0.254483	-0.393665	-0.251009	0.41347	0.254459	-0.317704	-0.0412385	-0.207669	-0.388298	0.5075	-0.0275513	-0.190845	0.253833	-0.227404	-0.369966	-0.0304457	0.286698	0.69367	0.144276	0.140505	1.24228	0.858175	1.0587	0.890666	-0.0330754	0.108166	-0.54627	1.35626	0.835175	-1.01522	0.415193	0.208163	-0.450053	-0.0895919	0.0700222	0.173375	0.227107	0.0801645	-0.050695	0.386799	-1.20968	0.00387381	-0.55553	-0.386065	0	-0.398358	0.359966	0.00323082	1.71748
TCGA-P5-A5F1-01	0.279953	0.0973369	-0.575605	0.475266	0.587702	-1.06228	-1.61165	0.4803	-1.34302	0.951423	1.07337	-0.581159	0.639301	1.20414	-0.626281	-0.19188	0.911189	0.11396	0.0665862	0.577458	0.922183	0.829859	0.460825	0.817109	-0.264042	0.519687	0.891677	0.293542	0.864815	-2.49615	-2.85989	-0.345123	2.41429	0.15783	0.0864249	0.159051	0.520495	-0.180551	-0.206725	0.364701	-1.59097	0.794473	0.0673316	-0.754125	0	-3.17132	0.734582	0.0169863	0.248903
TCGA-DB-5274-01	0.079645	-0.666429	-0.201779	0.189182	0.305522	-0.988091	-2.59188	0.0100007	-1.00044	0.459538	0.591203	-0.108947	0.239812	-0.663677	-0.0793433	-0.139925	0.875314	-0.628784	-0.127581	0.38207	1.45285	0.527349	-0.0471734	0.6686	-0.359771	0.676853	0.639681	-0.0253218	1.0644	-1.94391	-2.9173	-3.32968	1.85414	-0.169932	0.0415355	0.269325	0.185795	0.0471601	-0.201609	-0.152564	-2.39799	0.852355	0.238154	-1.21817	0	-3.84591	0.274205	0.530826	0.591785
TCGA-HT-7688-01	0.0693061	-0.454473	-0.895664	-0.0205581	0.133398	-1.03599	-2.18643	0.535742	-0.440648	0.419805	0.382134	0.734935	0.26047	-1.7704	0.160565	0.654651	-0.295032	0.616605	0.117226	0.765991	1.1936	0.461251	2.05649	-0.305466	-0.421533	1.09612	-0.211266	0.634271	1.44765	-2.50979	-2.38086	-0.987275	-0.557749	0.320002	-0.156311	-0.49214	-0.0311771	0.032779	0.21818	-0.84584	-2.29292	-1.50725	-1.58412	-3.92086	0	-4.04677	0.400013	0.722725	-1.94173
TCGA-HT-7677-01	0.20873	-0.287307	-0.184531	0.287589	0.352044	-0.765482	-2.04249	0.280996	-0.953489	0.522472	0.327611	-0.221148	0.339196	-0.375815	-0.522064	-0.331977	0.703766	-0.177255	0.136582	0.377967	1.22363	0.849693	0.577439	1.03546	-0.408601	-0.129039	0.241632	0.265817	1.01013	-1.51941	-2.89044	-1.92197	1.52515	0.0158095	-0.0838073	-0.057668	0.236371	0.0447651	-0.14595	-0.042158	-0.933658	0.709623	0.130833	-1.0601	0	-2.36949	0.173825	0.125895	0.784874
TCGA-HT-7609-01	0.729295	-0.633946	0.391386	0.0862003	0.712097	-0.369848	-1.95165	0.782233	-0.648317	0.44438	-0.128878	-0.0156967	0.321597	0.0289654	-0.197013	-0.128648	1.36107	0.725951	0.840861	1.06519	1.23386	1.82489	0.856939	0.772359	-0.0930177	1.51869	0.630739	1.44695	1.19467	0.00638784	-2.49464	-1.97941	0.111482	0.555514	-0.187095	-0.108291	0.02809	-0.0385199	-0.00557591	1.06023	-0.0182352	0.299653	1.6593	-1.46468	0	-1.47724	0.348282	0.192407	0.362686
TCGA-DB-5273-01	-0.0141989	-0.978895	-0.874263	0.200202	0.374741	-0.210135	-0.386863	0.702484	-0.357575	0.582493	0.603255	0.51681	0.352783	-1.93957	0.0454802	0.824136	-0.765368	0.60945	0.589015	0.504135	0.985251	0.439252	1.75787	0.223769	-0.482427	0.350842	-0.23697	-1.12052	1.22508	-2.50571	-1.27594	-0.651499	-0.822415	0.538766	-0.0571167	-0.374739	0.0309053	0.252406	0.071085	0.544484	-2.43441	-1.49494	-1.92191	-4.34561	0	-3.73798	0.376553	0.464109	-2.84229
TCGA-HT-A5RB-01	0.19696	-0.156061	-0.237116	0.32982	0.293594	-1.38297	-1.35126	0.854183	-0.982782	0.474385	0.700181	-0.00645055	0.524546	0.242374	-0.258617	-0.454198	0.850275	-0.492384	-0.358387	0.425231	1.12756	0.516072	-0.294073	0.809826	-0.521875	0.389518	-0.203258	0.0545895	1.09959	-1.98208	-2.35025	-1.43752	1.96369	0.0962209	0.129256	0.283031	0.0528771	-0.0248751	-0.0373966	-0.524399	-1.06195	-0.950178	-1.18478	-1.8278	0	-3.00695	0.0744292	0.00053073	0.446027
TCGA-DB-5281-01	0.0764861	-0.0137631	0.311315	0.230275	0.265499	-0.932579	-1.4195	0.336819	-0.625026	0.427847	0.383665	0.0564634	0.158568	-0.79672	-0.558944	-0.15724	-0.217785	-0.562863	-0.111547	0.553872	1.46576	0.788353	0.513414	0.856845	-0.237549	2.00718	1.34869	1.18077	1.14556	-2.5144	-2.88472	-1.51111	1.93316	0.244191	-0.239017	-0.0182934	0.190106	-0.336041	0.112918	-0.623145	-0.496373	1.00641	-0.223347	-2.00182	0	-3.14809	0.58969	0.0917302	0.776143
TCGA-DU-6400-01	-0.381473	-0.810659	-0.118062	0.182173	-0.0794572	-1.6773	-0.301919	0.102593	-1.1694	0.655755	0.940139	-0.644058	0.242663	-0.531345	-0.41038	-0.609473	0.650705	-1.41822	-0.164893	1.41294	0.981255	0.591519	0.200969	0.780967	-1.43094	0.896702	0.62793	0.648093	1.5464	-1.47085	-0.716007	-2.52693	2.38843	-0.288476	-0.159418	-0.101371	-0.207735	-0.226746	-0.303707	-1.12914	-0.689259	1.41694	-0.24089	-1.69695	0	-0.948526	0.742307	-0.115466	-0.234399
TCGA-DB-A4XB-01	-0.291043	-0.13445	0.219114	0.322096	0.171939	-1.20468	-2.02502	0.236159	-0.693096	0.458715	0.254601	0.125985	0.215916	-0.63199	-0.254112	-0.316869	1.40015	0.314057	-0.1316	0.511407	0.985371	0.609434	0.301968	1.15375	-0.280806	0.429797	-0.14336	0.220968	1.02917	-2.20601	-2.09091	-2.63128	1.83987	0.111299	-0.0481815	0.13228	0.247236	-0.0547057	0.0200153	-0.350798	-1.17603	1.99657	0.0111702	-1.49284	0	-4.16314	-0.236189	0.29302	0.390988
TCGA-DU-A5TU-01	0.466075	0.47029	-0.222491	0.388374	0.0993758	-0.751453	-0.50012	0.435122	-0.615718	0.358543	-0.145326	-0.00512553	0.286138	0.510367	-0.318121	0.0937876	-0.496954	0.596612	-0.32793	0.702515	1.14131	0.673909	0.10658	-0.49641	-0.00876471	0.413835	0.0747675	-0.204167	1.63411	-2.54976	-2.31473	-0.859707	0.159546	0.308898	-0.0806229	0.362276	-0.175387	0.0510998	-0.0266075	0.469692	-1.03476	-0.408752	-0.736066	-1.69074	0	-2.19794	0.716418	0.278852	-0.0617913
TCGA-HW-A5KL-01	0.153256	-0.0213051	-0.310629	0.438394	0.448623	-1.26109	-0.331295	0.377658	-1.06226	0.396054	0.741138	-0.202876	-0.150211	-0.00631695	-0.431572	-0.122515	0.685863	-0.117349	-0.054206	0.982683	1.21684	0.609068	0.427812	0.255317	-0.539549	2.19395	1.1054	-0.0966914	1.45425	-1.16282	-2.29407	-1.93768	2.20524	-0.206176	0.0944389	0.261694	-0.0511844	0.209483	-0.230925	-0.104181	-0.691745	-0.0669111	-0.0153552	-1.22776	0	-2.49337	0.545918	0.432818	-0.0223303
TCGA-DB-A64V-01	0.285333	-0.10629	0.122343	0.159431	0.10714	0.0367374	-0.660237	0.13985	-0.428782	0.304198	-0.167876	0.556655	-0.0961514	0.110092	-0.00471164	0.116171	0.76484	0.0028243	0.152219	-0.295093	0.863164	0.316587	0.65126	0.650466	-0.246952	0.127573	0.727555	0.151897	0.597571	-1.48734	-1.59377	-2.24191	1.08286	0.181731	-0.0536909	-0.113874	0.246887	-0.00597388	0.0751105	0.297142	-0.590989	0.353351	0.588989	-0.690794	0	-1.47817	-0.492891	0.0850148	0.523449
TCGA-P5-A5F0-01	0.155835	-0.418057	-0.261998	0.330206	0.107992	-0.595791	-1.37702	0.0875121	-1.11233	0.666345	0.587686	-0.124677	0.254217	0.48012	-0.534879	-0.380593	0.67222	0.267413	-0.060772	0.458295	1.17053	0.747005	0.476292	0.776859	-0.344081	0.982584	0.283231	0.416556	1.2487	-1.62706	-2.86866	-1.76921	2.10324	-0.17559	-0.0643845	0.0253392	0.171202	0.0223634	-0.0634297	0.0555414	-1.77845	0.0796249	-0.178748	-0.662558	0	-2.19192	0.467169	-0.0708315	-0.0416335
TCGA-HT-A5R7-01	0.0164827	-0.348937	-0.506281	0.150582	0.275154	-0.359614	0.825611	-0.274558	-0.123364	0.279731	-0.106242	-0.0187164	0.145648	0.157631	-0.2767	0.0802321	0.517611	0.492094	0.25548	0.100917	0.32818	0.304793	-0.153331	0.900632	-0.106053	0.770121	0.754642	0.522264	0.374157	-0.499735	-0.0576017	0.0941865	0.0161776	-0.0432868	0.207459	0.00427738	0.153946	-0.0367229	-0.00475057	-0.228643	0.434598	0.530458	-0.85622	-0.0521738	0	0.26486	-0.1448	-0.032544	1.03742
TCGA-HT-7478-01	0.417843	-0.304881	0.00580373	0.154627	0.32089	-0.250917	-1.02172	0.0245012	-0.94241	0.50147	0.399604	-0.172461	0.545854	0.383426	-0.353534	-0.43476	0.870835	0.413566	0.171446	0.167289	1.31802	0.819068	0.907883	0.902793	-0.198614	0.160742	-0.0990124	1.05891	0.851029	-0.143414	-1.23297	0.560474	1.07791	0.294037	0.0750995	-0.0993947	0.130343	0.0484688	-0.160001	0.244178	-0.304917	1.48508	0.424069	-0.699059	0	-1.74069	0.561495	-0.0224571	0.312892
TCGA-DU-7299-01	0.198961	-0.299003	-0.109555	0.279942	0.123864	-0.23716	-0.471126	-0.0883952	-0.172473	0.250545	-0.0950108	0.0618564	0.120918	-0.0447652	-0.355595	0.0955491	0.84795	0.383744	0.0105375	0.0572792	1.09572	1.90584	0.286416	0.249802	0.115437	1.75608	0.600233	1.16972	0.656062	-0.612938	0.624382	-0.11616	-0.561831	0.127911	0.0287743	0.0284202	0.3173	0.0370838	0.0616976	0.0716984	-0.38522	0.224595	-0.807229	-0.486587	0	0.22731	0.345316	0.307254	0.911802
TCGA-DH-A66B-01	0.0229189	-0.152746	-0.403085	-0.0194773	0.34013	-0.316196	-2.03759	0.229593	-0.813884	0.555319	0.424384	0.160563	0.246602	-0.490793	-0.348361	-0.207133	0.939918	-0.30602	-0.171807	0.267418	1.23403	0.708321	0.466668	0.66299	-0.17024	1.51249	0.806681	0.068031	0.827358	-1.48154	-2.21741	-1.09747	1.93722	-0.0131932	0.0828542	-0.0655319	-0.177656	-0.109025	0.0126209	-0.439896	-0.760673	-0.0677372	0.0391791	-1.36679	0	-0.565251	0.288144	0.184283	0.646368
TCGA-HT-7472-01	-0.0607478	0.049492	-0.346183	0.330255	0.239497	-0.969448	-1.97905	0.0186171	-0.995781	0.519957	0.724974	-0.430566	0.235306	-0.554697	-0.28974	-0.32532	0.94028	-0.754565	-0.0179119	0.501118	1.37882	0.700557	0.523058	0.90144	-0.285472	-0.363466	-0.0311278	0.331034	1.08978	-2.51721	-2.48681	-2.90094	1.39585	-0.285735	0.0266335	0.0970625	-0.126639	0.0388862	-0.191464	-0.594157	-1.64691	1.59901	-0.438034	-0.797633	0	-3.39356	0.307237	0.102411	0.815688
TCGA-FG-8186-01	0.501828	-0.20243	-0.0676258	0.258929	0.328651	-0.343818	0.00662617	0.351566	-0.657597	0.955653	0.350187	0.286446	0.17858	0.76438	-0.289204	0.272604	1.22457	0.245393	-0.0986927	0.752284	1.29388	0.91123	0.519616	0.386126	-0.308347	1.93718	0.639332	-0.0528574	1.03623	-1.14575	-1.76054	-0.325628	1.61085	0.388815	0.101187	0.102846	0.297284	-0.0737277	-0.124201	0.917058	-0.0945147	1.24393	-0.183674	-1.10332	0	-1.9037	0.423353	0.195323	0.293425
TCGA-E1-5307-01	0.104749	-0.266726	-0.415177	0.447664	0.295384	-0.886946	-2.29664	0.723267	-0.740658	0.765635	0.504089	-0.189828	0.33569	-0.174824	-0.44631	0.00654332	1.15916	0.133788	0.197056	0.62245	1.19374	0.69398	0.484538	0.575232	-0.436721	1.65965	0.455908	0.550174	0.937919	-2.55107	-1.93091	-2.44782	1.9013	0.2109	-0.0450472	-0.0277994	-0.141996	-0.0528399	-0.25727	-0.127439	-1.88127	0.240705	0.370559	-1.28297	0	-4.14283	0.507665	0.118265	0.494958
TCGA-CS-5390-01	0.149311	-0.48134	-0.357062	0.30876	0.560381	-0.458569	0.135127	-0.385046	-0.494215	0.466855	0.234112	0.0597311	-0.13014	-0.257022	-0.52857	-0.170088	-0.0178123	0.269441	0.171394	-0.0816946	0.948163	0.801933	0.867573	0.757892	0.0126213	0.502392	-0.167468	1.21976	0.660256	-0.861851	-0.123542	-0.52676	-0.407892	-0.090729	0.0990286	0.0999631	0.21633	-0.069738	-0.1363	0.511998	-0.225239	0.109683	-0.882638	-0.565946	0	-0.178713	0.0272412	-0.221204	1.69586
TCGA-HT-7602-01	-0.123222	0.031789	-0.167743	0.452274	0.322282	-1.29296	-2.15585	0.280132	-0.938588	0.338966	0.545162	-0.0920604	0.568655	-0.14823	-0.293395	0.0347968	0.991047	-1.0315	0.117255	0.719102	1.39136	0.526936	0.215907	0.854361	-0.193657	-0.401181	-0.457726	0.602272	1.17751	-2.10969	-2.48214	-2.20337	1.84397	0.0989801	-0.0276195	-0.265595	-0.0343838	0.0179993	-0.208043	-0.690743	-1.37625	0.106684	0.250211	-1.6447	0	-3.32751	0.445757	0.105145	0.47807
TCGA-DU-7018-01	-0.00195705	0.112188	-0.0360844	0.181219	0.278061	-0.51389	-0.365508	-0.280961	-0.925247	0.389602	0.279673	0.223107	0.292413	-0.186369	-0.140009	-0.0960513	0.347645	0.361289	-0.322724	-0.283159	1.01076	0.568587	0.617803	1.08426	-0.288316	0.804758	0.159743	0.366256	1.08537	0.275746	-1.68716	-1.51722	1.71148	0.0456399	0.237569	-0.108506	0.0326569	0.0478131	0.00300248	-0.614925	-1.01407	-0.854403	-0.959124	-1.63854	0	-0.569741	-0.802465	0.05383	0.690905
TCGA-E1-5305-01	0.208834	-0.462022	-0.177352	0.36151	0.134468	-0.326662	-1.43815	0.123412	-0.508736	0.652851	0.507719	0.085208	0.256215	0.584501	-0.17466	0.0657382	1.17424	-0.0821028	0.452087	-0.583409	0.90566	0.327508	0.442231	0.681736	-0.124517	-0.0993288	1.27148	-0.0308487	0.567421	0.634574	-1.50273	-2.40711	1.88517	0.221458	0.0674663	0.0170531	0.0959098	-0.100177	-0.119688	0.272487	-0.451873	0.690328	0.975449	-0.54074	0	-2.29473	-0.0382726	-0.404234	0.713394
TCGA-HT-A615-01	0.122622	-0.0519994	-0.448479	0.41812	0.420936	-1.38311	-0.535807	0.191391	-1.17633	0.403367	0.676346	-0.138602	0.594975	1.00353	-0.415458	-0.29113	0.817945	-0.0474746	-0.175358	0.433401	0.920612	0.723813	-0.218422	0.91972	-0.689891	1.65706	0.033129	-0.340569	1.00913	-2.49524	-2.85772	-1.35949	2.09423	-0.040038	0.136995	0.391951	0.0625231	0.03039	-0.174624	-0.0907872	0.294684	2.27705	-1.03061	-1.07489	0	-1.88382	0.0416957	0.0402895	-0.0804923
TCGA-DH-5143-01	0.701052	-0.623066	0.0928209	0.332513	0.263673	0.146246	-0.293231	0.518756	-0.415841	0.406634	-0.120762	0.306233	0.0851112	0.212812	-0.0215096	0.227266	0.0989327	0.485365	-0.16025	-0.29638	0.768738	0.281759	0.381523	0.330102	-0.134684	-0.644418	-0.246207	0.343387	0.312466	-1.09811	-1.40107	-1.61318	0.0718145	0.461019	-0.105153	-0.000625263	-0.0445213	0.0571067	-0.00486884	0.79766	0.221653	-0.578147	0.636025	-0.677383	0	-1.16429	-0.756015	-0.331895	0.712103
TCGA-DU-8163-01	0.202909	-0.23299	-0.355863	-0.00368447	0.341901	-0.0830433	-2.03309	0.353409	-0.89039	0.491027	0.27198	-0.19084	0.320808	-0.8151	-0.0556232	-0.133076	1.23484	-0.819914	-0.358521	0.683761	1.36575	1.01513	0.873873	0.723346	-0.475187	1.57549	0.536893	0.198791	1.48924	-2.23003	-2.23639	-1.54065	1.8287	0.0500893	0.258905	0.248271	0.115687	0.0994055	-0.236478	-0.289762	-0.525033	2.46066	-0.957975	-1.89953	0	-2.71967	0.552237	0.321271	1.04319
TCGA-P5-A5F2-01	-0.45264	-0.852278	-0.338639	0.0956666	0.167185	-0.796073	-1.5222	0.103326	-1.11976	0.766546	0.731125	0.144778	0.382726	-0.988782	-0.250271	-0.236435	-0.0787665	-0.392327	0.471492	0.784414	1.26329	0.759763	0.520106	0.083777	-0.365772	0.923248	-0.552148	1.00671	1.55274	-0.275048	-2.87444	-1.05771	1.58724	-0.138581	-0.0666927	-0.239012	-0.303185	0.078758	0.0320235	-0.533349	-1.1717	-0.557102	-1.02185	-1.62507	0	-3.6014	1.01628	-0.0367155	-0.904984
TCGA-HW-8321-01	0.0741827	-0.43259	-0.203702	0.388734	0.378258	-0.303224	-0.445155	-0.0732351	-0.196834	0.408218	0.00034173	0.110403	0.0950741	-0.257855	-0.493251	0.0690113	0.577892	0.443925	-0.124051	0.244086	1.08465	0.632747	1.32058	0.720718	-0.07528	1.49856	0.825352	1.30093	0.760201	-0.566101	0.144472	-0.624186	-0.561831	0.11809	0.0602405	0.132917	0.234285	-0.0222367	0.0280238	0.561363	-0.829737	-0.315269	-0.805099	-0.224151	0	-0.246796	0.562377	0.0202132	1.85101
TCGA-DU-A5TS-01	0.298038	-0.255957	-0.315265	0.346248	0.404912	-0.671784	-1.12832	0.301845	-1.11157	0.378755	0.826863	-0.221476	0.500453	0.669755	-0.511763	-0.269444	1.08218	-0.209481	0.0347331	0.545362	0.87223	0.411265	0.218633	0.952976	-0.799877	1.482	1.06333	0.0287466	0.988616	-2.50688	-2.86886	-1.93131	1.97823	-0.0307796	0.103138	0.24673	0.0428857	-0.148554	-0.361999	0.297159	0.125876	1.65949	-0.0834792	-0.666216	0	-2.61711	0.139277	0.00849187	-0.27296
TCGA-E1-5311-01	0.235108	0.536047	-0.0249272	0.255049	0.579901	-0.22648	-1.91551	0.696069	-0.607262	0.666175	0.54406	0.436268	0.0931135	-0.654902	-0.16641	-0.421903	-0.0463807	0.0974637	0.0263654	0.967953	1.012	0.668435	0.49554	0.684974	0.0253629	0.771902	0.212845	0.337717	1.02619	-1.06338	-1.67141	-2.40579	2.02163	0.210625	0.336576	-0.445265	0.0177394	0.171587	0.00373686	0.0410739	-1.55347	-0.5598	-0.11285	-1.58549	0	-2.80659	-0.180389	-0.00254282	-0.402687
TCGA-G9-7523-01	-0.0501744	-0.115011	-0.134056	-0.0481139	-0.0707246	-0.757977	-0.079135	0.184687	-0.227356	-0.11638	-0.115413	-0.0949734	0.378572	-0.557734	-0.107539	0.18182	-0.274495	-0.688187	-0.187682	1.45628	0.635024	0.238578	-0.740041	-0.513536	-0.105104	1.67003	0.101034	0.436305	0.784223	0.27738	-0.891925	-0.131453	0.16813	0.16643	0.0481324	0.483974	-0.226771	-0.0473016	-0.297553	0.0812676	-1.45695	-1.19205	0.429263	-0.668291	0	-1.99271	1.33258	1.80796	-0.409572
TCGA-AX-A05Z-01	-0.0534889	0.391098	0.0494687	0.186269	-0.0937903	-0.219072	0.707656	0.511297	-0.0174208	0.156811	-0.218209	-0.0153275	0.102299	0.20978	-0.115773	0.217043	0.254016	0.523412	-0.316089	1.10176	0.525485	0.434192	0.666245	-0.414108	0.161769	-0.723769	-0.147659	-0.235113	0.37171	0.0235201	-0.63653	1.18368	0.37591	0.114872	0.0417213	-0.175087	0.329737	0.010438	0.0114562	0.104803	-1.09139	2.13018	-0.275282	0.0547276	0	0.082886	1.27592	0.498917	-0.748335
TCGA-A8-A079-01	-0.219066	-0.242501	-0.207959	0.102674	-0.0849731	-0.150001	0.389897	-0.0992381	-0.12576	0.00548086	0.225148	0.0714495	0.144877	0.0807865	-0.305702	0.0744988	0.0194613	0.25122	0.109702	0.409582	-0.166005	-0.0109219	-0.236199	0.250885	-0.287788	1.02505	-0.280942	0.287803	0.0438296	-0.569712	-0.110822	0.622071	-1.16822	-0.259168	0.137822	0.149046	-0.423156	-0.00409399	-0.247869	-0.621268	-0.989159	0.223697	-1.19969	0.738862	0	0.809504	0.398606	-0.0662148	-0.972027
TCGA-50-6590-01	-0.0831236	-0.0527877	-0.0279496	-0.0190641	0.223866	-0.39641	0.56413	-0.160778	-0.449222	-0.148146	0.282641	-0.237259	0.453189	-0.588642	-0.273015	-0.201375	-0.415838	-0.232981	-0.498949	1.44114	0.0901192	0.154918	-0.15504	-0.40853	-0.220119	0.0275712	-0.95108	0.216968	0.586732	-2.07093	-0.811119	0.251321	0.0649539	-0.103306	0.203087	0.183665	-0.334334	-0.0439087	-0.0599494	-0.253405	-0.0238555	-0.0559618	-0.437722	-0.322321	0	-0.249117	0.577089	0.348304	-0.000139671
TCGA-BG-A0MQ-01	-0.344435	-0.0317378	-0.553719	-0.00425683	-0.226788	-0.274976	0.593691	-0.179154	0.23484	0.0947051	-0.165688	-0.403393	-0.0587549	-0.659017	0.0547332	0.263026	-0.403591	-0.689189	0.201581	1.02817	0.641575	0.346932	0.0759365	0.0439111	0.046097	2.05499	0.790179	1.00554	0.150815	-0.070707	1.75447	1.43183	-1.32136	-0.149039	0.0327278	0.132471	0.0323055	0.205076	-0.0453056	-0.0254901	-1.09494	1.77087	-0.418934	0.436097	0	1.51062	1.33369	0.473573	0.66798
TCGA-EA-A5FO-01	-0.238196	-0.019056	-0.134535	0.0327515	-0.0218034	-0.41922	0.541329	-0.138421	-0.0577177	0.0190022	0.0534944	0.110189	-0.176973	-0.630838	-0.230139	0.0193255	0.559827	-0.206524	0.0774974	0.781574	0.00374677	0.0828668	0.446532	0.0862407	-0.202257	1.51776	0.496321	0.198402	0.185617	-0.60511	-0.535343	-0.87695	0.426983	-0.247975	-0.106753	-0.202945	-0.0663197	-0.0938312	-0.0711668	-0.317556	-1.03334	0.448961	0.361822	0.221275	0	-0.605335	0.637828	0.463198	0.256969
TCGA-BS-A0UA-01	-0.199292	0.0501914	-0.237248	-0.187819	0.432273	-0.84249	0.446929	-0.387876	0.304928	-0.221261	0.174129	-0.17427	-0.0747445	-0.542108	-0.290223	-0.0168235	0.453782	-0.530535	0.895359	1.50897	0.516433	0.309045	0.655452	-0.223108	0.108957	1.29306	0.574899	0.487345	0.656262	0.989567	-0.427787	-0.615818	-0.616995	-0.37824	-0.464347	-0.288365	-0.183059	0.103881	0.132213	-0.625759	-1.84262	1.74646	-1.00022	-0.873048	0	2.10896	1.21744	0.436139	-0.0355557
TCGA-B5-A11Y-01	-0.0528046	-0.0296003	-0.308984	-0.181275	-0.14484	-0.691516	-0.174494	-0.0706043	0.180375	-0.0168136	0.63197	-0.140225	-0.0928374	1.30549	-0.08913	0.0551176	0.35779	-0.78855	0.121446	0.565526	0.248821	0.0404457	0.537499	-0.0508646	-0.446984	0.523466	0.179652	-0.181279	0.32427	-0.248191	-0.871899	-1.59564	1.07996	-0.090706	0.00482586	-0.389211	0.233516	0.00114588	-0.0311823	-0.660948	-1.45072	0.235184	0.123249	-0.273746	0	-1.54563	1.32149	0.320205	-0.625302
TCGA-60-2710-01	0.0199002	0.152713	0.193574	-0.12064	0.0747562	0.459045	-0.743586	0.277859	0.0649073	-0.141194	-0.335303	0.404745	-0.0387975	-1.13917	0.291539	0.20631	0.532006	-0.0397375	-0.302597	0.10237	-0.0995763	0.0351236	0.465814	-0.403015	0.134475	0.311938	-0.617968	0.592268	-0.130372	-2.12187	0.437273	0.627035	0.144027	0.146352	-0.117886	0.0110245	0.00602846	-0.0251061	-0.0576291	0.189466	0.937476	0.0395702	-1.2396	-0.499386	0	-1.32755	-0.304509	0.183443	0.696199
TCGA-GN-A268-06	0.333598	0.488114	0.215492	-0.457047	-0.096319	-0.362375	-1.98114	1.10117	0.409094	0.132351	0.442934	-0.329552	0.282232	1.11413	0.277065	0.0575234	0.0351631	0.6428	-0.570676	0.216554	-0.941782	-0.253151	0.549368	-0.384403	-0.14932	1.02052	0.380089	-0.885439	0.151246	-0.449093	-0.333215	0.248669	1.95305	0.395137	-0.015288	0.16784	-0.15225	0.215687	0.0432551	0.389214	0.198368	1.03342	0.509306	0.517978	0	-0.945379	-0.0726651	0.0613823	1.39153
TCGA-DY-A0XA-01	-0.105266	-0.128718	-0.164275	0.118561	0.222066	-0.654445	-0.152449	0.809551	-0.120317	-0.159125	0.291944	0.11204	0.0474296	-0.215615	0.139035	-0.141725	0.109326	-1.23144	-0.387907	0.777745	0.263713	0.185833	-0.94486	0.0352173	-0.584015	1.21635	-1.05168	-0.389809	0.272232	-0.0236179	0.216539	-1.18864	-0.110065	0.123503	0.128766	0.636216	0.0216569	0.0592694	-0.136167	-0.482029	-0.326787	-0.422649	-1.04773	-0.408346	0	-0.281333	0.379097	0.271364	-0.0478903
TCGA-BR-4361-01	-0.585221	0.0585494	0.293926	0.0669118	-0.0431834	-0.646665	-0.660048	-0.121169	-0.0376159	-0.147291	-0.114578	0.121434	0.0504897	-0.645038	-0.0118141	-0.271384	0.865494	0.308987	-0.174189	0.574178	0.132988	0.233382	-0.118656	0.420406	-0.0343812	0.0995856	-0.888261	-0.0566796	0.397977	-0.0689982	0.0369147	-0.672824	0.0758173	-0.147041	0.0729098	0.269705	0.368999	0.0621819	0.0689934	-0.590029	-0.792737	1.73456	0.635319	-0.504267	0	-2.37176	-0.0448619	0.599521	-0.158202
TCGA-C8-A12Z-01	0.0677363	0.278227	-0.434385	0.21917	-0.0643421	-0.730959	-0.824117	0.163578	-0.200297	0.152281	0.702619	-0.436641	0.372448	0.507421	-0.133864	-0.112984	0.932319	-0.516493	-0.0155497	1.14399	0.352981	0.458327	0.490587	-0.297003	-0.259253	1.20651	0.102886	-0.363201	0.567144	-1.64239	-1.45597	-0.861992	0.883037	0.0787676	-0.0137368	-0.0744369	-0.359614	-0.119437	-0.0742357	-0.310496	0.195267	-0.098053	-0.136332	-0.397172	0	-1.55766	1.28683	0.271181	-0.348678
TCGA-B5-A11N-01	-0.324216	0.299085	-0.00829972	0.00330427	0.0729053	-0.71833	-0.320249	0.125476	-0.136909	-0.0882589	-0.129411	-0.237925	-0.0268886	-0.625025	0.0443485	0.200285	0.136576	0.33033	-0.0663548	1.03448	0.386321	0.362453	0.323922	0.0624903	-0.171456	0.957365	0.492357	-0.164921	0.449088	0.0436838	-0.826853	-0.933899	0.45422	-0.140082	-0.21982	-0.22118	-0.0187354	0.0734392	0.199372	-0.592802	-1.5566	1.16871	0.0426753	-0.206818	0	-0.183524	1.14362	0.509829	-0.475974
TCGA-D1-A17F-01	-0.573386	0.310998	0.106834	0.0662875	0.060521	-0.588881	-0.90997	-0.150952	0.0911063	0.196775	0.0609431	-0.0728858	-0.193207	-0.925684	-0.12945	-0.132189	0.23389	-1.11547	-0.143127	-0.415331	-0.0804961	-0.263834	0.157174	0.0641094	-0.193707	0.594214	0.132182	-0.353189	-0.173705	-0.851112	-0.242496	-0.500422	0.71448	-0.20231	-0.309603	-0.699874	-0.316189	0.0814579	-0.00825111	-0.462818	-0.974458	-0.62119	-0.26337	-0.55208	0	-1.4031	-0.400261	0.266577	0.388403
TCGA-G4-6320-01	-0.0367431	-0.178945	-0.284814	-0.0231589	-0.0293572	0.319851	-0.791229	-0.101465	-0.339206	-0.417651	0.20833	0.00135662	0.161518	-0.579732	-0.0227965	0.0653258	0.160739	-0.786135	-0.445094	0.63026	0.162281	-0.00728079	0.395899	-0.205668	-0.463562	-0.530384	-1.06709	0.0683536	0.216264	-0.327656	0.305626	-0.814011	-0.261413	0.151858	-0.191796	0.431872	-0.477051	0.0806715	-0.427002	-0.252484	-0.931173	1.82946	-0.189116	0.166649	0	-0.272104	0.461101	-0.0319758	0.360786
TCGA-CG-4305-01	-0.134392	0.0230052	-0.0990959	0.272784	-0.0241188	-0.628452	-0.262242	-0.0984938	-0.196753	-0.0960682	0.232288	-0.0441102	0.342997	1.15326	-0.163944	0.0123925	-0.0904906	-0.953495	0.101703	0.848293	0.844833	0.494681	-0.103764	0.0846857	0.0273561	0.750611	-0.108064	0.460067	0.616683	0.0132687	-0.884859	0.542823	0.398374	-0.156003	0.174318	0.0770454	0.386203	0.0159909	-0.103962	-0.553155	-0.897609	1.13802	1.22345	0.0420982	0	-1.79823	0.988574	0.567379	-0.132363
TCGA-AP-A0LM-01	-0.329464	0.0457576	0.0338021	0.0875083	-0.241375	-0.0673553	0.426356	-0.201133	0.259603	0.0880689	0.148808	0.0153659	-0.0776969	-0.205572	0.044446	0.187385	0.64947	-0.206241	0.475889	-0.336232	-0.021449	-0.278975	0.146844	-0.202724	0.0525433	0.12364	1.34055	-0.441537	-0.317882	2.06167	0.0534722	-1.15069	0.723792	-0.0529784	-0.0444372	-0.219834	0.00530464	-0.0378833	0.0231718	-0.146108	-1.00869	0.450584	1.191	0.241902	0	-0.0965298	0.352149	-0.0499736	0.310919
TCGA-EW-A1J5-01	0.220944	0.118277	-0.592871	-0.0732082	0.00542649	-0.388309	-0.406113	-0.156466	-0.0533557	0.253742	0.549052	-0.273267	0.10601	-0.0608715	-0.0165245	-0.362032	-0.415303	0.608437	0.496988	1.247	0.11615	0.878249	-0.33611	0.787162	0.228288	1.45324	-0.187673	0.187226	-0.0228545	-1.64046	0.769839	0.745647	-0.635474	-0.0194306	0.550726	-0.068554	-0.2055	0.107318	-0.293111	-0.257007	-1.36726	-1.16818	-1.13137	-0.619206	0	2.12433	0.849564	0.0762689	-0.466512
TCGA-BR-8487-01	-0.174053	-0.297091	0.116364	-0.383206	0.101038	-0.349909	-0.282878	-0.0620043	-0.30969	-0.389611	0.134788	-0.418124	0.136198	-0.0357306	-0.0672467	-0.0528831	0.0769561	-0.885972	-0.339616	1.63916	0.764137	0.263355	-0.803049	-0.72706	-0.0591988	1.54959	-0.205794	-0.249137	0.774545	0.115807	-0.902971	-0.751052	0.170753	-0.25893	0.264706	0.421716	0.200521	0.693529	0.0865127	-0.351386	-0.969041	0.4846	0.422572	-0.0692501	0	-0.784484	0.896526	1.21081	-0.552991
TCGA-AZ-4615-01	-0.184485	-0.617136	-0.346823	0.164642	0.178511	0.65331	0.749443	0.0441558	-0.251186	-0.0975335	0.0499182	0.587735	-0.115616	-0.826934	0.016224	0.339587	0.598237	0.0423606	0.0856555	0.232393	0.646983	0.146897	0.134331	-0.48566	0.0706506	0.730239	-1.18016	0.199123	0.0197741	2.00592	0.00755188	-0.37663	-2.39293	0.00649573	0.0181526	0.186528	0.0971619	0.127212	-0.194156	-0.128416	-1.55635	1.33314	0.562596	0.0502114	0	-1.18073	0.384507	0.311831	-1.27208
TCGA-AA-3715-01	-0.112543	-0.0150217	-0.16857	0.0753854	0.0715818	-0.412908	-1.44513	0.573201	-0.202702	0.0957357	0.129697	-0.131401	0.194379	0.524525	0.0167	0.084903	0.287092	0.105826	0.136297	0.792741	0.322136	0.445209	0.0261022	-0.465569	0.00824199	0.517875	-1.09151	-0.215701	0.58669	-0.0711064	-0.775176	0.196986	0.0108159	0.0470665	0.00111977	0.215654	0.239485	0.24637	0.0734306	0.147262	-0.464409	-1.038	0.424083	0.148221	0	-0.871087	0.884089	0.279502	-0.245305
TCGA-EJ-8474-01	0.0942292	-0.166819	-0.179723	-0.256918	-0.125265	0.12508	0.687891	-0.155765	0.674429	-0.35846	-0.208162	0.264062	-0.0634069	0.0184093	-0.00939379	0.617849	-0.776339	0.609308	0.0376355	0.350418	-0.28863	0.159557	0.297032	-0.460979	0.220305	0.787114	0.842559	0.020878	-0.121172	1.2031	2.52222	2.22026	-2.23923	0.138528	0.0186499	0.374667	0.00384096	-0.0457681	-0.0115764	0.158978	-0.0671463	-1.25535	-0.594354	-0.37016	0	1.9939	0.40294	0.637386	0.65884
TCGA-RC-A7SF-01	0.530508	-0.386184	-0.520644	-0.0334349	0.00517951	0.0840673	0.665975	-0.275072	-0.200606	-0.523159	0.195976	0.198975	0.403081	0.776419	-0.138558	0.845386	-0.237047	1.68176	1.48004	1.10678	0.360399	-0.129762	1.01426	-1.65779	0.277945	1.06263	-0.609308	1.55159	0.469189	1.11648	0.171948	0.111267	-1.77008	0.210156	0.405985	0.493245	-0.149586	-0.105833	0.0437076	-0.170539	0.664187	-0.178832	0.790639	0.253062	0	0.969788	1.39468	0.420295	-0.444523
TCGA-D1-A103-01	-0.0395559	0.0599735	0.216301	0.185767	0.163203	0.604084	1.01284	0.0578078	0.712239	-0.122336	-0.222964	0.134911	0.0845073	-0.570169	0.0950688	0.356631	-0.369885	0.80037	-0.0889621	0.567649	0.485492	0.337265	0.84723	-0.931873	-0.0341705	0.551938	0.173065	0.568316	0.361159	1.36057	1.74134	0.372383	-2.10806	0.113247	0.12909	0.241834	-0.27672	0.00244689	0.0745803	-0.0672785	-0.943756	0.784277	-0.800088	-0.0604623	0	1.89678	1.49321	0.789343	0.15991
TCGA-C8-A12U-01	-0.127709	-0.00971338	-0.152909	0.0129774	-0.0569057	-0.649936	-1.36822	0.085528	-0.254864	-0.044062	0.388193	-0.291765	0.176649	-0.326063	0.131604	0.0103692	-0.0663949	-0.332288	-0.149875	1.4296	0.357397	0.174279	-0.697537	-0.0598135	-0.156985	0.670137	-0.179302	-0.412055	0.576289	-1.28677	-1.45504	-0.725954	0.795474	-0.203133	0.125714	0.337519	-0.123597	0.000295441	-0.22837	-0.252201	-1.29695	0.64759	-0.417521	-0.294245	0	-1.61346	0.800779	0.633794	-0.367265
TCGA-AP-A056-01	-0.223076	-0.119702	-0.186805	0.0225245	0.114992	-0.0225203	0.0980178	-0.135367	0.166154	-0.0129003	0.159351	0.306554	0.0947641	-0.285755	0.0111901	0.336117	0.172991	-0.630106	0.790431	0.93405	0.317683	-0.038001	0.780463	-0.740561	0.0964198	0.988906	0.497271	0.610672	0.170368	-0.527818	0.849504	-0.0771476	-0.11418	-0.0256116	0.0963863	-0.237362	-0.247488	0.115949	0.02901	-0.51647	-1.99204	-1.11148	-0.425938	0.170403	0	-1.33844	0.801333	0.315909	0.545933
TCGA-EE-A29E-06	0.283461	0.251619	0.167228	-0.0848461	0.00449988	0.00964189	-0.722035	0.330212	0.951735	-0.132752	0.0036057	-0.264072	0.0727918	0.775106	0.0781206	0.159638	-0.247358	0.532802	-0.447453	-0.515561	-1.16694	-0.19565	0.194184	-0.718439	0.172028	0.637687	0.694863	-0.0700763	-0.417199	0.260913	2.614	1.02313	-0.380211	0.301507	0.218973	0.615506	-0.07578	-0.0242566	0.0438122	0.706333	1.91054	-1.14613	-0.452298	0.591406	0	2.91377	-0.305647	-0.0270886	1.98201
TCGA-HU-A4GU-01	0.270124	-0.108112	-0.260116	0.169457	0.249461	0.272072	1.76261	-0.287166	0.538122	-0.133837	-0.321373	-0.0606967	0.143296	-0.124925	-0.0326076	0.0291289	-0.38649	0.581601	0.0587564	-0.00874227	0.368869	0.506959	0.751408	0.0639899	0.342895	-0.684545	-1.26197	0.881193	0.0637158	0.783182	2.0613	2.10567	-1.85116	-0.0948508	0.309116	0.0488816	0.517566	0.274298	0.161722	0.25206	0.317812	-0.431772	-0.665745	0.70927	0	1.59714	0.550028	0.398028	1.24493
TCGA-C5-A1BE-01	-0.933682	-0.241311	-0.216372	-0.226849	-0.174582	-1.05052	0.205283	-0.305606	-0.133363	0.0889912	0.457467	0.0997919	0.087926	-2.12086	-0.112773	0.0460661	-0.134184	-1.19134	0.406374	1.45151	0.259557	0.171722	0.561993	-0.343786	-0.555893	0.223078	-0.857026	0.469392	0.862844	-1.08048	-0.940105	0.581792	1.1507	-0.511584	-0.21336	-0.030583	-0.462676	-0.064101	0.100329	-1.46788	-2.55305	-1.21861	0.676129	-1.42896	0	-1.39026	1.69812	0.408154	-1.38474
TCGA-A8-A0A7-01	0.0435232	0.135112	-0.13594	0.0417356	0.320779	-0.0953392	-0.391971	0.322196	-0.295534	0.0842723	0.141637	-0.132896	0.283123	-0.429785	-0.0849595	0.075894	-0.377261	0.391004	-0.296282	1.03376	0.421454	0.422414	0.337821	0.204102	-0.101024	0.0278852	0.543448	-0.420533	0.517282	-1.48739	-0.327275	-0.86952	0.805686	0.0243374	-0.0849546	0.153171	-0.072868	0.230518	-0.364112	-0.0189446	-0.175608	0.968346	0.212062	0.0267476	0	-0.316205	0.838803	0.211045	-0.090688
TCGA-33-4547-01	0.0228052	0.244447	0.0953533	-0.221793	-0.0634589	0.302625	1.45798	0.315984	-0.0554515	-0.52948	-0.100047	0.272632	-0.0248602	-0.770359	0.0513745	-0.0252172	-0.136446	0.868483	-0.379937	0.852607	-0.397232	-0.223837	-0.0387155	-0.184319	0.261995	0.450753	-0.343536	0.370733	-0.167155	-2.49741	1.00228	0.529401	-2.06195	-0.190472	0.00284449	0.268485	-0.366844	0.00191898	-0.000399512	-0.13815	1.29667	-0.76153	-0.841359	0.795666	0	2.38942	0.00692075	-0.0836931	-1.39039
TCGA-C5-A1MH-01	-0.371734	0.219266	0.170477	-0.0152065	0.00379307	-0.676209	-0.311095	0.47986	0.114064	-0.205941	0.393162	-0.140508	-0.0639534	-0.594658	-0.0751794	-0.122724	0.619316	-0.490405	-0.0902949	0.659756	-0.110804	-0.333687	0.0721936	-0.00587139	-0.473946	-0.436971	-1.04867	0.00937287	0.289746	-1.10087	-0.179816	-0.638411	1.28507	-0.257892	-0.182534	-0.544902	-0.200236	-0.0669088	0.204371	-0.676424	-0.933217	0.557464	-0.739901	-0.805282	0	-0.956992	0.613462	0.29374	0.297366
TCGA-D8-A1JD-01	-0.222577	0.396558	-0.267848	0.16735	0.0373317	-0.833913	-0.756387	0.0302674	-0.378296	0.0533593	0.269673	-0.160086	-0.012762	-0.0392459	-0.134035	-0.250118	-0.174144	0.300305	0.0899765	1.47486	0.108308	0.357741	-0.27746	-0.331089	-0.276567	1.80786	0.620413	-0.496703	0.340111	-1.32707	-0.228821	-0.501256	0.908738	-0.444799	0.2239	0.150303	-0.293542	0.0829273	0.0237249	-0.472439	-0.472101	1.2867	-0.378137	-0.452438	0	-0.182032	0.301554	0.454841	-0.448792
TCGA-BH-A0DV-01	-0.340557	0.261501	-0.169877	0.131535	0.298268	-0.0902487	-0.685222	0.383826	-0.0894917	0.200337	0.244141	-0.0159786	0.0577994	-0.573244	0.0797715	-0.121818	-0.0701363	-0.689813	-0.646983	0.530548	-0.203642	-0.0362837	-0.0412325	-0.153396	-0.288883	-0.233593	-0.574958	-0.805245	-0.450599	-0.102077	-0.137123	-0.529522	1.06327	-0.157218	-0.130996	-0.0964303	-0.277814	-0.0127181	-0.165149	-0.385028	-0.039655	0.00426623	-0.0589953	-0.714857	0	-0.770125	0.355845	0.0581652	0.1114
TCGA-A8-A095-01	0.0439827	0.23907	-0.239712	0.248409	-0.0694057	-0.430042	-0.537346	0.184052	-0.334929	0.165198	0.472265	-0.379174	0.23454	0.573243	-0.142776	-0.358432	0.20954	-0.363428	0.53029	0.379543	-0.127218	0.135473	-0.598377	0.131632	0.0196292	-0.097266	-0.423844	-0.47201	0.304512	1.10518	-1.10785	-1.25349	1.09743	0.00866043	0.312338	0.0258776	-0.0909124	-0.0593419	-0.103372	-0.248273	-0.339966	0.15979	0.0770454	-0.0918371	0	-0.455441	0.780111	0.132563	-0.0715958
TCGA-CM-4751-01	-0.135164	-0.634663	-0.113006	0.388269	0.290902	0.306712	1.12387	0.371681	-0.453417	0.024723	0.204762	0.101308	0.119358	0.0419345	0.200226	-0.0844705	0.224661	-0.480256	-0.0215435	0.581151	-0.0895925	0.153261	-0.264502	-0.528765	-0.265002	0.536067	-1.1021	0.151859	-0.0310172	0.197641	0.568983	0.979252	-0.202684	0.36074	-0.0669567	0.28365	-0.104887	0.114615	-0.129852	0.549871	-0.0808432	-0.141932	0.604289	0.147127	0	-0.437131	0.281021	0.179502	-0.847035
TCGA-AH-6903-01	-0.28818	-0.261477	-0.0896656	-0.125039	-0.0294009	0.39255	-0.505645	-0.118752	0.106213	-0.169168	-0.566999	0.740745	-0.480001	-1.24841	0.384804	0.247541	1.3694	-0.313938	-0.246371	-0.685659	0.0933623	-0.169549	0.281328	0.0494217	0.028795	0.18958	-0.940053	0.32631	-0.340307	0.257638	0.775067	0.0828459	-0.409265	0.0279351	-0.0761816	0.360958	0.0226038	-0.0564062	-0.0223196	0.132536	0.514064	0.295061	-0.222655	-0.144003	0	-1.19358	-0.517907	0.0200726	0.649135
TCGA-A2-A0CP-01	0.0919862	0.0655162	-0.266502	0.0542149	-0.159105	0.229762	0.327054	-0.134464	0.536357	-0.223718	0.0700239	0.16042	0.167062	0.141647	-0.12867	0.220469	-0.327516	0.534837	-0.054938	0.225367	-0.299074	0.128947	0.188943	-0.394929	0.23004	0.327306	-0.357831	-0.226046	-0.173281	0.746	2.0334	0.407846	-1.21069	-0.0894731	0.164245	0.499879	-0.237771	-0.182131	-0.106003	-0.51591	0.0247509	-0.673957	-1.22216	0.463207	0	2.60311	0.553213	0.224749	0.44198
TCGA-EK-A2RN-01	0.0296492	0.315531	-0.0881504	-0.316424	-0.132504	-0.348712	-0.636062	0.733655	0.251973	0.0234101	0.622623	0.20552	0.213364	-0.00818821	0.141357	0.343012	0.684043	0.276485	-0.391516	1.12462	-0.0682006	-0.104188	1.0569	-0.639706	-0.332007	1.06907	0.325606	-0.79301	0.33371	-0.493641	-0.464567	0.376415	1.48504	0.201918	-0.201978	-0.102135	0.0175461	0.078965	0.103126	-0.472334	-1.60963	0.902975	0.316176	-0.445257	0	-1.64095	0.856946	0.679415	0.31329
TCGA-A1-A0SI-01	0.135449	0.237741	-0.27064	0.233102	0.056831	0.0972711	1.89234	-0.176034	0.376208	-0.0801173	-0.072065	-0.0419573	0.196714	-0.200692	-0.168502	0.208705	-0.514488	0.477686	0.122654	0.11465	0.068685	-0.0132875	0.0100594	0.349102	0.0212579	0.225015	0.352619	-0.677017	-0.07745	0.350082	1.13521	1.8396	-1.42317	-0.164567	0.180276	0.0585083	-0.127129	-0.0972944	-0.0530705	0.394518	-0.288671	0.941421	-0.599245	0.609168	0	2.62914	0.173907	0.029146	-0.506078
TCGA-BH-A0W7-01	0.111328	-0.0841096	-0.206008	0.113124	0.045531	-0.381143	0.729267	0.127084	-0.0920997	-0.150444	-0.0440221	0.442481	0.401263	-0.534876	-0.039934	0.114266	0.316744	-0.905838	0.109353	0.58204	1.38784	0.286121	0.0223373	-0.299894	-0.0858167	0.619263	-0.455462	-0.513591	0.162591	0.718186	-0.315357	-1.38745	0.253955	0.06592	0.225349	0.265995	0.211421	0.0202817	-0.079986	-0.803527	-1.09802	-1.77372	-1.76653	-1.34344	0	-0.258523	0.634712	0.697518	-1.6994
TCGA-E2-A10F-01	-0.0586525	0.122835	-0.196235	0.200898	0.00566596	-1.07377	-1.7219	0.0588325	-0.6714	0.226823	0.55101	-0.587162	0.480509	1.16075	-0.480173	-0.450754	-0.337516	0.83419	-0.129964	1.07228	0.233189	0.470867	0.141473	0.17208	-0.0511839	-0.243144	-0.340513	-0.158759	0.477587	-1.64045	-0.515525	1.13683	1.24177	-0.26628	0.0127204	-0.0918473	0.0762064	-0.0261049	-0.0890256	-0.314212	-1.16521	-1.01661	-0.695542	-0.604662	0	-0.566506	1.21588	0.075316	-0.532721
TCGA-AD-6964-01	0.0443248	0.0436097	-0.0951802	-0.00683313	0.0697727	-0.438258	-0.734263	0.461837	-0.321521	0.108308	0.153771	0.0664625	0.166341	1.2984	0.064201	0.120637	0.309256	0.0303218	0.00587054	0.254177	0.215293	0.284887	0.204773	-0.280009	0.127542	0.19262	-0.863073	-0.221889	0.157808	-0.641924	-0.495426	0.445482	-0.00767118	0.126101	0.132656	0.358021	0.162097	0.0104995	-0.023242	-0.0174995	-1.01444	0.0922163	-0.424192	-0.254401	0	-0.130794	0.3827	0.246832	-0.126784
TCGA-86-7714-01	-0.410039	0.418004	0.0138075	-0.155627	0.295312	-0.649279	-0.702538	0.25132	-0.0366413	-0.0259339	-0.265028	-0.0799692	-0.0770855	-1.34342	-0.112682	-0.5055	-0.276518	-0.793379	-1.12491	1.12415	-0.224663	-0.116347	0.15175	-0.510349	-0.169031	0.224009	-0.808314	0.360008	0.530581	-1.96614	0.709848	-0.588847	0.390766	-0.15475	-0.199618	-0.302721	-0.238234	0.153648	-0.0489975	-0.151495	-0.881941	-1.51041	-1.07853	-0.903275	0	-2.01893	0.255866	0.0147488	0.581392
TCGA-F4-6461-01	-0.223023	-0.297898	-0.403318	-0.0378832	0.0488564	-0.315933	-0.416089	-0.133563	-0.255664	-0.181516	0.0331875	0.11679	-0.156232	-1.50543	0.237986	-0.00265736	0.612648	0.429013	-0.0718051	0.486943	0.49403	0.256459	0.603762	0.0987045	0.0710724	-0.599775	-0.355232	-0.436782	0.302971	-0.638404	-0.775157	-1.7414	-0.626333	-0.152693	-0.108119	0.401174	0.0115037	0.372143	-0.0224066	-0.746912	-1.95081	2.95602	0.321021	-0.442394	0	0.539896	0.308743	0.267886	0.500431
TCGA-22-5491-01	0.0343678	-0.0263901	0.11163	0.0168162	-0.0500071	0.137667	0.142948	0.105389	0.10172	-0.00676285	0.0269972	0.0997656	0.0519221	0.0503511	0.0595747	0.0681838	0.17958	0.108824	0.042978	0.00578949	-0.00387889	-0.0934197	0.0427949	-0.46555	0.194923	0.0693869	0.261681	-0.0264706	-0.12744	0.136973	0.0427803	-0.0511461	-0.0531244	0.0965145	0.0266117	0.0268738	-0.0296154	0.000544914	0.0119377	0.099546	0.0446977	-0.258707	0.245584	-0.097974	0	0.113557	0.0122609	-0.0707004	0.122338
TCGA-AG-3726-01	-0.380744	-0.562606	-0.0145864	-0.376872	-0.0377781	0.230246	0.269698	-0.296922	-0.0598536	-0.204826	-0.35112	0.130916	-0.60511	-0.600383	-0.457416	-0.208981	-0.171303	-0.0779283	0.0772014	0.139506	0.389975	1.58263	-0.745713	-0.665623	0.135708	1.93168	-1.26159	1.05394	0.213048	0.84852	3.02616	0.473658	-2.41541	-0.519689	-0.138531	0.340077	0.111154	-0.068972	-0.0653022	0.0688101	-0.406038	1.46136	-0.443242	0.640676	0	2.324	0.452046	0.112682	0.0149667
TCGA-EJ-5494-01	-0.485141	0.0776204	0.169186	0.0139858	-0.0102181	-0.928295	-0.17927	0.112448	-0.223182	-0.085604	-0.259477	0.0007202	0.201239	-0.836116	-0.047664	0.13591	0.400858	-0.631045	-0.0550265	1.00475	0.211483	0.212709	0.109397	0.443237	-0.0121769	0.194313	-0.466131	0.293466	0.615124	-0.789259	-0.661314	-0.178591	0.137172	0.0477039	-0.0316961	0.0931794	-0.0967865	0.0211081	-0.069875	-0.517949	-0.971105	-0.126724	0.617845	-0.480724	0	-1.11256	0.639353	0.531776	0.163596
TCGA-E9-A1N8-01	0.0468676	-0.197815	-0.413126	0.207986	-0.101669	-0.0706116	-0.360866	-0.170048	-0.163635	0.271051	0.315739	-0.248245	0.205099	0.577407	-0.156773	0.0010636	-0.251452	0.270555	0.425458	-0.203312	-0.0251063	0.0206273	-0.00529835	0.351378	-0.194427	-0.191806	0.26577	-0.576896	-0.102731	1.40054	0.347721	-1.3598	0.933667	-0.0754885	0.141093	-0.0192528	-0.0665005	-0.0578423	-0.148649	0.235905	-0.87563	0.249207	0.17475	0.15089	0	-0.137907	0.323987	-0.0328337	-0.26893
TCGA-CW-5580-01	-0.283714	-0.231316	-0.211233	0.00605683	-0.103907	-0.506237	0.878243	-0.288517	-0.604291	-0.0211776	0.169706	-0.294252	0.25635	0.125576	-0.13366	0.0223962	-0.270634	0.563529	0.413844	1.38748	0.306684	0.40132	0.0447196	0.444476	-0.221891	2.77053	1.03873	0.189751	1.10976	-0.723853	-1.65656	-1.52315	-0.186959	-0.374236	0.0250011	0.457187	-0.00115153	0.114403	-0.212043	-0.459945	-0.171345	1.28921	1.09354	0.365058	0	-1.05595	1.25833	0.152902	-0.0489866
TCGA-FP-7829-01	-0.357155	0.38066	0.088804	0.175368	-0.194274	0.570622	1.18175	-0.205911	-0.269404	-0.428589	-0.201524	0.0939117	-0.0554014	-0.322334	0.0149922	-0.145913	0.513866	0.499802	0.1578	-0.0414047	-0.177825	0.269327	0.390208	-0.315155	0.440125	0.498682	-0.500694	0.683319	-0.239126	0.902015	2.0862	-0.911109	-1.85588	-0.314483	0.172195	0.37494	-0.00273208	0.0915513	-0.194851	-0.29833	0.189002	-0.150256	-0.337097	0.263243	0	1.96451	0.376642	-0.0840849	-1.00774
TCGA-BG-A18C-01	-0.186261	0.0410488	-0.213517	0.00109437	-0.0806091	0.00874853	0.924317	-0.316922	0.5963	-0.261969	0.116126	-0.00768858	0.0133359	-0.397769	-0.19823	0.0979691	-0.330497	0.485137	0.143517	0.19653	-0.414469	-0.0255371	-0.54167	-0.83554	0.115375	0.794852	0.802008	-0.334509	-0.428851	0.304315	1.96537	0.787545	-1.35747	-0.109669	0.0802368	0.233537	-0.155659	-0.0469365	0.0114879	-0.550635	0.154632	-1.00701	-1.13147	0.384506	0	2.03324	0.150719	0.106066	0.315247
TCGA-AO-A0JE-01	-0.0624185	0.0813626	-0.177445	0.0853586	-0.127986	0.29668	-0.467011	-0.0345814	0.0073621	0.0954813	-0.0745477	0.225752	0.179552	-0.657316	-0.0375366	0.0940107	0.884659	-0.0186254	-0.0956838	0.0307054	-0.0197156	-0.0984186	0.138985	0.738804	0.00614932	0.741912	-0.0386295	-0.203917	0.0725705	-0.296454	0.227969	-0.120659	0.89063	-0.0272121	0.135673	0.0191741	0.0163337	-0.165275	-0.153585	0.383878	-0.51038	1.08884	-1.50363	-0.0280033	0	-1.3002	0.444021	0.115004	0.0471681
TCGA-A2-A0T2-01	-0.148796	-0.380789	-0.420481	-0.024325	-0.130354	0.0787135	1.51927	-0.514699	-0.400534	0.232426	0.476973	-0.211686	0.385208	-0.0520337	-0.196921	-0.659408	-0.109738	0.0473331	0.140007	0.458421	0.319774	0.144354	0.128355	0.435934	-0.0979538	0.92609	-0.047982	0.194891	0.352461	0.273669	1.65614	1.4287	0.637013	-0.284504	-0.0766117	0.0966074	-0.585303	-0.149621	-0.252992	-0.614748	-0.373957	1.2763	-0.294202	-0.835917	0	0.612865	0.55196	-0.156199	-0.21688
TCGA-B6-A0IJ-01	-0.172387	0.0521789	-0.113936	-0.0798287	0.00802073	-0.733904	-0.559492	0.407725	0.130315	0.0123433	0.263123	-0.253266	0.227505	-0.226559	-0.0524454	-0.0638041	0.0810161	0.0321396	-0.225836	0.539306	0.112091	0.042089	0.289714	0.574825	-0.394431	-0.0643031	0.734707	-0.415687	0.171397	-1.64122	-0.512298	-0.265932	0.934294	-0.0805051	-0.03755	-0.0401972	-0.15935	-0.00321846	0.213525	-0.864989	-0.397343	0.24295	-0.539205	-0.286836	0	0.613953	0.541915	0.148525	0.172606
TCGA-86-8074-01	-0.0767214	-0.146632	0.00481571	-0.188732	-0.143305	0.0626721	1.19691	-0.247717	0.201478	-0.0622981	-0.131293	-0.219776	0.344742	-0.493057	-0.203806	-0.276226	-0.514602	0.48747	-0.255282	0.506579	-0.579426	0.428013	0.152923	-0.308753	0.24959	0.517439	-0.825589	0.842742	-0.135338	-0.089128	2.09915	1.44203	-1.78791	-0.0135138	0.0086544	0.325726	-0.249117	-0.157888	-0.161008	-0.850333	1.1035	-0.711414	-1.97021	-0.186972	0	2.55538	0.644897	0.00398339	0.11817
TCGA-BS-A0V8-01	-0.183406	0.110206	-0.193828	0.226289	-0.00621164	-0.199357	1.38622	-0.431429	0.474855	-0.101064	-0.0862117	-0.208765	-0.0642265	-0.61672	-0.135944	0.29608	0.126889	0.137844	0.110866	0.364312	0.00308253	0.149646	0.780444	0.340817	-0.247946	0.258874	-0.158277	0.688355	-0.0749351	0.648645	1.65776	1.39458	-1.6396	-0.207382	0.0388163	0.0718259	-0.0292693	0.0554506	-0.0382357	0.088016	-0.764259	0.313292	-0.665376	1.02096	0	2.12326	0.852401	0.345091	1.16189
TCGA-22-1016-01	0.0159028	0.347895	0.174972	-0.0976255	-0.132807	-0.62875	-1.04686	0.378527	-0.162567	-0.316371	0.291438	0.103757	0.449247	0.899344	-0.169369	-0.0481313	0.00133881	0.668329	-0.371107	1.12923	0.159126	0.0491228	0.156765	-0.233182	-0.222884	-0.532191	-1.5519	-0.0148773	0.385157	-2.89428	-0.931459	1.28623	0.0319503	0.0406131	0.0408705	0.0865587	0.000328757	-0.000601032	0.176149	-0.341249	-1.50555	0.267209	-1.05862	-0.78502	0	-1.71927	0.490567	0.612497	-0.49631
TCGA-DB-A4XD-01	-0.222872	-0.556768	-0.543412	0.193601	0.128371	-0.755205	-0.238081	-0.338443	-0.520435	0.276973	0.0629381	-0.236473	0.0207431	-0.157905	-0.53452	-0.268577	-0.0940762	0.23099	0.32933	0.0962911	1.07755	2.40083	0.0474915	0.392178	-0.0173298	2.12479	0.966848	1.23435	0.897122	-1.11205	0.31023	0.123885	0.19675	-0.418826	-0.115776	-0.231755	0.182855	0.118781	-0.0994695	-0.0263557	-1.26378	-0.202058	-0.787692	-0.151332	0	0.166687	0.405546	-0.194189	2.29745
TCGA-A1-A0SO-01	-0.125836	0.209552	-0.148011	0.282671	-0.102149	-0.720874	-1.72179	0.213333	-0.541877	0.333228	0.583249	-0.665562	0.502537	0.910545	-0.327241	-0.286935	-0.0762598	0.327419	0.297032	1.1973	0.234701	0.409375	0.202673	0.082501	-0.163569	-0.115537	-0.446461	-0.323245	0.606703	-1.64035	-1.45391	0.695953	1.13486	-0.34547	-0.0153695	-0.0979688	0.11562	0.155001	0.0800958	-0.253451	-0.297944	-0.265506	0.434813	-0.176316	0	-0.8364	1.18502	0.226683	-0.555362
TCGA-DM-A28F-01	-0.0608789	-0.997395	-0.155015	-0.150218	0.132924	-0.305477	-0.713938	-0.331466	-0.156935	-0.366441	0.31122	0.358809	-0.0604248	-0.460074	-0.0331842	0.148666	0.46454	-0.732852	0.358486	0.663422	0.21439	0.0222693	0.283572	-0.586216	-0.210074	1.93992	-0.0478879	-0.299384	0.325553	-0.642994	-0.528074	-1.89822	-0.398742	-0.302122	-0.084337	0.506754	-0.0450613	-0.0133132	-0.156734	-0.229685	-1.0295	1.78256	-0.1764	-0.109606	0	1.0709	0.246059	0.433372	0.305002
TCGA-BL-A13J-01	-0.181213	0.453283	-0.157862	0.292739	-0.283699	0.374755	1.12174	0.0340614	0.0872207	-0.110296	-0.211651	0.0380225	-0.170177	-0.385082	0.0131482	-0.0175255	0.0387425	-0.412351	0.210613	-0.541281	-0.365099	0.071967	0.581768	-0.699257	0.225223	0.767109	-0.0166887	0.259454	-0.554445	1.15394	2.07331	-0.502016	-2.19716	-0.0746985	0.00135523	0.0632585	-0.1238	0.0185351	-0.157245	0.167817	-0.757453	-1.8617	0.133318	0.415745	0	2.89762	-0.105282	-0.206454	0.0286433
TCGA-ED-A459-01	-0.258606	0.0293187	-0.0706668	-0.260322	-0.0782935	-0.20239	-0.448991	-0.518502	-0.265196	-0.222564	-0.00690049	0.176847	0.0114226	0.208024	0.19932	0.114632	-1.07244	1.18127	0.586582	1.15386	0.449686	0.211804	-1.04918	-0.326214	0.0412956	-0.321468	-0.648962	0.425192	0.565898	-0.24439	-0.419127	-0.348503	0.00670647	-0.132013	0.194373	0.411294	0.148449	-0.225917	0.094711	-0.342219	0.04031	2.54833	0.52059	0.352039	0	-0.0367858	0.626585	0.113378	0.0719012
TCGA-E9-A1ND-01	0.0775373	0.0143278	-0.270087	-0.0441421	-0.219171	0.143537	0.801846	-0.128409	0.571842	-0.228106	-0.0903409	0.186805	0.220791	0.0799022	0.0598894	0.124875	-0.110699	0.10529	-0.0337793	0.29322	-0.388681	0.138926	-0.119008	-0.406311	0.109147	0.184906	-0.604059	0.0418233	-0.31765	0.584829	1.87776	0.55402	-1.20059	-0.0507233	0.0744522	0.248066	-0.325103	-0.0338893	-0.0912855	-0.586537	0.482726	-0.663941	-1.01272	0.22184	0	2.74016	0.679737	0.323873	0.479952
TCGA-91-6840-01	-0.0129307	0.122568	-0.0808251	-0.161616	0.101241	-0.840178	-1.34697	0.184565	-0.360939	-0.16496	0.287006	-0.243951	0.232681	0.862641	-0.332394	-0.365252	-0.220088	0.0522672	-0.53776	1.2413	0.396246	0.77758	-0.0275975	-0.234223	0.308914	0.604695	-0.88495	-0.00185729	0.819353	-2.53788	-0.96557	0.994073	0.396144	-0.341601	-0.146625	0.0311405	0.157857	0.0354249	-0.0231046	-0.419688	-0.0111323	-0.4847	-0.591161	-0.36764	0	-1.04667	0.836984	0.420579	-0.530806
TCGA-ER-A3ET-06	-0.193799	0.560354	0.424671	-0.198802	-0.0213631	-0.77625	-2.09342	0.390044	0.353917	0.157892	0.184345	-0.416731	-0.17822	0.273087	0.226279	-0.148271	0.322338	-0.282773	-0.348609	-0.532033	-1.0007	-0.459324	0.19825	0.171017	-0.301182	1.43448	0.813447	-0.407137	-0.194254	-1.17609	-0.653213	-0.483508	1.78193	0.369735	-0.0168911	0.0321458	-0.342696	-0.0436196	0.0679458	0.165051	0.76687	1.04993	-0.809866	0.742475	0	0.217883	-0.282314	-0.440466	1.69324
TCGA-60-2720-01	0.181996	0.241444	0.175409	-0.188816	0.475269	-0.33717	-0.835529	0.41049	-0.358778	-0.138347	0.436952	-0.0941242	0.880634	1.28949	-0.145504	-0.118516	0.437506	0.398125	-0.106428	1.25092	-0.0914013	0.246813	0.259018	-0.915811	0.140716	0.550327	-0.732317	0.00778679	0.43549	-2.8913	-0.266553	1.23129	0.00865009	0.257684	-0.0573442	0.218978	0.415118	0.0561378	0.0397322	-0.0736044	0.443648	-1.22408	-0.576867	-0.263374	0	-0.966168	0.469037	0.0662587	-0.952319
TCGA-C8-A138-01	0.166681	0.369574	-0.0372818	0.0468473	0.0508409	-0.880882	-0.39581	0.333275	-0.56391	0.32472	0.92694	-0.534914	0.667953	1.49469	-0.268322	-0.127406	-0.139981	0.604289	0.0286104	1.19979	0.254876	0.313358	-0.00402866	0.437684	0.0355613	0.552581	-0.277764	-0.441118	0.416186	-1.64019	-1.45373	0.79913	1.272	-0.109041	0.205885	0.268702	-0.0782536	-0.0937982	-0.129942	-0.182348	-1.14542	-0.682956	0.281995	-0.321541	0	-0.372672	1.15199	0.109085	-0.527737
TCGA-D8-A27N-01	-0.0291516	0.28437	-0.40332	0.140151	-0.0756985	-0.516408	-1.01162	0.340557	-0.237612	0.113631	0.322433	-0.243701	0.345398	0.93104	-0.345969	-0.0760558	0.206029	0.150427	-0.117794	1.28464	0.251161	0.290916	0.224327	0.0933872	-0.0477853	-0.0310609	-0.191468	-0.614414	0.707296	-1.29053	-1.45535	0.215694	0.848915	-0.189271	0.102782	-0.109255	-0.0524392	-0.0266266	0.00790674	0.0159909	-0.52368	-0.108319	0.127142	-0.14428	0	-1.0637	1.11218	0.338859	-0.295628
TCGA-AG-A00C-01	-0.338307	0.202997	-0.144011	-0.103932	0.447691	-0.412454	0.390325	0.284148	-0.302034	-0.373696	0.14545	-0.355242	-0.0178344	-0.68875	0.177244	-0.189282	-0.210427	-0.519502	-0.452137	0.995536	0.121952	0.42937	-0.582032	-1.16644	-0.0936025	1.68039	-1.44191	0.649751	0.341831	-0.641655	-0.282808	-0.936222	-0.303924	-0.164217	0.0890936	0.24271	-0.37257	0.0809915	-0.20685	-0.67287	-0.338783	0.505441	0.149043	-0.204162	0	1.27655	0.675045	0.231056	-1.19766
TCGA-A7-A13E-01	-0.150582	0.387663	-0.0588197	0.0350814	-0.262806	0.0608081	1.34456	0.395308	0.0611744	-0.0702957	0.0464761	-0.32339	-0.341795	-0.168625	0.0498792	-0.369348	-0.05593	0.778988	0.322141	0.587801	-0.417502	0.116121	-0.381878	-0.0125872	0.055929	0.81347	-0.282232	-0.2757	-0.792424	-1.16883	-0.718164	0.0207422	-0.727572	-0.467053	0.220636	-0.0971671	-0.487672	0.0111706	0.0395575	0.184448	0.991547	-1.77441	-1.147	1.11476	0	2.38176	0.195856	-0.209998	-0.782051
TCGA-AG-A016-01	-0.514727	0.0525957	0.13429	-0.153739	0.117219	-0.528212	-1.44686	-0.468946	-0.375152	-0.256	0.314945	-0.0854383	0.00991952	-0.892459	0.202795	-0.503017	0.354633	-1.28055	0.152866	0.27355	0.855355	-0.135646	-0.17376	-0.572182	-0.016939	-0.265842	-1.87832	0.301912	0.572104	0.0810548	-0.229633	-1.20085	-0.114053	-0.243388	-0.180084	0.278356	-0.397067	0.0523415	-0.189857	-0.657992	-0.361794	1.24147	-0.148063	-0.30416	0	-0.567698	0.448156	0.294341	-0.198934
TCGA-AO-A129-01	-0.229118	0.345386	-0.220375	0.173864	-0.266281	0.21663	1.59037	0.0794295	-0.0798538	-0.139196	0.125355	-0.00845633	0.00906336	-0.354999	-0.00525574	-0.168442	-0.04355	0.889825	0.188979	0.688916	-0.491252	0.07482	0.202748	0.738978	0.13091	0.53369	-0.550785	-0.264596	-0.337625	-0.528872	-0.429943	-0.473211	-1.39658	-0.355252	0.311426	0.103476	-0.540221	-0.0140485	-0.262577	-0.626111	-0.938424	0.495866	-1.93401	0.869698	0	2.24346	0.488526	0.000350538	-1.41709
TCGA-AY-6197-01	-0.0391011	-0.419674	-0.31745	-0.00740926	0.11499	0.592831	0.455599	-0.168823	0.517271	-0.441812	-0.0954063	0.302376	-0.0903664	-0.169355	0.00384904	0.192409	-0.228372	0.693794	0.0786903	-0.18704	-0.358448	0.145997	-0.748278	-1.33493	0.237977	0.887582	-0.63099	-0.245857	-0.580431	0.567052	2.42998	0.747256	-2.47865	0.103034	0.155588	0.716138	-0.0822563	0.0384682	-0.0608189	-0.116234	0.674028	-0.754041	-0.92791	0.618628	0	2.11804	-0.339137	-0.0704124	0.244398
TCGA-G4-6298-01	0.0533913	-0.442795	-0.454301	0.29244	0.019661	0.444405	0.452246	-0.0523034	0.500508	-0.155672	-0.167088	0.173947	-0.112325	-0.36767	0.229868	0.477342	-0.574976	-0.0102708	0.058977	0.175635	0.363356	0.236724	0.143801	-0.85224	-0.158694	2.15897	-0.389464	1.09922	-0.49204	0.583263	2.56565	1.46842	-2.4154	0.140738	0.105635	0.34209	0.0481886	0.192145	0.00192126	0.479228	0.7854	0.181477	-0.485456	0.939325	0	2.18964	0.561265	0.315617	1.2218
TCGA-D3-A5GR-06	0.309817	0.375911	0.60206	-0.0237644	-0.0564865	-0.41102	-1.00769	0.195851	0.0190401	0.339318	0.0576485	-0.728118	0.06275	0.282547	0.14306	-0.332438	-0.284106	0.394981	0.134635	-0.0573932	-0.713895	0.252101	0.187333	0.323106	-0.0204336	1.85339	0.776773	0.379417	0.428883	0.51663	-0.90309	-0.711204	-0.989005	0.0435053	0.245745	0.113757	-0.269227	0.136629	-0.169931	0.315985	1.48881	-0.403335	1.27843	0.936687	0	-0.105343	0.277656	-0.0596281	1.14032
TCGA-D5-6541-01	0.181622	0.441897	-0.210234	0.142663	-0.0140833	0.0310656	0.535534	0.285568	0.105117	-0.267303	-0.571584	0.157686	-0.0581867	0.24935	0.117434	0.286815	-0.909111	0.618831	-0.358819	0.64044	0.279191	0.234576	-0.284785	-1.43986	0.119648	0.498606	-1.36836	-0.555892	0.712167	-0.646885	-0.29715	0.0676508	-2.0497	0.263569	-0.0790538	0.703845	-0.356286	0.158847	-0.0415071	0.476206	-0.416403	-0.0533088	-0.351347	-0.490252	0	-0.307653	0.751935	0.382323	-0.573831
TCGA-HT-7858-01	-0.199388	-0.233016	-0.150738	0.301456	0.319831	-0.202687	-1.74916	-0.128564	-0.882353	0.409842	0.378817	0.319472	0.194248	-0.597514	-0.113839	0.0113	0.675096	0.103303	-0.138817	0.116148	0.956051	0.183478	0.670116	1.08552	-0.251041	0.266625	-0.11905	0.879338	0.769213	-1.13056	-1.76306	-0.538531	1.89715	0.028192	0.131101	-0.380618	-0.0944349	-0.0165036	-0.0512926	-0.773866	-1.45199	-0.486081	-0.572373	-1.53414	0	-0.339922	-0.246312	-0.170397	0.837789
TCGA-AA-3968-01	-0.186015	-0.631602	-0.576128	0.0733042	0.432618	0.160861	-0.253948	-0.0869411	-0.0107745	-0.0422713	0.0740095	0.542721	0.134884	0.406059	0.261671	0.705496	-0.356231	-0.388414	1.01426	0.319155	0.568423	0.0161037	0.804872	-0.804969	0.347766	0.784117	-1.58342	1.01724	0.0552255	-0.170357	0.32943	-0.620675	-1.75853	0.282051	0.0365162	0.154403	-0.196924	0.0322174	0.0413578	0.0561499	-0.81824	-0.252693	0.0255458	-0.483186	0	-0.623879	0.695979	0.19256	-0.331175
TCGA-BH-A1FU-01	-0.247908	-0.183965	-0.709421	0.270919	-0.207898	-1.01359	-1.72217	-0.0409526	-0.333334	0.209072	0.456726	-0.329444	0.467727	-0.675328	0.115373	-0.292643	0.0200684	-0.647828	-0.083962	0.936024	0.259282	0.343941	-0.352186	0.0100658	-0.122228	1.07637	-0.189261	-0.29279	0.390741	1.02771	-0.122333	-2.06825	1.07217	-0.223256	0.307716	0.18547	-0.21112	0.18159	-0.278503	-0.809882	-1.19576	-0.343322	-0.0905468	-0.523548	0	0.207874	1.13998	0.128401	0.235313
TCGA-D7-6815-01	-0.0237191	0.320617	0.129814	-0.0271259	-0.12055	-0.385672	0.301441	-0.164629	-0.111501	0.071619	0.124182	-0.117098	0.263464	0.215271	-0.172364	-0.0778265	-0.360635	0.0422731	0.0862527	0.171389	0.0453584	0.0365618	0.0117554	0.210643	0.0601949	-0.293878	0.947066	-0.0877532	0.336657	0.180939	-0.0020488	0.914943	0.510534	-0.15437	0.125774	-0.227264	0.241964	-0.0245729	0.100349	-0.397855	-0.534151	-0.742603	-0.0183748	-0.323423	0	-0.289835	0.183319	0.236591	0.0197692
TCGA-AG-A020-01	-0.468982	-0.39705	0.000209249	-0.0279306	0.0468182	-0.280921	-0.681591	0.0473234	-0.20037	-0.190598	-0.0996142	-0.286309	0.0461116	-1.28264	0.0584803	-0.13297	1.02317	-0.805473	-0.341632	0.562024	0.248003	0.336496	0.460008	0.241702	-0.178796	1.81588	-0.0435747	-0.255686	0.502777	0.0081353	-0.778675	-1.81185	-0.165684	-0.157829	-0.253556	0.381325	-0.13378	0.135522	-0.112296	-0.46862	-1.09271	2.28161	0.310269	0.1499	0	0.582901	0.299211	0.181535	0.121088
TCGA-DM-A1D8-01	-0.143731	-0.220814	-0.163056	0.270592	0.0735493	-0.416457	-0.520482	0.083526	-0.127891	-0.113253	0.179874	0.120459	0.166219	0.907297	0.030414	0.163856	0.162013	-0.967344	0.108869	0.706851	0.796088	0.422832	-0.08244	-0.0486156	-0.0861861	1.19257	-0.774025	0.429394	0.293139	-0.296073	-0.777668	-0.305267	-0.0131836	0.0467652	0.0558083	0.254501	0.122912	0.0112644	-0.170122	-0.304255	-0.647356	1.78602	1.04373	0.280712	0	-1.79144	0.835492	0.361851	-0.0983617
TCGA-A7-A0CJ-01	-0.0531127	0.0423594	-0.169798	-0.0511466	-0.353576	-0.42842	-0.854916	0.0516546	-0.0886161	0.149307	0.254179	0.0440688	0.203087	0.285315	-0.139303	-0.112578	0.00708493	0.163757	0.256162	0.0226968	0.00565993	0.0981772	-0.0708377	-0.308069	-0.128734	0.527652	-0.104728	-0.504515	0.243629	-0.239892	-0.58705	-0.689658	0.720106	-0.082822	0.0714824	-0.0827076	-0.0887917	-0.158656	-0.149418	-0.249176	-1.1944	-0.0384977	0.150156	-0.0394095	0	1.1105	0.38094	0.183377	-0.562706
TCGA-F5-6813-01	0.11545	-0.167929	-0.073515	-0.0862959	-0.182585	0.944925	1.44555	0.0874867	0.979508	-0.376943	-0.359927	0.574515	-0.234249	-0.263529	0.315524	0.65513	0.277821	0.591432	-0.0425072	0.0721847	-0.202972	0.229771	-0.690151	-0.00919793	0.233095	0.520873	-0.983363	-0.187613	-0.388437	1.5278	2.87365	-0.217749	-1.7585	0.206018	0.000942689	0.625223	0.0841403	-0.0415795	0.102492	-0.0395228	0.612794	0.725824	-0.914329	0.362591	0	2.43894	0.0842754	0.319419	0.988894
TCGA-D5-5540-01	-0.195175	-0.160596	-0.390701	-0.0507264	0.217675	0.466363	0.773065	-0.37344	0.655393	-0.49067	-0.216246	0.0780071	-0.0580257	0.133159	0.107943	0.485714	-0.747699	0.670286	0.0968338	-0.113356	-0.381946	-0.145695	-0.372233	-0.934358	0.144263	-0.218938	-2.10911	0.41589	-0.649549	0.8725	2.44487	1.24778	-2.38649	-0.0459368	0.0790141	0.292729	-0.186514	0.20328	-0.126508	0.104572	0.845876	0.293014	-0.0966212	1.10805	0	2.40423	0.196204	0.0270528	0.556488
TCGA-AP-A1DQ-01	-0.392566	0.261796	-0.386016	-0.0101585	-0.0251451	-0.792583	-0.58466	-0.0742232	-0.0228623	-0.0744581	0.340956	-0.374533	0.201549	-1.09751	-0.225473	-0.023725	0.10457	0.177005	-0.01372	0.953979	0.224825	0.00416201	0.640274	0.49325	-0.309121	-0.106892	-0.322518	-0.3611	0.19542	-0.855484	-0.376564	-2.20261	0.868616	-0.230288	-0.137396	-0.134172	-0.212042	0.052488	-0.0603322	-1.0659	-1.54981	-0.612652	0.324349	-0.0653227	0	-0.46352	0.76485	0.346973	0.451032
TCGA-BH-A0GY-01	-0.0165564	0.0138046	-0.183476	0.17614	-0.071307	-0.645372	-0.713952	0.176793	-0.392366	0.0656168	0.220602	-0.246104	0.467992	-0.246974	-0.185385	-0.145322	-0.212561	-0.585813	-0.271292	1.49593	0.603545	0.256502	-0.839295	-0.432807	-0.156861	1.31562	-0.251937	-0.0449056	0.594384	-0.501361	-1.18036	-1.11118	0.82412	0.0635366	0.184828	0.461554	-0.344798	-0.0624837	-0.363597	-0.044676	-1.34423	-0.366561	0.12609	-0.581493	0	-1.34915	1.30183	1.59323	-0.525552
[truncated: 4,064 more rows]
[truncated: 138 more columns]

## Sheet: PI
	Cell cycle pathway	Hippo pathway	MYC pathway	NOTCH pathway	NRF2 pathway	PI3K pathway	RTK-RAS pathway	TGF-Beta pathway	TP53 pathway	WNT pathway	disease
[truncated: 4,382 more rows]

## Sheet: PAL
	Cell cycle pathway	Hippo pathway	MYC pathway	NOTCH pathway	NRF2 pathway	PI3K pathway	RTK-RAS pathway	TGF-Beta pathway	TP53 pathway	WNT pathway	disease
[truncated: 4,382 more rows]
