# Supplementary material for: Mutation Enrichment and Transcriptomic Activation Signatures of 419 Molecular Pathways in Cancer
Source: Cancers (Basel). 2020 Jan 22;12(2):271. doi: 10.3390/cancers12020271 (PMC7073226; doi:10.3390/cancers12020271)
Supplement: Supplementary file 1 [file cancers-12-00271-s001.zip › supplementary revised/Supplementary_Table_S2.xlsx]

## Sheet: Genes_of_signaling_pathways
AATK

## Sheet: Genes_of_metabolic_pathways
A4GNT

## Sheet: Genes_of_DNA_repair_pathways
ABL1

## Sheet: Genes_of_cytoskeleton_pathways
ABL1
