# Supplementary material for: Mutation Enrichment and Transcriptomic Activation Signatures of 419 Molecular Pathways in Cancer
Source: Cancers (Basel). 2020 Jan 22;12(2):271. doi: 10.3390/cancers12020271 (PMC7073226; doi:10.3390/cancers12020271)
Supplement: Supplementary file 1 [file cancers-12-00271-s001.zip › supplementary revised/Supplementary_Table_S3.xlsx]

## Sheet: Лист1
Gene	nMR
TP53	1.73912
KRAS	0.341462
FRG1B	0.180528
CDKN2A	0.137231
PIK3CA	0.119139
FBXW7	0.100796
C20orf80	0.0882924
PTEN	0.0811639
PIK3R1	0.0718625
NRAS	0.0703898
RIMS2	0.0653857
PTPRD	0.0649243
NRXN1	0.0627628
ADRA1A	0.0609143
PSG1	0.0593456
AQP7	0.0581117
FGFR2	0.0576959
PDE1A	0.0574637
VHL	0.0564681
RBFOX1	0.0559667
PCDH15	0.0557611
RUNX1T1	0.0552396
ZNF208	0.0493152
PCDH11X	0.0488966
MAX	0.0488608
UBBP4	0.0485462
FGF13	0.0476262
BRAF	0.0476194
B2M	0.0470045
OPRM1	0.0464408
RGS7	0.0459393
CACNA1E	0.045913
AL445989.1	0.044911
TCF7L2	0.0446894
IDH1	0.0443321
TMEM196	0.0441702
ZIC4	0.0432958
PPP2R2B	0.0430452
NTM	0.0423278
DLG2	0.0407045
SPOCK3	0.0406143
KCNMA1	0.0402834
NTNG1	0.0401692
DMD	0.0399137
PTGER3	0.0398062
GABRB3	0.0397976
KRTAP4-9	0.0396045
CSMD1	0.0394263
GRM8	0.0391752
HDAC9	0.0388588
CSF2RA	0.0380605
DCLK1	0.0379349
MCHR2	0.0376274
TCF7	0.0375164
MYOCD	0.0373556
C8orf34	0.0370718
NPSR1	0.0370465
OR2L13	0.0368724
CASP8	0.0367825
NFASC	0.0366582
FYB	0.0366063
LPHN3	0.036493
LRRTM4	0.0364121
DEFB119	0.0363633
GRIK2	0.0362014
FGF12	0.0360571
CDH18	0.0359613
PRB2	0.0358765
PYHIN1	0.035689
CSMD3	0.0356536
TTN	0.035469
BAX	0.0352834
CACNB2	0.0352486
DTNA	0.0351757
PDE1C	0.0350792
DPP6	0.0350263
PDE4D	0.0350176
PCLO	0.0347659
TRIM48	0.0347149
ST6GAL2	0.0344627
FAM19A1	0.034451
MGAM	0.0344076
TPTE2	0.0342046
MDGA2	0.0341083
LPHN2	0.0339058
HLA-C	0.0338763
CACNA1C	0.0337173
PCDHA5	0.0336773
SYNE1	0.0331427
NTRK3	0.0329976
GRIA3	0.0329745
TP63	0.0329358
CNTNAP4	0.0327585
COL21A1	0.0327396
QKI	0.0326747
SPRYD5	0.0324874
EPHA6	0.0324051
RALYL	0.0321572
AFF2	0.0321224
ROBO1	0.032017
POM121L12	0.0320014
NLRP7	0.0319186
PID1	0.0317605
MUC16	0.0315245
DDI1	0.0314648
GRM7	0.031442
PLEC	0.0312218
THSD7B	0.0311637
MCF2	0.0310914
DACH2	0.0309048
PCDHA10	0.0306053
UNC13C	0.0305269
SLC8A1	0.0303913
CD209	0.0303118
KCNIP4	0.030225
EDNRB	0.0301755
KCNK10	0.0301677
KRTAP4-11	0.0301343
PTPRT	0.0301218
SGIP1	0.0301185
C10orf113	0.0300044
PLXNA4	0.0299291
TSHZ3	0.0299065
FCRL5	0.0298541
NRG1	0.0297521
SCN1A	0.0296093
RPL22	0.029471
ADAMTS20	0.0294446
KRTAP4-8	0.0291994
MGAT4C	0.0291882
CTNNA3	0.0291438
CYLC1	0.0290505
CD84	0.0288612
CD1E	0.0288272
PLD5	0.0288207
NCAM1	0.0287516
OPCML	0.0287351
DLGAP1	0.0287222
PPP1R3A	0.0287152
PRB3	0.0286884
CALN1	0.028684
ANKRD30A	0.0285314
SSX3	0.0283649
RGS6	0.0282542
GRM3	0.0282377
ZNF365	0.0281056
A1CF	0.0280821
PSG8	0.0280439
FTHL17	0.028041
HRAS	0.0278721
SNTG1	0.0277845
PCDHA6	0.0277485
CADM2	0.0276653
CNBD1	0.0276526
PLCH1	0.0276229
ARMC4	0.0276194
CYP2C8	0.0274262
PTGFR	0.0274193
FAT3	0.0273932
COL11A1	0.0273708
DPP10	0.0272927
CAPSL	0.0272854
TPO	0.0272632
PAPPA2	0.0272435
PDZRN4	0.0272288
PLCZ1	0.0272207
ZNF98	0.0271318
MSR1	0.0270781
MOGAT3	0.0270375
RBP1	0.0270135
SPAM1	0.0269697
USH2A	0.0269685
MEF2C	0.0269259
PRKCB	0.026922
BNC2	0.0268381
TRPM6	0.026834
OR4M2	0.0268095
KCNQ2	0.0267982
PCDHA8	0.0267915
SPHKAP	0.0267914
CBFB	0.0266917
ASTN2	0.0266841
KCNK9	0.0266124
PCDHA3	0.0266111
EPB41L3	0.0266069
KIF6	0.0265233
OLFM3	0.0264498
PCDHA1	0.0264073
TBX15	0.026382
OR4A15	0.0263684
RERGL	0.0263645
CACNB4	0.0263505
IL36B	0.0263326
KIRREL	0.0263169
C3orf27	0.0262503
CDC14A	0.0262486
LCE1F	0.0262427
PSG6	0.0262019
KSR2	0.0261886
EGFR	0.0261466
PBRM1	0.0261278
STK11	0.0261231
COL9A1	0.0261199
KCNQ5	0.026118
GALNT13	0.0261099
MAGEC3	0.0260338
ZNF716	0.0260057
DAB1	0.0259867
CREM	0.0259727
PCDHA2	0.0258662
MBD1	0.0258499
TRPM3	0.0257606
LDB2	0.0257512
ANO2	0.0257473
DCAF4L2	0.0257154
ROBO2	0.0256479
SCN5A	0.0256476
KLHL4	0.0256468
TRIML2	0.0255569
NRG3	0.0255173
BEST3	0.0254389
ANTXR2	0.0254145
KCNC2	0.0254071
GABRA2	0.0254044
FBXW7_NM_018315_2	0.0254042
GRIA4	0.0253253
NELL2	0.0253191
DMKN	0.0253073
ASTN1	0.0252972
ACSM2B	0.0251737
WDR49	0.0251658
CTNNA2	0.0251506
PCDHA4	0.0251469
LOC441526	0.0250893
ZBBX	0.0249837
CNTN5	0.0249727
SIRPB1	0.0248683
MT-ND6	0.0248279
ZFHX4	0.0248182
DGKI	0.0248148
PCSK5	0.0247892
PSG4	0.0246686
CFHR5	0.0246487
DMBT1	0.0246442
RGS1	0.0246348
SHC1	0.0246088
ERBB4	0.0245696
THEMIS	0.0245494
CD163	0.0245471
GRIK1	0.024534
ARHGAP36	0.0245291
CDH10	0.0245225
ESRRG	0.0245122
ESR2	0.0245077
ADAMTS16	0.0245014
LINGO2	0.0244936
PRRG1	0.0244895
ING1	0.0243915
LEPR	0.024348
SLC4A8	0.0243392
CLEC3A	0.024258
GRIA1	0.0242513
SORBS2	0.0242408
TMEM132D	0.0242293
TINAG	0.024225
PAX3	0.0242182
GPR161	0.0241915
ACSL6	0.0241827
ADAM19	0.0241285
ECE2	0.0241135
PXDNL	0.0240733
SERPINA9	0.024023
CDH7	0.0240115
FLT1	0.0240082
OR4M1	0.0239989
NLRP4	0.0239631
GRIA2	0.0239607
PRRX1	0.0239599
SMAD4	0.0239507
PCDHGA1	0.0239413
SNCAIP	0.023867
CACNA1A	0.0238621
PCDHA7	0.0238515
GAP43	0.0238113
ELAVL2	0.0237996
TSSK1B	0.0237979
ADD2	0.0237805
TOX2	0.0237458
MSRB3	0.0236578
WT1	0.0236572
CSHL1	0.0236374
ARHGAP6	0.023625
C1orf150	0.023587
CHD4	0.0235856
OR4N2	0.0235847
TFEC	0.0235725
LUC7L2	0.0235669
DNAH8	0.0235605
FCAR	0.0235187
PTPRK	0.0234803
ABCB5	0.0234496
ANKRD44	0.0234416
OR4D10	0.0234087
ZSCAN5B	0.0234052
OR51F1	0.0233827
WSCD2	0.0233736
SH3KBP1	0.0233437
ADAM23	0.0233087
ITGA7	0.0232995
KRTAP19-5	0.0232495
PCDHA11	0.0232424
FRMD3	0.0232195
SLC35A2	0.0232088
TRPC4	0.0231945
OR2T2	0.0231866
TUSC3	0.0231823
TCF4	0.0231474
POU3F4	0.0230671
LILRA2	0.0230402
AKR1B15	0.0230359
CTCFL	0.0230339
EPHB1	0.0230201
CDHR3	0.0229797
PDZRN3	0.0229422
KCNT2	0.0229302
ARHGAP25	0.0229115
CCDC102B	0.0228781
UGT2B10	0.0228434
APC	0.0227967
OR2M3	0.0227742
NTRK2	0.0227552
C1orf173	0.0227546
IYD	0.0226873
ZNF665	0.0226872
SGK1	0.0226847
NRP1	0.0226699
ATP2B3	0.0226511
TCF12	0.0226372
ARPP21	0.0226348
CFHR4	0.022609
AMPH	0.0226014
FCRL1	0.0225908
FBLN1	0.0225812
ZNF878	0.0225465
NLGN4X	0.0224967
MAGEB2	0.0224881
SLC4A10	0.0224697
PTCH1	0.0224656
RPL28	0.0224299
PLCB1	0.0224188
PREX2	0.0224159
SLC22A16	0.0224009
FAM5C	0.0223935
GABRB2	0.0223425
RYR2	0.0223316
COL6A2	0.0223192
KCNH5	0.0222969
C18orf34	0.0222829
EDN3	0.0222719
RGS3	0.0222477
LEF1	0.0222367
ARHGEF9	0.022199
EBPL	0.0221748
SPANXD	0.0221677
KCNK2	0.0221262
EBF3	0.0221259
GATA3	0.022121
GRM4	0.0221094
OR52L1	0.0221082
CA10	0.0220917
DPF3	0.0220572
DUSP13	0.0220544
DBC1	0.022052
HIF3A	0.0220269
TTLL9	0.0220229
HTR4	0.0220215
FRG1	0.0220179
PHLDB2	0.0220076
DCC	0.0219927
ILDR1	0.021988
ZNF28	0.0219583
NLRP12	0.0219525
MAPK9	0.0219207
DCX	0.0219033
ZNF595	0.0218996
VSTM4	0.0218863
C6orf118	0.0218704
CDC42BPA	0.0218688
MYT1L	0.0218658
IL1RAPL1	0.0218179
FGFR1	0.0218113
IL1RN	0.0217686
TBX5	0.021768
RPGR	0.0217441
PHACTR1	0.0217193
FGA	0.0217074
SLFN12L	0.0217046
OXR1	0.0217003
BCL11A	0.0216794
GZMB	0.0216302
OR2G6	0.0216301
CSAG4	0.0216009
TRPS1	0.0215986
SHANK2	0.0215803
SIGLEC6	0.021567
SNRPN	0.0215512
SYNPO2	0.0215356
FXYD5	0.0215182
PCDHA9	0.0215109
CDC20B	0.0214838
PRLR	0.0214697
CTNNB1	0.0214431
PRSS3	0.0214265
PRRG3	0.0214116
CD244	0.0214105
OR4C15	0.0214096
OR10J1	0.0214052
TSKS	0.0213823
SPANXN2	0.0213793
OR2T33	0.0213606
PLCB4	0.02136
RGS4	0.0213558
SYT16	0.0213486
PTPRB	0.0213427
UNC5D	0.0213354
PML	0.0213342
TEX35	0.0213133
CLASP1	0.0212966
FCRLA	0.0212934
IL2RG	0.021284
IFITM3	0.0212785
TPM1	0.0212589
C8orf22	0.0212565
ATP11C	0.0211959
ARHGAP22	0.0211882
ANKS1B	0.0211696
KRT31	0.0211643
OR2T12	0.0211491
C1orf94	0.0211416
REG1B	0.021139
RAC1	0.0211367
SPATA8	0.0211351
BCAS1	0.0211111
EYA4	0.0211091
CSMD2	0.0210597
EYA1	0.0210555
COLEC11	0.0210244
GCG	0.0210042
DLC1	0.0210014
NEK10	0.0210007
RUFY2	0.0209938
SAMSN1	0.0209934
C6orf89	0.0209767
CCKBR	0.0209344
BCL9L	0.0209258
TNNT2	0.0208882
OR6F1	0.0208719
MECOM	0.0208586
TNNT3	0.0208531
OR52E6	0.0208488
CCDC141	0.0208469
OR4A5	0.0208392
AADACL2	0.0208256
TRIM9	0.0208122
ARHGEF3	0.020778
ASB10	0.0207776
UCHL5	0.0207744
IL1RL1	0.0207678
GRIK3	0.0207173
SETDB1	0.0207047
PASD1	0.0206999
SLC26A5	0.0206862
PPFIA2	0.0206792
OR2M2	0.0206787
NR1I3	0.0206782
DIO2	0.0206778
OR4K1	0.0206712
CALCR	0.0206692
DDX39B	0.0206675
EGFLAM	0.0206215
HHLA2	0.020612
OR2L3	0.0206052
LELP1	0.0205723
OR4N4	0.0205593
SLC26A7	0.0205589
PCDHGA3	0.0205563
OR5D18	0.0205396
GRXCR1	0.0205299
MUC15	0.0205141
NETO1	0.0204995
HNF4G	0.0204926
FAT4	0.0204756
BEX1	0.0204744
KRTAP6-2	0.0204744
AGPAT4	0.0204648
EPHA3	0.020461
DSG4	0.0204215
ABL2	0.0204102
WBSCR17	0.0204006
C4orf26	0.0203985
UGT2A1	0.0203985
OR8H2	0.0203883
SNAP25	0.0203338
CDH11	0.0203335
LIMCH1	0.020317
ZIM2	0.0203001
DRD2	0.0202913
SYT4	0.0202391
ABLIM1	0.0202235
OR1S1	0.0202
C5orf13	0.0201915
OR5M1	0.0201776
OR2M5	0.0201714
KCNAB1	0.0201539
OR51S1	0.0201152
PLCE1	0.0201098
NKAIN2	0.0200987
ADAM21	0.0200943
BDNF	0.0200941
UGT3A1	0.0200933
KRTAP4-3	0.0200895
ADAM12	0.020078
AMPD1	0.0200729
FGF14	0.0200658
OR6K2	0.0200533
CUL4B	0.0200467
ZNF479	0.0200433
SPATA18	0.0200265
PCDHGA6	0.0200206
PDE4A	0.0200102
LCE1B	0.0199673
SORCS1	0.0199581
ADAMTSL1	0.0199539
MT-ND4	0.0199528
CD36	0.0199504
SELP	0.0199336
FRA10AC1	0.01993
REG1A	0.0199194
KCNH7	0.0198937
PRKG1	0.0198462
CYLC2	0.0198414
OR4K2	0.0198278
HIST1H3B	0.0198215
GUCY1A2	0.0197838
PRKAA2	0.0197651
SLC22A7	0.0197372
CASP5	0.0197323
MXRA5	0.0197259
PSIP1	0.0197147
IQCF3	0.0197096
OR4C6	0.0197096
SH2B1	0.0197007
HNF4A	0.0196973
C12orf42	0.0196818
REG3A	0.0196723
FNDC7	0.0196318
MUM1L1	0.0196247
MAGEA12	0.0196123
S100A7L2	0.0196096
HEPACAM2	0.0196051
TRAT1	0.0196042
CCDC153	0.0196029
PMFBP1	0.0195959
OR10G8	0.0195833
PRPS1L1	0.0195792
HLA-A	0.0195559
MT1G	0.0195519
SMAD3	0.0195245
CDH9	0.0195072
PTPRR	0.0194999
NLRP9	0.0194923
DGKB	0.0194811
COL13A1	0.0194799
POF1B	0.0194622
TRPA1	0.0194574
KCND3	0.0194376
SMAD2	0.0194329
VSTM1	0.0194301
IL9R	0.0194217
SLC7A13	0.0194184
PCDHGB3	0.0194176
ZFP64	0.0193895
DUSP22	0.0193893
PARD3B	0.0193845
GABRG1	0.0193759
GCK	0.0193756
GHSR	0.0193701
OR5L1	0.0193657
RB1	0.0193654
SLC44A5	0.0193551
YIF1B	0.019355
TRIM5	0.0193543
ERC2	0.0193461
RIMBP2	0.0193312
EBF2	0.0193294
CX3CR1	0.0193133
ZNF711	0.0192979
SMARCC2	0.0192812
ZNF780A	0.0192621
RFPL2	0.0192483
HIST1H2BK	0.019244
RFPL3	0.019237
TTYH1	0.0192322
AP1S1	0.0192138
PHF8	0.0191756
RAPGEF6	0.0191661
HS3ST4	0.0191633
CNTN4	0.0191437
CD300E	0.0191286
JAKMIP2	0.0191267
NOS1AP	0.0191188
KRTAP5-5	0.0191115
GCOM1	0.0191053
RPGRIP1	0.0191018
HEATR8	0.0190938
PDHA1	0.0190763
OR4K5	0.0190675
SERPINB11	0.0190565
OR2G3	0.0190526
P2RY8	0.0190465
MAGI1	0.0190438
HECW1	0.0190105
FGGY	0.0190088
ELAVL4	0.0189946
ZNF626	0.0189828
NFATC4	0.0189715
NOVA1	0.0189671
AADACL3	0.0189554
LRRTM1	0.0189517
CXorf65	0.0189487
MAGEC1	0.0189471
GDF5OS	0.0189331
LAMB4	0.0188953
HLA-B	0.0188891
HDGF	0.0188822
AGBL1	0.0188808
ZBTB20	0.0188806
DCAF12L2	0.0188742
MOCS2	0.0188738
OR1L8	0.0188336
PNLIP	0.0187932
PSG2	0.0187906
CD300LF	0.0187756
OSBPL6	0.0187515
DIDO1	0.0187502
CACNA1G	0.0187502
C10orf90	0.0187283
ODZ2	0.0187197
TREM2	0.0187165
KRTAP4-7	0.0187129
TRERF1	0.018709
OBSCN	0.0187085
KCNK1	0.0187058
ADAM22	0.0186856
ELTD1	0.0186821
GUCA1C	0.0186819
DYRK3	0.0186756
SLC16A1	0.0186736
ZNF423	0.018673
MITF	0.0186722
EPHB2	0.0186671
DNAJC11	0.018662
GLYATL1	0.0186541
COLQ	0.0186522
CST1	0.0186455
SPANXN3	0.0186455
RPS6KA2	0.0186245
MYPN	0.0186063
PRNT	0.0185801
ZNF676	0.018557
ZFP42	0.0185548
KCNIP1	0.0185396
KIR3DL1	0.0185228
MASP1	0.0185067
PRRT2	0.0185023
PCDHGA5	0.0185018
DOCK9	0.0184964
ACVR1B	0.01848
SLC39A12	0.0184769
RAB37	0.0184633
MPPED2	0.0184547
MYO16	0.0184513
LOC340578	0.0184353
PRDM9	0.0184323
JAKMIP1	0.0184095
RIC3	0.018407
SERPINA3	0.0184061
EIF4G3	0.0184031
MCF2L	0.0183933
SSX5	0.018386
OR10Z1	0.0183775
FAM161A	0.0183713
PDYN	0.0183699
SH2D3C	0.0183655
NOBOX	0.0183548
EPHA7	0.0183483
ZNF91	0.0183391
HYDIN	0.0183286
C22orf24	0.0183076
PTPRN2	0.0183041
FERD3L	0.0182934
GPR50	0.0182911
GABRE	0.0182907
GRM1	0.0182511
NAV3	0.018224
OR2L2	0.0182193
ZDBF2	0.018219
GDA	0.0182189
LRRTM3	0.018197
ESRP1	0.0181702
PARK2	0.0181692
OR4Q3	0.0181613
PAX4	0.0181613
AP1G1	0.018157
LRRC27	0.0181538
ZBP1	0.0181493
FAM190A	0.0181432
MAGEB10	0.0181427
CDC14B	0.0181363
KIF2B	0.0181305
VGLL4	0.0181246
ASB12	0.0181201
SLITRK1	0.0181166
LIFR	0.018116
DIO3	0.018114
CHEK2	0.0181128
ZNF536	0.0181071
CPLX2	0.0181036
FCRL3	0.0181
ANTXR1	0.0180943
DLGAP2	0.0180913
SAGE1	0.0180786
MRGPRX1	0.0180756
CRIPAK	0.0180733
TNFRSF11B	0.0180699
ERBB3	0.0180497
ZNF257	0.0180481
GUK1	0.0180343
CHRM2	0.0180261
GFRA1	0.0180181
FANK1	0.0180165
RUNX1	0.0180077
OR2L8	0.0180024
ZC4H2	0.0179999
FAM135B	0.0179975
LOC51059	0.0179975
SMTN	0.0179912
ZNF721	0.0179861
WWOX	0.0179764
PTHLH	0.0179705
CD300LG	0.0179652
SCARB1	0.0179638
SEPT6	0.0179002
MAP2K3	0.0178855
TTK	0.0178821
NALCN	0.0178762
PNCK	0.017868
RNF32	0.0178659
OR11L1	0.0178654
MYH13	0.0178562
AKT3	0.0178501
CADPS	0.0178452
KHDRBS2	0.017845
OR8J3	0.0178315
GTF2A1L	0.0178035
SEMA5B	0.0178024
DSC3	0.0178017
CAPN3	0.0177956
MS4A6A	0.0177953
TRIM55	0.0177902
MAGEC2	0.017789
ATXN2L	0.0177865
TUBA3C	0.0177624
PCYT1B	0.0177617
PKIB	0.0177611
AP1S3	0.0177535
MCOLN3	0.0177526
C15orf2	0.0177203
CCBL2	0.0177045
ACVR2A	0.0176986
ATXN3	0.0176909
FAM13C	0.0176813
WIPF1	0.0176794
MARCH1	0.017671
MPP7	0.0176699
GNG12	0.0176697
SPANXN5	0.0176697
STAU2	0.0176599
TMEM18	0.0176418
FAM47C	0.0176275
SFMBT2	0.017607
DEPDC5	0.0176063
DYTN	0.0175877
CSNK1E	0.0175827
FHL1	0.0175733
FLT4	0.0175669
ATCAY	0.0175649
LILRA5	0.0175523
PRKD1	0.0175484
TMEM71	0.0175437
VGLL3	0.0175389
OR10AG1	0.0175342
PRMT8	0.0175329
KCNH2	0.0175256
DEFB118	0.0175197
NRSN1	0.017502
ZNF667	0.0175002
MTCP1	0.0174827
TDRD5	0.0174823
BRE	0.0174811
KIF4B	0.0174806
GRM5	0.0174669
DARC	0.0174666
OR5W2	0.0174633
CRB1	0.0174604
AMOT	0.0174586
WASF3	0.017456
PDHA2	0.0174521
PPM1L	0.0174499
HCN1	0.0174484
IL37	0.0174457
BBS9	0.0174422
PCDH20	0.0174281
CRISP3	0.0174242
OR8K5	0.017413
FAM65B	0.0174121
OR5L2	0.0174073
CPA6	0.0174009
C7orf34	0.0173982
UNC13A	0.017376
GOT1L1	0.0173743
GLRA2	0.0173665
ETV5	0.017345
CIB3	0.0173333
OR4A16	0.0173333
COL6A6	0.017332
KLKB1	0.0173175
FAM47A	0.017315
CACNG5	0.0173067
OR14A16	0.0173007
OR4C13	0.0173007
OR4C46	0.0173007
C11orf88	0.0172988
CDH12	0.0172497
FILIP1	0.0172474
PRSS1	0.0172459
GSTM5	0.017243
MEFV	0.0172424
OR5D14	0.0172416
KIAA0226	0.0172291
FBXO15	0.0172233
LRRIQ1	0.0172135
MOG	0.0172104
BAI3	0.0172093
FUBP1	0.0171929
UBE2NL	0.0171926
NTNG2	0.0171898
OR10G7	0.0171898
CACNG3	0.017187
CENPN	0.0171849
SLC17A3	0.0171802
DSC1	0.0171728
PPP6C	0.0171552
ELF3	0.0171547
ZNF493	0.0171519
IGSF11	0.0171493
SNX29	0.0171493
OCA2	0.017147
BTNL8	0.0171425
DEFB116	0.0171369
BMP1	0.0171348
OR8J1	0.0171328
ALAS2	0.0171274
MYL1	0.0171265
PLCL1	0.0171181
AQP8	0.0171017
HS6ST2	0.01709
HNRNPCL1	0.0170876
PPM1B	0.0170817
LHX9	0.0170741
SDCBP2	0.0170663
PLSCR2	0.0170623
UBE2A	0.0170592
PPHLN1	0.0170561
NPAS3	0.0170489
ZNF419	0.0170441
LOC442444	0.0170377
TFE3	0.017036
OR4C16	0.0170267
PARM1	0.0170267
OR5D13	0.017026
IL5RA	0.0170197
GOSR2	0.0170174
ADAM28	0.017011
IGF2	0.0170009
ITIH5	0.0169809
CLDN10	0.0169787
MYO3A	0.0169761
DKK2	0.0169722
PRB4	0.0169722
LMO7	0.0169697
RGS22	0.0169587
C15orf23	0.0169516
OR5AS1	0.0169199
SULT1C3	0.0169165
HRH2	0.0168919
PDGFB	0.0168885
OR6V1	0.0168641
OAS1	0.0168563
CLEC7A	0.0168475
GALNT9	0.0168422
ETV1	0.0168336
XIRP2	0.0168301
OTOF	0.0168277
OR5F1	0.0168105
OR7G1	0.0168002
FRAS1	0.0167925
LCE3D	0.0167897
PCDH9	0.0167895
SCN2A	0.016786
CD5L	0.0167771
RGS8	0.0167766
BACH2	0.0167706
CDKN1A	0.0167686
OR52B2	0.0167626
SGCD	0.0167496
SPRR2E	0.0167397
WNT16	0.0167345
FAM170A	0.016728
PRR16	0.0167269
CLRN1	0.0167262
L3MBTL1	0.0167246
OR5T3	0.0167233
DDX59	0.0167083
SLIT3	0.0167042
NRCAM	0.0167019
C1QTNF1	0.016691
CHST5	0.0166883
NIN	0.0166819
CRYGA	0.0166812
IL7R	0.016677
OR1S2	0.0166598
MUSK	0.0166593
CTAG2	0.0166557
OR2G2	0.0166519
FCAMR	0.0166517
ACOT7	0.0166333
KLHL13	0.0166263
DEFA4	0.0166258
GIMAP4	0.0166068
IMPG1	0.0166033
LSM14B	0.0166003
OR4D5	0.0165997
GABRA6	0.0165983
OR5I1	0.016595
TDP2	0.0165762
SIGLEC12	0.016576
TAF1	0.0165757
SH3GL3	0.0165733
NEUROD4	0.0165632
CXorf22	0.0165596
C6orf165	0.0165561
PRAMEF1	0.016548
LCE1C	0.0165443
RDH8	0.0165373
CPNE4	0.0165346
MAMLD1	0.0165318
RBM47	0.0165266
TNFSF18	0.0165232
DTNBP1	0.0165135
CACNA2D1	0.0165115
DDX4	0.0165045
B3GAT1	0.0165038
CDK14	0.0164993
FAM83A	0.0164985
PDGFD	0.0164689
GH2	0.0164601
PCDHGB1	0.0164601
NLRP1	0.0164577
IGF1	0.0164414
AURKC	0.0164374
LDB3	0.0164268
TRPC3	0.0164194
TRIM10	0.0164187
RNF148	0.0164175
COL3A1	0.0164073
DZANK1	0.016405
OR5T1	0.0164012
PAK3	0.0163994
FABP12	0.0163963
UXS1	0.016391
PCMTD1	0.0163905
SCN7A	0.0163772
TIAM1	0.0163752
OPALIN	0.0163708
MUC7	0.0163436
PTPRU	0.016325
RASSF4	0.0163221
OR4S2	0.0163194
SRRM4	0.0163066
CNOT4	0.0163066
FAM171A1	0.0163055
CYP4F3	0.0162881
ERG	0.0162836
SHOX	0.0162834
TPD52L3	0.0162807
OR2M7	0.0162673
OR8H3	0.0162673
PITX2	0.0162664
SCD5	0.0162558
OR10J3	0.0162521
C8orf80	0.0162237
FAM198B	0.0162141
ZMAT1	0.0162113
MBNL1	0.0162095
RFX4	0.0162051
RABGAP1L	0.0162034
MMD2	0.0162029
MT-ND1	0.016191
SLC8A3	0.0161843
HCLS1	0.0161706
CECR2	0.0161692
CERKL	0.016164
CCDC39	0.0161593
SRGAP3	0.0161562
ZSCAN1	0.0161497
OR2T4	0.0161454
GRLF1	0.0161426
UBAP2L	0.0161415
TTC29	0.0161415
ZNF799	0.0161311
HTR5A	0.0161188
MYT1	0.0161021
BMPR1B	0.0161009
DCAF12L1	0.0160943
ANK3	0.0160913
CHST9	0.0160905
PDE10A	0.016089
ELMO1	0.0160799
COX6C	0.0160789
ABCC9	0.0160743
SGCZ	0.0160504
RP11-389E17.1	0.0160464
DSC2	0.016039
RASSF9	0.0160379
KRTAP6-1	0.0160293
ATRX	0.0160272
FAM131B	0.0160271
PCDHGB2	0.0160252
CHODL	0.0160199
FBXL7	0.0160063
SMARCB1	0.0160023
PIK3C2G	0.0160009
NEB	0.0159966
BRSK2	0.0159949
GPC5	0.0159947
PCDHB7	0.0159889
RUFY3	0.0159881
PRKCG	0.0159876
PAX1	0.015985
SLCO1A2	0.0159846
GFRAL	0.0159839
DDR2	0.0159828
MPP4	0.0159613
CPXCR1	0.0159606
CPSF6	0.0159587
CDH8	0.0159538
PRKACB	0.0159376
ENSG00000188974	0.0159369
CPS1	0.0159346
NGEF	0.0159231
LCE2B	0.0159018
DNAH3	0.0158962
IDO2	0.0158897
PRSS48	0.015889
ADORA3	0.0158884
ACE	0.0158865
KCNU1	0.01588
SCN9A	0.0158793
SP100	0.0158755
SVOPL	0.0158752
ADAL	0.0158739
DYSF	0.0158719
ANO4	0.0158712
HEPH	0.0158694
ASXL3	0.0158687
TRIM17	0.0158568
KCNB2	0.0158556
USP35	0.0158526
CNTNAP2	0.0158509
BCOR	0.0158468
DST	0.0158421
OR10K2	0.0158335
OR2T6	0.0158187
REG3G	0.015815
ARHGEF7	0.0158124
RNF217	0.0158092
LONRF3	0.0158042
RP1	0.0157989
SRSF3	0.0157906
TFAP2A	0.0157695
TLL1	0.0157521
CEACAM18	0.0157295
DPYD	0.0157265
ART5	0.0157132
TMPRSS3	0.0157077
TMEM60	0.0157056
GIGYF2	0.015699
AKNAD1	0.0156981
ZNF492	0.0156878
TRDN	0.0156843
KIAA1486	0.0156746
CMTM5	0.015674
OR52J3	0.0156666
CTAGE1	0.0156526
DDR1	0.0156525
ZFP37	0.0156361
EFCAB4B	0.0156325
NFATC2	0.0156314
ATP2B2	0.0156185
PEX5L	0.0156155
GYPB	0.0156096
SUN1	0.0156036
RARB	0.0156031
SPRR2G	0.015596
USP6	0.015596
KCNG1	0.0155901
SYCE1	0.0155858
AKAP3	0.015581
ENSA	0.015581
PDE2A	0.0155804
SKA3	0.0155755
SOX9	0.0155745
NLGN1	0.0155529
INPP4B	0.0155484
NRXN3	0.0155476
OC90	0.015545
RNF150	0.0155409
ADAMTS6	0.015535
GIMAP6	0.015524
ZNF300	0.0155192
COL20A1	0.0155184
SPTA1	0.0155134
SAMD3	0.0155071
ELAVL3	0.0154963
PCDHB8	0.0154908
TLK2	0.0154867
CPXM2	0.0154799
SNAP91	0.0154768
FIP1L1	0.0154715
GYPE	0.0154683
CACNA1I	0.0154659
DOCK10	0.0154637
NWD1	0.0154612
HSPB11	0.0154611
CNTN1	0.0154522
OR8H1	0.015449
HIST1H2AA	0.0154292
C4orf22	0.0154269
C1orf49	0.0154203
ADAMTS12	0.0154046
GABRG2	0.0154033
TBXAS1	0.0154033
OR8K3	0.0153997
TBX20	0.0153985
NR4A2	0.015391
ITGB3	0.0153814
LRFN5	0.0153692
TMTC1	0.0153416
COBLL1	0.0153394
KIAA0895	0.0153378
PLCG2	0.0153366
SLCO1C1	0.0153349
PURG	0.0153336
PNPLA1	0.0153279
PCK1	0.0153276
ANK1	0.0153214
C6	0.0153203
AC133485.1	0.0153132
MNDA	0.0153082
PCDHGA4	0.0152968
TMEM47	0.0152936
RTN3	0.0152839
ADHFE1	0.0152805
ATP1B4	0.0152709
COL25A1	0.0152665
SLC13A3	0.0152658
GNAS	0.0152626
FLG	0.0152591
DCDC5	0.015256
ARHGEF10L	0.0152517
SLC46A3	0.0152499
PVRL1	0.0152499
NTRK1	0.015249
FETUB	0.0152439
HCK	0.0152363
TXNDC2	0.0152351
OR2A5	0.0152314
BCAR1	0.0152278
OR51E2	0.0152274
SEC31A	0.0152271
ASB5	0.0152235
ADCY2	0.0152229
IL31RA	0.0152126
U2AF1	0.0152116
RORA	0.0152072
GADL1	0.0152067
CAGE1	0.0151938
OR14C36	0.0151828
OR4P4	0.0151828
OR5J2	0.0151828
LMX1B	0.0151822
BIRC8	0.0151819
CYYR1	0.0151801
PLAG1	0.0151767
PTK2B	0.0151719
HNF1A	0.0151684
SYBU	0.0151675
CD200R1	0.0151654
CT47B1	0.0151618
ZNF679	0.0151596
METTL7B	0.0151558
PHF20L1	0.0151546
TMEM213	0.0151533
DDC	0.0151503
ABCA12	0.0151459
DOCK3	0.0151421
ARHGEF2	0.0151353
PCDHGA12	0.0151349
CCR2	0.0151344
ADH6	0.015132
DSTN	0.0151318
C1orf129	0.0151301
PCDH10	0.0151298
VEZT	0.0151283
DISC1	0.0151169
OR4C12	0.0151107
ZNF781	0.0151094
TECRL	0.0151071
RASAL2	0.0151034
COBL	0.0150923
ZNF480	0.0150887
SI	0.0150781
ATP6V1G3	0.0150705
F8	0.0150671
KIRREL2	0.0150641
OR5D16	0.0150634
OR5H14	0.0150621
SMARCA4	0.015055
SEPT9	0.0150531
INPP4A	0.0150497
RHOA	0.0150475
SLC5A12	0.0150457
MAP3K13	0.0150411
LRRC4C	0.0150393
SCN3A	0.0150393
CCL7	0.0150264
IDS	0.0150258
MAG	0.0150121
CNTNAP5	0.0150113
MCART2	0.015008
WIF1	0.015007
ABCG1	0.0149998
SLA	0.0149946
CD33	0.0149911
LRRIQ3	0.0149898
KIAA0748	0.0149808
DEFB111	0.0149754
HIST1H2BD	0.0149676
OR6C75	0.0149659
SYT6	0.0149649
C20orf26	0.0149567
ACSM4	0.0149565
KCND2	0.0149549
OR2AK2	0.0149517
HCRTR2	0.0149508
ACTRT1	0.0149463
ITPR1	0.0149442
SUN3	0.0149333
KRTAP19-1	0.0149206
FAM19A2	0.0149149
ZNF385D	0.0149149
DRD5	0.0149128
KRTAP11-1	0.0149024
OR5T2	0.0148978
CAMK1D	0.0148963
TMPRSS13	0.014892
HK1	0.0148877
ODF2	0.0148851
CLEC1B	0.0148833
MAGEE1	0.0148816
KEAP1	0.0148812
SPANX-N1	0.0148797
SPANXN1	0.0148797
TCERG1L	0.0148774
RAP1GAP	0.014876
COL4A5	0.0148753
ZEB1	0.0148736
MAGEA6	0.0148708
LUZP2	0.014869
ADAMTS8	0.0148648
TNIK	0.0148647
NEUROD6	0.0148632
MAPK8	0.014842
RPL10L	0.0148408
SLC1A6	0.0148393
GAS7	0.0148389
CD1C	0.0148379
FAM47B	0.0148178
KRTAP4-2	0.0148172
DCT	0.0148169
PITRM1	0.014815
SHOX2	0.0148132
ZNF804A	0.0148121
PRR23B	0.0148028
SULT6B1	0.0148006
ECE1	0.0148
MCMDC2	0.0147955
TMPRSS6	0.0147955
ABCB11	0.0147897
NEBL	0.0147876
NADK	0.0147754
BIRC5	0.0147684
OR5M3	0.014768
FKBP9	0.0147677
CNOT3	0.0147628
C20orf85	0.0147584
CECR1	0.0147543
INSRR	0.0147493
OR1D5	0.014749
OR6N1	0.014749
SLC17A2	0.014736
SIGLEC9	0.0147345
MTUS1	0.0147282
SIRPB2	0.0147277
SLC14A1	0.0147254
PROL1	0.0147228
LCK	0.0147177
ZNF99	0.0147158
SULT1A1	0.0147056
RAD51B	0.0147027
ROS1	0.0147009
MAGEA11	0.0146965
ATP5J	0.014692
LDHA	0.014691
ZNF841	0.0146894
CRHR2	0.0146863
INO80E	0.0146861
LILRA1	0.0146861
LRRC7	0.0146794
SYNDIG1	0.0146786
SPEF2	0.014676
OR8U1	0.0146727
POTEG	0.0146714
OSBPL9	0.0146584
NFIA	0.0146553
ABCB4	0.0146533
EPHA4	0.0146507
EFCAB3	0.0146489
PDE4B	0.0146357
INPP5A	0.0146357
POU2F2	0.0146332
C11orf54	0.0146264
TRIP10	0.0146155
IL12RB1	0.0146134
C12orf40	0.014612
GDPD1	0.0146051
MARCO	0.0145941
MATN4	0.0145855
FN1	0.0145851
OR2M4	0.0145787
KIF13A	0.0145749
NRP2	0.0145701
MKRN3	0.0145667
POTEF	0.014562
SET	0.0145562
ADAMTSL4	0.0145531
HAVCR1	0.0145502
MT-CO3	0.0145476
TNP1	0.0145476
PLCXD3	0.0145476
MYOM3	0.014536
KYNU	0.0145344
CHAT	0.0145307
CFHR2	0.0145297
ZNF662	0.0145217
OR6K3	0.0145184
GPR6	0.0145165
SELL	0.0145115
C20orf191	0.0145005
STK33	0.0145005
TRIM58	0.0144978
TNFRSF13B	0.0144884
CES5A	0.0144843
SLC6A2	0.0144824
PIP4K2A	0.0144759
BEND7	0.0144684
RSPO2	0.0144681
RNF17	0.0144598
GRIN2A	0.0144582
OR6T1	0.0144578
HECTD3	0.0144515
CARD16	0.0144476
GPC3	0.014446
LATS1	0.014444
C6orf25	0.0144429
OR1C1	0.0144398
ANKMY1	0.0144376
DPPA3	0.0144263
C1orf61	0.0144188
ITGB3BP	0.0144137
EFHB	0.014408
OR8I2	0.0144072
KRTAP20-2	0.0144006
FAM124B	0.0143937
FBXL18	0.01439
TNR	0.014387
CALD1	0.0143797
FBN2	0.0143794
UROC1	0.0143791
SARDH	0.0143731
ABI3BP	0.0143654
STARD8	0.0143642
C7orf16	0.0143611
HIST1H4E	0.0143611
LRRC3B	0.0143611
DOCK4	0.0143414
OR51V1	0.0143367
VSIG1	0.0143357
ABL1	0.0143299
NCAN	0.0143275
MYF5	0.0143203
XAGE5	0.014318
MLF1	0.0143175
NCAM2	0.0143115
DIP2C	0.014306
ZNF486	0.0143055
RBPJ	0.0143053
KRTAP20-1	0.0142924
KBTBD8	0.0142924
AKR1CL1	0.0142879
ZNF415	0.0142859
MATK	0.0142852
C6orf213	0.0142815
CLVS2	0.0142815
KLF17	0.014274
GABRA1	0.0142611
DENND2C	0.0142606
IFLTD1	0.0142566
DAPP1	0.0142542
KDM5C	0.0142502
DIP2A	0.0142485
FTMT	0.0142482
GRB14	0.0142452
CARS	0.0142445
SERPINB3	0.0142375
MEIS2	0.0142303
MSL3	0.014225
HBD	0.0142199
GCDH	0.0142197
C9orf69	0.0142167
P4HA1	0.0142122
SPINK5	0.0142046
ABLIM2	0.0141941
HCFC1R1	0.014193
MYCBPAP	0.0141921
TPM2	0.014189
WDR64	0.0141838
ZNF585A	0.0141822
ELAVL1	0.0141797
ABCG2	0.014178
MAP2K7	0.0141774
KRTAP4-6	0.0141709
OR5H6	0.0141608
ANP32C	0.0141555
FAM26D	0.0141527
FBXO24	0.0141471
GOLGA3	0.0141358
OR52A5	0.0141345
MCTS1	0.0141337
RGPD3	0.0141258
SIGLEC8	0.0141208
MPPED1	0.0141183
IQCA1	0.0141057
PLEKHG2	0.014104
CDC27	0.0141007
HIST2H2AC	0.0141
PEG3	0.014099
ASAH1	0.014092
FOXP2	0.0140892
U2AF1L4	0.0140856
COL4A1	0.0140847
CXorf58	0.014067
LCE2D	0.014067
SMAD9	0.0140521
LRP1B	0.01405
TAOK2	0.0140481
PCDH17	0.0140459
CAMKK2	0.0140363
NBEA	0.0140178
NUF2	0.0140157
EIF5A	0.0140124
OR2W3	0.0140088
HCAR3	0.0139977
INHBA	0.0139911
TNK2	0.0139896
SPRR3	0.0139771
ACPP	0.0139753
NCSTN	0.0139721
OR2A25	0.0139707
SLITRK5	0.0139692
ZNF135	0.0139622
AXL	0.0139594
PDE11A	0.0139588
ACTN2	0.013957
FUT9	0.0139549
RFX3	0.0139498
EVC2	0.0139464
OR2T1	0.0139447
MLLT4	0.013943
SAMD12	0.0139328
CLNK	0.0139259
ZIM3	0.0139222
TMC5	0.0139158
ABCA13	0.0139112
USH1C	0.0139057
DEFB113	0.0139049
SUGP2	0.0138988
C7orf62	0.0138985
ZIC3	0.0138965
BCL2L11	0.0138951
NEK5	0.0138892
OR2J1	0.0138863
OR52E4	0.0138814
PGLYRP2	0.0138807
EPB49	0.0138787
C8B	0.0138759
HIST1H3D	0.0138751
FNBP1	0.0138701
CNPY1	0.0138697
NLRP10	0.0138675
CST4	0.0138646
TPH1	0.0138637
ALPK2	0.0138609
SLC26A9	0.013855
SPTLC3	0.0138538
SLC25A3	0.013853
CXCL12	0.013847
RUNX2	0.0138453
NAP1L2	0.0138428
ZNF829	0.0138381
OR51A4	0.0138372
IGSF9B	0.013834
MS4A4A	0.0138307
TGFBR2	0.0138252
C12orf67	0.0138216
GPR174	0.0138216
VPS13A	0.0138202
SPAG16	0.0138176
KIR3DX1	0.0138163
CR1L	0.0138118
ZFP112	0.01381
C18orf1	0.0138086
TAP2	0.0137973
PITPNC1	0.0137933
OR10Q1	0.0137899
ASB11	0.0137871
DGKZ	0.013782
ACBD5	0.0137789
PPP6R3	0.0137771
CHN2	0.0137764
OGG1	0.0137646
FLRT2	0.0137626
KCNK16	0.0137566
C2orf78	0.0137547
EPS8L1	0.0137503
CNTLN	0.01375
CCR3	0.01375
CSAG1	0.0137496
ADAMTS4	0.0137493
GNB1L	0.0137418
NEDD9	0.0137403
PSG5	0.0137394
RTKN2	0.0137378
CETN1	0.0137347
MPDZ	0.0137314
MYH11	0.0137314
PCBP3	0.0137303
TTLL6	0.0137283
SEMA6D	0.0137204
SERPINA6	0.0137115
PLA2G3	0.0137108
KRTAP6-3	0.0137083
DEFB112	0.0136968
C3orf35	0.0136866
SLC12A6	0.0136862
EWSR1	0.0136851
PENK	0.0136791
VIT	0.0136689
LHFPL3	0.0136668
ZNF385B	0.0136664
ITPKB	0.0136645
PDLIM5	0.0136634
ANGPT2	0.0136597
NEK2	0.0136553
SPI1	0.0136536
PRB1	0.013646
PGK2	0.0136427
TEK	0.0136381
BCLAF1	0.0136367
JAM2	0.0136231
MMP16	0.0136224
OR5H1	0.013621
HSPD1	0.0136196
SLC10A2	0.0136166
FSTL5	0.0136098
KCNJ12	0.013609
SLC7A2	0.0136077
FAM19A5	0.0136019
C7	0.0135938
SLC24A4	0.0135934
RNF128	0.0135911
NF1	0.0135896
BCL6B	0.0135777
BOLL	0.0135777
DEFB114	0.0135777
HAPLN1	0.0135777
OR5H2	0.0135777
OR8K1	0.0135777
TLR4	0.0135777
DNAJC5B	0.0135777
GNGT1	0.0135777
KCNJ10	0.0135777
SMR3A	0.0135777
SPOP	0.0135777
WBP1	0.0135777
ITSN1	0.0135767
ARHGEF26	0.0135749
FAM129C	0.0135743
ABP1	0.013571
ATP6V1C2	0.0135576
GABRA3	0.0135475
SUSD4	0.013543
PLA2G4C	0.013536
DDX17	0.0135265
GNAQ	0.0135215
PCDHGA2	0.0135118
RHCE	0.0135098
SYTL2	0.0135091
AC022601.1	0.0135047
POTEC	0.0135027
RGS12	0.0135019
H2BFWT	0.0135006
TPK1	0.0134945
ENOX1	0.0134934
FAM166A	0.0134886
DNM2	0.0134842
ZBED1	0.0134801
BEND5	0.0134798
MAGI2	0.0134774
PCDHA12	0.0134768
C14orf177	0.01347
CYP11B1	0.01347
TGIF2LX	0.0134655
DCLRE1C	0.013464
CACNA1H	0.0134632
PTCHD1	0.013462
KLRC2	0.0134607
KIAA0226L	0.013458
MPO	0.0134474
FOXN3	0.013446
FAM71B	0.0134433
LIPF	0.0134433
TMEM217	0.0134416
CCDC74A	0.0134408
ZNF382	0.0134393
DPRX	0.0134363
FAM122C	0.0134359
BCAN	0.013434
UBE4B	0.0134333
BCL7C	0.0134318
BMP5	0.0134285
CDR1	0.0134229
TRAK1	0.013419
IL17RD	0.013413
OLAH	0.0134126
SPAG11B	0.0134101
OR10K1	0.0134048
OR5H15	0.0134048
HPSE2	0.0134031
GNG4	0.0133991
KCNA4	0.0133909
RNF212	0.013388
GNAT3	0.0133865
SEMA3C	0.0133836
KCNA5	0.0133787
ZFP82	0.0133739
KCNN3	0.0133695
KDM2B	0.0133686
PZP	0.0133664
ZSCAN18	0.0133641
IFI44L	0.013361
DENND1A	0.0133588
PREX1	0.0133548
SLC6A15	0.0133533
OVGP1	0.0133505
LIN7A	0.0133456
GABRA5	0.0133431
KRTAP13-1	0.0133423
SPINK4	0.0133412
OR10R2	0.0133353
ZIC1	0.0133353
DENND5B	0.0133283
GC	0.0133143
NHEJ1	0.0133137
ITGB8	0.0133132
S100A7	0.0133115
CEP128	0.0133108
C10orf71	0.0133107
PTPRZ1	0.0133081
ALG13	0.0133023
ZP4	0.0133017
LRRK2	0.0133007
HTR7	0.0132949
ASB15	0.0132943
SCAMP5	0.0132902
SDHC	0.0132896
ARHGAP28	0.013289
CLEC17A	0.0132748
OR5M8	0.0132731
SLPI	0.0132715
EDAR	0.0132707
C10orf82	0.0132699
ZNF780B	0.0132684
GIMAP1	0.0132681
HNRNPA2B1	0.0132656
PPP3R2	0.0132656
ANKRD33	0.0132618
ODZ4	0.0132591
MBNL2	0.0132558
ACOXL	0.0132461
ZNF432	0.0132438
KLK3	0.0132424
KIAA1324L	0.0132401
SCML4	0.0132395
MAP2K4	0.0132383
IL6	0.0132378
SPINLW1	0.0132325
OR2J2	0.0132307
OR4L1	0.0132307
HEATR7B2	0.0132267
ENPP2	0.0132257
OR13G1	0.0132251
CAPN10	0.0132236
OR6K6	0.0132225
ADAMTS2	0.0132219
ARHGEF4	0.013218
PAPOLB	0.0132154
SLC30A8	0.0132108
SERPINI2	0.0132099
KRTAP5-10	0.0132011
SNURF	0.0132006
SETD2	0.0132003
SYT14	0.0131928
KRTAP1-5	0.0131898
GAD2	0.0131883
PPP2R2C	0.0131837
PDE1B	0.0131836
G6PD	0.0131787
TXNRD1	0.0131711
HTR1E	0.0131697
HDHD1	0.0131696
FGD5	0.0131668
GSG1	0.0131667
LY9	0.0131616
SP140L	0.0131599
C1orf141	0.0131569
SPRY3	0.0131549
APBB1IP	0.0131501
GPX5	0.0131496
FAM83B	0.0131484
OR51G2	0.0131467
OR5B12	0.0131467
TCEB3B	0.0131456
SRSF5	0.0131406
CCT8L2	0.0131397
OR4A47	0.0131397
TFDP3	0.0131374
TIMP3	0.0131294
TMEM211	0.0131265
TGFB2	0.0131192
MAPK10	0.0131185
GLRA4	0.0131147
AHCYL2	0.0131116
PABPC1	0.0131088
WNK2	0.0131069
SCLT1	0.0131048
GPR115	0.0131027
MTUS2	0.013101
COL4A6	0.0131
OR4C11	0.0130975
CHRM3	0.0130953
MED8	0.0130918
AR	0.0130897
C12orf50	0.013087
ACSM1	0.0130864
DYDC1	0.0130843
C20orf186	0.0130827
ENSG00000176937	0.0130815
OR10X1	0.0130795
RIT2	0.0130795
ZNF813	0.0130785
FAM5B	0.0130755
SNTG2	0.0130749
ADAM29	0.0130651
PCDHB12	0.013049
PCDHB5	0.013049
GIMAP8	0.0130477
KRTAP24-1	0.0130453
KLHL7	0.0130424
TFAP2D	0.0130382
ZNF678	0.0130379
CCDC40	0.0130343
PLP2	0.0130323
MYCBP2	0.0130321
OR6N2	0.0130227
OTOA	0.0130207
FCRL2	0.0130176
LUM	0.013017
CLASP2	0.013017
NDUFC2	0.013012
TRANK1	0.013011
NR1H4	0.0130079
HIST1H1C	0.0130067
C7orf10	0.0129938
MED18	0.012993
CNGB3	0.012991
GK2	0.0129895
CSF3R	0.0129856
KCNJ3	0.0129827
MAGEB6	0.0129787
PODXL	0.0129774
STXBP6	0.0129769
ZNF429	0.0129743
AQP10	0.0129706
GAD1	0.0129698
TACR3	0.0129659
CLYBL	0.0129624
DZIP1	0.0129618
KCNC1	0.0129592
PTPN5	0.012954
SGSM1	0.0129513
UBE2W	0.0129498
USP29	0.0129452
EPHA8	0.0129406
AGBL4	0.0129361
C15orf48	0.0129312
CEACAM21	0.0129312
GRID2	0.0129312
WFDC10B	0.0129312
MEIS1	0.0129309
TMEM225	0.0129169
MYLK4	0.0129146
CAMTA2	0.0129118
ZC3H13	0.0129095
MTMR11	0.0129085
GDNF	0.0129075
PIK3AP1	0.0129061
AMER1	0.0129031
DAPK1	0.0128946
KCNIP3	0.0128882
GLYATL2	0.0128873
MAP7D2	0.0128864
BRD3	0.0128819
DCHS2	0.0128814
MYOF	0.0128772
NUP98	0.0128771
MFAP5	0.0128754
KRT80	0.0128749
KIRREL3	0.0128724
PLEKHA8	0.0128715
DHRS9	0.0128687
RAB34	0.0128684
IL1F10	0.0128678
OR9G1	0.0128678
PTCHD2	0.0128597
ATM	0.0128582
RXFP3	0.0128555
IQCJ	0.0128548
MYF6	0.0128514
SLC35C2	0.0128469
GPX6	0.0128438
RPSAP58	0.0128438
ZNF618	0.0128426
CALCA	0.0128371
DNMT3A	0.0128364
KIAA1913	0.0128326
TMEM200A	0.0128326
ITGB1	0.0128321
HIST1H2BC	0.0128294
RECQL5	0.0128279
NCR3	0.01282
NCKAP5	0.0128147
SPAG9	0.0128137
MT-ND5	0.0128134
CREB5	0.012813
MCC	0.0128125
CWF19L2	0.0128095
OR2B11	0.0128092
KRTAP19-2	0.0128092
CABP4	0.0128045
E2F7	0.0128036
SUV420H1	0.0127962
IGFL2	0.0127958
POLD3	0.0127927
PTGS2	0.0127922
WFDC5	0.0127921
CACNG7	0.0127906
SMARCD2	0.0127896
TAS2R16	0.0127872
MAGEB16	0.0127872
NLGN3	0.0127848
SIPA1L2	0.0127833
BEND2	0.0127805
ZC3H12B	0.0127792
ZNF804B	0.0127731
CAMK2D	0.0127673
RET	0.0127668
FSIP2	0.0127661
NLRP3	0.0127659
SERPINE2	0.0127553
LRTM1	0.0127537
MYC	0.0127433
DDX31	0.0127417
SF1	0.0127391
GATAD2A	0.0127338
SHFM1	0.0127332
KNG1	0.012733
PHF6	0.0127304
AC011537.1	0.0127291
PAK7	0.0127291
RNF43	0.0127291
TEAD2	0.0127291
DNAH11	0.0127254
AMICA1	0.0127185
DYNC1I2	0.012715
RASSF6	0.0127138
MMGT1	0.0127126
C1orf177	0.0127111
C11orf63	0.0127109
CAPS2	0.0127091
PCDHB4	0.0127078
STX2	0.0127071
OR5AC2	0.0127017
LILRB4	0.0127008
C12orf36	0.0126986
SH3BP5L	0.0126986
PCDHB3	0.0126919
MYB	0.0126906
TMPRSS7	0.0126905
PCDHAC1	0.01269
MRVI1	0.0126895
DPPA4	0.0126874
HNRNPK	0.0126871
GLIS3	0.0126835
BRD4	0.0126826
KLK15	0.0126796
HTR1A	0.012679
ANGPT1	0.012678
ABCA8	0.0126777
POM121	0.0126771
LIPI	0.0126763
ZNF496	0.0126758
OR56A3	0.0126754
CAPZA3	0.0126726
CCDC43	0.0126726
ZNF606	0.0126703
ADAM18	0.0126603
FBXO43	0.0126531
NDN	0.0126501
LTBP1	0.0126487
MAEL	0.0126413
EIF1AX	0.0126413
TAL1	0.0126399
GON4L	0.012635
ARHGEF10	0.0126335
MAGEL2	0.0126323
C4orf7	0.0126304
FCER1A	0.0126304
HMGCLL1	0.0126262
FHL5	0.0126249
TFPI	0.0126249
CLVS1	0.0126216
TJP2	0.0126215
UBR4	0.0126213
OR10G4	0.0126203
ZFPM2	0.0126113
SAT1	0.0126109
UMOD	0.0126072
[truncated: 17,609 more rows]
