# Supplementary material for: Mutation Enrichment and Transcriptomic Activation Signatures of 419 Molecular Pathways in Cancer
Source: Cancers (Basel). 2020 Jan 22;12(2):271. doi: 10.3390/cancers12020271 (PMC7073226; doi:10.3390/cancers12020271)
Supplement: Supplementary file 1 [file cancers-12-00271-s001.zip › supplementary revised/Supplementary_Table_S4.xlsx]

## Sheet: Sheet1
Gene/Primary tumor site	bladder	brain	breast	cervix	colon,rectum	kidney	liver	lung	prostate	skin	stomach	thyroid	uterus
A1BG	0.672043	0.672043	0.672043	0.672043	5.37634	0.672043	2.01613	2.01613	0.672043	1.34409	0.672043	0	2.01613
A1CF	2.81394	10.693	1.68836	3.37673	12.3813	7.31624	1.68836	19.1348	3.37673	58.5299	6.75345	1.68836	8.44181
A2LD1	0	0	0	0	2.1645	0	0	0	0	0	0	0	0
A2M	1.58192	2.48588	0.451977	0.451977	6.77966	2.0339	0	4.74576	0.225989	7.68362	2.93785	0.225989	4.51977
A2ML1	1.37457	2.74914	0.45819	0	8.47652	0.229095	0.687285	5.72738	0.229095	5.95647	2.29095	0	5.26919
A3GALT2P	0	0.977517	0.977517	0	6.84262	0	0	0	0	0	0	0	0
A4D226_HUMAN	0	0	0	0	0	0	0	0	0	0	0	0	5.69801
A4GALT	0	0.94162	0	0	7.53296	0	0	0	1.88324	7.53296	1.88324	0	1.88324
A4GNT	0.977517	0	0	0.977517	7.82014	0.977517	0.977517	11.7302	0.977517	2.93255	0.977517	0	7.82014
AAAS	0	1.21877	0	1.21877	4.87508	0.609385	0	1.21877	0.609385	3.65631	3.65631	0	4.87508
AACS	0	0.495295	0.495295	1.48588	5.94354	0	0	3.46706	0	2.97177	2.47647	0.495295	2.97177
AADAC	0	2.5	0	0	6.66667	0.833333	2.5	5	0.833333	14.1667	3.33333	0	5
AADACL2	0	5.11269	3.40846	3.40846	12.7817	0	1.70423	17.0423	0	27.2677	8.52115	1.70423	21.3029
AADACL3	4.18297	2.09148	0	2.09148	33.4638	2.09148	2.09148	15.6861	0	17.7776	4.18297	0	9.41168
AADACL4	1.63399	3.26797	2.45098	0	10.6209	1.63399	0	3.26797	1.63399	12.2549	2.45098	0	2.45098
AADAT	0	0.782473	0	0	1.56495	0.782473	0.782473	2.34742	0.782473	3.91236	3.91236	0	4.69484
AAGAB	1.05485	1.05485	0	0	5.27426	2.1097	0	1.05485	1.05485	0	0	0	2.1097
AAK1	0	2.90047	0	1.45023	6.1635	1.81279	1.45023	4.71326	0.725117	2.90047	3.26303	0	7.97629
AAMP	0.766284	3.83142	0	1.53257	6.89655	1.53257	0.766284	2.29885	0	3.06513	0	0	2.29885
AANAT	1.45908	1.45908	0	0	8.75448	0	5.83632	5.83632	0	2.91816	2.91816	0	2.91816
AARS	0.343997	2.40798	0.343997	1.03199	3.09598	0.343997	0	2.06398	0.343997	2.06398	2.06398	0	2.40798
AARS2	0	1.35227	0	0.338066	5.74713	0.338066	1.0142	4.0568	0	1.0142	2.70453	0	2.70453
AARSD1	0.633714	1.90114	0	1.26743	3.16857	0.633714	0	1.90114	0	2.53485	3.16857	0	3.80228
AASDH	2.7091	2.7091	0.677274	2.03182	11.175	2.03182	2.7091	7.45001	1.01591	2.7091	3.04773	0.677274	5.07955
AASDHPPT	0	3.22581	1.07527	0	5.37634	2.15054	0	7.52688	0	3.22581	1.07527	0	9.67742
AASS	1.07875	1.43833	0	0.719166	6.83207	2.51708	0.719166	7.19166	0	1.43833	2.1575	0	4.31499
AATK	1.93939	1.45455	0.484848	1.93939	8.72727	1.93939	1.45455	2.90909	0.484848	1.93939	1.93939	0	2.90909
AB019437_1	0	0	0	0	0	0	0	0	0	11.4943	0	0	2.87356
ABAT	0	3.32668	0.665336	0	4.65735	0.665336	0.665336	4.65735	0	5.98802	1.33067	0.665336	5.98802
ABCA1	0.990245	1.65041	0.495123	0.990245	8.74716	1.65041	0.990245	4.12602	0	2.80569	2.14553	0.165041	6.27155
ABCA10	1.29534	2.15889	0.431779	0.863558	6.90846	0.863558	0.431779	6.69257	0	4.74957	2.37478	0	6.26079
ABCA12	1.63144	2.99097	0.271906	2.85502	13.4594	2.71906	1.49548	8.701	0.679766	19.9851	5.03027	0	14.547
ABCA13	1.72251	4.50502	1.32501	1.72251	15.6351	2.65001	2.65001	11.2626	0.927505	10.8651	4.37252	0	10.6663
ABCA2	0.13678	0.27356	0.13678	0.683901	5.60799	0.13678	0.27356	3.4195	0	1.91492	1.77814	0.13678	1.50458
ABCA3	0	2.34604	0.391007	0.782014	5.6696	0.782014	0.391007	1.95503	0.391007	3.12805	2.73705	0.391007	2.54154
ABCA4	0.705812	5.11714	0.882266	1.76453	8.46975	2.47034	2.29389	6.35231	1.41162	14.2927	3.88197	0	8.11684
ABCA5	0.608643	1.62305	0.405762	0.811524	11.3613	2.02881	0.202881	3.65186	0.811524	2.43457	2.02881	0.202881	6.28931
ABCA6	1.12706	1.80329	0.901646	1.12706	6.53693	1.35247	0.450823	4.50823	0	7.21316	1.12706	0	6.31152
ABCA7	0.310511	1.3973	0.465766	0.621022	4.96817	1.55255	0.465766	2.94985	0.155255	3.10511	1.3973	0	2.7946
ABCA8	2.49823	6.24559	0	1.24912	11.6584	1.66549	0.832745	7.4947	0	15.1976	3.33098	0	12.0748
ABCA9	1.4359	1.84615	0.615385	0.410256	6.35897	0.615385	0.410256	5.74359	0.205128	4.71795	2.25641	0.205128	6.35897
ABCB1	1.82149	1.82149	2.08171	0.78064	8.84725	2.08171	1.04085	11.9698	1.04085	12.23	3.64299	0	9.62789
ABCB10	0	3.15742	0.90212	0.45106	4.96166	0	0.90212	5.41272	0.45106	3.15742	4.05954	0	4.5106
ABCB11	0	6.55572	0.504286	2.01715	12.6072	1.00857	1.00857	11.5986	0.504286	24.2057	4.03429	1.00857	7.5643
ABCB4	1.55844	5.1948	2.07792	2.07792	13.2467	1.81818	1.03896	9.35063	0	10.3896	8.83115	0.51948	15.8441
ABCB5	1.97945	2.96917	0.659815	1.64954	15.8356	0.989723	1.64954	31.0113	0.989723	32.001	6.26824	0.659815	18.4748
ABCB6	0.790826	3.95413	0	0.790826	5.9312	2.37248	0.790826	4.74496	0.790826	0.790826	2.37248	0	9.0945
ABCB7	0.442087	2.21043	0.884173	0.884173	2.65252	0	0.442087	3.97878	0.442087	1.76835	1.32626	0.884173	7.95756
ABCB8	2.62546	9.45165	1.05018	0	16.2778	0.525092	0	8.40147	0	4.20074	9.45165	0	3.15055
ABCB9	0.434594	0.869187	0	0.434594	5.64972	0.434594	0	3.91134	0	2.60756	1.30378	0	3.91134
ABCC1	2.3871	2.60411	0	0.434018	11.5015	1.73607	0.434018	6.29327	0	6.07626	4.34018	0	3.47215
ABCC10	0.677279	3.61215	1.80608	1.80608	6.99855	1.58032	0.903038	3.83791	0.677279	6.77279	2.70912	0.451519	2.2576
ABCC11	1.20511	1.92818	0	0.964088	5.06146	0.964088	0.482044	6.02555	0.964088	4.57942	2.65124	0	6.74861
ABCC12	0.980392	1.96078	0.245098	0.245098	5.88235	1.47059	0	6.61765	0.490196	6.37255	3.18627	0	5.88235
ABCC2	0.43122	1.72488	0	0.646831	5.39025	0.646831	0.43122	2.37171	0	2.37171	1.72488	0.43122	7.33075
ABCC3	3.18242	1.32601	0	2.38682	5.56924	3.44763	2.12162	3.71283	0.795606	12.7297	1.85641	0	3.97803
ABCC4	1.00553	3.51936	1.00553	2.51383	10.5581	4.02212	1.00553	8.04424	1.5083	6.53595	5.02765	0	8.54701
ABCC5	0.998959	2.99688	0.49948	0.998959	7.74193	2.4974	0.49948	3.99584	0.749219	2.4974	1.99792	0.24974	3.99584
ABCC6	0.221631	1.10816	0	0.443262	3.76773	0.886525	0.221631	1.32979	0.221631	7.0922	1.99468	0.221631	3.10284
ABCC8	0.632111	1.89633	0.210704	0.842815	5.05689	0.842815	0.842815	3.58196	0.210704	8.63885	2.73915	0	4.42478
ABCC9	3.01075	6.23656	1.29032	0	8.3871	2.15054	1.72043	10.5376	0.860215	23.4409	9.03226	0	12.2581
ABCD1	1.54518	3.09036	0	3.60542	8.75601	0	1.03012	1.54518	0	0	4.63553	2.06024	6.18071
ABCD2	1.34953	1.34953	1.34953	0.449843	6.2978	0.449843	0.899685	8.99685	0.449843	8.99685	1.34953	0	3.59874
ABCD3	6.05396	2.42159	0.605396	1.81619	3.63238	1.81619	0	1.81619	0	7.26476	3.02698	0	6.65936
ABCD4	0	0.587013	0	2.34805	7.04416	2.93507	0	1.76104	0	2.34805	3.52208	0	2.34805
ABCE1	0.555556	1.66667	0.555556	0	7.22222	1.66667	0.555556	3.33333	0.555556	2.22222	1.11111	0	5.55556
ABCF1	0.394011	4.72813	0.394011	1.57604	6.69819	1.57604	0	3.15209	0	1.18203	1.97006	0.394011	1.57604
ABCF2	0	6.35604	2.11868	1.05934	4.23736	0	0	10.5934	0	1.05934	1.05934	0	6.35604
ABCF3	0.469484	1.40845	0.469484	0.938967	7.98122	0	0.469484	6.10329	0.469484	2.8169	1.87793	0	1.87793
ABCG1	2.3455	3.7528	0.938201	4.22191	10.7893	2.3455	0.938201	5.62921	0.938201	18.764	12.1966	0	10.7893
ABCG2	0	2.03252	1.01626	2.03252	20.8333	3.04878	2.03252	11.1789	1.01626	7.11382	2.03252	0	17.2764
ABCG4	2.06079	1.0304	1.5456	0.515198	5.66718	2.57599	0	5.15198	0	4.63679	1.5456	0	3.60639
ABCG5	1.02249	1.53374	1.02249	0	3.57873	1.02249	0.511247	7.15746	0	2.55624	0.511247	0	2.55624
ABCG8	0	0.98912	0.49456	0.98912	5.44016	1.97824	0	9.39664	0	7.4184	1.97824	0.98912	3.46192
ABHD1	0	0.821018	0	0	1.64204	0	0.821018	4.92611	0	3.28407	3.28407	0	1.64204
ABHD10	1.08578	0	0	1.08578	2.17155	2.17155	0	4.34311	0	1.08578	3.25733	0	1.08578
ABHD11	1.05485	0	0	0	3.16456	1.05485	0	0	0	2.1097	0	0	1.05485
ABHD12	0.932356	6.52649	0	0	13.053	1.86471	4.66178	5.59414	0	6.52649	5.59414	0	9.32356
ABHD12B	0	0	0	0	5.10051	0	0	5.10051	0	10.201	9.18092	0	5.10051
ABHD13	0	4.93097	0	1.97239	2.95858	1.97239	0.986193	4.93097	0	2.95858	0	0	10.8481
ABHD14A	0	1.22549	0	0	0	0	0	0	0	0	1.22549	0	2.45098
ABHD14B	0	0	0	0	1.58646	0	3.17292	6.34585	0	3.17292	0	0	0
ABHD15	2.1322	2.1322	0	1.42146	5.68586	1.42146	0	0	0	2.1322	2.1322	0	0.710732
ABHD16A	2.70021	2.02515	0.675052	0	6.75052	0.675052	0	0.675052	0	3.37526	2.70021	0.675052	5.40041
ABHD16B	0.70922	0.70922	0.70922	0	0.70922	0.70922	0	2.12766	0	0.70922	1.41844	0	2.83688
ABHD2	0	2.34742	0	0	5.47731	0.782473	0	3.91236	0.782473	2.34742	2.34742	0.782473	2.34742
ABHD3	1.62602	0.813008	0	0.813008	4.87805	0	0	2.43902	0	2.43902	4.06504	0	3.25203
ABHD4	0	0.971817	0	0	5.8309	0	0	1.94363	0	0.971817	3.88727	1.94363	8.74636
ABHD5	0	0	0	0	4.7619	0.952381	0	1.90476	0	4.7619	0	0	5.71429
ABHD6	0.986193	2.95858	0	0	1.97239	1.97239	0	1.97239	0	0.986193	3.94477	0.986193	4.93097
ABHD8	0.757576	0.757576	0	1.51515	3.0303	0	0.757576	0.757576	1.51515	2.27273	2.27273	0	0.757576
ABI1	2.61952	1.30976	0	0.654879	2.61952	1.30976	0	2.61952	0	3.92927	1.30976	0	3.92927
ABI2	2.03508	2.71344	1.35672	1.35672	4.07016	2.03508	1.35672	2.71344	0	0	6.7836	1.35672	2.71344
ABI3	0	0.908265	0	0.908265	9.08265	0	0	3.63306	0	3.63306	0	0	1.81653
ABI3BP	1.70844	5.36938	1.70844	2.92875	11.715	0.976252	0	10.9828	1.46438	12.9353	5.85751	0.732189	14.1556
ABL1	2.63848	5.27697	1.75899	6.15646	20.8147	4.10431	0	7.91545	1.75899	11.4334	2.63848	0.879495	4.9838
ABL2	0.919394	8.88748	1.22586	0.919394	19.6137	4.29051	0	21.1461	0.612929	10.4198	7.35515	1.83879	22.9849
ABLIM1	3.85622	8.19446	3.85622	1.92811	13.0147	6.74838	1.92811	5.78432	3.37419	20.7272	19.2811	0	10.6046
ABLIM2	1.13322	7.36595	0	1.69983	15.2985	1.69983	1.69983	11.8988	0	10.7656	6.79934	0	11.3322
ABLIM3	0.523127	4.18502	2.09251	0	15.6938	1.56938	0	8.37003	0	8.37003	4.70814	0	5.7544
ABO	0.94162	0	0.94162	0	0	0	0	0	0	3.76648	0.94162	0.94162	0.94162
ABP1	1.31514	0.87676	4.3838	1.75352	8.7676	3.06866	1.75352	11.3979	0.43838	19.2887	9.64436	1.75352	2.1919
ABR	0	5.53565	2.76782	2.37242	14.6299	2.37242	3.16323	8.69888	1.18621	2.37242	3.95404	0.790807	9.88509
ABRA	1.7452	3.4904	0.8726	0	5.2356	0.8726	1.7452	6.1082	0	17.452	2.6178	0	3.4904
ABRACL	0	0	0	4.90196	4.90196	0	0	9.80392	0	0	0	0	0
ABT1	1.221	1.221	0	0	9.76801	2.442	1.221	3.663	0	1.221	4.884	0	6.10501
ABTB1	0	0	0.695894	0.695894	9.74252	0	0	2.78358	1.39179	1.39179	3.47947	0	2.78358
ABTB2	2.14583	3.57638	1.43055	2.14583	5.00693	3.93402	0	2.14583	0.715276	5.00693	2.8611	0	5.72221
AC002472.13	0	0	0	0.85034	2.55102	0	0	0	0	0	0	0	0
AC003101.1	0	0	0	4.5977	4.5977	0	0	0	0	0	0	0	4.5977
AC005392.1	0	0	0	0	0	0	0	0	0	0	0	0	10.929
AC005609.1	0	0	6.90846	0	20.7254	0	0	3.45423	0	10.3627	0	0	0
AC005754.1	0	3.40136	1.13379	0	12.4717	0	0	4.53515	1.13379	6.80272	0	0	5.66893
AC005838.1	0	2.73224	0	5.46448	24.5902	0	0	0	0	0	0	0	10.929
AC008537_5-2	0	0	0	0	0	0	0	0	0	0	0	0	3.1746
AC008969.1	0	0	0	0.865801	0	0	0	0	0	0	0	0	0
AC009365.3	0	0	0	0	0	0	0	0	0	0	0	0	4.41501
AC010872_2	0	0	0	0.516796	0	0	0	0	0	0	0	0	0
AC010997.1	0	1.5949	0	0	0	0	0	0	0	1.5949	0	0	1.5949
AC011537.1	3.47222	0	0	0	17.3611	0	0	10.4167	0	13.8889	0	0	17.3611
AC011551.2	0	0	0	0	11.6279	0	0	0	0	0	0	0	15.5039
AC012100.1	0	1.91939	0.639795	0.639795	4.47857	0.639795	0.639795	5.75816	0.639795	3.83877	1.91939	0	3.19898
AC013469_8-2	0	1.7094	0	0.854701	6.83761	0.854701	0	1.7094	3.4188	1.7094	4.2735	0	2.5641
AC015804.1	0	4.30108	0	0	0	0	0	0	0	0	0	0	12.9032
AC022498.1	0	0	0	2.66667	0	0	0	0	0	0	0	0	0
AC022601.1	3.58423	1.79211	0	3.58423	8.96057	1.79211	0	17.9211	0	14.3369	1.79211	0	12.5448
AC026458.2	0.92081	1.84162	0	0	4.60405	0	1.84162	1.84162	1.84162	4.60405	1.84162	0	5.52486
AC027369_8	0	0	0	0	0	0	0	0	0	0	0	0	3.56888
AC073082.1	0	5.46448	0	0	0	0	0	0	0	0	0	0	5.46448
AC073343.1	0	0	0	0	0	0	0	0	0	0	0	0	16.2945
AC079612.1	0	0	0	0	0	0	0	0	0	0	0	0	1.69205
AC087645.2	0	1.4881	0	1.4881	2.97619	0	0	0	0	0	0	0	0
AC087645.3	0	2.20751	0	2.20751	4.41501	0	0	0	0	0	0	0	0
AC091132.2	0	0	0	0	0	0	0	0	0	0	0	0	6.00601
AC092031.1	0	2.58398	0	0	0	2.58398	0	0	0	0	0	0	0
AC092070_2	0	2.71003	1.35501	0	18.9702	0	0	6.77507	0	2.71003	0	0	4.06504
AC093393.1	2.52525	1.26263	7.57576	1.26263	1.26263	8.83838	0	2.52525	8.83838	11.3636	0	0	1.26263
AC097374_3	1.47059	0.980392	0.490196	0.490196	5.88235	0.490196	0	1.96078	0	0.490196	1.96078	0	4.41176
AC099524.1	0	0	0	1.52905	0	0	0	0	0	0	0	0	0
AC114273.2	0	1.87266	0	0	3.74532	0	0	0	0	0	0	0	0
AC114772.1	0	4.7619	0	4.7619	0	0	0	4.7619	0	0	4.7619	0	14.2857
AC125494.1	0	0	0	0	8.08081	0	0	8.08081	0	4.0404	0	0	8.08081
AC127391_4	0	5.01253	0	5.01253	10.0251	0	0	10.0251	5.01253	10.0251	0	0	30.0752
AC129492.6	0	7.0922	0	0	14.1844	4.25532	0	0	0	0	0	0	12.766
AC133485.1	1.27526	0	0	2.55052	0	1.27526	0	0	1.27526	6.3763	0	0	3.82578
AC136604.1	1.86801	0.934006	0	0	7.47205	2.80202	1.86801	0.934006	2.80202	7.47205	0	0	6.53804
AC142381_2	0.837521	3.35008	0.837521	0.837521	3.35008	0	0	3.35008	0.837521	1.67504	3.35008	0	2.51256
ACAA1	0.813829	2.44149	1.46489	1.13936	9.92871	1.13936	0.976595	5.37127	0.488297	5.2085	4.88297	0.162766	7.16169
ACAA2	0.949364	2.84809	0.316455	0	3.16455	1.89873	0	6.64555	0.316455	3.79746	6.962	0.632909	3.481
ACACB	1.28041	2.13402	1.28041	0.426803	4.26803	0.853606	1.70721	4.69484	0	3.41443	1.70721	0	5.12164
ACAD10	0.94086	1.88172	3.76344	1.88172	5.64516	2.82258	2.82258	12.2312	0	5.64516	2.82258	0	5.64516
ACAD11	0.535906	1.60772	0.535906	0	4.82315	0	0	3.75134	0	1.07181	3.21543	0	5.35906
ACAD8	0	2.32019	0	0	4.64037	0.773395	0	4.64037	0	3.86698	1.54679	0	6.96056
ACAD9	0	0	0	6.30083	5.51323	0.787604	0	11.8141	0	3.93802	3.15042	0	7.08844
ACADL	0.807103	0	0.807103	0.807103	4.84262	2.42131	0	1.61421	1.61421	4.03551	0.807103	0	3.22841
ACADM	0.769823	4.61894	0	0	4.61894	0.769823	0	1.53965	1.53965	3.84911	4.61894	0	4.61894
ACADS	0	2.03252	0.50813	1.01626	3.04878	0	0.50813	0.50813	0	0	0.50813	0	5.0813
ACADSB	1.1033	0.965384	0.965384	0.827472	5.51648	0.965384	0.413736	5.51648	1.24121	9.65384	2.3445	0.275824	2.3445
ACADVL	1.34953	1.34953	1.34953	1.34953	5.39811	1.79937	0.449843	0.449843	0.449843	4.49843	1.34953	0.449843	4.49843
ACAN	0.855798	0.427899	0.427899	1.7116	3.85109	1.7116	0.427899	2.1395	0	1.7116	1.2837	0	5.99059
ACAP1	2.50784	2.50784	0	2.50784	10.0313	0	0	4.17973	0	3.34378	1.67189	0	2.50784
ACAP2	0	1.55763	0	0.778816	5.45171	0	0.778816	1.55763	0.778816	0	0.778816	0	4.6729
ACAP3	0	1.66975	0.834876	0.834876	6.67901	0	3.3395	0	0	0.834876	1.66975	0	3.3395
ACAT1	1.26024	2.52048	1.26024	0.63012	5.67108	0	0	3.78072	0.63012	3.78072	1.26024	0	5.67108
ACAT2	3.08278	5.13796	0	2.05518	5.13796	0	0	8.22074	0	10.2759	10.2759	0	4.11037
ACBD3	1.93299	3.86598	0	1.93299	13.5309	1.93299	1.93299	15.4639	3.86598	9.66495	3.86598	3.86598	5.79897
ACBD4	1.17786	0	0	0	5.88928	0	0	2.35571	0	1.17786	1.17786	0	5.88928
ACBD5	3.74532	0	0	0	11.236	0	0	0	3.74532	7.49064	0	0	18.7266
ACBD6	1.8721	3.12017	1.8721	1.8721	15.6008	0	0	12.4807	1.8721	14.3528	2.49613	0	3.12017
ACBD7	1.15942	1.73913	0	0.57971	5.21739	0.57971	0.57971	3.47826	1.15942	4.05797	0.57971	0	5.7971
ACCN1	0	8.04884	1.23828	3.71485	13.002	1.23828	1.23828	6.19142	0	3.71485	3.09571	0	7.4297
ACCN2	0.49975	1.999	0.49975	0	6.9965	1.49925	1.49925	6.49675	1.999	3.49825	2.49875	0	6.9965
ACCN3	0.658762	0.658762	0.658762	0	10.5402	1.97628	0.658762	4.61133	0.658762	5.92885	2.63505	0	4.61133
ACCN4	0.664011	0.664011	0.664011	0	3.98406	1.32802	1.32802	5.9761	1.32802	1.99203	1.99203	0	5.31208
ACCN5	0.585823	2.34329	0	0	2.92912	1.17165	0.585823	7.02988	0.585823	2.92912	5.27241	0	6.44405
ACCS	1.84502	0.615006	0	1.23001	3.69004	0.615006	0	1.23001	0	7.99508	3.69004	0.615006	3.07503
ACCSL	5.17862	5.82595	2.26565	0.647327	16.8305	2.58931	1.29465	8.09159	0.647327	24.5984	2.58931	0.970991	6.47327
ACD	0.413565	0.413565	0.413565	0	3.30852	1.24069	0	2.48139	0	2.48139	2.06782	0	8.68486
ACE	1.25786	1.25786	1.25786	0	10.0629	6.28931	0	2.51572	0	7.54717	1.25786	0	6.28931
ACE2	0	5.61572	7.01966	0	1.40393	0	0	7.01966	0	0	4.21179	0	4.21179
ACER1	0	4.97512	1.24378	0	3.73134	0	0	2.48756	1.24378	1.24378	2.48756	0	2.48756
ACER2	4.32565	3.24423	0	1.08141	4.86635	0	0.540706	5.40706	1.08141	6.48847	6.48847	0	3.78494
ACER3	3.68015	5.52022	0.920037	2.45343	16.8674	1.5334	0.613358	6.74694	0.306679	2.76011	5.52022	0	5.52022
ACHE	0.907441	2.11736	0.604961	0.604961	4.83969	1.20992	0.604961	0.604961	0.30248	2.72232	1.81488	0.30248	3.62976
ACIN1	0	0	0.98912	0.98912	6.92384	0.98912	0	1.97824	0	11.8694	3.95648	0	9.8912
ACLY	5.29101	0	0	0	5.29101	0	2.6455	5.29101	0	0	0	0	5.29101
ACMSD	0.797378	2.79082	1.59476	3.18951	9.16984	3.98689	1.19607	5.58164	0	5.98033	5.98033	0	13.5554
ACN9	0.853606	2.13402	0	0	3.41443	0.426803	1.28041	1.70721	0.426803	2.13402	2.13402	0	3.41443
ACO1	0	0.789889	0	0.789889	2.36967	0	0	1.57978	0	0.789889	0	0	0.789889
ACO2	4.4328	5.541	1.1082	0	6.6492	0	0	3.3246	1.1082	11.6361	6.6492	0	6.6492
ACOT1	0	0.59952	0.59952	0.59952	5.9952	0.59952	2.39808	3.59712	0.59952	7.19424	2.39808	0	6.59472
ACOT11	2.36407	2.36407	0	0	7.0922	0	2.36407	0	0	0	0	0	4.72813
ACOT12	1.37741	0	0.688705	1.37741	2.75482	0	0.688705	2.75482	0	0.688705	0.688705	0	3.44353
ACOT13	0	1.57978	0.789889	0	4.73934	0.789889	0	2.36967	0.789889	5.52923	0	0	2.36967
ACOT2	1.60256	0	0	0	1.60256	0	0	1.60256	0	4.80769	1.60256	0	3.20513
ACOT4	0.928064	3.71226	0	3.71226	24.1297	3.71226	0	14.849	0	8.35258	3.71226	3.71226	14.849
ACOT6	2.08333	2.08333	1.04167	1.04167	3.125	1.04167	0	3.125	0	3.125	4.16667	0	3.125
ACOT7	1.50027	3.00055	1.50027	1.50027	2.25041	0	0	1.50027	0	3.00055	1.50027	0	9.00164
ACOT8	1.00857	3.02572	0	1.00857	9.58144	2.01715	2.01715	4.53858	0	7.06001	4.03429	0	7.06001
ACOT9	0.977517	0.977517	0	1.46628	4.39883	0.977517	0.977517	0.977517	0	2.44379	2.44379	0	3.91007
ACOX1	1.42653	1.42653	0.475511	0.475511	5.23062	1.90204	0	5.70613	0.475511	6.65716	2.37756	0	4.2796
ACOX2	2.43135	6.68621	2.43135	0	10.3332	1.82351	0	9.72539	0	21.8821	4.8627	1.21567	3.64702
ACOX3	0	0	0	2.09644	18.8679	4.19287	4.19287	6.28931	0	8.38574	0	0	12.5786
ACOXL	0	0	0	0	5.50314	1.57233	0	0.786164	0	0.786164	1.57233	0	1.57233
ACP1	6.13497	6.13497	0	2.04499	12.2699	4.08998	0	8.17996	2.04499	6.13497	4.08998	0	10.2249
ACP2	1.78646	4.46615	0.893229	0.893229	2.67969	4.46615	0	1.78646	0	16.0781	2.67969	0	4.46615
ACP5	1.40095	4.90332	0	1.40095	4.20285	1.40095	0	6.30427	2.8019	5.6038	2.8019	0	6.30427
ACP6	8.26734	9.92081	4.13367	0	9.92081	0	4.96041	7.44061	0	16.5347	1.65347	0	5.78714
ACPL2	1.56128	1.56128	0.78064	3.9032	6.24512	0	0.78064	4.68384	0.78064	2.34192	1.56128	0	3.9032
ACPP	0	2.36967	0.789889	0.789889	3.15956	0.789889	1.57978	2.36967	0.789889	4.73934	0.789889	0	3.94945
ACPT	1.22549	2.45098	0	0.612745	4.90196	0	0	0	0	5.51471	2.45098	0	3.67647
ACR	2.40848	1.92678	1.44509	2.40848	8.67052	1.44509	0.481696	5.78035	0.963391	5.29865	3.37187	0	9.63391
ACRBP	1.25313	1.25313	0	0	5.01253	1.25313	1.25313	3.7594	1.25313	3.7594	3.7594	0	7.5188
ACRC	0.45977	2.29885	0.91954	1.83908	6.43678	0.91954	0	4.13793	0	6.43678	1.83908	0	2.75862
ACRV1	0.49975	1.999	0.49975	1.49925	5.49725	3.998	0.49975	0.9995	0	6.9965	1.49925	0	6.9965
ACSBG1	0.541126	1.08225	0	0.541126	2.1645	3.78788	0.541126	0	0	3.24675	1.62338	0	4.87013
ACSBG2	0.577701	2.3108	1.1554	0.577701	6.35471	0.577701	1.1554	4.04391	0.577701	2.3108	1.1554	0	4.04391
ACSF2	0.476872	0.476872	1.43062	0.476872	5.72246	2.38436	0.476872	5.24559	0	3.3381	1.43062	0	6.6762
ACSF3	0	1.84928	0.924642	1.84928	4.62321	6.47249	0	4.62321	0	6.47249	3.69857	0	9.24642
ACSL1	0	2.34082	0.468165	1.87266	3.27715	0.93633	0	2.80899	0.468165	2.34082	0.93633	0	8.42697
ACSL3	0.472634	3.30844	0	0.945268	7.56214	0.945268	0.472634	0.472634	0	14.6516	0.945268	0	3.78107
ACSL4	2.82708	5.65415	1.88472	1.88472	15.5489	8.01005	1.88472	22.1454	3.76944	22.1454	11.3083	0	21.6743
ACSL5	0	3.34658	1.33863	0	7.36248	2.00795	0.669316	9.37042	0.669316	27.442	3.34658	0	8.70111
ACSL6	0	1.1534	1.7301	1.1534	8.65052	1.7301	0	16.1476	0	19.6078	5.76701	0.576701	4.61361
ACSM1	0.679137	4.07482	2.71655	0.679137	10.1871	4.07482	0.679137	24.4489	2.03741	50.9353	4.07482	0	19.0158
ACSM2A	0	1.88292	0	0.627641	5.64877	1.88292	1.25528	8.78698	0.627641	10.0423	5.02113	0	20.7122
ACSM2B	0	2.29489	3.44234	1.14745	11.4745	0	1.14745	12.6219	0	27.5387	2.29489	0	11.4745
ACSM3	2.29885	2.29885	0.574713	0.574713	7.47126	0.574713	0	13.7931	1.14943	9.1954	0.574713	0.574713	6.32184
ACSM4	1.59928	1.59928	3.19855	2.13237	6.9302	3.19855	0	6.9302	1.06618	3.19855	13.3273	1.59928	7.99638
ACSM5	0	5.7299	0	0.954984	13.3698	2.86495	0	1.43248	0	4.77492	1.90997	0	5.25241
ACSS1	2.42601	2.91121	0.485201	0.970403	4.36681	0.970403	0	8.24842	0.485201	18.4377	2.42601	0.485201	3.88161
ACSS2	2.6455	4.40917	0	0	16.7549	0.881834	0	7.05467	0	3.52734	1.76367	0.881834	4.40917
ACSS3	2.6455	3.52734	0.881834	0	5.29101	0	0	0.881834	0	4.40917	2.6455	0	6.17284
ACTA1	5.05221	5.05221	0	2.02088	9.09397	7.07309	0	6.06265	0	5.05221	5.05221	1.01044	3.03132
ACTA2	0	4.42087	0.884173	1.76835	9.72591	0.884173	0	5.30504	0.884173	3.53669	0.884173	0	5.30504
ACTB	1.76367	0	0	3.52734	2.6455	0.881834	1.76367	14.9912	1.76367	14.9912	0.881834	0	15.873
ACTBL2	3.5461	4.43262	0.886525	4.43262	2.65957	3.5461	0.886525	4.43262	0.886525	4.43262	0.886525	0	6.20567
ACTC1	0	3.53669	0	0.884173	6.18921	0	0	10.6101	0	6.18921	5.30504	0	0
ACTG1	3.10078	0.775194	0	2.32558	5.42636	2.32558	0	4.65116	0	1.55039	2.32558	0	5.42636
ACTG2	0	4.68384	0	0.78064	7.02576	0	0	3.12256	1.56128	7.02576	2.34192	0	3.9032
ACTL6A	0.764526	0.764526	0	0	8.40979	0	0.764526	3.0581	0	3.0581	6.11621	0	3.82263
ACTL6B	1.60256	1.60256	1.60256	2.40385	11.2179	1.60256	0	4.00641	3.20513	8.01282	4.00641	0	4.80769
ACTL7A	0.908265	0.908265	1.81653	0.908265	5.44959	0.908265	0.908265	7.26612	0	15.4405	4.54133	0	7.26612
ACTL7B	0.799361	1.59872	2.39808	0	15.1878	1.59872	0	7.19424	0	8.79297	4.79616	0	2.39808
ACTL8	1.47509	1.47509	0.737545	0.737545	9.21932	1.10632	2.21264	7.00668	0	5.16282	4.42527	0	6.63791
ACTL9	1.11732	7.82123	0	0.744879	11.1732	1.11732	1.48976	24.9534	0	7.07635	7.07635	0	5.95903
ACTN1	0	1.1655	0	0	2.331	1.1655	1.1655	1.1655	0	0	0	0	6.99301
ACTN2	1.46199	3.28947	0.365497	0.730994	4.02047	0.730994	0	3.28947	0	1.46199	2.92398	0	2.92398
ACTN3	0.797448	0.797448	0	0	2.39234	0.797448	0.797448	1.5949	0	2.39234	3.18979	0	3.18979
ACTN4	0	2.65252	0	1.76835	2.65252	0	0	3.53669	0	2.65252	3.53669	0	1.76835
ACTR10	0.884173	1.76835	0	0.884173	11.4943	0	1.76835	3.53669	0	2.65252	5.30504	0	4.42087
ACTR1A	0	0	0	1.68022	2.52033	4.20054	0	3.36043	0	5.04065	3.36043	0	5.88076
ACTR1B	0.795545	0.795545	0	0	2.38663	0.795545	0.795545	0.795545	0.795545	1.59109	1.59109	0	1.59109
ACTR2	0	3.18218	0	0	5.56881	0	0	3.97772	0.795545	3.18218	0.795545	0	0.795545
ACTR3	0	1.64474	0	0.548246	4.38596	1.64474	0	2.19298	0.548246	1.64474	3.28947	0	2.19298
ACTR3B	0.839631	3.35852	0	2.51889	5.87741	0.839631	1.67926	4.19815	0	0.839631	1.67926	0	1.67926
ACTR5	3.74659	1.8733	1.24886	1.24886	6.24432	1.8733	0.624432	3.12216	1.24886	3.74659	5.61989	0	3.74659
ACTR6	0	1.76835	1.76835	0.884173	7.07339	3.53669	0.884173	17.6835	2.65252	20.336	7.95756	0	8.84173
ACTR8	0.881834	0.881834	0.881834	0	6.17284	0.881834	0	7.93651	0	14.9912	7.05467	0	5.29101
ACTRT1	0	0.653595	0	0	9.15033	0	0.653595	2.61438	0	2.61438	2.61438	0	7.18954
ACTRT2	1.27798	10.2239	0	1.91698	35.1446	3.19496	1.27798	12.1408	2.55597	3.83395	7.6679	0	11.5019
ACVR1	0.674764	2.02429	0.674764	0	6.07287	1.34953	0.674764	7.4224	0.674764	6.74764	1.34953	0	4.72335
ACVR1B	1.29702	6.48508	1.29702	3.24254	51.2322	3.24254	2.59403	5.18807	0.648508	2.59403	2.59403	0.648508	5.83658
ACVR1C	0	1.29955	0	0	16.8941	0.649773	1.29955	1.29955	0	3.89864	6.49773	1.29955	6.49773
ACVR2A	1.96069	1.30713	1.30713	1.30713	11.1106	0	2.61426	13.7249	0.653565	16.9927	3.92139	0	1.30713
ACVR2B	0.741956	1.48391	0	0	6.6776	1.48391	0	5.93565	0	2.96782	4.45173	1.48391	2.96782
ACVRL1	3.125	2.08333	1.04167	0	3.125	1.04167	1.04167	4.16667	1.04167	4.16667	1.04167	0	3.125
ACY1	0	7.8125	3.90625	0	7.8125	0	0	0	0	7.8125	3.90625	0	15.625
ACY3	0	0	0	0	10.084	0	0	13.4454	0	0	16.8067	0	0
ACYP1	0	1.8315	0	1.8315	4.57875	1.8315	0	2.74725	0.915751	1.8315	3.663	0	1.8315
ACYP2	0	2.8885	1.1554	2.3108	8.66551	1.7331	0	7.51011	0	8.08781	5.77701	0	9.82091
ADA	0	0	0	0	3.003	2.002	1.001	1.5015	1.001	6.00601	1.5015	0	2.002
ADAD1	0	7.79411	0	2.22689	26.7227	4.45378	1.11344	13.3613	0	6.68066	2.22689	0	13.3613
ADAD2	1.33511	1.33511	0.890076	0.890076	5.34045	1.78015	0.445038	4.00534	0.445038	3.11526	0.890076	0	1.78015
ADAL	0.865801	2.5974	0.865801	0	9.95671	1.7316	0.865801	7.79221	0.4329	9.52381	1.7316	0	2.5974
ADAM10	1.16437	9.70307	1.16437	2.32874	21.7349	5.82184	4.65747	16.3012	3.49311	13.9724	4.26935	2.32874	11.6437
ADAM11	1.15741	1.15741	0	1.54321	4.24383	0.771605	0.385802	1.15741	0.385802	1.92901	1.15741	0.771605	5.40123
ADAM12	0.40404	0.40404	0	2.0202	3.63636	0.808081	1.61616	2.82828	0	0.40404	2.0202	0	4.44444
ADAM15	0.900901	1.35135	0	0.45045	7.65766	0	1.8018	9.45946	0.900901	31.5315	2.25225	0	5.85586
ADAM17	1.1355	6.05601	0	2.6495	20.439	3.78501	1.514	28.0091	0	31.7941	9.08402	0	14.0045
ADAM18	2.26449	1.3587	0.905797	0.452899	8.15217	0.905797	0.905797	9.96377	0.452899	17.663	2.26449	0	3.62319
ADAM19	0	2.145	0.429	0.429	3.003	1.716	0.429	5.57701	0.429	4.719	1.716	0	4.29
ADAM2	0	9.22084	0	6.45459	16.5975	5.5325	1.84417	12.9092	0.922084	25.8183	9.22084	0	10.1429
ADAM20	6.63228	0	4.42152	2.21076	11.4223	1.10538	1.10538	19.8968	0	23.213	8.47458	0	13.2646
ADAM21	3.60144	10.4042	1.20048	2.40096	15.6062	4.0016	2.40096	27.611	3.20128	20.008	8.40336	0	15.6062
ADAM22	0	3.86237	3.37958	0.965593	17.3807	1.93119	1.93119	4.34517	0	42.4861	1.93119	0	5.31076
ADAM23	2.43605	3.65408	1.62404	0.812018	10.1502	2.03004	2.84206	9.33821	1.21803	21.9245	1.62404	0	6.49614
ADAM28	1.68563	1.26422	1.26422	1.26422	8.42815	1.26422	0	2.52845	0	8.42815	1.68563	0.842815	2.10704
ADAM29	0.846024	1.26904	0.846024	0.846024	7.61421	0	0.423012	1.69205	0	11.4213	1.69205	0	4.23012
ADAM30	1.3197	0.879798	0	0	5.27879	1.3197	0.439899	8.35808	0	5.27879	1.3197	0	2.19949
ADAM32	0	0	0.883002	1.3245	8.83002	0.883002	0	5.29801	0	28.6976	3.97351	0	10.1545
ADAM33	0.813008	0.406504	0	2.03252	3.65854	0.813008	0	2.84553	0.813008	2.43902	1.21951	0	4.06504
ADAM7	0	2.12314	0.707714	0	12.7389	1.41543	2.12314	4.954	0	19.816	1.41543	1.41543	6.36943
ADAM9	0	1.72176	0.344353	0.688705	5.16529	0.344353	0.688705	4.82094	0.344353	0.688705	4.82094	0	4.47658
ADAMDEC1	1.50966	0.905797	0.301932	0.905797	5.13285	1.20773	0.905797	2.11353	0	8.75604	4.52899	0	3.32126
ADAMTS1	3.92018	1.38359	0.922395	2.30599	10.8381	3.22838	0.691796	28.133	0.691796	10.8381	5.76497	0	6.91796
ADAMTS10	0.25535	3.5749	0.25535	0.25535	6.12841	0.766051	0.510701	3.5749	0.766051	4.0856	2.80885	0	4.0856
ADAMTS12	1.35833	1.90166	0	1.35833	5.70497	2.44499	1.08666	5.16164	0.271665	5.43331	2.71665	0	2.98832
ADAMTS13	0.350508	0.701016	1.05152	0.350508	4.55661	0.701016	0	7.01016	1.40203	3.15457	2.45356	0.350508	3.50508
ADAMTS14	4.627	4.04863	2.89188	5.20538	24.0026	3.47025	1.15675	27.1836	1.15675	17.3513	13.0134	0.578375	15.6161
ADAMTS15	0	3.04136	0	1.21655	6.38686	0	0	6.08273	0.304136	3.64964	3.3455	0	4.56204
ADAMTS16	2.45499	1.90944	0.272777	0.545554	12.5477	3.27332	1.90944	9.27441	0.545554	21.0038	5.45554	0.545554	1.90944
ADAMTS17	0	2.20751	0.551876	1.37969	3.31126	3.03532	1.10375	10.4857	0.827815	12.6932	3.31126	0.551876	7.45033
ADAMTS18	0.931858	3.10619	2.17434	1.5531	14.5991	2.79558	0.621239	12.7354	0.931858	15.2204	4.03805	1.24248	4.96991
ADAMTS19	4.06727	6.28578	2.03364	4.25215	21.2607	3.69752	3.32777	32.1684	2.03364	46.219	5.73116	0.554628	12.9413
ADAMTS2	1.65837	1.10558	0.829187	1.38198	5.25152	2.21117	0.276396	6.90989	1.10558	3.31675	1.65837	0.552792	6.6335
ADAMTS20	0	1.31512	0.876744	0	18.4116	0	0	15.7814	0.876744	10.0826	7.45232	0	12.7128
ADAMTS3	1.43215	2.14823	1.07411	1.07411	12.1733	1.43215	0.358038	7.87683	0.716076	5.01253	5.37057	0	5.01253
ADAMTS4	3.12931	4.3028	0.391163	4.3028	9.77908	1.17349	0.782327	12.1261	0.782327	30.9019	2.73814	0.782327	5.08512
ADAMTS5	0.395179	2.56866	1.18554	0.592768	4.93974	1.58072	0.790358	4.54456	0.395179	5.33491	0.987947	0.395179	0.987947
ADAMTS6	2.22292	1.11146	2.22292	1.11146	19.6358	3.33439	3.33439	7.78024	1.11146	15.5605	10.0032	1.11146	4.44585
ADAMTS7	1.37741	2.06612	0.516529	0.344353	4.47658	0.860882	1.03306	4.30441	0.344353	7.05923	2.58264	0.172176	3.44353
ADAMTS8	1.65124	16.2372	1.37604	2.47687	29.4472	0.550415	1.92645	14.8612	2.75207	14.586	5.22894	0	6.88018
ADAMTS9	0	0.663799	0	0	4.31469	0.663799	0	1.3276	0.663799	3.98279	4.64659	0	0.3319
ADAMTSL1	1.57675	2.9564	0.394187	0.985466	8.08082	0.59128	0.394187	12.0227	0.394187	8.6721	2.9564	0.197093	3.15349
ADAMTSL2	0.974396	3.57278	0.649597	3.24799	35.403	0.974396	1.94879	7.47037	0	8.11996	5.52157	0.324799	3.24799
ADAMTSL3	0.706215	0	0	0.706215	3.53107	0.706215	1.41243	2.82486	0.706215	2.11864	1.41243	0	0
ADAMTSL4	0	0	1.75208	0	7.00832	3.50416	0	3.50416	0	7.00832	5.25624	0	0
ADAMTSL5	0	0.8726	0	1.7452	5.2356	0.8726	0	0.8726	0	6.1082	3.4904	0	3.4904
ADAP1	2.13724	2.13724	0.53431	2.40439	9.35042	4.80879	0	4.27448	0.267155	2.13724	3.20586	0.53431	4.80879
ADAP2	0.914619	1.82924	0.914619	0.914619	10.0608	0.914619	0.914619	6.85964	0	9.14619	9.14619	0.914619	3.65848
ADAR	2.63912	0.527824	1.58347	0.527824	10.0287	0	1.05565	8.97301	0	7.91736	3.16695	1.05565	7.91736
ADARB1	1.98807	1.32538	0	0.662691	3.97614	0	0.662691	3.31345	0	0.662691	0.662691	0.662691	3.97614
ADARB2	1.9183	0	0	0	5.75491	3.83661	1.9183	7.67321	0	1.9183	1.9183	0	7.67321
ADAT1	0	0	0.94697	0	0	1.89394	0	1.89394	0	0	1.89394	0	0
ADAT2	0.750085	2.25026	0	0.750085	1.50017	0	1.50017	1.50017	0	5.2506	3.00034	1.50017	6.75077
ADAT3	0	0.677423	0	4.06454	10.8388	2.70969	1.35485	4.06454	0	7.45166	2.03227	1.35485	10.1613
ADC	0.531632	2.12653	0.531632	0.531632	3.72142	1.06326	0	2.12653	0	1.5949	0.531632	0	2.12653
ADCK1	3.05819	1.22328	1.22328	1.22328	8.56293	2.44655	0	4.8931	1.83491	1.83491	4.8931	0	8.56293
ADCK2	1.22324	0	1.22324	0	7.33945	1.22324	1.22324	6.11621	0	6.11621	3.66972	0	8.56269
ADCK3	1.14745	1.72117	0	1.14745	4.58979	0	0	0	0	1.14745	0.573723	0	2.86862
ADCK4	0.297619	1.4881	0.892857	0.892857	10.4167	0.892857	0.892857	7.7381	0.297619	10.7143	3.57143	0	6.54762
ADCK5	1.24146	1.8622	0.827643	1.44838	4.34513	0.620732	0.413822	5.17277	0	7.6557	2.27602	0.206911	6.00041
ADCY1	3.91674	1.63197	1.63197	1.30558	16.9725	2.61116	2.93755	24.4796	0	5.54871	6.85429	0	6.85429
ADCY10	0.582242	0.873362	0.291121	0	4.65793	1.16448	0.873362	3.20233	0.291121	0.582242	2.32897	0.291121	3.49345
ADCY2	0.927644	0.927644	1.23686	1.23686	3.71058	0.309215	0.618429	3.09215	0.309215	1.85529	1.85529	0	3.71058
ADCY3	0.264131	2.37718	0.792393	1.05652	6.60328	1.58479	1.05652	5.01849	0	5.28262	2.11305	0	3.96197
ADCY4	1.14058	0.285144	0.570288	1.14058	3.42173	0.570288	0.570288	1.42572	0.570288	3.42173	3.13658	0	3.70687
ADCY5	0.308356	2.77521	0.308356	0.616713	5.24206	0.308356	0.308356	4.00863	0.308356	3.08356	3.39192	0.308356	3.08356
ADCY6	1.3312	2.39617	0.266241	0.798722	8.78594	2.92865	1.3312	12.2471	1.06496	15.442	6.65602	0	6.92226
ADCY7	0.738552	3.44658	0.738552	1.4771	5.90842	1.23092	0.246184	2.70803	0.492368	2.70803	2.70803	0.738552	6.40079
ADCY8	1.88324	0	0	0	13.1827	0	0	5.64972	0	7.53296	3.76648	0	7.53296
ADCY9	1.42146	2.84293	2.1322	0.710732	4.26439	0.710732	0.710732	9.23952	2.1322	14.9254	2.84293	0.710732	2.84293
ADCYAP1	0	2.74638	1.37319	4.5773	9.15461	4.11957	0	2.28865	0	4.5773	2.74638	0	4.11957
ADCYAP1R1	2.53831	12.1839	1.52299	1.52299	21.3218	1.52299	3.04597	12.6916	0	36.044	12.6916	1.01532	10.6609
ADD1	0.471476	1.41443	0	0.471476	10.3725	0.471476	0.471476	5.18623	0	2.82885	2.35738	0	8.01509
ADD2	0	2.33247	0	0.212042	9.11782	0	0.636127	0	0	0	0	0	4.87698
ADD3	0.886525	1.77305	2.65957	0	3.5461	2.65957	0.886525	3.5461	0	16.844	1.77305	0	1.77305
ADGB	1.77305	0	2.65957	1.77305	5.31915	0.886525	0.886525	5.31915	0.886525	30.1418	3.5461	0.886525	6.20567
ADH1A	0	0	0	0.868873	5.21324	0	0	10.4265	0.868873	8.68873	0.868873	0.868873	3.47549
ADH1B	0	0.888889	0	0	1.77778	0.888889	0	0.888889	0	1.77778	1.77778	0	0
ADH4	5.37095	3.58063	0	1.79032	7.16127	1.79032	0	7.16127	1.79032	25.0644	7.16127	0	13.4274
ADH5	0	5.11509	1.70503	1.70503	0.852515	0	0	11.9352	0	27.2805	1.70503	3.41006	7.67263
ADH6	3.26206	0	0	0	19.5724	1.63103	0	13.0483	0	15.4948	15.4948	0	6.52413
ADH7	0	0	0	0	3.7037	1.85185	1.85185	0	0	3.7037	1.85185	0	0
ADHFE1	0	3.45423	0	0	3.45423	6.90846	0	3.45423	0	0	0	0	10.3627
ADI1	0	1.36054	0	0	4.08163	0	0	6.80272	0	5.44218	2.72109	0	2.72109
ADIG	1.77305	0.886525	0.886525	0	0.886525	0	0.886525	5.31915	0.886525	5.31915	1.77305	0	3.5461
ADIPOQ	0	1.72265	0	0.861326	5.16796	0	0.861326	5.16796	0.861326	1.72265	3.44531	0	6.02929
ADIPOR1	2.75482	1.83655	0.918274	0	3.67309	0.918274	0	2.75482	0	2.75482	0.918274	0	1.83655
ADIPOR2	3.58423	0	0	0	12.5448	0	0	3.58423	0	0	0	1.79211	3.58423
ADK	0	0	0	0	4.47427	2.23714	0	0	0	2.23714	0	0	0
ADM	0	5.1375	0.302206	1.20882	9.06618	0.604412	0.302206	2.11544	0.302206	1.20882	1.81324	0	6.64853
ADM2	0	3.2391	0.883392	0	5.30035	1.17786	1.17786	5.59482	0.294464	2.94464	2.35571	0	2.65018
ADNP	0	0	0	1.23001	1.23001	0	0	2.46002	0	1.23001	0	2.46002	0
ADNP2	1.13271	5.66356	0	1.13271	16.9907	0	0	5.66356	2.26542	6.79627	4.53085	0	4.53085
ADO	0	1.61421	0	0	8.07103	3.22841	0.807103	5.64972	0.807103	3.22841	0.807103	0	4.84262
ADORA1	0	0	0	0	1.001	1.001	2.002	1.001	0	3.003	1.001	0	1.001
ADORA2A	0	4.27463	0	4.27463	17.0985	4.27463	2.13732	6.41195	1.06866	20.3045	6.41195	0	11.7552
ADORA2B	0	2.01207	0	0.670691	2.68276	0	0	0	0.670691	0.670691	0.670691	0	2.68276
ADORA3	0	2.7933	0.931099	0	2.7933	0.931099	0	8.37989	0	3.72439	4.65549	0	3.72439
ADPGK	0	0.938967	0.938967	0.938967	4.69484	0.938967	0	1.87793	0.938967	4.69484	1.87793	0	5.6338
ADPRH	0	0.915751	0	0.915751	3.663	0.915751	0	1.8315	0	3.663	2.74725	0	0.915751
ADPRHL1	17.3614	9.46985	0	11.8373	61.554	3.94577	3.15662	30.777	5.52408	47.3493	48.1384	5.52408	54.4516
ADPRHL2	0.639795	1.27959	0.639795	1.27959	3.19898	0	0.639795	3.83877	0.639795	2.55918	1.91939	0	3.83877
ADRA1A	1.16347	0	0	0.581734	5.2356	0	1.16347	4.07213	1.16347	3.4904	1.16347	0	0.581734
ADRA1B	0	0.739098	0	0	6.65188	0	0	2.95639	1.4782	2.21729	2.21729	0	6.65188
ADRA1D	0.719942	0.719942	0.719942	0.719942	2.15983	0	0	2.15983	0.719942	1.43988	2.87977	0	2.87977
ADRA2A	0.69735	0	0	0	2.7894	0	0	2.09205	0.69735	2.7894	4.88145	0	0.69735
ADRA2C	1.61031	1.61031	0.805153	0.805153	4.02576	0.805153	2.41546	5.63607	0.805153	1.61031	5.63607	0	5.63607
ADRB1	0	1.62999	0	0	8.96496	0	0	1.62999	0	0.814996	3.25998	0	2.44499
ADRB2	0.483092	2.41546	0.966184	0	3.86473	0	0.483092	2.89855	0.483092	2.41546	2.41546	0	4.34783
ADRB3	0	0.967586	0.967586	0.483793	4.83793	0.967586	0.483793	2.90276	0	2.90276	1.93517	0	8.70827
ADRBK1	0.816993	0.816993	0	1.63399	3.26797	0.816993	0.816993	0	0	0.816993	0.816993	0	2.45098
ADRBK2	2.74914	5.49828	1.37457	0	12.3711	2.74914	1.37457	2.74914	0	6.87285	4.12371	0	10.9966
ADRM1	1.45879	1.45879	0	0	5.83516	0	1.45879	2.18818	0	0.729395	2.91758	0	5.10576
ADSL	0	0.665336	0.665336	1.33067	7.3187	0.665336	0.665336	3.32668	0	3.99202	3.99202	0	3.32668
ADSS	0	0	0	0	2.64153	2.64153	0	9.24534	0	18.4907	2.64153	0	2.64153
ADSSL1	0.287604	2.30083	0.862813	0.862813	4.31406	2.87604	0.862813	5.17688	0	1.72563	3.73886	0	2.87604
ADTRP	0.643501	1.9305	0	1.287	1.9305	0.643501	0	1.9305	0.643501	1.9305	1.287	0	2.574
AEBP1	3.05901	2.03934	0	0	2.03934	0	2.03934	8.15736	0	4.07868	8.15736	0	2.03934
AEBP2	2.51572	0	0	0	1.25786	0	0	3.77358	1.25786	2.51572	0	0	0
AEN	0	0	0	0	1.20048	0	0	0	0	0	0	0	0
AES	0.862441	1.29366	0	0.862441	9.48685	1.29366	0.862441	0.862441	2.58732	5.17464	8.62441	0	4.3122
AF165138.7	1.30039	2.16732	0	0.866927	5.20156	1.73385	0	5.20156	0	4.33463	3.46771	0	3.03424
AFAP1	0.847294	2.96553	0.847294	0.847294	8.47294	2.11824	0	9.74389	0	11.4385	4.66012	0	4.66012
AFAP1L1	1.64069	2.73448	0.273448	1.09379	4.92207	1.09379	0.820345	2.73448	1.09379	3.28138	1.09379	0	3.55483
AFAP1L2	3.01727	14.8121	7.95462	3.29157	24.6868	4.38876	3.56587	35.6587	2.46868	18.9265	16.4578	0.822892	21.6695
AFF1	2.66241	4.25985	0.266241	2.66241	7.72098	1.06496	0.532481	5.05857	1.06496	5.85729	3.99361	0	4.52609
AFF2	1.43184	1.14548	0	0.859107	5.15464	0.859107	0	3.15006	0	4.86827	2.29095	0	3.72279
AFF3	0.835422	0.835422	0	0	2.50627	2.08855	0	2.50627	0.835422	0	0	0	4.17711
AFF4	1.11111	1.66667	2.22222	0.555556	13.8889	1.11111	0	3.88889	0	12.2222	1.66667	0.555556	6.11111
AFG3L2	2.1575	0	0	1.07875	4.31499	0	2.1575	3.23625	0	3.23625	2.1575	0	6.47249
AFM	0.546448	1.0929	1.63934	1.63934	7.65027	0.546448	0	6.55738	0	7.10383	0	0	9.28962
AFMID	2.88896	2.88896	0	0.722239	3.97232	0.722239	0.722239	5.05568	0	0.722239	7.22239	1.44448	6.50015
AFP	0	0	0.960615	0	6.7243	0.960615	0	2.88184	0.960615	3.84246	3.84246	0	5.76369
AFTPH	0.3885	1.9425	0.777001	0.777001	10.4895	0	0.3885	2.7195	0.3885	5.43901	6.21601	0	4.662
AGA	0.94697	0	0.94697	0.94697	0	3.78788	0	0	5.68182	5.68182	0	0	4.73485
AGAP1	0.65502	2.94759	0.65502	0.65502	9.82529	1.31004	0.65502	6.5502	0	6.87771	3.2751	0	8.51525
AGAP10	0.864067	3.02423	1.72813	0.864067	6.91253	2.16017	1.2961	6.04847	1.2961	5.61643	1.72813	0	6.4805
AGAP2	0	0	0	0	0.502008	0	0	0.502008	0	1.00402	0.502008	0	0
AGAP3	0	26.6521	1.97423	0	0.987116	0.493558	0	1.97423	0	3.94847	0	0	6.90982
AGAP4	1.4556	1.4556	0.970403	1.94081	1.4556	0	0	0	1.4556	2.91121	0	0	7.76322
AGAP5	1.6917	7.10512	0.676679	0	23.3454	1.01502	4.06007	17.2553	1.35336	23.0071	7.44346	0.338339	5.41343
AGAP6	0.36914	2.58398	0.36914	0	5.5371	0.36914	0.36914	3.32226	0	3.32226	3.32226	0	4.06054
AGBL1	0	7.76536	0	3.88268	10.8715	1.1648	0.776536	0	0	0	0	0	4.27095
AGBL2	0	0	0	4.29165	12.8749	0.858329	0	9.44162	0	3.43332	2.57499	0	30.0415
AGBL3	0.821279	2.87448	0.821279	6.98087	13.9617	1.23192	0.821279	2.46384	0.821279	4.92767	4.51703	0	12.3192
AGBL4	1.1033	0.965384	0.965384	0.827472	4.27527	0.965384	0.413736	5.51648	1.24121	9.65384	2.3445	0.275824	2.20659
AGBL5	0	0	0	4.37567	14.8773	0	0.875135	7.00108	0	10.5016	2.6254	0	0.875135
AGC1	0	0	0	2.32606	6.97819	3.4891	1.16303	1.16303	1.74455	6.97819	1.16303	0	7.55971
AGER	1.38313	4.14938	0	2.07469	6.22407	0	0	2.76625	0	4.14938	3.45781	0	2.76625
AGFG1	0.932401	2.331	0	0.4662	6.06061	0.932401	0.4662	2.331	0.4662	5.59441	0.932401	0.4662	7.92541
AGFG2	0	3.64418	0.911046	0	6.37732	7.28836	0.911046	4.55523	2.73314	8.19941	2.73314	0	8.19941
AGGF1	1.52772	1.30947	1.52772	0.654736	9.82104	1.96421	0.872981	5.89262	0.436491	4.14666	3.92842	0.436491	3.49192
AGK	0	0.944287	0	0.944287	9.44287	3.77715	0.944287	0.944287	0	4.72144	1.88857	0	2.83286
AGL	0.747384	0.747384	0	0.747384	6.72646	0	0.747384	24.6637	1.49477	5.97907	5.23169	0.747384	8.96861
AGMAT	0	0	0	0	5.86854	0	2.34742	2.34742	0	2.34742	3.52113	0	0
AGMO	1.19474	0	1.19474	1.19474	3.58423	0	0	1.19474	1.19474	1.19474	2.38949	0	2.38949
AGPAT1	1.76835	2.65252	0.884173	0	2.65252	0	1.76835	1.76835	1.76835	3.53669	1.76835	0	3.53669
AGPAT2	0	7.53615	0	5.0241	23.8645	0	1.25602	18.8404	1.25602	20.0964	13.8163	0	8.79217
AGPAT3	0	0	0	0.913242	6.39269	1.82648	0.913242	0.913242	0.913242	0.913242	1.82648	0	6.39269
AGPAT4	0	1.45879	0	0.729395	5.10576	2.18818	1.45879	2.18818	0.729395	2.18818	2.91758	0	5.10576
AGPAT5	0.766284	0.766284	0	0.766284	6.13027	0	0.766284	0.766284	0	6.13027	0	0	6.13027
AGPAT6	0	0.973909	0	0.973909	3.89564	0.973909	0	3.89564	0	2.92173	0.973909	0	3.89564
AGPAT9	1.01163	1.01163	0.505817	1.01163	2.52908	3.0349	0	2.02327	0	2.52908	1.01163	0	4.04654
AGPHD1	0	0	0	0	3.78788	1.89394	0	1.89394	0	3.78788	0	1.89394	7.57576
AGPS	3.99202	0	1.99601	0	0	0	0	1.99601	0	9.98004	5.98802	0	0
AGR2	0.505793	0.505793	0	0.337195	6.23811	0.674391	0.168598	2.69756	0.337195	2.36037	1.51738	0	2.02317
AGR3	2.50627	0	0	0	0	0	0	2.50627	0	2.50627	2.50627	0	5.01253
AGRN	0.685871	4.11523	0	0.685871	12.3457	2.74348	0	2.74348	2.05761	6.17284	0.685871	0	6.17284
AGRP	1.10514	4.42055	0	1.65771	9.66995	3.03913	0	4.42055	0	4.42055	6.07825	0	8.28853
AGT	0	1.85185	0	0.925926	13.8889	1.85185	0	12.037	1.85185	9.25926	0	0	3.7037
AGTPBP1	0.915751	3.663	1.8315	0	14.652	1.8315	0	8.24176	0	10.989	1.8315	0	10.989
AGTR1	2.09644	0	0	0	2.09644	0	0	4.19287	0	6.28931	6.28931	0	4.19287
AGTR2	0	0.848176	0	0.848176	13.5708	1.69635	1.69635	3.39271	0.848176	7.63359	0.848176	0	4.24088
AGTRAP	0	1.2945	0.647249	0	4.53074	1.2945	0	7.11974	0	16.1812	5.17799	0	8.41424
AGXT	1.33333	2	0	1.33333	8.66667	2	0	8	2	6	1.33333	0	6
AGXT2	1.4782	2.95639	1.4782	1.4782	8.86918	0	0	1.4782	1.4782	2.95639	2.95639	0	4.43459
AGXT2L1	0.588149	3.23482	0	1.1763	3.97	0.588149	0.294074	3.52889	0	2.64667	1.02926	0	4.26408
AGXT2L2	0	1.53965	0	0	5.38876	2.30947	0	2.30947	0.769823	2.30947	3.07929	0	4.61894
AHCTF1	0	0.627746	0.627746	1.25549	6.90521	1.25549	0.627746	2.51099	0	0.627746	3.13873	0	4.39422
AHCY	3.00832	6.01664	0	0	16.8466	2.40666	0	3.60999	3.00832	11.4316	10.83	0	7.21997
AHCYL1	0.623441	0.623441	0	0.207814	5.81879	1.03907	0	2.28595	0.207814	2.70158	1.24688	0	2.07814
AHCYL2	0.892617	4.46309	0	1.4877	11.9016	2.38031	0	4.16555	0.892617	1.19016	2.97539	0	6.24832
AHDC1	2.79507	3.08028	0.570423	0.969719	9.18381	1.59718	1.02676	7.30141	0.627465	5.87535	2.62394	0.228169	5.59014
AHI1	1.23482	3.70446	1.42004	1.29656	10.3108	1.85223	0.679151	8.52026	1.29656	5.61843	3.39576	0.061741	5.18625
AHNAK	2.35571	0.785238	0.785238	0	3.53357	1.96309	1.57048	2.74833	0	2.35571	1.96309	0.392619	4.71143
AHNAK2	0	1.85185	0.462963	0.462963	5.55556	0	0	3.24074	0.462963	3.7037	1.38889	0	5.55556
AHR	0.983284	1.96657	1.96657	0	1.96657	3.93314	0	0.983284	0.983284	0.983284	3.93314	0	6.88299
AHRR	0	0	0	0	2.95287	0	2.95287	8.8586	0	2.95287	0	0	1.47643
AHSA1	2.71739	0.905797	0	0	4.52899	0.905797	0	7.24638	0.905797	9.05797	1.81159	0	2.71739
AHSA2	0	6.47249	0	0	0	0	0	0	0	16.1812	0	0	0
AHSG	0	1.67504	5.02513	0	10.0503	0	3.35008	8.37521	0	15.0754	3.35008	0	6.70017
AHSP	2.2553	4.5106	0	0	16.9147	4.5106	0	5.63825	0	6.7659	0	0	4.5106
AICDA	0	0	0	0	8.86304	0	0	6.64728	0	11.0788	8.86304	0	0
AIDA	0	0	0	0	12.1951	0	0	4.06504	0	4.06504	0	0	4.06504
AIF1	0	1.0929	0.546448	1.0929	4.91803	1.0929	0	5.46448	0	0.546448	0.546448	0	7.10383
AIF1L	1.78253	2.6738	0.891266	0	1.78253	2.6738	0	1.78253	0	2.6738	1.78253	0	8.02139
AIFM1	0.556019	3.33611	0	2.78009	15.5685	3.89213	0	7.22825	2.78009	8.34028	10.0083	0	4.44815
AIFM2	0	2.76243	0	0	1.38122	0	0	5.52486	0	0	2.76243	0	4.14365
AIFM3	0.437739	3.28304	1.09435	1.75095	5.90947	1.09435	0.656608	3.28304	0.437739	6.34721	0.218869	1.09435	5.25286
AIG1	2.15137	3.7649	1.61353	0.537842	10.7568	2.15137	1.07568	7.52979	1.07568	12.3704	4.30274	0	4.30274
AIM1	1.93798	2.90698	0	0	8.72093	0	0	8.72093	2.90698	6.78295	0.968992	0	6.78295
AIM1L	0	2.06654	0	0	4.13309	1.03327	0	11.366	2.06654	4.13309	2.06654	0	4.13309
AIM2	1.03842	1.03842	0	2.07684	9.34579	0	0	2.07684	0	2.07684	3.11526	0	6.23053
AIMP1	1.00705	1.00705	0	2.0141	1.00705	0	0	1.00705	0	2.0141	1.00705	0	3.02115
AIMP2	0.865801	1.7316	0	0	1.7316	1.7316	0.865801	6.92641	0.865801	6.92641	1.7316	0	2.5974
AIP	0.692242	2.07673	0.692242	3.46121	2.07673	1.38448	2.07673	2.76897	0	11.0759	4.15345	0	7.61466
AIPL1	0	3.23625	0	0	12.1359	0	0.809061	8.89968	1.61812	8.89968	4.04531	1.61812	2.42718
AIRE	0	1.7094	0	0	6.83761	0	0	0	0	1.7094	1.7094	0	1.7094
AJAP1	0	8.85265	0	4.42632	0	4.42632	4.42632	13.279	0	11.8035	0	0	8.85265
AK1	0	1.46199	0	1.46199	4.38596	0	0	0	0	0	7.30994	0	2.92398
AK2	1.4881	1.4881	0	0	4.46429	1.4881	0	2.97619	0	2.97619	0	0	2.97619
AK3	0	2.96033	0.592066	0.592066	5.3286	0.592066	0.592066	7.1048	0.592066	6.51273	1.7762	0	4.73653
AK4	0.92081	1.84162	3.22284	2.76243	4.14365	0.92081	0.460405	5.06446	0.460405	11.0497	0.92081	0.460405	5.52486
AK5	1.38889	1.38889	1.38889	0.694444	3.47222	2.08333	1.38889	4.16667	0.694444	4.16667	2.77778	0	4.16667
AK7	1.26432	2.95007	0.421439	0.842878	5.05727	2.52863	1.68576	5.05727	1.68576	9.27165	1.26432	0	3.79295
AK8	1.00553	1.00553	0	1.00553	2.51383	1.00553	0	1.00553	0	1.00553	1.00553	0	4.52489
AKAP1	1.40203	2.2783	0.175254	0.701016	4.55661	0.701016	0.525762	2.62881	0.175254	2.62881	1.22678	0.175254	4.2061
AKAP10	0.373902	1.49561	0	0.747803	8.78669	0.560852	0.373902	1.30866	0.934754	0.747803	2.24341	0.186951	4.29987
AKAP11	1.3307	5.18971	1.19763	2.26218	13.0408	1.19763	1.99604	8.91566	0.399209	6.1212	5.98813	0	8.38338
AKAP12	0	3.75633	0	3.75633	0	0	0	11.269	0	9.39082	7.51266	0	7.51266
AKAP13	0	0	0	0	0.377074	0	0	0	0	0	0	0	0
AKAP14	1.09967	4.9485	1.6495	1.6495	10.9967	3.299	0	9.34717	1.6495	2.74917	4.39867	0	5.49833
AKAP16BP	0.351247	3.51247	1.75623	1.75623	3.86372	1.05374	0.702494	4.56621	0.702494	1.40499	2.45873	0	3.86372
AKAP17A	1.56128	2.34192	0.78064	3.12256	8.58704	2.34192	2.34192	14.8322	0.78064	15.6128	7.02576	0	17.1741
AKAP2	0.389864	3.11891	1.55945	1.55945	6.62768	1.16959	1.94932	6.23782	0	7.40741	3.50877	0	5.84795
AKAP3	1.55763	0	0.778816	0.778816	7.78816	0	0	1.55763	0	0.778816	0	0	3.11526
AKAP4	0.862069	2.15517	0.574713	0.862069	6.32184	1.2931	0.287356	5.31609	0.143678	5.8908	2.72989	0	5.31609
AKAP5	0	0	0	4.30839	20.4649	1.0771	0	2.1542	0	2.1542	1.0771	0	9.69388
AKAP6	0.481	1.443	0.481	1.443	5.29101	0	1.443	4.81	0.481	3.367	3.848	0	3.367
AKAP7	3.09119	1.0304	0	2.06079	8.24317	2.06079	1.0304	7.21278	1.0304	2.06079	3.09119	0	6.69758
AKAP8	2.38702	5.45606	0.682007	0.341003	14.4926	2.38702	0.341003	4.94455	0.682007	6.39382	4.77405	0.341003	10.5711
AKAP8L	1.94201	4.36952	0.971005	1.69926	11.4093	0.728253	0	5.82603	0	7.76804	5.09777	0	10.9238
AKAP9	0	0	0	3.15956	1.57978	1.57978	0	1.57978	0	1.57978	1.57978	0	0
AKD1	0	1.72712	0	0	0	0	1.72712	1.72712	1.72712	0	0	0	0
AKIP1	0	0	0	1.63399	14.7059	0	0	1.63399	0	0	3.26797	0	4.90196
AKIRIN1	0.231481	1.38889	0.462963	1.62037	2.77778	1.15741	0.462963	3.00926	0.462963	3.93519	0.694444	0.231481	2.31481
AKIRIN2	1.82433	4.56081	1.36824	2.28041	14.1385	2.73649	0.912163	13.2264	1.36824	8.20946	8.20946	2.28041	15.9628
AKNA	0	0	1.02249	1.02249	0	1.02249	0	0	1.02249	3.06748	1.02249	0	1.02249
AKNAD1	1.05152	1.05152	0	1.05152	11.5668	1.05152	0	4.2061	0	1.05152	2.10305	0	1.05152
AKR1A1	1.05152	2.10305	1.05152	0	4.2061	2.10305	0	5.25762	1.05152	10.5152	1.05152	0	4.2061
AKR1B1	5.85031	2.92516	2.92516	0	22.4262	11.7006	2.92516	35.1019	0	17.5509	5.85031	0	5.85031
AKR1B10	0	7.90372	3.38731	4.51641	6.77462	1.1291	0	4.51641	1.1291	3.38731	5.64552	0	7.90372
AKR1B15	0	7.31954	0	3.65977	7.31954	0	2.43985	3.65977	0	6.09961	1.21992	0	3.65977
AKR1C1	0	1.02881	1.02881	0	4.11523	3.08642	1.02881	3.08642	0	15.4321	2.05761	0	2.05761
AKR1C2	1.02881	1.02881	1.02881	2.05761	8.23045	1.02881	0	2.05761	1.02881	10.2881	4.11523	0	7.20165
AKR1C3	0	5.39643	0	5.39643	8.09465	0	0	8.09465	0	32.3786	0	0	10.7929
AKR1C4	2.03874	1.01937	0	2.03874	7.13558	0	1.01937	10.1937	1.01937	19.368	3.0581	0	9.17431
AKR1CL1	2.07684	0	1.03842	1.03842	6.23053	2.07684	1.03842	3.11526	0	4.15369	0	0	6.23053
AKR1D1	0	0	0	0	1.85185	0.925926	0.925926	2.77778	0	4.62963	4.62963	0	1.85185
AKR1E2	0	9.03614	1.00402	0	9.03614	1.00402	0	10.0402	0	4.01606	4.01606	0	3.01205
AKR7A2	2.1645	4.329	2.1645	0	0	2.1645	0	2.1645	4.329	0	4.329	0	6.49351
AKR7A3	0	12.474	0.693001	2.079	7.62301	1.386	0	2.079	0.693001	2.079	1.386	2.079	6.23701
AKR7L	0	0	0	1.29702	10.3761	0	0	2.59403	1.29702	1.29702	0	0	0
AKT1	0	2.07469	0	0.691563	5.5325	2.76625	2.07469	2.07469	0.691563	4.14938	2.07469	0.691563	4.14938
AKT1S1	2.10346	11.9196	0	6.31037	11.9196	2.10346	0	15.4253	0	4.20691	10.5173	0	23.138
AKT2	0	2.27531	1.13766	2.27531	5.68828	0	0	0	0	4.55063	1.13766	0	4.55063
AKT3	0	0	0	1.02093	0	0	0	0	0	0	0	0	0
AKTIP	0	0	0	0	0	0	0	0	0	0	0	0	19.802
AL122001_32	0	5.05051	0	0	5.05051	5.05051	0	10.101	0	0	0	0	0
AL138764.1	5.12821	87.1795	0	0	35.8974	0	0	61.5385	0	15.3846	0	0	15.3846
AL359853.2	0	1.98413	0	0	1.98413	0	0	0	0	0	0	0	0
AL445989.1	0	1.17165	0	1.17165	4.10076	0.585823	0	3.51494	0	1.17165	2.92912	0	2.92912
AL512274_9	2.1547	1.07735	0	4.30939	3.23205	0	4.30939	0	0	12.9282	10.7735	2.1547	6.46409
AL589988.1	1.56006	1.04004	0	0	5.72023	2.08008	0.520021	0	0	0.520021	1.56006	0	5.20021
ALAD	0	9.21594	1.72799	1.72799	16.1279	10.3679	1.72799	6.91195	0	6.91195	11.5199	0	17.8559
ALAS1	1.0929	1.0929	1.63934	0.546448	5.46448	2.18579	3.82514	4.91803	0	13.1148	2.18579	0.546448	6.01093
ALAS2	1.14155	2.85388	0	1.14155	6.27854	1.71233	0	5.13699	0.570776	2.85388	3.42466	0.570776	4.56621
ALB	1.24533	1.66044	0	0.41511	7.05687	1.66044	0.83022	3.73599	0	2.49066	0.83022	0	2.07555
ALCAM	0	2.93132	0	0.41876	3.76884	0.837521	0.41876	1.67504	0.41876	2.93132	2.0938	0	2.93132
ALDH16A1	2.23999	3.73331	2.23999	2.23999	12.6933	1.49333	0	5.22664	0.746663	3.73331	2.23999	0	11.9466
ALDH18A1	0.642261	0.642261	1.28452	1.28452	10.2762	0.642261	0.642261	5.13809	1.92678	8.99165	3.2113	0	6.42261
ALDH1A1	0	3.89864	0.649773	0.649773	12.3457	0	0	1.94932	0.649773	1.29955	3.24886	0	5.19818
ALDH1A2	0	1.287	1.287	0	9.00901	1.287	0.643501	3.861	0.643501	8.36551	3.2175	0	4.5045
ALDH1A3	0.3912	2.7384	0.3912	1.1736	8.99761	2.7384	0.3912	7.43281	0.782401	6.65041	3.5208	0.782401	3.912
ALDH1B1	0.721501	2.1645	0.36075	1.08225	4.68975	0.721501	0.36075	3.96825	0.36075	2.52525	2.1645	0	2.52525
ALDH1L1	0	5.14801	0	1.287	14.157	5.14801	0	5.14801	0	6.43501	2.574	0	3.861
ALDH1L2	1.46843	0.734214	1.46843	0.734214	10.279	0	0.734214	5.1395	0.734214	5.1395	2.93686	0	2.93686
ALDH2	0	4.0016	0	2.66773	5.33547	4.0016	0	5.33547	0	2.0008	8.0032	0	2.0008
ALDH3A1	0.863558	3.45423	1.72712	0	5.18135	1.72712	0.863558	3.45423	0	6.04491	5.18135	0	6.90846
ALDH3A2	1.18203	0	1.18203	3.5461	10.6383	2.36407	0	8.27423	0	5.91017	3.5461	0	5.91017
ALDH3B2	0	1.21433	0	0.607165	3.64299	0.607165	0	1.21433	0.607165	6.07165	2.42866	0.607165	4.25015
ALDH4A1	0	0.621891	0.621891	0	5.59701	0	0	1.24378	0	4.35323	2.48756	0	4.35323
ALDH5A1	0	0.656814	1.31363	0	7.88177	0.656814	1.31363	3.94089	1.31363	12.4795	0	0	1.97044
ALDH6A1	0.68306	4.09836	0	1.36612	4.78142	2.73224	2.04918	9.56284	0	2.04918	2.73224	0	6.14754
ALDH7A1	2.63117	2.63117	0	2.63117	7.89352	1.31559	0	3.28897	0	1.31559	3.94676	0	5.26235
ALDH8A1	1.82648	8.21918	0	1.82648	3.65297	0.913242	0	3.65297	0	1.82648	0	0	6.39269
ALDH9A1	0.913242	1.82648	0	0.913242	8.21918	0	0	4.56621	0	11.8721	4.56621	0.913242	8.21918
ALDOA	0	1.82648	0.913242	0.913242	4.56621	0.913242	0	0.913242	0.913242	3.65297	3.65297	0	2.73973
ALDOB	1.43369	1.43369	0	1.43369	5.73477	0	0.716846	2.86738	0	2.15054	2.15054	0	2.15054
ALDOC	0	2.1097	0	0	9.14205	2.1097	0	4.92264	0	4.21941	2.81294	0	4.21941
ALG1	0	4.21941	0	0	11.2518	4.21941	0.703235	4.21941	0	2.81294	3.51617	0.703235	4.21941
ALG10	0	0.676133	0	0	8.11359	0	0	5.40906	0	0	0	0	4.0568
ALG10B	0	4.77164	0	0	7.4983	0	0	0.681663	0.681663	0	2.04499	0.681663	2.72665
ALG11	1.05915	3.17746	0.706101	1.76525	12.3568	2.47136	1.76525	10.5915	0	8.12017	2.47136	1.4122	19.4178
ALG12	0	1.5361	1.5361	0	6.14439	1.5361	0	0	0	3.0722	1.5361	0	3.0722
ALG13	3.5461	0	0	0	3.5461	0	0	1.77305	0	1.77305	1.77305	0	0
ALG14	2.65631	3.54175	0	0	5.31263	0.885438	1.77088	7.96894	0	8.85438	0	0	3.54175
ALG1L	0	1.60201	1.60201	0	8.81108	3.20403	1.60201	4.80604	0	7.20906	3.20403	1.60201	0
ALG2	0	5.12821	1.02564	0	5.12821	2.05128	0	2.05128	0	4.10256	2.05128	0	3.07692
ALG3	0.65562	3.93372	0.65562	0.65562	5.24496	0.65562	0.65562	2.62248	0	1.96686	1.31124	0	3.2781
ALG5	0	0.632511	0	1.26502	6.32511	1.89753	0.632511	2.53004	0	4.42758	0.632511	0	5.6926
ALG6	1.4157	1.8876	0	0.943799	5.66279	1.4157	2.3595	3.3033	0	6.13469	1.8876	0	4.719
ALG8	0.213333	1.49333	0.213333	0.426667	7.89333	1.49333	1.06667	5.97333	0.426667	8.10667	2.34667	0.213333	4.26667
ALG9	0.854701	1.7094	0	1.7094	2.5641	0	0	2.5641	0.854701	3.4188	3.4188	0.854701	2.5641
ALK	0	2.54453	0	1.27226	2.54453	1.27226	1.27226	0	1.27226	5.08906	1.27226	0	2.54453
ALKBH1	0	1.21401	0	1.21401	7.28408	1.21401	1.21401	3.64204	1.21401	4.85605	4.85605	0	7.28408
ALKBH2	0	0	0	0	4.40044	1.10011	1.10011	2.20022	2.20022	3.30033	1.10011	0	2.20022
ALKBH3	0.843882	2.53165	0	0.843882	3.37553	0.843882	0.843882	1.68776	0.843882	0.843882	0.843882	0	1.68776
ALKBH4	0	0	0	1.24844	3.74532	2.49688	0	3.74532	0	0	0	0	7.49064
ALKBH5	0	3.003	0	1.5015	1.5015	1.5015	3.003	1.5015	0	3.003	3.003	0	1.5015
ALKBH6	2.4736	4.9472	0	3.7104	11.1312	1.2368	1.2368	6.8024	0	4.9472	6.184	0	6.184
ALKBH7	0.85034	2.55102	2.55102	0.85034	8.5034	1.70068	0.85034	7.65306	0	5.95238	3.40136	0	5.95238
ALKBH8	0	2.00803	0	1.00402	3.51406	0.502008	0	3.01205	0	3.01205	1.50602	0.502008	4.51807
ALLC	1.89934	2.849	0.949668	0	10.4463	0	0.949668	6.64767	0	14.245	8.54701	1.89934	9.49668
ALOX12	1.48337	2.96675	0	0	4.94458	0	0	5.93349	0.988915	10.8781	3.95566	0	7.91132
ALOX12B	0	1.96947	0	0.984737	6.40079	1.96947	0.492368	2.46184	0	4.92368	0.984737	0	2.95421
ALOX15	0	0.987654	0	1.48148	6.41975	1.97531	0.987654	4.93827	0	5.92593	3.95062	0	6.41975
ALOX15B	0	2.05761	0	0	2.05761	0	0	4.11523	2.05761	2.05761	4.11523	0	6.17284
ALOX5	2.56651	4.27751	0	1.28325	5.56077	2.99426	0.855502	5.13301	0.855502	5.98852	2.56651	0.855502	11.5493
ALOX5AP	1.89036	1.26024	0.63012	0.63012	5.04096	1.89036	0.63012	2.52048	1.26024	6.3012	3.78072	0.63012	3.1506
ALOXE3	0.535475	2.1419	1.07095	1.07095	3.48059	1.07095	0.803213	4.55154	0	4.81928	1.87416	0.535475	5.08701
ALPI	0.868072	2.60422	0.347229	1.73614	10.2432	3.29867	0.520843	11.4585	1.2153	22.3962	3.12506	0.694457	9.54879
ALPK1	1.39762	1.39762	0.349406	1.04822	6.63871	1.39762	0	5.5905	0.174703	11.8798	3.14465	0.349406	9.78337
ALPK2	0.634921	1.26984	0	0.634921	7.61905	1.90476	0	3.1746	0	5.71429	2.53968	0	3.1746
ALPK3	0	6.21891	3.10945	0.621891	8.70647	1.86567	1.24378	6.8408	1.24378	6.21891	4.35323	0	2.48756
ALPL	0	1.25078	3.12695	0.625391	3.75235	2.50156	0	1.87617	0.625391	7.50469	1.87617	0	1.87617
ALPP	0.456117	1.36835	0.228058	0.912233	6.61369	1.59641	0	4.56117	0.456117	4.56117	1.59641	0	5.4734
ALPPL2	0	0.698812	0.349406	0.698812	5.5905	0.349406	1.04822	2.09644	0	3.49406	1.74703	0.349406	3.49406
ALS2	0.85099	5.10594	0.85099	2.83663	5.38961	1.41832	0	4.53862	0	9.07723	1.70198	0	13.0485
ALS2CL	2.98954	0	0	0	4.4843	1.49477	0	2.98954	0	2.98954	0.747384	0.747384	3.73692
ALS2CR11	2.29568	2.29568	0.918274	0.918274	6.88705	0.459137	0.918274	1.83655	0.459137	4.59137	0.918274	0	2.29568
ALS2CR12	2.03874	1.01937	1.01937	1.01937	0	2.03874	1.01937	13.2518	1.01937	1.01937	3.0581	0	8.15494
ALS2CR8	0	0	0	0	1.93798	0	0.968992	0.968992	1.93798	3.87597	1.93798	0	2.90698
ALX1	1.61812	1.61812	0.809061	0	12.1359	0.809061	1.61812	7.28155	0.809061	2.42718	5.66343	0	6.47249
ALX3	3.93314	2.94985	3.93314	0	6.88299	3.93314	0	6.88299	0.983284	9.83284	7.86627	0.983284	4.91642
ALX4	0.983284	0.983284	0.983284	1.96657	6.88299	2.94985	0	10.8161	1.96657	4.91642	2.94985	0	11.7994
AMAC1	2.94325	0.981082	0.981082	1.96216	6.86758	2.94325	3.92433	6.86758	0	2.94325	5.88649	0	8.82974
AMAC1L2	2.23214	2.97619	0.744048	0	6.69643	0.744048	0	6.69643	0.744048	10.4167	0.744048	0.744048	9.67262
AMACR	0	4.14599	0	1.0365	9.32848	3.10949	0	6.21899	1.0365	10.365	4.14599	1.0365	8.29198
AMBN	2.12653	3.72142	1.5949	1.5949	10.6326	1.06326	1.06326	2.12653	0.531632	12.7592	5.31632	0	10.6326
AMBP	0	1.99005	0	3.9801	3.9801	1.99005	0	1.99005	0	0.995025	2.98507	0.995025	2.98507
AMBRA1	0	3.12256	0	0.78064	4.68384	2.34192	0.78064	2.34192	0.78064	4.68384	0	0.78064	10.1483
AMD1	1.94954	3.89908	0	1.29969	7.79817	0.649847	0	3.89908	0.649847	6.49847	2.59939	0	3.89908
AMDHD1	1.61812	3.23625	1.61812	1.61812	4.85437	1.61812	0	8.09061	1.61812	6.47249	1.61812	0	4.85437
AMDHD2	0	0	0	0	3.35683	0	0	11.7489	0	0	1.67842	0	0
AMELX	2.07039	3.72671	0.414079	0.828157	26.501	1.24224	0.828157	9.10973	0	5.38302	3.31263	0	9.93789
AMELY	0.517598	0	0.517598	0	3.10559	1.5528	0.517598	1.0352	1.0352	3.62319	0.517598	0	3.62319
AMER1	0	0	0	0	2.37671	0.594177	0.594177	0.594177	0	0	0.594177	0	0
AMFR	0.58072	2.9036	0.58072	0	7.54936	1.74216	0.58072	4.06504	0	9.29152	0.58072	0	1.74216
AMH	1.7109	5.13271	0	0	13.6872	4.27726	0	10.2654	0	11.9763	8.55452	1.7109	5.13271
AMHR2	0.674764	0.674764	0.674764	0	4.04858	0	0	2.69906	0	3.37382	0	0	0.674764
AMICA1	1.2747	1.91205	0.637349	0	6.37349	0.637349	0.637349	1.2747	1.91205	10.1976	0.637349	0.637349	5.73614
AMIGO1	3.30033	0.660066	0	0	7.92079	0.660066	0.660066	0	0	0.660066	6.60066	0	1.9802
AMIGO2	0	1.99601	0.998004	0.998004	7.98403	0.998004	0.998004	4.99002	0	0.998004	0.998004	0	1.99601
AMIGO3	0	6.43087	1.07181	1.07181	11.7899	1.07181	1.07181	2.14362	0	1.07181	1.07181	0	1.07181
AMMECR1	0.734214	2.20264	0	0	2.93686	1.46843	0	0.734214	0	1.46843	0.734214	0	1.46843
AMMECR1L	1.287	0	1.287	0	3.861	1.287	0	2.574	0	0	1.287	0	1.287
AMN	1.20171	2.40341	1.60228	3.20455	14.8211	4.40626	0.801138	18.8267	0	9.61366	11.2159	0	17.625
AMN1	2.08986	2.43817	1.04493	0.696621	10.7976	1.39324	0.696621	3.1348	0	0.696621	1.04493	0.348311	5.22466
AMOT	0.853606	0.426803	0	0.426803	2.13402	0.853606	0.426803	1.70721	0	1.70721	2.13402	0.426803	6.82885
AMOTL1	1.74439	4.36098	2.61659	1.74439	13.0829	0.872196	2.61659	13.519	0.872196	28.7825	6.97757	0.872196	20.4966
AMOTL2	0.397829	0.795657	2.38697	0.795657	14.3218	1.19349	0.795657	3.58046	1.59131	3.18263	4.37611	0.795657	2.7848
AMPD1	1.287	2.145	0	0	5.57701	1.287	0.429	3.003	0.429	9.00901	4.29	0.429	2.574
AMPD2	3.94571	6.90499	1.97285	1.97285	21.2082	2.95928	2.95928	22.6878	0	20.2217	10.8507	0	15.2896
AMPD3	0.825083	1.65017	0	0	3.30033	0.825083	0.825083	0.825083	0.825083	1.65017	1.65017	0	1.65017
AMPH	0	0	0	1.5873	0	0	0	4.7619	0	14.2857	3.1746	0	1.5873
AMT	0	0	0	0	0	0	0	1.95312	0	0	0.651042	0	0
AMTN	0	0	0	0	0.651042	1.95312	0	0	0	0	0	0	0
AMY1A	0	0	0	0	0	0	0	0.651042	0	0	0	0	0
AMY1B	1.30208	0	0	1.95312	5.85938	0.651042	0.651042	0.651042	0	3.25521	1.30208	0	3.90625
AMY1C	0.651042	0	1.30208	1.30208	5.85938	1.95312	0.651042	12.3698	1.95312	7.8125	7.16146	0	8.46354
AMY2A	1.33601	0.668003	0	1.33601	6.01202	0	0.668003	4.67602	2.00401	4.67602	1.33601	0	2.00401
AMY2B	0	3.30033	0	2.20022	3.30033	1.10011	2.20022	1.10011	0	0	1.10011	0	2.20022
AMZ1	0.856898	1.02828	0.342759	0.17138	1.88518	0.685518	0.17138	1.54242	0.514139	3.42759	0.856898	0	3.94173
AMZ2	0	1.79211	0	0	3.58423	1.79211	0	0	0	3.58423	3.58423	0	3.58423
ANAPC1	0	1.69205	0	0	3.38409	1.69205	0	0	0	1.69205	1.69205	0	0
ANAPC10	0	0	0	0	0	0	0	4.44444	0	0	0	0	4.44444
ANAPC11	0	0	0	0	3.003	0	0	3.003	0	6.00601	0	0	3.003
ANAPC13	1.21507	0.405022	0.405022	1.62009	4.86027	0.405022	0	1.62009	0.810045	3.24018	2.02511	0	2.43013
ANAPC16	1.23609	0.824063	0	0.412031	2.06016	1.23609	0	3.29625	0	1.64813	0	0	2.06016
ANAPC2	0.440917	2.6455	0	0.440917	2.6455	1.32275	0	4.85009	1.76367	2.6455	0.881834	0.440917	3.52734
ANAPC4	2.29063	4.58126	1.14532	1.14532	9.16253	2.29063	1.14532	0	0.572658	6.87189	6.29924	0	6.87189
ANAPC5	0	0	0	0	0	0	0	0	2.25225	11.2613	0	0	2.25225
ANAPC7	0.496771	0.993542	0	0.496771	3.97417	0	0	2.98063	0	5.46448	0.496771	0	5.96125
ANG	0	2.44648	0	0	4.28135	0	0	1.83486	0.611621	0.611621	0.611621	0	3.66972
ANGEL1	0.669344	6.69344	0	0.669344	10.0402	2.00803	1.33869	6.0241	0	24.7657	4.68541	0	5.35475
ANGEL2	1.34138	5.36553	0	0	28.169	1.34138	0	6.70691	0	4.02414	5.36553	0	14.7552
ANGPT1	2.6455	3.30688	2.6455	0.661376	7.27513	1.32275	1.32275	6.61376	0	7.27513	2.6455	0	2.6455
ANGPT2	0	4.06504	0.677507	0.677507	5.42005	0	0.677507	3.38753	0.677507	4.06504	0.677507	0.677507	4.74255
ANGPT4	0	0.674764	0.674764	0.674764	8.09717	0	0	2.69906	0	2.02429	0.674764	0.674764	4.04858
ANGPTL1	0.723066	3.61533	0	0.723066	1.44613	2.1692	0.723066	3.61533	0	1.44613	2.1692	0	7.95372
ANGPTL2	2.457	0	0	0	0.819001	0.819001	0	0.819001	0	4.095	1.638	0.819001	0
ANGPTL3	0	0.856898	0	0	5.14139	1.7138	0	8.56898	0	11.1397	3.42759	0	4.28449
ANGPTL4	0.707714	2.12314	0	0	4.24628	1.41543	0.707714	2.12314	0.707714	0.707714	2.12314	0	1.41543
ANGPTL5	0	0	0	0.960615	5.76369	0.960615	0	1.92123	0	0.960615	0	0	3.84246
ANGPTL6	0	0	0	1.75439	0	0	0	0	0	0	0	0	0
ANGPTL7	2.68672	5.37344	1.79115	1.07469	10.926	1.79115	1.2538	10.926	1.43292	20.5982	8.59751	1.07469	7.70193
ANHX	1.6408	3.57115	0.675622	1.44776	12.1612	1.93035	0.38607	13.802	0.38607	7.81792	4.24677	0.38607	4.4398
ANK1	1.31176	3.83438	0.504524	2.42171	14.3285	2.62352	0.504524	5.34795	0.201809	31.0787	5.75157	0	11.0995
ANK2	1.90464	3.80928	0.47616	0.952321	8.80897	1.42848	0	3.5712	1.42848	7.14241	5.23776	0.47616	7.85665
ANK3	2.17304	0.724348	0	0	10.8652	0	0.724348	1.4487	1.4487	3.62174	3.62174	0	2.89739
ANKAR	1.3089	3.0541	0.4363	1.3089	7.4171	1.3089	0.4363	8.726	0	9.1623	0.8726	0	3.9267
ANKDD1A	1.23866	2.16766	0	0.928996	5.26431	0.619331	0	1.54833	0	0.309665	3.71598	0	4.33532
ANKFN1	0	2.70453	0	0	2.0284	1.35227	0.676133	3.38066	0.676133	6.08519	3.38066	0	4.0568
ANKFY1	3.35987	3.19188	0.503981	2.35191	6.55175	1.84793	0.839968	5.54379	0	6.55175	1.84793	0	6.38376
ANKH	2.1645	1.52788	0.254647	1.14591	4.07436	1.01859	0.381971	2.92844	0	3.31042	1.01859	0	3.56506
ANKHD1	2.14067	1.22324	0.30581	0.611621	7.64526	0.611621	0.30581	3.36391	0.30581	2.44648	2.44648	0	2.44648
ANKHD1-EIF4EBP3	0	1.30548	0.435161	0	3.91645	1.30548	0	3.48129	0	3.91645	0.870322	0	3.91645
ANKIB1	2.42424	2.42424	0	1.21212	7.87879	0	1.81818	0	1.81818	7.27273	6.06061	0	3.0303
ANKK1	1.62009	4.05022	0	2.43013	8.91049	2.02511	2.02511	10.5306	0.810045	2.02511	4.05022	0	6.07533
ANKLE1	0.897324	4.93528	0.448662	1.34599	18.3952	1.34599	2.69197	13.0112	0	9.42191	5.38395	1.34599	11.6652
ANKLE2	0	1.5083	0.754148	0	5.27903	3.01659	0.754148	3.77074	0.754148	3.77074	0.754148	0	6.03318
ANKMY1	1.06157	1.06157	1.06157	0	1.06157	2.12314	0	1.06157	0	1.06157	1.06157	0	2.12314
ANKMY2	1.04167	3.125	1.04167	1.04167	8.33333	2.08333	0	3.125	0	1.04167	3.125	0	7.29167
ANKRA2	0	0.898473	0	0	3.59389	0.898473	0	1.79695	0	3.59389	4.49236	0	2.69542
ANKRD1	1.12613	2.37738	0.625626	0.125125	6.75676	0.750751	0.750751	1.12613	0.375375	3.62863	2.5025	0.125125	2.75275
ANKRD10	0.807885	3.06996	0	1.29262	5.97835	0.323154	1.13104	2.74681	0.161577	3.23154	1.13104	0	4.52416
ANKRD11	1.12803	0.564016	0	0	4.51213	0.564016	0	0.564016	0.564016	1.12803	2.25606	0	3.38409
ANKRD12	0	1.06326	0.531632	1.06326	5.31632	0	0.531632	2.12653	0.531632	0.531632	3.18979	0	4.78469
ANKRD13A	0.615006	1.23001	0	1.23001	2.46002	0.615006	0.615006	1.84502	0.615006	4.92005	0.615006	0	4.30504
ANKRD13B	1.18358	5.32611	0	3.55074	8.28506	2.36716	0	5.9179	0	0	1.18358	1.18358	4.73432
ANKRD13C	0.92081	1.84162	0	0.92081	3.68324	0	0	5.52486	0	2.76243	0.92081	0	2.76243
ANKRD13D	0.512033	1.5361	0	0.128008	2.43216	0.896057	0.384025	2.94419	0.384025	1.66411	3.0722	0.128008	4.86431
ANKRD16	0	1.77665	0	0.355331	3.55331	0.710662	0.355331	0.710662	0.355331	0.710662	0	0	6.75128
ANKRD17	0	2.68216	0	1.1495	10.7286	0	1.53266	0.383166	0	0	0	0	11.495
ANKRD18A	1.84672	2.77008	0	0	4.61681	0.923361	0.923361	0.923361	0	3.69344	0	0	0.923361
ANKRD18B	0.404531	0.809061	0	0.404531	0.404531	0.404531	0	0.404531	0	0.404531	0.404531	0.404531	0
ANKRD2	0.404531	0.404531	0	0.809061	3.23625	0	0	0.404531	0	2.83172	0.404531	0	2.02265
ANKRD20A2	0	0	2.82486	2.82486	0	0	0	5.64972	0	0	0	0	0
ANKRD20A4	0	0	0	1.73611	3.47222	3.47222	0	3.47222	0	10.4167	3.47222	0	3.47222
ANKRD20A5P	0	1.08932	0	0	9.80392	1.08932	0	1.08932	0	0	0	0	6.53595
ANKRD22	0	3.19496	0	2.23647	6.70942	0.638992	4.79244	6.38992	0.958489	10.8629	3.83395	0.958489	12.1409
ANKRD23	2.36467	5.37426	0.42994	1.50479	21.712	0.42994	1.07485	9.02875	0.42994	1.71976	3.65449	0	10.1036
ANKRD24	1.90295	0.317158	0	0	5.07453	1.26863	0.634317	3.48874	0.317158	1.26863	1.26863	0	6.02601
ANKRD26	3.35319	6.70638	0.745154	1.49031	5.96123	0.372577	0	2.23546	1.49031	2.60804	4.47092	0	8.94185
ANKRD27	1.10375	1.10375	0	0	3.31126	0	0	3.31126	2.20751	5.51876	2.20751	0	2.20751
ANKRD28	3.4774	3.97417	3.4774	1.24193	15.1515	1.98708	1.49031	34.774	2.23547	51.1674	8.44511	0.993542	11.6741
ANKRD29	1.13198	2.26397	1.98097	1.69798	9.90486	2.82996	1.98097	13.8668	0.848988	6.50891	0	0	16.9798
ANKRD30A	5.14801	0	0	5.14801	0	7.72201	0	5.14801	2.574	18.018	0	0	5.14801
ANKRD30B	0	2.32282	0	0.844661	0.633496	1.26699	0	0	0	0	0	0	9.7136
ANKRD30BL	2.48977	3.31969	0.829922	0.414961	7.88426	2.0748	2.0748	2.90473	1.65984	5.80945	3.31969	0	7.4693
ANKRD31	0	4.28391	1.71356	1.71356	12.8517	0.856782	0	16.2789	0.856782	19.706	3.42713	0	3.42713
ANKRD32	2.01207	2.01207	1.34138	2.01207	5.36553	1.34138	2.01207	9.38967	0	4.69484	3.35345	0	2.01207
ANKRD33	1.2945	1.2945	0.647249	0.647249	1.94175	1.2945	0.647249	6.47249	0	6.47249	0	0	4.53074
ANKRD34A	0	2.48756	0	0.621891	3.73134	0.621891	1.24378	0	0	0	0	0	6.21891
ANKRD34B	1.33067	1.33067	0.332668	0	6.98603	1.66334	0	3.65935	0.665336	7.65136	2.32868	0.332668	3.99202
ANKRD34C	1.24947	1.96345	1.24947	2.32044	1.78496	4.1054	0	1.42796	1.24947	2.14195	0	0	8.92478
ANKRD35	0	5.55556	0	5.55556	0	0	5.55556	0	0	0	0	0	5.55556
ANKRD36	0.699205	9.78887	0	1.74801	17.1305	4.19523	0	7.34165	1.39841	3.84563	0	0	12.5857
ANKRD36BP1	0	2.09644	0	2.09644	2.09644	0	0	4.19287	0	0	0	0	4.19287
ANKRD36C	1.81159	0	0	0	7.24638	1.81159	0	0	0	1.81159	1.81159	0	0
ANKRD37	1.80668	5.42005	1.80668	0	5.42005	0	0	2.71003	0	2.71003	2.71003	0	4.51671
ANKRD39	1.86855	0.934276	0	2.80283	2.80283	1.86855	0	8.40848	0	8.40848	4.67138	1.86855	9.34276
ANKRD40	0	0	0	0	1.81818	0.606061	0	0.606061	0	1.21212	0	0	0.606061
ANKRD42	5.90247	8.43209	2.10802	6.32407	25.2963	6.74568	0	18.9722	0	8.43209	8.43209	2.52963	21.9234
ANKRD43	0	2.49688	0	0	6.2422	0	0	7.49064	1.24844	18.7266	1.24844	0	7.49064
ANKRD44	2.88927	2.88927	2.88927	0	5.77853	2.88927	0	7.22316	0	5.77853	2.88927	0	0
ANKRD45	0	4.16667	0	0	22.2222	0	0	1.38889	0	2.77778	2.77778	0	1.38889
ANKRD46	0.858001	0.429	0.429	0	2.574	0.858001	0	3.003	0.429	8.58001	2.145	0	5.14801
ANKRD49	0.4662	1.8648	0.2331	0.2331	5.59441	1.1655	0.4662	4.662	0.2331	2.7972	2.5641	0	7.22611
ANKRD5	1.23801	0.928505	0.309502	0.309502	5.26153	1.23801	0.619003	1.85701	0.928505	0.928505	1.54751	0	3.40452
ANKRD50	0	0	0	0	8.81057	0.734214	0	7.34214	0	0	2.93686	0	5.1395
ANKRD52	1.17552	2.35104	0	2.35104	3.52656	0	0	2.35104	0	4.70208	1.17552	1.17552	0
ANKRD53	0.542005	1.08401	0.542005	1.62602	8.67209	1.08401	0	5.96206	0.542005	4.33604	1.62602	0	3.25203
ANKRD54	0	0	0.839631	0	2.09908	0.839631	0.839631	5.03778	0.419815	2.09908	1.67926	0.419815	2.09908
ANKRD55	0.633714	0.633714	0	0	2.53485	0	0	2.53485	0.633714	0.633714	1.26743	0.633714	1.90114
ANKRD56	0.85034	0	0	0	3.40136	0.85034	0	1.70068	0	0	2.55102	0.85034	0
ANKRD57	1.37363	2.74725	0.457875	0	9.15751	0	0.457875	1.37363	0.457875	1.8315	1.37363	0	3.663
ANKRD58	0	0	0	0	8.87574	0	0	0	0	0	0	0	7.88955
ANKRD6	0	0.462107	0	0.924214	1.84843	0	0	0.924214	0	0	0	0	0
ANKRD60	0	1.66667	0	0	5	0	0	0	0	0	0	0	0
ANKRD62	0	2.42424	0	0	6.06061	4.84848	1.21212	13.3333	0	4.84848	3.63636	0	4.84848
ANKRD65	0	0	0	0	2.09644	0	0	0	0	0	1.04822	0	0
ANKRD7	0.33543	2.68344	0.67086	1.67715	9.0566	1.00629	0	3.3543	0.33543	4.36059	1.67715	0.33543	4.02516
ANKRD9	1.84514	7.68808	0	3.07523	14.7611	3.69028	1.23009	23.6793	0.615046	27.3696	5.53542	0	14.4536
ANKS1A	0	0	1.20036	0	4.80146	0.600182	0	3.00091	0	3.00091	1.20036	0	4.80146
ANKS1B	0	2.39234	1.5949	0	3.18979	1.5949	0.797448	3.18979	0	12.7592	0.797448	0.797448	5.58214
ANKS3	0	1.52905	0.382263	0	5.73394	0.764526	0	1.91131	0	2.29358	2.67584	0	4.20489
ANKS4B	0	0	0	0.611621	4.89297	0	0	0	0	0	0	0	4.28135
ANKS6	1.37552	0.458505	0.917011	0.458505	2.75103	0.917011	0.458505	1.83402	0	2.29253	1.37552	0	1.83402
ANKUB1	0.888889	1.18519	0.592593	0	3.25926	1.77778	0.592593	4.14815	0.592593	3.55556	1.18519	0	3.25926
ANKZF1	0.721579	5.05105	2.88632	2.88632	5.77263	3.96869	1.08237	11.9061	0	9.74132	8.29816	0	8.65895
ANLN	1.51286	2.01715	0	1.00857	7.5643	2.01715	1.00857	5.04286	1.00857	3.02572	1.51286	0	4.53858
ANO1	2.66848	7.00475	8.00543	2.00136	17.0115	2.00136	0	16.0109	1.00068	43.0292	6.00407	1.00068	20.6807
ANO10	1.01833	1.35777	0.339443	0.678887	5.43109	1.35777	0.339443	8.82553	0.678887	11.2016	3.39443	0	6.10998
ANO2	2.36144	4.32931	0.393574	2.36144	7.87148	0.787148	2.75502	11.8072	1.96787	27.1566	5.11646	0.393574	10.6265
ANO3	0.364697	2.55288	0.729395	0.729395	7.29395	1.09409	0.364697	8.75274	0.364697	6.92925	3.28228	0	8.02334
ANO4	1.8223	6.5603	0	4.37353	12.0272	1.45784	2.18677	9.47598	0	0.728922	6.19584	0	6.19584
ANO5	0.793743	2.7781	1.58749	3.17497	9.12805	1.19061	0.793743	11.9061	1.19061	9.12805	7.54056	0	7.54056
ANO6	0.81103	1.08137	0.270343	0.540687	4.05515	0.270343	0.270343	1.35172	0	1.35172	1.35172	0	2.97378
ANO7	1.27714	1.27714	1.70285	0.851426	4.68284	0.851426	1.27714	1.27714	0.425713	2.55428	1.70285	0	2.12857
ANO8	1.33333	0	0	0	2.66667	1.33333	0	4	0	4	1.33333	1.33333	2.66667
ANO9	1.32275	1.32275	0	2.6455	6.61376	1.32275	0	1.32275	0	0	1.32275	0	6.61376
ANP32A	2.83688	1.41844	0	0	11.3475	2.83688	1.41844	19.8582	0	24.1135	0	1.41844	4.25532
ANP32B	0	5.05051	2.52525	0	12.6263	2.52525	0	2.52525	0	7.57576	0	0	7.57576
ANP32C	3.71747	2.47831	0	1.23916	1.23916	2.47831	0	1.23916	0	0	3.71747	0	9.91326
ANP32D	1.03306	2.75482	0	0.344353	5.50964	3.09917	0.688705	5.16529	0	8.95317	2.75482	0	4.82094
ANP32E	0	5.13969	2.93696	4.40545	16.8875	0.734241	1.46848	19.8245	0	13.2163	13.2163	0	11.0136
ANPEP	0	33.65	0	0	42.7635	1.40208	0	11.9177	0	7.01041	5.60833	2.10312	20.3302
ANTXR1	0.915751	1.8315	0.457875	0.457875	3.663	0.915751	0.915751	2.74725	0	6.86813	2.74725	0	7.32601
ANTXR2	1.11784	2.23569	3.35353	0	11.1784	0	0	3.35353	0	13.4141	2.23569	0	5.58922
ANUBL1	0	3.07692	0	0	6.15385	1.02564	1.02564	1.02564	0	18.4615	2.05128	0	5.12821
ANXA1	0.674627	2.02388	0	1.34925	6.74627	0.674627	0	2.69851	0.674627	2.02388	1.34925	0	2.02388
ANXA10	0.931099	2.7933	0	0.931099	13.0354	0	1.8622	4.65549	0.931099	4.65549	2.7933	0	4.65549
ANXA11	0.931099	0	0.931099	0.931099	4.65549	0	0	1.8622	1.8622	0.931099	2.7933	0	3.72439
ANXA13	0	3.08642	1.02881	2.05761	1.02881	2.05761	2.05761	5.14403	0	4.11523	0	0	3.08642
ANXA2	1.0352	2.07039	0	0	7.24638	2.07039	1.0352	1.0352	1.0352	3.10559	3.10559	0	9.31677
ANXA3	1.03842	1.03842	0	1.03842	3.11526	0	0	4.15369	0	1.03842	2.07684	0	4.15369
ANXA4	1.91636	3.83272	0	0	11.0191	1.91636	0	7.66544	0.95818	4.7909	0.95818	0	11.4982
ANXA5	0	0.681663	0.681663	0	4.77164	1.36333	2.04499	1.36333	0	1.36333	0.681663	0.681663	4.77164
ANXA6	1.92678	1.92678	0.963391	0	1.92678	0	0	0.963391	0	7.70713	1.92678	0	4.81696
ANXA7	2.31481	0.578704	1.15741	1.73611	2.89352	0	1.15741	8.10185	0.578704	15.0463	1.15741	0	5.20833
ANXA9	0	1.321	0	0.440335	5.72435	2.20167	0.880669	2.64201	0.880669	2.64201	2.20167	0	3.08234
AOAH	0.4363	2.1815	0	0.8726	6.9808	0.8726	0.4363	3.0541	0	3.9267	1.7452	0	4.363
AOC2	1.56311	0.781555	0	0.390778	2.34467	0.390778	0	1.56311	0	1.95389	1.17233	0	1.95389
AOC3	0.497884	1.74259	1.49365	0.746826	2.9873	1.74259	0.995768	6.22355	0.497884	7.21932	1.74259	0.248942	4.23201
AOF2	0	0	0	0	0	0	0	0	0	0	0	0	4.56621
AOX1	0.521376	1.73792	0.347584	1.56413	6.77789	0.868961	0.347584	2.08551	0.173792	1.56413	1.04275	0.173792	3.64964
AP000867.1	0.498504	1.66168	0.332336	1.49551	6.81289	0.997009	0.498504	2.16019	0.166168	1.49551	0.997009	0.166168	3.6557
AP001011.2	0	0	0	0	0	0	0	0	0	0	0	0	4.3573
AP001011.3	0	1.10011	0	1.10011	4.40044	0	0	0	0	0	0	0	7.70077
AP002414.1	2.46839	3.52626	0.705253	1.05788	2.11576	0	1.41051	4.93677	0.705253	7.05253	3.52626	0	3.17364
AP005901_2	3.21264	6.42528	0	1.60632	8.43319	8.43319	3.21264	20.8822	0	9.63793	3.21264	0	24.0948
AP1AR	1.3784	17.0003	0.459467	0	11.4867	2.29734	0.918934	4.1352	0.918934	2.29734	3.67574	0	8.27041
AP1B1	0	0	0	3.11526	17.9128	2.33645	0	7.78816	0	4.6729	0.778816	0	5.45171
AP1G1	0	0.785932	0.785932	0.785932	5.50152	0	0	4.71559	0.785932	5.50152	0.785932	0	5.50152
AP1G2	0	20.9644	2.09644	0	37.7358	0	0	12.5786	0	2.09644	6.28931	0	12.5786
AP1M1	0	0	0	7.60637	11.4096	0	0	0	0	0	11.4096	0	15.2127
AP1M2	0	7.06781	0	4.71188	30.6272	0	0	21.2034	7.06781	0	0	0	16.4916
AP1S1	2.04499	4.77164	0	2.04499	9.20245	2.04499	0.681663	4.08998	0	1.36333	4.08998	0	4.77164
AP1S2	0.35461	1.06383	0	1.06383	9.21986	0.70922	0.70922	2.48227	0.70922	1.06383	2.12766	0.35461	4.25532
AP1S3	0.764526	2.29358	0.764526	0.764526	6.88073	0.764526	0.764526	2.29358	0	0	2.29358	0	4.58716
AP2A1	0	2.331	0	0	0	0	0	0	0	0	0	0	0
AP2A2	0.608828	2.73973	0.608828	1.21766	6.08828	1.21766	0.608828	2.1309	0	1.52207	1.82648	0.608828	6.08828
AP2M1	0.615574	0.923361	0	0.307787	5.54017	0	0.923361	5.54017	0.615574	5.23238	2.77008	0	3.38566
AP2S1	3.43932	2.57949	0	2.57949	15.7635	4.01254	0.85983	7.45186	0	3.72593	4.87237	0.57322	8.5983
AP3B1	0.795545	2.38663	0	1.59109	3.18218	0.795545	0.795545	2.38663	0.795545	0.795545	1.59109	0.795545	3.18218
AP3B2	0.795545	1.59109	0	0	6.36436	0	0.795545	2.38663	0	1.59109	7.95545	0	7.1599
AP3D1	0	1.71821	1.71821	3.43643	10.3093	1.71821	3.43643	12.0275	0	5.15464	1.71821	0	3.43643
AP3M1	1.71821	0	0	1.71821	1.71821	1.71821	0	0	0	1.71821	0	0	0
AP3M2	2.13858	2.67322	1.06929	2.13858	6.41574	2.67322	0	2.13858	2.13858	2.67322	5.88109	0	10.1583
AP3S1	0.585823	1.46456	0	0.292912	3.22203	1.46456	0.878735	1.46456	0	3.51494	2.05038	0.292912	6.15114
AP3S2	0.734214	2.20264	0	0	5.87372	0	0	2.93686	0	1.46843	2.93686	0.734214	4.40529
AP4B1	0	8.68975	0	2.17244	4.34487	0	0	4.34487	0	10.8622	0	0	4.34487
AP4E1	0	1.51688	0	2.27531	5.30906	0	0	0	0.758438	0.758438	3.03375	0	2.27531
AP4M1	0.26688	2.13504	0	0.53376	7.73952	0.26688	0.800641	3.20256	0.26688	1.60128	1.60128	0.26688	4.27008
AP4S1	0.795545	2.78441	0.795545	0.397772	7.55768	0	0.795545	4.3755	0.397772	6.76213	3.57995	0.397772	4.3755
AP5B1	0.888889	3.11111	0.444444	1.33333	12.4444	1.77778	0.444444	8.88889	0.888889	3.55556	4	0	5.77778
APAF1	0	0.578704	0.578704	0.578704	3.47222	0	0.578704	1.15741	0	2.31481	0.578704	0	1.15741
APBA1	1.87806	1.87806	2.81709	1.87806	13.6159	0.469515	0.93903	3.75612	1.40855	8.45127	3.75612	1.87806	6.57321
APBA2	0.556611	3.89628	0.556611	5.56611	15.0285	0.556611	0	16.6983	1.11322	12.8021	2.22644	0	5.56611
APBA3	0	1.78278	0	1.78278	8.9139	3.56556	0.89139	5.34834	0.89139	11.5881	4.45695	0	7.57682
APBB1	0.674764	0.674764	0.674764	0	6.74764	0.674764	0	1.34953	2.02429	0.674764	2.69906	0	3.37382
APBB1IP	0.234412	1.75809	0.234412	0.703235	91.1861	0.820441	0.468823	3.16456	0.117206	2.81294	2.93015	0.234412	7.26676
APBB2	0.434028	0.72338	0	0.289352	2.89352	0.578704	0.144676	0.868056	0	1.59144	1.15741	0	0
APBB3	1.2945	2.589	0	0	7.76699	1.2945	0	3.23625	0	3.23625	1.94175	0.647249	3.8835
APC	1.31469	2.62938	1.31469	1.31469	14.4616	1.31469	1.31469	5.25877	0.657346	5.25877	7.88815	0	1.31469
APC2	0	1.4881	0	1.4881	5.95238	1.4881	2.97619	10.4167	0	22.3214	0	0	8.92857
APCDD1	0.909504	0	0	0	4.54752	1.81901	0.909504	0.909504	0	1.81901	0.909504	0	2.72851
APCDD1L	1.04493	2.08986	0	0	6.26959	0	0	1.04493	0	1.04493	2.08986	0	1.04493
APCS	1.28452	3.85356	1.92678	1.28452	2.56904	0	0.642261	3.2113	0	0.642261	1.28452	0	9.63391
APEH	5.18018	2.59009	0	5.18018	0	0	0	7.77027	0	6.47523	2.59009	0	0
APEX1	1.29199	2.58398	0	1.29199	3.87597	1.29199	0	0	0	0	3.87597	0	2.58398
APEX2	1.29601	7.77608	0	1.94402	14.2562	4.53605	0	11.0161	1.94402	0.648007	3.88804	0	12.9601
APH1A	0	0	2.65718	2.65718	15.9431	5.31435	0	2.65718	0	0	2.65718	0	5.31435
APH1B	4.25367	4.25367	4.25367	0	10.6342	4.25367	0	2.12684	0	0	6.38051	0	10.6342
API5	0	3.25521	0.651042	1.30208	3.25521	0.651042	0	3.25521	0.651042	1.95312	1.95312	0	5.20833
APIP	0	6.34921	0	3.1746	19.0476	0	0	0	0	3.1746	0	0	0
APITD1	0.874891	3.49956	0.874891	0.874891	8.74891	0	0	10.4987	0	7.87402	6.99913	0	4.37445
APLF	1.02249	1.53374	0	1.53374	9.20245	2.04499	0	3.57873	1.53374	8.17996	3.57873	0	7.15746
APLN	1.7452	1.7452	0	0.8726	3.9267	0.4363	0.4363	1.7452	0.4363	2.1815	3.4904	0	3.4904
APLNR	0	0	0	0	6.50407	1.62602	1.62602	3.25203	0	1.62602	0	0	0
APLP1	0	2.48756	0	0	3.73134	0	0	1.24378	0	2.48756	8.70647	0	3.73134
APLP2	2.43466	0	2.43466	3.65199	4.86932	0	0	2.43466	0	1.21733	2.43466	0	1.21733
APMAP	3.30033	0	0	0	3.30033	0	0	3.30033	0	0	0	0	6.60066
APOA1	1.67926	0.839631	0.839631	0.839631	7.55668	0	0.839631	5.87741	0.839631	7.55668	4.19815	0	2.51889
APOA1BP	0.908265	1.81653	0.908265	0	7.26612	0.908265	0	6.35786	0	3.63306	2.7248	0	1.81653
APOA2	0.803389	2.4832	1.2416	1.31464	5.55069	1.02249	1.09553	7.52264	0.584283	14.7531	3.43266	0.365177	5.91586
APOA4	2.81294	4.21941	2.81294	1.40647	14.0647	2.81294	1.40647	8.43882	1.40647	5.62588	4.21941	0	9.84529
APOA5	1.48148	2.96296	0	0	7.40741	0	0	2.96296	0	8.88889	1.48148	0	7.40741
APOB	0	0	0	0	5	0	0	1.66667	0	3.33333	1.66667	0	1.66667
APOBEC1	0.870322	1.74064	0	0.870322	3.48129	0.870322	0	0.870322	1.74064	1.74064	2.61097	0	5.22193
APOBEC2	0	10.4712	0	0	12.2164	0	0	1.7452	0	3.4904	0	0	8.726
APOBEC3A	0.966389	1.93278	0	0	7.73111	0	0	5.79833	0	8.6975	1.93278	0	12.5631
APOBEC3B	0	0	0	1.86741	4.66853	0	0	0.933707	0	0	0.933707	0	6.53595
APOBEC3C	0	3.4632	0	8.65801	12.1212	1.7316	1.7316	8.65801	0	3.4632	1.7316	1.7316	5.19481
APOBEC3D	0	0	3.76445	3.76445	5.64668	0	0	13.1756	0	9.41113	0	0	3.76445
APOBEC3F	0.905797	1.81159	0.905797	2.71739	9.05797	1.81159	0.905797	6.34058	0	0	0.905797	0	4.52899
APOBEC3G	0.915563	7.32451	1.52594	2.4415	11.2919	0.915563	0	5.79857	0	5.18819	0.610375	0.305188	4.57782
APOBEC3H	3.96825	0	0	3.96825	3.96825	0	0	0	0	7.93651	0	0	11.9048
APOBEC4	0	0	0	0	3.26797	0	0	9.80392	0	3.26797	3.26797	0	0
APOBR	0	3.33333	0	0	0	0	3.33333	13.3333	0	3.33333	0	0	3.33333
APOC1	0	0	0	0	7.8125	0	0	2.60417	0	5.20833	5.20833	0	2.60417
APOC2	0	1.75439	0	3.50877	8.77193	0	1.75439	1.75439	0	5.26316	3.50877	0	5.26316
APOC3	0	1.04822	0	0	3.14465	0	0	1.04822	0	1.04822	2.09644	0	1.04822
APOC4	0	2.03874	3.0581	1.01937	2.03874	0	0	1.01937	1.01937	6.11621	0	0	5.09684
APOD	0	1.92678	0	1.92678	4.81696	2.89017	1.92678	3.85356	0	15.4143	3.85356	0	5.78035
APOE	2.65711	2.65711	0.885703	0.885703	6.19992	0	0	3.54281	0.885703	12.3998	1.77141	0	6.19992
APOF	1.97239	1.97239	0	0	3.94477	0	0	2.95858	0	0.986193	1.97239	0.986193	3.94477
APOH	0	1.80163	0	2.70244	9.90895	0	0	0.900814	0	17.1155	5.40488	0	12.6114
APOL1	0	0	1.00535	0	4.02139	2.0107	0	3.01605	0	7.03744	1.00535	0	7.03744
APOL2	2.30415	2.30415	0	0.768049	5.37634	2.30415	0	3.84025	0	9.98464	0.768049	0	6.14439
APOL3	0	1.93798	0	0	4.84496	1.93798	0	2.90698	0	3.87597	2.90698	0.968992	4.84496
APOL4	0	2.61233	0	0	3.9185	0	0	1.30617	0	1.30617	1.30617	0	2.61233
APOL5	1.93638	0	0	0	1.93638	0	1.93638	0	0	9.68188	9.68188	0	1.93638
APOL6	1.67504	0	3.35008	0	0	1.67504	0	8.37521	1.67504	5.02513	1.67504	0	0
APOLD1	0	2.47831	0	0	3.71747	0	0	4.95663	0	1.23916	1.23916	0	8.6741
APOM	0.864678	3.02637	0	0	6.48508	0	0.864678	3.45871	0	5.62041	2.59403	0	8.64678
APOO	0.568828	1.70648	1.13766	0.568828	2.84414	1.70648	1.13766	5.68828	0.568828	1.70648	0	0	3.9818
APOOL	0.469484	1.87793	0.469484	0	8.92019	1.87793	0.938967	0.938967	0.469484	3.75587	2.34742	0.469484	5.6338
APP	2.00501	2.00501	0.501253	0.501253	4.01003	2.00501	0	5.01253	0.501253	3.00752	1.00251	0	4.01003
APPBP2	0	5.98086	0	3.98724	0	0	0	5.98086	0	11.9617	11.9617	0	0
APPL1	2.04562	7.15966	0	1.02281	7.15966	2.04562	1.02281	3.06843	0	4.09123	3.06843	0	10.2281
APPL2	2.83186	0	2.83186	0	7.07965	2.83186	1.41593	5.66372	0	19.823	2.83186	0	5.66372
APRT	0	6.94751	4.63168	2.31584	11.5792	1.15792	2.31584	17.3688	0	5.7896	9.26335	0	2.31584
APTX	3.67647	2.45098	0	0	3.67647	2.45098	2.45098	1.22549	0	0	0	0	4.90196
AQP1	0	4.45038	1.11259	2.22519	6.67557	0	0	10.0134	0	3.33778	1.11259	0	4.45038
AQP10	0	0	1.08225	0	3.24675	0	0	5.41126	0	3.24675	2.1645	0	1.08225
AQP11	1.22549	0	0	4.90196	6.12745	2.45098	0	1.22549	1.22549	8.57843	2.45098	0	4.90196
AQP12A	0	0	1.13766	0	6.82594	0	0	2.27531	0	3.41297	2.27531	0	2.27531
AQP12B	0	1.02881	0	0	5.14403	1.02881	1.02881	4.11523	2.05761	4.11523	1.02881	1.02881	3.08642
AQP2	0	2.50627	0	1.25313	0	0	2.50627	2.50627	0	0	5.01253	1.25313	1.25313
AQP3	0	2.35571	0	0	2.35571	0	0	2.35571	1.17786	3.53357	2.35571	1.17786	3.53357
AQP4	10.0115	78.8408	10.0115	2.50288	82.5951	36.2918	0	26.2803	6.2572	15.0173	7.50864	0	10.0115
AQP5	2.54453	2.54453	0	2.54453	20.3562	0	0	15.2672	0	15.2672	17.8117	0	7.63359
AQP6	1.12613	0	0	0	9.00901	1.12613	0	3.37838	1.12613	12.3874	2.25225	0	5.63063
AQP7	0.672948	1.3459	0.224316	1.12158	3.14042	1.79453	0.897263	2.91611	0.897263	3.58905	2.69179	0	6.05653
AQP8	0.396732	5.55425	0.396732	5.15752	17.4562	1.1902	1.58693	8.33137	0.396732	7.14118	7.14118	0	9.52157
AQP9	0.549149	4.39319	0	0.549149	9.33553	0	1.0983	4.39319	0.549149	3.29489	2.1966	0	6.58979
AQR	3.24048	3.24048	0.997071	1.49561	13.7097	1.99414	0.498536	5.48389	1.99414	8.72437	2.24341	0.498536	4.73609
AR	0.977517	1.17302	0.391007	0.195503	6.06061	1.36852	0.58651	4.49658	0	10.3617	2.34604	0.195503	5.8651
ARAF	0.862999	1.94175	0.647249	0.862999	5.39374	0.647249	0	3.452	0.431499	2.1575	1.2945	0.21575	4.96224
ARAP1	0	0.839631	0	0	8.39631	0	1.67926	5.03778	0.839631	1.67926	3.35852	0.839631	4.19815
ARAP2	0.651042	0.651042	0.651042	1.30208	1.95312	1.95312	0	0	0	0.651042	3.25521	0.651042	2.60417
ARAP3	0	10.5402	1.31752	0	1.31752	0	0	5.27009	0	9.22266	0	0	1.31752
ARC	0	1.8315	0	0	5.49451	1.8315	0	5.49451	0	0	3.663	0	5.49451
ARCN1	0	1.8315	0	0	0	3.663	0	1.8315	0	0	0	0	7.32601
AREG	0	0	0	1.84162	3.68324	0	0	0	0	3.68324	1.84162	0	5.52486
ARF1	0	1.84162	0	0	5.52486	1.84162	0	9.2081	1.84162	0	1.84162	0	7.36648
ARF3	0	1.89394	0	1.89394	1.89394	1.89394	0	0	0	1.89394	0	0	5.68182
ARF4	1.62461	1.62461	0	1.62461	9.74764	3.24921	0	7.31073	1.62461	4.87382	3.24921	0	1.62461
ARF5	0.63857	0.63857	0	0.63857	5.10856	1.27714	0	6.3857	1.27714	1.27714	1.91571	0.63857	3.83142
ARF6	1.93424	3.22373	0	0	7.0922	0.644745	0	1.28949	1.28949	1.28949	1.28949	0	3.22373
ARFGAP1	0.540541	4.68468	0.18018	0.36036	6.84685	0.720721	0.540541	4.32432	0.36036	1.8018	3.24324	0	6.66667
ARFGAP2	0.746547	1.49309	0.55991	1.11982	4.47928	1.30646	0	2.053	0.186637	3.5461	3.73274	0.746547	5.41247
ARFGAP3	1.78253	1.78253	1.78253	3.56506	13.369	1.78253	3.56506	1.78253	0	8.91266	0	0	12.4777
ARFGEF1	0	0	0	1.94932	1.94932	0.974659	0	4.87329	0	1.94932	1.94932	1.94932	0.974659
ARFGEF2	5.28278	0	0	0	7.04371	3.52186	1.76093	5.28278	0	0	1.76093	0	5.28278
ARFIP1	0	2.06398	0	0	2.06398	0	2.06398	3.09598	0	3.09598	1.03199	0	4.12797
ARFIP2	0.938967	0.938967	0	0	5.6338	0.938967	0	0	0.938967	0.938967	0.938967	0	2.8169
ARFRP1	1.05485	1.05485	0	3.16456	4.21941	1.05485	0	2.1097	1.05485	14.7679	0	0	3.16456
ARG1	0	0	0	1.44718	14.4718	0	0	4.34153	0	5.78871	7.23589	0	10.1302
ARG2	0.757576	0.757576	0	0	4.54545	0.757576	0	3.78788	0	2.27273	3.0303	0	1.51515
ARGFX	0	1.6942	0	0.423549	4.65904	0.847099	1.27065	3.38839	0.847099	5.08259	0	0	7.20034
ARGLU1	1.30208	1.95312	0.325521	0.976562	4.55729	1.30208	0	3.25521	0	1.95312	0.325521	0	4.55729
ARHGAP1	1.24378	0	0	0	3.73134	0	1.24378	2.48756	1.24378	1.24378	1.24378	0	2.48756
ARHGAP10	3.14837	4.329	0	0	3.54191	2.36128	0	8.65801	0	5.50964	0	0	11.0193
ARHGAP11A	2.80112	2.10084	0.70028	0	9.80392	3.5014	0.70028	8.40336	0	3.5014	4.20168	0	9.80392
ARHGAP11B	0.78868	5.12642	0	2.36604	14.1962	2.36604	0.78868	5.52076	0	7.09812	1.57736	0.78868	13.0132
ARHGAP12	0	3.51406	0	0.502008	6.0241	0.502008	0	4.01606	0	3.01205	1.00402	0.502008	4.01606
ARHGAP15	2.29315	0	0	0	12.2301	3.05753	0	17.5808	0	10.7013	1.52876	0	8.4082
ARHGAP17	1.41239	3.95469	0.564955	0.564955	11.5816	2.5423	1.12991	5.0846	0	6.21451	4.23717	0	12.429
ARHGAP18	1.48034	4.01807	0.634432	1.9033	12.4772	3.17216	0	7.19023	1.9033	9.72796	2.11477	0	13.1116
ARHGAP19	0	0.490727	1.47218	0	34.3509	3.43509	5.88873	10.3053	2.45364	28.4622	5.88873	0	11.2867
ARHGAP20	0.941291	4.70645	0	0.470645	8.47162	0.941291	1.41194	3.29452	0	6.11839	4.70645	0	10.8248
ARHGAP21	2.91439	2.33151	4.66302	2.33151	17.4863	3.49726	1.16575	20.9836	3.49726	33.224	10.4918	0	9.90891
ARHGAP22	0.817996	2.04499	0.817996	0	1.22699	3.27198	0.408998	1.22699	0.408998	4.90798	1.22699	0.817996	3.68098
ARHGAP24	0	0	0	2.31642	17.6048	0	0.926569	3.24299	0.926569	2.77971	4.63285	0	5.55942
ARHGAP25	2.56886	6.67905	0	1.54132	18.4958	2.05509	1.02755	9.76168	0	9.76168	7.70659	0	5.6515
ARHGAP26	2.18971	4.0666	0.312815	0.312815	5.94349	1.56408	0	3.75378	0	17.2048	1.56408	0	5.94349
ARHGAP27	0.604961	1.20992	0.604961	1.20992	5.44465	1.20992	0.30248	2.11736	1.20992	9.07441	2.41984	0.30248	7.56201
ARHGAP28	1.1534	2.76817	0.230681	1.38408	6.45905	1.61476	1.1534	4.15225	0.230681	2.53749	3.22953	0	6.22837
ARHGAP29	2.5908	2.41808	1.03632	0.8636	5.87248	1.38176	0.34544	6.0452	1.38176	6.0452	4.66344	0	7.7724
ARHGAP30	0.620088	0.620088	0	0.310044	15.1922	0.620088	1.86027	6.51093	0	11.4716	6.82097	0	4.34062
ARHGAP31	1.77778	3.55556	0.222222	1.77778	4.88889	0.444444	1.11111	2.66667	0	2.66667	2.88889	0	1.33333
ARHGAP32	1.21655	2.43309	2.43309	6.08273	23.7226	3.04136	1.21655	25.5474	0.608273	27.9805	4.86618	1.21655	20.073
ARHGAP33	0.896861	1.49477	0	0	3.8864	0.298954	1.49477	1.49477	0	4.18535	2.69058	0	0.896861
ARHGAP35	0	2.06877	0	3.44795	5.51671	0	0	6.2063	0	2.75836	0.689589	0.689589	7.24069
ARHGAP36	0	4.0039	0	0.667317	10.6771	0	1.33463	0	0	0	0	0	9.34244
ARHGAP39	0	2.28571	0	0.761905	3.80952	1.14286	0.380952	0	0	0	0	0	4.19048
ARHGAP4	1.221	0	0	0.814001	4.477	0.814001	0.814001	2.849	0.407	10.582	0.814001	0	5.29101
ARHGAP40	1.99601	2.66134	0.443557	0.665336	7.98403	1.99601	0.443557	3.1049	0	2.88312	1.33067	0	5.54447
ARHGAP42	5.52375	5.09885	3.39923	7.22337	14.4467	1.69962	1.27471	24.6444	1.69962	15.7214	8.07318	1.69962	25.4942
ARHGAP44	0.716846	1.43369	0.716846	0	5.01792	0.716846	1.43369	3.58423	0	5.73477	1.43369	0	3.58423
ARHGAP5	0.887705	1.77541	0.443853	0	7.54549	0.887705	0	3.10697	0	4.88238	1.77541	0	4.88238
ARHGAP6	0	0	1.62602	0	6.50407	0	0	0	1.62602	3.25203	1.62602	0	3.25203
ARHGAP8	0	1.65017	1.65017	0	6.60066	1.65017	0	3.30033	1.65017	6.60066	1.65017	0	6.60066
ARHGAP9	0	1.47493	0	0	2.94985	1.47493	0	0	0	2.94985	2.94985	0	1.47493
ARHGDIA	2.15517	2.87356	0	0	5.74713	0.718391	0.359195	0.718391	1.07759	0.718391	2.87356	0	5.38793
ARHGDIB	1.17593	4.40974	1.17593	0	17.639	2.05788	0.587966	5.58567	2.64585	9.40745	8.5255	0	8.81948
ARHGDIG	1.97812	5.93435	1.69553	3.39106	16.9553	0.565176	2.2607	8.47764	3.67364	9.04282	11.3035	1.41294	8.19505
ARHGEF1	0.246002	4.42804	0.492005	2.95203	6.64207	1.23001	0.246002	8.11808	0.492005	8.36408	5.65806	0	6.88807
ARHGEF10	0.862999	0.647249	0.21575	1.07875	2.80475	1.07875	0.647249	3.23625	0	2.37325	2.1575	0	6.68824
ARHGEF10L	1.18765	5.93824	0	0.791766	8.70942	0.395883	0.791766	3.16706	0.791766	4.35471	3.56295	0.395883	6.33413
ARHGEF11	3.10525	3.10525	7.4526	1.86315	8.6947	0	0	3.7263	0	16.7684	7.4526	0	4.34735
ARHGEF12	0.484496	0.968992	0.161499	0.484496	4.52196	1.29199	0.484496	2.42248	0.161499	2.42248	1.29199	0	2.74548
ARHGEF15	2.42	0	0.604999	1.21	11.7975	1.21	0.604999	1.815	0.604999	2.7225	5.44499	0.604999	5.44499
ARHGEF16	1.29757	0.865044	0	1.29757	4.32522	0	0	1.29757	1.29757	3.46018	1.73009	0	4.32522
ARHGEF17	1.02268	8.18142	2.04535	3.06803	10.2268	0.681785	4.09071	7.15874	2.04535	17.3855	9.20409	1.02268	8.18142
ARHGEF18	1.11339	4.45356	0	0	15.0308	1.67008	0	7.79373	0.556695	3.34017	3.89686	0	6.12364
ARHGEF19	2.43852	2.84494	0	0	20.321	1.62568	4.87703	7.31555	0	8.53481	2.43852	0	16.2568
ARHGEF2	2.4883	7.46489	0	7.46489	14.9298	12.4415	1.24415	17.4181	2.4883	12.4415	7.46489	0	16.1739
ARHGEF25	0	1.55834	0	1.55834	10.5188	0	1.55834	0	0	0	0	0	3.89585
ARHGEF26	1.37457	0.687285	0.687285	0	0	0.687285	0	2.06186	0	0.687285	0	0	2.06186
ARHGEF3	0.986193	0	0	0.493097	5.42406	0.493097	0.986193	1.97239	0.493097	3.45168	1.97239	0	3.94477
ARHGEF33	0	1.33601	1.33601	0.668003	3.34001	0	0	2.67201	0	4.00802	0	0	5.34402
ARHGEF35	1.4977	7.98771	2.99539	0.499232	13.9785	1.4977	2.49616	11.4823	0	5.99078	7.48848	0.998464	7.98771
ARHGEF37	0.219298	2.19298	0	0	4.38596	0.877193	0.438596	3.94737	0	1.97368	2.41228	0.219298	2.63158
ARHGEF38	0.417188	0.417188	0.417188	0.834376	2.08594	0.834376	0	0.834376	0.208594	3.96329	0.208594	0	2.92032
ARHGEF4	0.429	1.716	0.858001	0.858001	6.43501	2.145	1.287	6.00601	0.429	4.29	3.861	0.429	12.87
ARHGEF40	3.25433	10.2279	1.39471	3.25433	17.6663	2.32452	3.25433	7.43846	0	4.18414	7.43846	1.39471	15.8067
ARHGEF5	3.9877	11.9631	7.31078	3.9877	27.2493	2.65846	1.99385	20.6031	1.99385	3.9877	5.98154	0	17.28
ARHGEF6	3.20793	4.66608	1.16652	2.04141	11.2278	2.47886	1.02071	5.24934	0.29163	2.04141	4.37445	0	16.6229
ARHGEF7	1.18996	5.05733	1.48745	0.59498	11.3046	1.18996	2.37992	6.84227	1.63619	6.24729	5.05733	1.18996	4.46235
ARHGEF9	0.726216	1.9971	0.544662	0.907771	7.62527	0.726216	0.363108	5.62818	0.181554	9.62237	2.72331	0.181554	4.90196
ARID1A	0	1.12233	0	1.12233	2.80584	0.561167	1.12233	1.12233	0	1.6835	2.80584	0.561167	2.80584
ARID1B	1.18835	2.37671	1.18835	0	3.56506	0	0	1.78253	0.594177	2.37671	1.18835	0.594177	2.37671
ARID2	0.807103	2.42131	0	0	4.84262	0.807103	1.61421	4.03551	0	4.03551	1.61421	0	3.22841
ARID3A	3.17965	2.64971	1.05988	3.17965	9.53895	1.58983	0	9.00901	0	4.76948	2.64971	0	11.6587
ARID3B	1.7771	3.5542	0.507743	1.01549	3.5542	0.761615	0	3.5542	0.507743	1.52323	2.03097	0	5.83905
ARID3C	1.12045	0.560224	0.560224	1.12045	6.16246	1.12045	0	1.68067	1.12045	5.60224	0.560224	0	2.2409
ARID4A	1.20018	3.90058	0	2.10031	7.80116	1.80027	2.7004	2.7004	1.50022	10.5016	4.50067	0.600089	10.2015
ARID4B	0	0.597372	0.597372	0	1.79211	1.79211	0	1.19474	0.597372	0.597372	1.19474	0	4.77897
ARID5A	0.674764	0.674764	0	1.34953	2.02429	0	0.674764	2.02429	0.674764	6.07287	4.72335	0	3.37382
ARID5B	0	0	0	0	7.32601	3.663	0	1.8315	1.8315	0	1.8315	0	3.663
ARIH1	0	2.72109	0	0	5.44218	0	0	1.36054	0	1.36054	1.36054	0	4.08163
ARIH2	0	6.76819	0	0	16.9205	0	0	3.38409	0	6.76819	1.69205	0	3.38409
ARL1	0	2.31481	0	0	4.62963	0	2.31481	0	0	4.62963	0	0	2.31481
ARL10	4.36086	3.48869	0.872172	0	16.5713	0	3.48869	6.10521	1.74434	1.74434	13.9548	0	3.48869
ARL11	1.72712	1.72712	0	1.72712	5.18135	0	1.72712	5.18135	0	1.72712	0	0	5.18135
ARL13A	0	3.53426	0	0	12.3699	0	0	3.53426	0	7.06853	0	0	21.2056
ARL13B	1.6835	0	0	3.367	5.05051	0	0	1.6835	0	10.101	1.6835	0	3.367
ARL14	0	0	2.6455	0	0	0	0	0	0	0	0	0	0
ARL15	0	1.8018	0	0	1.8018	3.6036	0	7.20721	1.8018	1.8018	0	0	0
ARL16	2.03252	0	0	0	22.3577	2.03252	0	8.13008	0	0	0	0	4.06504
ARL17A	1.82149	1.82149	0	1.82149	1.82149	0	0	0	0	7.28597	1.82149	1.82149	0
ARL2	3.31675	4.97512	0	0	0	0	0	6.6335	0	3.31675	0	0	1.65837
ARL2BP	0	0	0	0	0	0	0	3.37553	3.37553	3.37553	3.37553	0	0
ARL3	0	0	1.65017	0	6.60066	0	0	8.25083	0	3.30033	1.65017	0	1.65017
ARL4A	0	3.50877	0	0	3.50877	0	0	3.50877	0	0	0	0	0
ARL4C	0	1.85185	0	0	0	0	0	3.7037	0	3.7037	1.85185	0	0
ARL4D	0	1.85185	0	3.7037	1.85185	0	5.55556	1.85185	0	3.7037	1.85185	0	1.85185
ARL4P	0	0	0	0	5.55556	0	1.85185	0	0	0	0	0	3.7037
ARL5A	1.78253	1.78253	3.56506	0	5.34759	0	0	8.91266	1.78253	3.56506	0	0	8.91266
ARL5B	0	1.63399	0	0	3.26797	1.63399	0	8.16993	0	4.90196	9.80392	0	4.90196
ARL5C	0	3.79071	0	0	6.63375	0	0	3.79071	0	0	0	0	3.79071
ARL6	0	0	0	1.76367	1.76367	0	0	0	0	3.52734	0	0	8.81834
ARL6IP1	2.93686	7.34214	0	0	4.40529	2.93686	0	2.93686	0	1.46843	1.46843	0	1.46843
ARL6IP4	0	1.78253	0	0	1.78253	0	1.78253	3.56506	0	1.78253	3.56506	0	1.78253
ARL6IP5	0	5.64972	0	3.76648	15.0659	1.88324	0	3.76648	0	3.76648	0	0	9.4162
ARL6IP6	0	1.67504	1.67504	1.67504	3.35008	0	3.35008	0	0	6.70017	1.67504	0	6.70017
ARL8A	0	1.17786	0	1.17786	3.53357	1.17786	0	7.06714	0	7.06714	2.35571	1.17786	4.71143
ARL8B	0	0.968992	0	0.968992	2.90698	2.90698	0.968992	1.93798	0.968992	2.90698	0.968992	0	1.93798
ARL9	0.768049	1.15207	0	0.384025	5.37634	0	0.384025	1.92012	0.384025	3.45622	1.92012	0	4.22427
ARMC1	2.46681	3.28908	3.70021	1.64454	11.1006	0.411134	0.822269	11.9229	0	7.40042	4.52248	0.822269	7.81156
ARMC10	2.88535	5.77069	2.47315	4.12192	17.7243	5.3585	0	12.778	0.824385	62.6532	7.41946	0	13.6023
ARMC2	1.48372	4.82209	0	1.48372	4.08023	1.48372	0.37093	11.8698	0	5.56395	3.33837	0	4.82209
ARMC3	1.36132	2.72265	1.36132	2.72265	2.72265	2.72265	0	3.40331	0	4.08397	8.16794	0	9.52927
ARMC4	1.67504	3.35008	0	0	5.02513	0	0	5.02513	0	1.67504	1.67504	0	0
ARMC5	0.597469	2.38988	1.19494	2.98734	6.57216	6.57216	0	5.97469	0	4.18228	0.597469	0.597469	7.7671
ARMC6	2.5025	1.001	1.001	1.001	3.5035	0	2.002	1.001	0	3.003	1.001	0	3.5035
ARMC7	1.46843	4.40529	0.734214	0.734214	5.87372	0	1.46843	2.93686	0	2.20264	3.67107	0.734214	6.60793
ARMC8	0	5.26593	0.526593	0.526593	3.15956	0	0	5.26593	0	3.15956	1.57978	0.526593	7.89889
ARMC9	0	0	0	0.877193	1.75439	0.877193	0.877193	0.877193	0	1.75439	0.877193	0.877193	7.89474
ARMCX1	1.19261	1.78891	0	0.596303	2.38521	1.19261	0	2.98151	0	2.98151	0.596303	0	5.36673
ARMCX2	0	1.10742	0	0	2.21484	1.10742	1.10742	2.21484	0	1.10742	2.21484	0	4.42968
ARMCX3	0	0	0	0	6.17284	0	0	0	0	9.25926	0	0	6.17284
ARMCX5	0.421941	2.53165	0	1.26582	3.37553	0.421941	0	2.1097	1.26582	4.64135	1.26582	0	2.1097
ARMCX6	0.928505	0	0.464253	0.464253	4.17827	0.928505	1.39276	4.17827	0	1.85701	4.17827	0	3.71402
ARMS2	0	1.69755	0	1.1317	11.8828	0	1.1317	3.3951	0	3.96095	6.22434	0	3.96095
ARNT	2.09314	0.523286	1.56986	0	6.80272	0	0	2.61643	0	6.27943	1.04657	0	4.18629
ARNT2	0	4.61137	0	3.6891	14.7564	0.922274	1.84455	3.6891	0	4.61137	4.61137	0	4.61137
ARNTL	0	1.78731	0.893655	0	3.57462	0.893655	0.893655	1.78731	0	1.78731	0	0	4.46828
ARNTL2	3.32226	4.42968	0	3.32226	5.5371	2.21484	1.10742	0	0	1.10742	1.10742	0	1.10742
ARPC1A	0	0	0	0	0	0	0	0	0	1.8622	0	0	1.8622
ARPC1B	3.94477	0	0	0	3.94477	0	0	0	0	1.97239	1.97239	0	1.97239
ARPC2	4.34637	4.34637	0	2.17319	8.69274	0	0	0	0	4.34637	0	0	4.34637
ARPC3	0	4.329	0	0	2.1645	2.1645	0	0	2.1645	0	0	0	0
ARPC4	1.78731	2.68097	1.78731	0	4.46828	0	0	6.25559	0	0.893655	1.78731	0	1.78731
ARPC5	0	0	0	0	0	0	0	0	0	0	5.89971	0	8.84956
ARPC5L	1.27256	5.51443	0	7.21118	17.8159	2.54512	1.69675	22.9061	2.54512	34.3592	10.1805	0	5.09024
ARPM1	0	3.42759	0	0	4.28449	0.856898	0	3.42759	0	2.57069	0.856898	0	7.71208
ARPP19	1.60611	1.60611	0	3.21222	8.03055	1.60611	0.803055	3.21222	0	6.42444	4.81833	1.60611	6.42444
ARPP21	0	0.813008	0.813008	0	1.62602	0	0.813008	2.43902	0	4.06504	0	0	2.43902
ARR3	0	0	0	0	4.21461	0.842922	0	2.52876	0.842922	1.68584	4.21461	0	2.52876
ARRB1	0	0.82203	0	3.28812	5.75421	0	0	4.93218	0	1.64406	8.2203	1.64406	4.93218
ARRB2	2.40964	3.21285	0.803213	0	3.21285	0.803213	0	4.81928	0.803213	1.60643	2.40964	0	8.03213
ARRDC1	0	2.38663	0	0	1.59109	0.795545	0	4.77327	0	3.18218	0.795545	0	3.18218
ARRDC2	0	0	0.971817	0	2.91545	0.971817	0.971817	2.91545	0	7.77454	0.971817	0.971817	2.91545
ARRDC3	0.653595	0.653595	0	0.653595	6.53595	0.653595	0.653595	1.96078	0	0	0	0	0.653595
ARRDC4	2.05198	4.10397	0	0	10.2599	1.36799	0	8.89193	1.36799	0.683995	1.36799	0	6.83995
ARRDC5	1.12233	0	1.12233	0	5.61167	2.80584	0	2.24467	0	1.12233	0.561167	0	2.80584
ARSA	0.58563	6.44193	1.17126	0.58563	8.78445	1.75689	0	5.8563	1.75689	5.27067	4.68504	0	9.95571
ARSB	1.12803	1.12803	1.69205	0.564016	5.64016	0.564016	0	6.20417	1.12803	12.9724	2.25606	0.564016	4.51213
ARSD	0.633714	1.90114	1.26743	0	5.06971	1.26743	1.26743	6.33714	0	2.53485	1.26743	0	6.33714
ARSE	0.592066	0.592066	0	0	3.5524	1.18413	0	7.1048	0	4.14446	0	1.18413	7.69686
ARSF	1.16959	0.584795	0	0.584795	5.26316	1.16959	1.16959	5.84795	0	2.92398	1.75439	0.584795	2.33918
ARSG	0.555556	0	0	0.555556	16.1111	0.555556	0	1.11111	0	7.77778	0.555556	0	4.44444
ARSH	0.620732	4.34513	1.24146	0	3.10366	1.24146	0	3.10366	0	2.48293	2.48293	0.620732	4.96586
ARSI	1.01626	2.03252	2.03252	1.01626	10.1626	0	1.01626	1.01626	0	8.13008	3.04878	0	1.01626
ARSJ	0	0	0	0	7.82209	0.869121	0	6.08384	0	22.5971	3.47648	0	3.47648
ARSK	0	0	0	4.2328	4.2328	1.0582	1.0582	2.1164	0	2.1164	2.1164	0	3.1746
ART1	0	2.44927	0	2.44927	20.8188	0	0	19.5941	0	20.8188	4.89853	0	6.12316
ART3	2.91121	0	0	0	1.4556	0	2.91121	0	0	0	1.4556	0	0
ART4	0	4.90196	0	1.22549	25.7353	1.22549	0	11.0294	0	0	1.22549	0	7.35294
ART5	2.76912	1.7307	0	0.346141	3.80755	1.38456	0.692281	1.38456	0	1.38456	3.46141	0.692281	2.07684
ARTN	0.592066	0.592066	0	0	1.7762	0.592066	0.592066	0.592066	0	1.18413	1.18413	0.592066	1.18413
ARV1	0	2.65957	0.886525	0.886525	0.886525	0.886525	0	3.5461	0	1.77305	1.77305	0	2.65957
ARVCF	5.00181	0.833635	2.5009	5.00181	20.8409	2.5009	0	7.50271	5.00181	2.5009	2.5009	0	15.0054
ARX	0.863805	0	0	1.72761	5.18283	0.863805	2.15951	7.77424	0	7.77424	0.863805	0	2.15951
AS3MT	0	0	0	0	4.01606	0	0	2.00803	0	0	0	0	0
ASAH1	0.589971	2.0649	0.589971	1.17994	4.71976	1.76991	0.884956	5.01475	0.294985	2.65487	3.83481	0.294985	5.01475
ASAH2	1.32406	1.9861	0.331016	0	8.27541	2.97915	1.32406	2.64813	0.662032	3.31016	1.9861	0.331016	2.97915
ASAH2B	0.741045	3.70522	0	0.741045	7.03992	1.48209	1.48209	3.3347	0	7.78097	5.18731	0	6.6694
ASAP1	0	1.98413	0	0	5.95238	1.98413	0	1.98413	0.992063	1.98413	1.98413	0	5.95238
ASAP2	0	7.13413	2.85365	0	12.128	1.42683	5.7073	24.256	0	24.9694	5.7073	2.85365	14.9817
ASAP3	2.11546	7.4041	0	0	11.635	2.11546	0	13.7505	0	2.11546	9.51956	0	19.0391
ASB1	2.11832	4.23665	0	0	12.7099	0	2.11832	20.1241	0	10.5916	6.35497	2.11832	28.5974
ASB10	1.19474	2.38949	0	0	7.16846	1.19474	0	0	1.19474	0	1.19474	0	3.58423
ASB11	0	1.40136	0	0	8.40818	0	0	0	0	1.40136	2.80273	0	9.10886
ASB12	0.672938	2.69175	0.672938	1.34588	11.4399	2.01881	0.672938	6.05644	0	21.534	5.38351	0	12.7858
ASB13	0.734214	0.734214	0	0.734214	4.40529	1.46843	0	1.46843	0	1.46843	0.734214	0	2.20264
ASB14	2.25225	5.63063	2.25225	1.12613	5.63063	0	0	14.6396	0	9.00901	2.25225	0	4.5045
ASB15	1.78704	2.68055	0	0.893518	13.4028	0	0.893518	4.46759	0	1.78704	0.893518	0	4.46759
ASB16	0.566893	0.566893	1.13379	1.70068	4.53515	1.13379	0	5.10204	1.13379	3.96825	0	0	3.40136
ASB17	1.92678	0	0	0.642261	2.56904	1.28452	0	3.2113	0	1.92678	1.92678	0	4.49583
ASB18	3.30215	3.30215	0.825537	1.65107	5.77876	1.65107	1.65107	11.5575	0.825537	9.90644	4.95322	0	6.60429
ASB2	1.0101	3.0303	0	0	16.1616	1.0101	1.0101	19.1919	1.0101	16.1616	5.05051	0	11.1111
ASB3	0	0.789889	0	0	2.36967	1.57978	1.57978	3.15956	0	1.57978	3.15956	0	3.94945
ASB4	0	1.04493	1.04493	0	6.26959	1.04493	0	4.17973	1.04493	1.04493	5.22466	0	6.26959
ASB5	1.1534	2.30681	0	0	3.46021	4.61361	0	2.30681	0	0	0	0	4.61361
ASB6	0	5.96537	4.7723	0	4.7723	1.19307	0	14.3169	0	2.38615	7.15845	0	8.35152
ASB7	0	2.63943	0	5.27885	11.4375	2.63943	0	5.27885	0	5.27885	2.63943	0	12.3173
ASB8	2.19877	1.75901	0	0.439754	2.63852	0.439754	0.439754	3.07828	1.31926	3.51803	3.07828	0	3.51803
ASB9	0.961875	1.12219	0.160313	0.480938	6.25219	0.801563	1.12219	4.00781	0.320625	2.24438	3.52688	0.160313	5.93156
ASCC1	1.40647	0	0	0	2.81294	0	0	1.40647	0	2.81294	5.62588	1.40647	1.40647
ASCC2	1.8315	3.663	0	0	5.49451	1.8315	0	10.989	1.8315	1.8315	0	0	3.663
ASCC3	0	1.91571	0	1.91571	15.3257	0	0	11.4943	0	1.91571	1.91571	0	3.83142
ASCL1	1.62602	4.87805	0	0	4.87805	0	0	1.62602	0	0	4.87805	0	4.87805
ASCL3	3.28407	1.64204	0	0	3.28407	0	0	1.64204	0	3.28407	1.64204	0	0
ASCL4	2.48139	0	0	1.24069	1.24069	0	0	2.48139	0	1.24069	3.72208	0	2.48139
ASF1A	1.06838	0	0	1.06838	3.20513	1.06838	1.06838	2.13675	1.06838	6.41026	1.06838	0	8.54701
ASF1B	1.4615	3.03541	0	0.899382	7.98201	1.34907	0.224845	3.4851	0.337268	3.4851	3.37268	0.337268	4.9466
ASGR1	0.529942	2.64971	0	0	4.23953	1.05988	0	2.64971	0	2.11977	1.58983	0	7.94913
ASGR2	0	3.63636	0	0.606061	4.84848	0	0	1.21212	0	0	0	0	0
ASH1L	0	0	0	0	7.5188	5.01253	0	0	0	5.01253	2.50627	0	0
ASH2L	2.15054	3.58423	0	0	4.30108	2.15054	0	5.01792	0.716846	4.30108	2.86738	0	2.15054
ASIC3	0	1.78253	0.891266	0.891266	4.45633	0	0.891266	6.23886	0.891266	8.02139	1.78253	0.891266	4.45633
ASIP	1.07181	4.28725	2.14362	1.07181	14.4695	2.14362	0	5.89496	0	7.50268	5.35906	0	8.03859
ASL	0	3.43643	0	3.43643	0	0	0	1.71821	0	1.71821	1.71821	0	0
ASMT	0.95511	2.86533	0	0	2.86533	0	0.95511	5.73066	0	2.86533	0.95511	0	3.82044
ASMTL	0	3.55872	1.18624	0.59312	2.37248	1.18624	3.55872	11.8624	0	10.6762	3.55872	0	10.6762
ASMTL-AS1	1.0352	5.69358	0.517598	1.0352	6.72878	1.0352	0	3.10559	0.517598	3.62319	1.5528	0	5.69358
ASNA1	2.12314	4.24628	0	1.06157	8.49257	1.06157	0	2.12314	0	3.18471	1.06157	0	6.36943
ASNS	0	2.8216	0	0	14.108	0	0	7.054	0	0	2.8216	2.8216	1.4108
ASNSD1	1.16144	1.74216	0	0.58072	4.64576	0	0.58072	0.58072	0.58072	4.64576	2.32288	0	3.48432
ASPA	0	2.15798	0.539494	3.23696	11.3294	1.07899	2.15798	4.85545	0.539494	2.69747	1.61848	0	9.1714
ASPDH	0	1.70503	0	1.70503	5.9676	0	0.852515	4.26257	0	5.11509	1.70503	0	3.41006
ASPG	0.936413	5.61848	3.74565	0	21.5375	0	0	9.36413	1.87283	8.42772	1.87283	0	5.61848
ASPH	0.670884	2.01265	0.670884	0.766724	5.46291	0.670884	0.575043	5.55875	0.0958405	3.16274	2.49185	0	7.5714
ASPHD1	0.981547	1.96309	0	3.92619	8.83392	4.90773	3.92619	4.90773	0	1.96309	4.90773	0	12.7601
ASPHD2	2.90698	3.87597	0.968992	0	7.75194	0.968992	0	4.84496	0.968992	4.84496	0.968992	0	3.87597
ASPM	1.14098	1.14098	1.14098	2.28197	5.70492	0.570492	1.14098	3.99344	0	8.55738	4.56394	0	1.14098
ASPN	1.18084	1.18084	0	0	3.54251	0	1.18084	3.54251	0	8.26586	3.54251	1.18084	1.18084
ASPRV1	1.6383	0.819152	0.819152	0.819152	6.55321	1.6383	1.6383	3.27661	0	9.01067	4.09576	0	2.45746
ASPSCR1	0	1.96078	0	0.980392	5.39216	0.490196	0.490196	1.47059	0	1.47059	4.41176	0	6.86275
ASRGL1	0	1.54321	0.771605	0.771605	6.17284	0.771605	3.08642	9.25926	1.54321	10.0309	4.62963	0	3.85802
ASS1	2.56631	8.46881	1.02652	4.10609	19.5039	0.256631	3.07957	34.9017	2.82294	32.8487	6.15913	0	8.46881
ASTE1	0	5.67182	0.567182	1.70154	24.3888	3.1195	0	37.7176	1.13436	22.1201	17.299	0	17.299
ASTL	3.89626	6.49376	0	0.865835	18.1825	1.51521	1.73167	7.35959	0.649376	4.76209	3.89626	0.432917	4.32917
ASTN1	4.06278	8.39641	0	1.89596	11.1049	2.70852	1.08341	7.31301	0	7.85471	1.89596	0	10.2924
ASTN2	1.44959	3.98636	0.543595	1.08719	7.61033	2.53678	1.26839	16.6702	0	26.455	5.61715	0	10.6907
ASXL1	0	2.80112	2.10084	0	6.30252	0.70028	0	2.80112	0	7.70308	0.70028	0	4.90196
ASXL2	0.92081	0	0.92081	0.92081	4.60405	0.92081	1.84162	2.76243	0	0.92081	1.84162	0	4.60405
ASXL3	2.15672	2.39636	0.958543	0.718907	11.5025	0.239636	0.718907	5.27199	0.479272	3.59454	2.39636	0.479272	6.23053
ASZ1	0.228467	2.51314	0	0	7.53941	0.913868	0.685401	1.82774	0.228467	1.82774	0.913868	0	5.94014
ATAD1	0.570834	1.7125	0	1.14167	5.70834	1.14167	0	2.85417	0	1.14167	1.14167	0	3.99584
ATAD2	1.17789	2.94473	0.588946	1.76684	7.6563	0	0	4.12262	0	4.71157	2.94473	0	7.6563
ATAD2B	0	1.61812	0.809061	0.809061	4.85437	2.42718	0	1.61812	0	2.42718	3.23625	0	4.04531
ATAD3A	1.26468	1.80668	0	0.722674	6.14273	1.44535	0.361337	2.16802	0	1.44535	1.26468	0.180668	4.51671
ATAD3B	0	4.54351	0	0	28.1698	0	0	4.54351	0	1.8174	5.45221	0	1.8174
ATAD3C	1.77822	3.55644	3.55644	1.77822	24.0059	1.77822	5.33465	5.33465	0	24.895	1.77822	0	12.4475
ATAD5	1.92678	0.642261	1.28452	1.28452	7.06487	2.56904	0	4.49583	0	5.13809	2.56904	0	6.42261
ATAT1	1.22549	3.67647	0	0	3.67647	1.22549	0	0	0	4.90196	0	0	6.12745
ATCAY	0	3.29381	0	1.31752	3.95257	0.658762	0	3.29381	0.658762	3.95257	1.31752	0	5.92885
ATE1	0	7.95426	0	0	1.98857	3.97713	0	3.97713	0	1.98857	3.97713	0	7.95426
ATF1	0	4.73485	0	1.89394	8.52273	0	0	4.73485	0	7.57576	0	0	2.84091
ATF2	0	2.35571	0	1.17786	10.6007	1.17786	0	1.17786	0	9.42285	1.17786	0	7.06714
ATF3	2.48385	3.4774	0	0	4.96771	1.49031	0.496771	1.98708	0	3.97417	0.993542	0.496771	9.43865
ATF4	1.42045	0.94697	0	1.42045	3.78788	0.94697	0.473485	2.36742	0.473485	7.57576	0.94697	0.473485	2.36742
ATF5	2.89398	2.17048	1.44699	0	10.1289	2.89398	0	1.44699	0	4.34096	1.44699	0	5.06446
ATF6	1.37061	4.11184	1.09649	1.91886	5.20833	1.37061	0	8.22368	0.548246	8.22368	4.93421	0	7.40132
ATF6B	0.976086	0.976086	1.95217	0.976086	2.44021	2.44021	0	0.488043	0	8.29673	1.95217	0	2.92826
ATF7	0	0	0	0	9.04977	1.5083	3.01659	3.01659	1.5083	1.5083	3.01659	0	4.52489
ATF7IP	0	1.77305	0	1.77305	3.5461	3.5461	0	1.77305	1.77305	3.5461	3.5461	1.77305	3.5461
ATF7IP2	1.28908	1.93361	0	1.28908	3.86723	5.1563	0	5.80084	2.57815	3.86723	5.1563	0	7.73445
ATG10	2.70453	1.35227	0	0	2.70453	0	0.676133	2.70453	0.676133	4.0568	1.35227	0.676133	2.70453
ATG12	1.31087	6.55437	0	0	7.20981	1.31087	0.655437	4.58806	0	3.27718	1.31087	0	13.1087
ATG13	0.537634	1.6129	1.07527	0	1.6129	0	0	2.15054	0	1.6129	0.537634	0.537634	2.15054
ATG14	1.37528	1.20337	0.17191	0.51573	4.81348	0.85955	0.17191	2.40674	0.17191	3.78202	1.89101	0.34382	2.23483
ATG16L1	0.641334	1.28267	0.160333	1.76367	6.25301	0.962001	0.801667	4.64967	0	2.72567	1.60333	0.160333	4.81
ATG16L2	1.0582	2.1164	0	1.0582	2.1164	2.1164	0	6.34921	0	0	0	0	2.1164
ATG2A	0	8.35422	0	0	6.68338	1.67084	0	6.68338	1.67084	10.0251	10.0251	0	11.6959
ATG2B	0.861326	5.16796	0	0	14.6425	0	3.44531	0.861326	0	5.16796	1.72265	0	6.02929
ATG3	1.50821	1.50821	0	3.01642	11.3116	4.52464	2.26232	6.78696	1.50821	3.01642	6.78696	0	19.6068
ATG4A	2.80702	2.80702	0.701754	0.701754	10.5263	0.701754	0	4.91228	0.701754	0.701754	2.80702	0	0.701754
ATG4B	1.20773	1.20773	4.83092	1.20773	9.66184	0	2.41546	2.41546	1.20773	2.41546	1.20773	0	4.83092
ATG4C	0.473485	2.84091	0	0	2.36742	1.89394	0	4.73485	0.473485	4.26136	0.94697	0	2.36742
ATG4D	0.396825	1.19048	0	0.793651	4.7619	0.396825	0	1.98413	0	2.38095	2.38095	0.396825	3.1746
ATG5	1.01348	4.56068	0	0.506742	7.09439	0.506742	1.01348	2.02697	0	4.05394	5.06742	0	6.58765
ATG7	0.562114	1.68634	0	0	6.18325	0.562114	0	3.93479	1.68634	2.81057	2.81057	0	5.05902
ATG9A	0	0.596303	0.596303	1.19261	5.96303	0	0	0.596303	0	6.55933	1.19261	0.596303	3.57782
ATHL1	1.1465	4.01276	0	1.71975	1.71975	0	1.1465	6.87902	2.29301	5.73252	5.73252	0	9.17203
ATIC	2.39882	2.99852	0	2.39882	2.99852	0	1.19941	2.99852	1.19941	2.39882	3.59823	0	2.39882
ATL1	2.61694	4.1435	0.436157	1.74463	17.9915	3.70734	1.30847	7.85083	1.85367	3.0531	5.23389	0.872315	12.3214
ATL2	2.42718	0.809061	0	1.21359	2.42718	0.404531	0	1.21359	0.404531	2.83172	2.83172	0	3.64078
ATL3	0.839631	2.79877	1.11951	1.11951	4.47803	1.11951	0	1.67926	0	1.67926	1.11951	0	2.51889
ATM	0.938967	3.75587	0	0.938967	7.51174	0	1.87793	7.51174	2.8169	1.87793	1.87793	0	6.57277
ATMIN	2.17865	0	0	0	0	0	0	0	0	2.17865	0	0	4.3573
ATN1	1.0352	0	0	1.0352	1.0352	0	0	1.0352	0	3.10559	1.0352	0	3.10559
ATOH1	1.55556	2.88889	0.666667	1.55556	13.3333	0.666667	0.888889	7.55556	0	3.33333	4.44444	0	6.88889
ATOH7	0.911993	4.55996	1.13999	1.36799	4.33197	0.683995	0.911993	5.47196	0.911993	5.69995	2.27998	0.227998	5.24396
ATOH8	1.16795	2.56949	0.467181	0.467181	6.77412	1.40154	0.700771	4.9054	0.700771	9.34361	2.3359	0	4.67181
ATOX1	1.1458	4.58319	1.1458	0.859348	11.458	3.43739	0.572899	5.44254	0	5.72899	5.44254	0	7.44768
ATP10A	0.565931	1.69779	0.282965	1.41483	4.81041	1.41483	0.282965	3.11262	0.565931	2.54669	1.98076	0	6.79117
ATP10B	0	8.89504	4.74402	0.593003	10.081	4.15102	1.18601	16.9006	0	7.11603	5.93003	2.37201	42.1032
ATP10D	2.24028	5.12065	0.960121	0.640081	15.0419	1.6002	2.56032	6.40081	0.32004	9.28117	3.84049	0.32004	6.72085
ATP11A	0.581962	3.49177	0.581962	1.16392	5.23766	0.872943	0.581962	4.07374	0	7.56551	6.98355	0	6.98355
ATP11B	2.56275	1.7085	1.139	2.278	9.96623	3.41699	0.569499	3.98649	0.569499	6.26449	4.55599	0	3.41699
ATP11C	1.08666	2.17332	0.271665	0	7.60663	1.08666	0.543331	3.25998	0.271665	2.71665	1.90166	0	4.88998
ATP12A	0.985564	4.5993	0	1.97113	3.94226	2.62817	2.29965	8.21304	0	19.7113	3.94226	0.328521	7.22747
ATP13A1	0.546896	1.36724	0.273448	0.546896	6.01586	1.09379	0.820345	5.46896	0.820345	10.6645	2.73448	0	4.64862
ATP13A2	0.976562	1.6276	0	0.325521	5.20833	2.27865	0.651042	1.30208	0.325521	1.30208	1.6276	0.325521	3.58073
ATP13A3	0	0	0	0	0	0	3.47222	0	0	0	0	0	0
ATP13A4	1.30591	1.63239	0.652955	0.652955	6.85602	2.28534	1.63239	6.20307	0	7.83546	3.91773	0.979432	8.48841
ATP13A5	0.328731	1.64366	0.328731	1.31492	3.94477	1.64366	1.31492	3.94477	0.328731	9.5332	3.61604	0	5.58843
ATP1A1	1.61812	4.20712	0	0.647249	6.14887	0.647249	0.647249	7.76699	0	4.85437	4.20712	0.323625	8.09061
ATP1A1OS	0	2.19298	0	1.09649	3.28947	1.09649	0	3.28947	0	1.09649	3.28947	0	7.67544
ATP1A2	3.43643	0	0	0	8.01833	0	0	1.14548	0	3.43643	2.29095	0	8.01833
ATP1A3	0	1.19048	0	1.19048	2.38095	0	1.19048	3.57143	0	2.38095	2.38095	0	4.7619
ATP1A4	0	11.247	0	3.749	16.8705	2.81175	3.749	14.996	0	7.49801	3.749	1.8745	8.43526
ATP1B1	1.9992	14.6608	0.3332	0.999601	15.3272	1.9992	0.3332	4.99801	0.3332	3.66521	2.3324	0	3.99841
ATP1B2	0.639182	0.639182	0	0.639182	6.39182	1.59795	0	2.87632	0	4.47427	1.27836	0.319591	2.55673
ATP1B3	1.36498	4.77744	0.682492	2.72997	10.5786	0.682492	0	2.72997	0	9.55488	5.11869	0	9.21364
ATP1B4	2.77779	6.6667	0	2.22223	8.0556	1.66668	1.11112	4.16669	0.555559	4.72225	2.77779	0	8.33338
ATP2A1	2.72906	5.45813	2.18325	2.18325	15.8286	0	2.18325	12.5537	1.63744	17.1931	7.91429	0	6.82266
ATP2A2	1.11496	11.1496	5.0173	3.34487	23.6928	0.836217	0	18.9542	2.22991	8.36217	17.8393	0	18.6755
ATP2A3	2.80397	5.32755	0	1.40199	12.8983	0.560794	1.40199	5.32755	2.24318	8.13152	1.68238	0.560794	8.41191
ATP2B1	0.347525	5.5604	0	0.69505	7.64555	2.43267	0.69505	4.86535	0	4.86535	4.86535	0	6.25545
ATP2B2	0.703977	2.81591	0.351989	0.351989	7.39176	1.05597	0.703977	1.05597	0	8.79972	1.05597	0.351989	3.87188
ATP2B3	0.32175	2.25225	0.965251	0	7.40026	1.287	1.287	4.82625	0	5.46976	4.18275	0	3.2175
ATP2B4	1.14155	5.70776	0	0	4.56621	0	0	2.28311	0	0	2.28311	0	4.56621
ATP2C1	0.601685	0.601685	0.601685	0	5.41516	1.80505	0.601685	2.40674	0.601685	0.601685	1.20337	0	4.81348
ATP2C2	1.25786	1.25786	0.628931	0	3.77358	0.628931	1.88679	2.51572	0	0.628931	3.77358	0	3.77358
ATP4A	1.11483	2.22965	0	0	7.80379	1.11483	1.11483	4.45931	0	3.34448	3.34448	0	1.11483
ATP4B	0	0	0	1.97239	1.97239	0	0	0	0	0	0	0	1.97239
ATP5A1	0	0	0	0	0	0	0	6.41026	0	0	0	0	12.8205
ATP5B	0	0	0	0	19.2308	0	0	6.41026	0	0	0	0	0
ATP5C1	0	2.59403	0	3.89105	6.48508	1.29702	0	0	1.29702	5.18807	1.29702	0	5.18807
ATP5D	2.43309	0	0	0	2.43309	0	0	0	0	0	0	0	4.86618
ATP5E	0	5.29101	0	0	2.6455	0	0	0	0	0	0	0	5.29101
ATP5EP2	0	0	0	0	7.46965	3.73483	0	7.46965	0	3.73483	3.73483	0	3.73483
ATP5F1	0	0	0	2.331	2.331	0	2.331	4.662	0	0	0	0	2.331
ATP5G1	0	0	0	2.05761	0	0	0	0	0	4.11523	0	0	2.05761
ATP5G1P5	0	0	4.7619	0	0	0	0	0	0	0	0	0	9.52381
ATP5G2	8.65651	0	0	11.542	0	0	0	0	0	17.313	8.65651	0	25.9695
ATP5G3	3.50877	0	0	0	10.5263	3.50877	0	0	0	3.50877	3.50877	0	0
ATP5H	0	3.20513	0	0	9.61538	3.20513	3.20513	6.41026	0	0	3.20513	0	3.20513
ATP5I	0	0	0	6.60066	13.2013	0	0	0	0	6.60066	0	0	6.60066
ATP5J	1.55763	3.11526	0	0	7.78816	0	0	0	0	7.78816	0	0	1.55763
ATP5J2	0	0	0	0	5.52105	2.76052	0	1.38026	0	0	2.76052	0	1.38026
ATP5L	0	2.58398	0	1.29199	6.45995	1.29199	1.29199	5.16796	0	1.29199	1.29199	0	3.87597
ATP5L2	0	1.41543	0.707714	0.707714	3.53857	1.41543	0.707714	2.12314	0	2.12314	2.83086	0	4.24628
ATP5O	1.48148	1.48148	1.48148	1.48148	4.44444	1.48148	0	2.96296	0	4.44444	2.96296	0	5.92593
ATP5S	0.949668	0.949668	0	0.949668	5.69801	0	0	1.89934	0.949668	2.849	5.69801	0	4.74834
ATP5SL	2.38564	3.97606	0	0	5.9641	1.19282	0.795213	3.97606	0	8.74734	1.19282	0	3.57846
ATP6AP1	0.388954	0.777907	0.388954	0	2.33372	0.388954	0.777907	3.11163	1.55581	1.94477	1.94477	0	5.0564
ATP6AP1L	0.792707	1.58541	0.396354	0.792707	7.92707	0.792707	0.792707	1.98177	0	7.92707	2.77447	0	4.35989
ATP6AP2	1.61812	1.61812	0	0	0	0	0	1.61812	0	0	4.85437	0	3.23625
ATP6V0A1	0	0	0	0	2.13675	0	0	8.54701	0	2.13675	0	2.13675	2.13675
ATP6V0A2	0.94697	0	0.94697	1.89394	5.68182	1.89394	0	1.89394	0.94697	0.94697	4.73485	0	1.89394
ATP6V0A4	0	2.849	0.949668	0.949668	11.396	2.849	1.89934	6.64767	0	8.54701	0.949668	0	11.396
ATP6V0B	4.06504	4.06504	0	0	0	0	0	0	0	4.06504	0	4.06504	0
ATP6V0C	0	3.34415	0	0	5.01623	3.34415	0	0	0	10.0325	0	0	6.68831
ATP6V0D1	0	3.87597	0	0	7.75194	0	0	0	0	0	1.93798	0	0
ATP6V0D2	1.61812	2.1575	0	0.539374	2.1575	0.539374	0.539374	3.77562	1.07875	1.07875	1.61812	1.07875	4.31499
ATP6V0E1	3.24254	8.43061	0	0	15.5642	3.24254	0	2.59403	0	2.59403	5.18807	0	7.13359
ATP6V0E2	0	0.651042	0	1.30208	2.60417	1.95312	0.651042	1.95312	0.651042	1.95312	1.30208	0	4.55729
ATP6V0E2L	2.61097	2.61097	0.870322	0	5.22193	1.74064	0	4.35161	0	0	1.74064	0.870322	2.61097
ATP6V1A	0	3.2472	2.4354	1.6236	17.0478	0	0	4.059	4.059	11.3652	7.30621	0.811801	14.6124
ATP6V1B1	0	1.34409	1.34409	0	1.34409	0	0	2.68817	0	0	2.68817	0	4.03226
ATP6V1B2	1.46843	0	0	0	2.93686	0	0	1.46843	0	1.46843	0	0	8.81057
ATP6V1C1	1.46843	2.93686	0	1.46843	8.81057	0	0	7.34214	1.46843	5.87372	0	0	5.87372
ATP6V1C2	0	0	0	0	0	0	5.55556	2.77778	2.77778	2.77778	5.55556	0	2.77778
ATP6V1D	0	2.80112	0	0	5.60224	2.80112	0	0	0	2.80112	0	0	5.60224
ATP6V1E1	2.80112	2.80112	0	0	5.60224	0	0	5.60224	0	2.80112	2.80112	0	8.40336
ATP6V1E2	0	6.43447	0	0	16.0862	0	0	6.43447	0	32.1723	3.21723	0	9.6517
ATP6V1F	4.21522	1.40507	0	0	9.13299	0	0	9.83552	0	5.6203	8.43045	0	9.13299
ATP6V1G1	1.33245	4.44148	0.888297	1.33245	8.66089	1.77659	0.888297	11.5479	0	5.77393	4.44148	0	14.2127
ATP6V1G2	0.227376	1.13688	0.227376	1.13688	2.27376	1.36426	0.682128	3.18327	0.454752	4.7749	2.04638	0.227376	2.72851
ATP6V1G3	0.575954	0.575954	1.15191	1.72786	4.03168	0.575954	1.43988	6.62347	0	16.1267	4.03168	0	8.63931
ATP6V1H	0.568773	0.85316	0.85316	0.284387	7.39405	1.70632	1.42193	8.24721	0	3.12825	2.27509	0	8.5316
ATP7A	1.86368	0.532481	0	0.798722	5.85729	0.798722	0.532481	1.59744	0.266241	2.66241	3.19489	0	4.52609
ATP7B	0.716189	6.4457	0.716189	3.22285	16.8304	1.79047	0.358094	8.59426	1.07428	5.01332	5.01332	0.716189	5.72951
ATP8A1	3.1051	4.65765	1.03503	1.03503	8.02151	1.55255	1.55255	6.2102	0.517517	7.76275	3.62262	0	4.14013
ATP8A2	1.11763	1.11763	2.23526	1.11763	5.86756	1.11763	0.279408	8.10282	1.11763	11.7351	3.07348	0	5.30875
ATP8B1	0.636132	4.13486	1.59033	0.636132	5.40712	0.318066	1.59033	3.81679	0.954198	6.36132	3.49873	0	6.04326
ATP8B2	0.298081	1.19232	0	0.894243	4.47121	0.298081	0.298081	3.27889	0	3.27889	1.4904	0	4.76929
ATP8B3	0	2.02634	0	0	3.03951	1.01317	0	2.02634	0	3.03951	1.01317	1.01317	3.03951
ATP8B4	0	5.10856	0	0	15.3257	7.66284	0	0	0	0	0	0	7.66284
ATP9A	1.14943	0	0	1.14943	1.14943	2.29885	0	0	0	3.44828	1.14943	0	3.44828
ATP9B	0	4.35256	0	4.35256	5.80341	1.45085	2.9017	10.156	0	10.156	0	0	7.25426
ATPAF1	0	6.90846	0	10.3627	6.90846	0	0	0	0	0	3.45423	0	6.90846
ATPAF1-AS1	0.504096	1.51229	0.756144	0.882168	4.41084	1.38626	0.756144	3.78072	0	2.77253	1.51229	0.252048	4.78891
ATPAF2	0.420875	1.6835	0.420875	2.10438	2.94613	0.420875	0	3.367	0.420875	0.841751	0.841751	0	2.52525
ATPBD4	0.2331	1.6317	0	0.2331	2.331	0.932401	0.2331	2.331	0	2.7972	0.932401	0	4.662
ATPIF1	1.44928	1.20773	0.483092	0.966184	5.31401	0.966184	0.724638	7.00483	0	6.52174	2.17391	0	5.7971
ATR	2.45918	7.92403	12.979	2.32256	12.4325	3.55215	0.546485	9.7001	0.546485	5.60147	4.09863	0.273242	16.2579
ATRIP	0.816993	4.08497	0.408497	2.04248	7.76144	1.22549	1.22549	3.26797	0	8.16993	4.49346	0	2.85948
ATRN	0	2.10084	0	0	1.40056	0	0	2.10084	0	4.20168	1.40056	0	2.80112
ATRNL1	0	1.44928	0	0.483092	5.7971	0.483092	0	0	0	0	0	0	4.34783
ATRX	0.761035	3.5515	0.253678	0.253678	3.29782	1.52207	0.253678	1.52207	0.253678	2.02943	2.02943	0.253678	2.53678
ATXN1	0.621577	7.45892	2.48631	7.14813	27.971	1.86473	0	13.6747	1.24315	10.5668	8.70208	1.24315	4.35104
ATXN10	8.31662	10.1648	0	2.77221	12.0129	5.54441	2.77221	15.7092	2.77221	2.77221	10.1648	0	13.861
ATXN1L	0.93633	2.80899	0.93633	2.80899	14.0449	0.93633	0	6.55431	0	2.80899	2.80899	0	5.61798
ATXN2	1.81459	4.35502	0	0	9.79879	3.26626	1.45167	3.62918	0	4.35502	3.62918	0	5.44377
ATXN2L	0	3.08873	0	1.02958	11.8401	2.57394	2.05915	4.11831	0	1.02958	1.02958	0	7.20704
ATXN3	0.922084	0.922084	0	0.922084	3.68834	2.30521	0	2.30521	0	4.14938	0.922084	0.461042	2.30521
ATXN3L	0	1.89739	0	1.89739	13.2817	0.948695	3.79478	3.79478	0	6.64086	5.69217	0	9.48695
ATXN7	0.980392	0.980392	0	0.980392	3.92157	0	0	2.94118	0	0.980392	2.94118	0	3.92157
ATXN7L1	0.896057	4.48029	0	0.896057	0	1.79211	0	0	0	0	0.896057	0	0
ATXN7L2	2.43309	2.43309	0.81103	1.62206	3.24412	1.62206	1.62206	2.43309	0	0.81103	1.62206	0	6.48824
ATXN7L3	0.825083	2.47525	0.825083	2.47525	1.65017	0	1.65017	0.825083	0	1.65017	1.65017	0	1.65017
AUH	1.66667	0	1.66667	0	0	1.66667	0	1.66667	1.66667	5	1.66667	0	0
AUNIP	0.966184	7.72947	0	1.93237	10.628	3.86473	0	3.86473	1.93237	3.86473	9.66184	0	7.72947
AUP1	4.54691	2.27346	0	0	27.2815	2.27346	0	11.3673	0	6.82037	17.0509	0	9.09382
AURKA	1.57245	2.20143	0.943469	0.943469	10.0637	1.88694	1.25796	5.03184	0.31449	4.71735	7.54775	0	5.66082
AURKAIP1	0	0.918274	0	0.918274	0.918274	0	0	3.67309	0	3.67309	1.83655	0	5.50964
AURKB	0	1.62602	0.406504	0.406504	4.06504	1.21951	0.406504	0.406504	0	3.65854	2.03252	0	3.25203
AURKC	2.92345	5.8469	2.92345	0	7.01628	1.16938	2.33876	2.92345	1.16938	2.33876	4.09283	0	7.01628
AUTS2	0	0	0	0	4.0404	0	0	0	0	2.0202	2.0202	2.0202	0
AVEN	0	4.5045	0	0	13.5135	0	0	0	0	2.25225	2.25225	0	4.5045
AVIL	0	0.795545	2.38663	0.795545	13.5243	0.795545	0	9.54654	0	3.18218	4.77327	0	5.56881
AVL9	0.784314	4.70588	0	1.56863	8.62745	0	0.784314	5.4902	1.56863	7.05882	0.784314	0	3.13725
AVP	0.896057	4.48029	0.896057	1.79211	6.2724	1.79211	0	8.06452	0	0	3.58423	0	4.48029
AVPI1	1.81524	7.26096	0	3.63048	4.5381	1.81524	0	2.72286	0	10.8914	0.90762	0	8.16858
AVPR1A	0.998004	1.99601	0.998004	0	6.98603	0	0	0.998004	0.998004	2.99401	0.998004	0	11.976
AVPR1B	1.31622	1.31622	0.329056	0.658111	7.56828	1.31622	0.329056	7.89733	0.329056	11.1879	1.97433	0	7.23922
AVPR2	1.15875	1.545	0.772499	0	6.95249	1.545	0.38625	1.15875	0	3.47625	1.93125	0.38625	3.8625
AWAT1	1.57978	3.15956	0.394945	0.789889	15.7978	0.394945	0.789889	3.15956	0.789889	1.18483	0.789889	0.394945	3.94945
AWAT2	1.12362	11.2362	1.49815	1.49815	18.7269	0.749077	2.24723	1.87269	1.12362	14.2325	8.98893	0	5.24354
AXDND1	0	1.11483	2.22965	2.22965	3.34448	0	1.11483	4.45931	0	11.1483	1.11483	1.11483	4.45931
AXIN1	1.88069	2.50759	1.25379	1.25379	7.52276	1.88069	0.626897	5.32862	0	5.01518	6.58242	0	4.70173
AXIN2	0	5.08421	0	5.08421	3.05052	0	0	9.15157	0	2.03368	2.03368	0	6.10105
AXL	0	2.22717	0	2.22717	1.48478	0.74239	0.74239	2.22717	0	0.74239	0.74239	0	6.68151
AZGP1	0	0	1.32275	0	2.6455	2.6455	2.6455	2.6455	0	9.25926	2.6455	0	7.93651
AZI1	2.74752	16.4851	0	2.74752	126.386	8.24257	5.49504	32.9703	0	5.49504	21.9802	0	8.24257
AZI2	0	0	1.00402	2.00803	6.0241	0	0	2.00803	1.00402	6.0241	1.00402	0	6.0241
AZIN1	0	0.665336	0	1.33067	1.99601	1.33067	0	2.66134	0.665336	1.99601	2.66134	0	5.32269
AZU1	0	1.01937	0	2.03874	6.11621	0	1.01937	5.09684	0	16.3099	3.0581	0	12.2324
B2M	0	0.788022	0	0	5.51615	1.57604	0	3.94011	0.788022	0.788022	2.36407	0	7.0922
B3GALNT1	3.51803	4.39754	0	2.63852	4.39754	0.879507	0	1.75901	0	1.75901	2.63852	0	2.63852
B3GALNT2	1.07181	4.28725	0	4.28725	12.8617	1.07181	0	2.14362	3.21543	2.14362	2.14362	0	5.35906
B3GALT1	0	0	0	0	1.0101	0	0	2.0202	0	2.0202	2.0202	0	0
B3GALT2	0	1.33601	0	0.668003	8.68403	0.668003	1.33601	1.33601	0	3.34001	4.00802	0.668003	3.34001
B3GALT4	0	1.95262	0	0	22.4551	3.90524	0	11.7157	1.95262	15.621	13.6683	1.95262	7.81048
B3GALT5	3.08642	1.02881	0	0	2.05761	1.02881	1.02881	5.14403	0	3.08642	2.05761	0	1.02881
B3GALT6	0.992063	0.992063	0.992063	0	1.98413	0.992063	0.992063	1.98413	1.98413	4.96032	2.97619	0	1.98413
B3GALTL	0	0	0	0	6.06061	0	0	12.1212	0	0	0	0	0
B3GAT1	0.801282	0.801282	0	0	5.60897	1.60256	0	0.801282	0.801282	2.40385	2.40385	0	4.00641
B3GAT2	0.837521	0.837521	0.837521	0	4.1876	1.67504	0.837521	4.1876	0	2.51256	0.837521	0	0.837521
B3GAT3	0.893655	1.78731	1.78731	0.893655	4.46828	0.893655	0	8.93655	0.893655	6.25559	4.46828	0.893655	4.46828
B3Gn-T6	0.879507	2.63852	0.879507	0	4.39754	0.879507	0	2.63852	0.879507	3.51803	1.75901	0	4.39754
B3GNT1	5.27704	2.63852	1.75901	1.75901	5.27704	0	0	3.51803	0.879507	1.75901	1.75901	0.879507	7.03606
B3GNT2	0.829187	1.65837	0.829187	0	8.29187	0.829187	0.829187	2.48756	0.829187	4.97512	3.31675	0	2.48756
B3GNT3	0.837521	0.837521	0	0.837521	1.67504	1.67504	0	2.51256	0	0.837521	1.67504	0	0
B3GNT4	1.65426	0.82713	0	0.82713	4.96278	0	0	0.82713	0	0	1.65426	0	3.30852
B3GNT5	1.84162	1.84162	0	0	4.60405	0.92081	0	0.92081	0.92081	9.2081	0.92081	0.92081	0.92081
B3GNT7	0	9.98752	0	0	19.3508	0.62422	0.62422	4.36954	1.24844	3.1211	1.87266	0	3.74532
B3GNT8	0.587889	3.52734	0	0.587889	2.93945	0.587889	0.587889	2.35156	0	14.1093	4.11523	0.587889	1.76367
B3GNT9	1.33467	1.001	0.667334	0.333667	2.33567	1.66834	1.66834	2.66934	1.001	4.33767	1.66834	0.333667	3.33667
B3GNTL1	0.641026	1.60256	0	0.961538	6.73077	0.961538	0.320513	1.92308	0	2.88462	1.92308	0	1.60256
B4GALNT1	0.835422	1.67084	0	0	7.5188	0	0	0.835422	1.67084	0.835422	0.835422	0	1.67084
B4GALNT2	0	0	0	0	10.4201	0	0	1.73668	2.60501	1.73668	6.94671	0	4.34169
B4GALNT3	0	0.846024	0	0.846024	7.61421	0	0.846024	5.07614	0	1.69205	0	0	9.30626
B4GALNT4	0	0.966184	0	0.966184	2.89855	0.966184	0	3.86473	0	2.89855	2.89855	0	4.83092
B4GALT1	0	3.42759	0	0.856898	3.42759	0.856898	0.856898	4.28449	0	1.7138	3.42759	0	1.7138
B4GALT2	1.74064	0.870322	0	0.870322	6.09225	0	1.74064	4.35161	0.870322	0	0.870322	0	6.09225
B4GALT3	1.01626	0	0	1.01626	4.06504	0	0	0	1.01626	0	4.06504	0	4.06504
B4GALT4	0	3.19489	0	0	6.38978	2.12993	0	6.38978	0	2.12993	1.06496	0	3.19489
B4GALT5	3.59613	0	0	1.79806	8.99032	0	3.59613	0	0	3.59613	0	0	1.79806
B4GALT6	0	1.89394	0	0	7.57576	0	1.89394	1.89394	0	1.89394	5.68182	0	0
B4GALT7	0	0	0	0	12.9241	2.15401	0	8.61605	0	4.30802	0	0	6.46204
B7	0.795545	3.18218	0	2.38663	3.97772	2.38663	0.795545	7.95545	0	12.7287	1.59109	0	7.95545
B9D1	1.0101	1.0101	0	0	6.06061	1.0101	0	4.0404	0	1.0101	0	0	1.0101
B9D2	0	0.664011	0	0.664011	5.9761	0.664011	0.664011	0.664011	0.664011	1.99203	2.65604	0	2.65604
BAALC	0	0.642261	0	0.642261	7.70713	0	0.642261	3.2113	1.28452	4.49583	2.56904	0	1.92678
BAAT	0.452284	1.35685	0	2.7137	3.61827	1.35685	0.452284	3.61827	0	1.80914	1.35685	0	8.14111
BABAM1	3.95883	7.91766	0.791766	1.58353	21.3777	0.791766	0.791766	15.8353	0.791766	10.293	8.70942	0	9.50119
BACE1	0	1.97239	0	3.94477	3.94477	0	0	3.94477	1.97239	0	5.91716	0	1.97239
BACE2	2.2174	0	6.65221	0	5.5435	1.1087	0	2.2174	0	1.1087	1.1087	0	5.5435
BACH1	0	1.57233	0	1.57233	6.28931	0	0	1.57233	0	3.14465	0	1.57233	4.71698
BACH2	0.578704	0.578704	0	0.578704	4.62963	0	0	1.15741	0	2.89352	3.47222	0	4.05093
BAD	0.727802	2.91121	0.727802	0.727802	5.82242	0	1.4556	0.727802	0	2.91121	0	0	3.63901
BAG1	4.27786	1.42595	0	3.56488	2.13893	0	2.8519	4.27786	0	0	2.8519	0	8.55571
BAG2	0	2.91082	0.582165	1.16433	8.44139	2.61974	1.74649	4.65732	0.582165	6.40381	2.32866	0	3.20191
BAG3	0.255526	1.0221	0	0.511051	4.34394	0.383289	0.383289	1.53315	0.255526	2.04421	0.638814	0	1.27763
BAG4	0.426803	1.70721	0.853606	0.426803	4.69484	1.70721	0.426803	1.28041	0.426803	2.56082	2.56082	0	7.25566
BAG5	0.210305	2.31335	0.210305	1.05152	7.36067	0.630915	0.84122	5.04732	0.84122	3.57518	2.31335	0	2.52366
BAG6	0.630517	0.840689	0	1.26103	5.88483	0.840689	0.630517	2.94241	0.210172	2.52207	1.68138	0.210172	2.52207
BAHCC1	0.957482	4.78741	0	3.59056	16.7559	0.478741	1.19685	16.9953	2.15434	19.389	6.46301	0.478741	11.2504
BAHD1	0	1.87562	0	0	14.3797	0	1.87562	5.00165	0	10.0033	9.37808	0	5.00165
BAI1	0.651042	2.60417	2.60417	0.651042	8.46354	0	0	1.95312	0	1.30208	4.55729	0	3.90625
BAI2	0	3.0303	0	0	5.30303	0.757576	0.757576	4.54545	0	0.757576	3.0303	0	5.30303
BAI3	1.12763	4.51051	0	3.94669	7.89338	0.281907	0	6.20194	0	2.81907	2.53716	0	2.53716
BAIAP2	0	1.57233	0	1.57233	3.14465	1.57233	0	3.14465	0	1.57233	4.71698	0	4.71698
BAIAP2L1	1.27714	1.27714	0	0	1.27714	1.27714	0	7.66284	2.55428	1.27714	1.27714	1.27714	3.83142
BAIAP2L2	0	0	0	0	7.40741	0	0	3.7037	0	0	3.7037	0	11.1111
BAIAP3	0	3.52734	0	0	10.582	3.52734	0	3.52734	7.05467	14.1093	0	0	0
BAK1	1.27226	2.54453	0.848176	1.69635	5.93723	0.424088	0.848176	5.93723	0	9.75403	0.848176	0	5.51315
BAMBI	4.03679	2.0184	0	0.672799	19.5112	0	0	6.72799	0	10.092	6.05519	0	4.03679
BANF1	2.73973	2.73973	0.456621	1.82648	3.19635	16.895	2.28311	3.19635	0.456621	2.73973	3.19635	0	5.02283
BANF2	1.7138	0.856898	1.7138	2.57069	11.5681	2.57069	1.7138	5.99829	0.856898	1.7138	4.28449	0	7.71208
BANK1	1.01626	0	0	1.01626	10.1626	0	0	2.03252	1.01626	2.03252	7.11382	0	3.04878
BANP	0.859107	2.57732	0	3.43643	12.8866	0	0	5.15464	0	2.57732	2.57732	0.859107	4.29553
BAP1	1.30719	0	1.30719	1.30719	3.92157	0	0	0	0	1.30719	1.30719	0	2.61438
BARD1	1.19048	2.38095	0	1.19048	2.38095	1.19048	0	3.57143	1.19048	17.8571	1.19048	0	5.95238
BARHL1	1.46199	1.46199	1.46199	0	14.6199	0	1.46199	7.30994	0	5.84795	1.46199	0	4.38596
BARHL2	0.919857	2.75957	0.229964	0.689893	7.47384	3.44947	0.229964	5.51914	0.229964	3.44947	1.60975	0	9.19857
BARX1	2.6455	0	0	2.6455	10.582	0	0	0	0	10.582	7.93651	0	5.29101
BARX2	0	1.21212	0	1.21212	4.84848	0	1.21212	3.63636	0	6.06061	2.42424	0	1.21212
BASP1	0	2.60417	0	0	13.0208	0	0	0	0	5.20833	0	0	5.20833
BAT2D1	3.23816	51.8105	3.23816	0	95.5256	0	1.61908	8.09539	0	3.23816	0	0	6.47631
BATF	0.856348	2.14087	0	0.214087	6.63669	0.214087	1.07043	4.06765	0.214087	2.78313	1.49861	0	5.13809
BATF2	0.449236	2.02156	0.224618	1.34771	3.36927	1.12309	0.449236	3.14465	0.898473	2.69542	1.34771	0	3.81851
BATF3	1.04308	5.21538	0.521538	2.60769	9.90923	1.56462	1.04308	2.78154	0	6.78	3.65077	0	10.4308
BAX	1.53681	3.38097	0.153681	0.922084	3.38097	2.45889	0.922084	4.7641	0.461042	3.38097	1.99785	0	4.45674
BAZ1A	0	2.87632	0	1.43816	2.87632	1.43816	0	10.0671	0	1.43816	1.43816	0	4.31448
BAZ1B	0.859107	0.859107	0	2.57732	3.43643	2.57732	0.859107	5.15464	0.859107	5.15464	2.57732	0	0.859107
BAZ2A	2.80584	0.561167	1.12233	2.24467	3.92817	2.24467	0.561167	0	0.561167	3.92817	1.6835	0	3.92817
BAZ2B	0.460405	2.76243	0.460405	1.38122	2.76243	0	0	2.30203	0.92081	1.38122	0.460405	0	3.22284
BBC3	0.937647	0	0.937647	1.87529	5.62588	0.937647	0	2.81294	0.468823	1.87529	2.34412	0.468823	4.21941
BBOX1	0	1.84672	0	0.461681	5.54017	0.923361	0.461681	1.38504	0	2.77008	1.38504	0.461681	6.00185
BBS1	1.27674	1.27674	1.27674	0	1.27674	0.638371	0	3.83023	1.27674	5.10697	5.10697	0	2.55349
BBS10	1.94932	1.94932	0	0	4.87329	0	1.94932	3.89864	0	1.94932	0.974659	0	4.87329
BBS12	0.465549	0.931099	0.931099	0.465549	4.65549	0.931099	0.931099	6.05214	0	3.25885	2.32775	0	5.58659
BBS2	5.30522	5.68416	1.13683	3.4105	15.1578	3.4105	2.27366	13.263	0.757888	12.8841	12.5052	0	9.85255
BBS4	1.43993	5.75971	0	1.43993	8.63956	2.15989	0.719964	10.0795	1.43993	4.31978	4.31978	1.43993	10.7995
BBS5	0	1.05988	1.05988	0.529942	4.76948	2.11977	0	3.70959	0.529942	8.47907	4.76948	0	3.70959
BBS7	2.45817	5.73572	0.409694	3.27755	6.9648	4.09694	0.409694	15.9781	0.409694	8.60358	5.73572	0	11.8811
BBS9	1.16047	1.16047	0	2.32094	32.4932	0	0	10.4442	0	2.32094	1.16047	0	6.96282
BBX	0	7.06981	0	2.3566	1.1783	2.3566	0	7.06981	0	4.71321	0	2.3566	5.89151
BCAM	0	7.47686	0	0	21.309	6.72917	2.99074	10.8414	0	8.97223	5.98149	0	10.4676
BCAN	0.850987	3.82944	1.70197	1.70197	9.36085	2.55296	0	4.25493	1.70197	3.40395	2.12747	0.850987	7.65888
BCAP29	5.58622	13.6552	1.24138	1.24138	10.5517	1.24138	1.24138	19.2414	3.72415	25.4483	8.68967	0	11.7931
BCAP31	1.47493	1.47493	0	2.94985	7.37463	4.42478	0	1.47493	0	2.94985	1.47493	0	2.94985
BCAR1	1.79404	1.43524	0	1.43524	12.1995	1.07643	0.717618	7.17618	0	12.1995	5.74094	0.717618	2.87047
BCAR3	1.59367	1.59367	0	4.781	9.562	4.781	0	9.562	4.781	4.781	4.781	0	3.18733
BCAS1	0.861326	4.30663	0	0.861326	8.61326	0.861326	1.72265	1.72265	0.861326	11.1972	2.58398	0	6.02929
BCAS2	0.848176	2.54453	0	0.848176	1.69635	0	0.848176	1.69635	0	1.69635	5.08906	0	3.39271
BCAS3	9.69337	12.9245	0	0	12.9245	2.15408	1.07704	2.15408	0	3.23112	0	0	8.61633
BCAS4	1.13766	2.27531	1.13766	0	4.55063	1.13766	1.13766	2.27531	0	0	0	0	2.27531
BCAT1	1.65837	3.86954	0.552792	2.21117	11.6086	0.552792	0	19.3477	0	3.31675	4.97512	0	9.39746
BCAT2	0.747384	5.97907	0	0.747384	15.6951	0.747384	0	0.747384	0.747384	0.747384	2.24215	0	3.73692
BCCIP	0	0	0	0.848176	3.39271	0	0	10.1781	0	3.39271	0	0	4.24088
BCDIN3D	0	8.07103	1.61421	1.61421	17.7563	0	0	1.61421	0	3.22841	8.07103	1.61421	8.87813
BCHE	1.4245	5.69801	0	0	15.6695	2.849	1.4245	5.69801	0	4.2735	2.849	0	4.2735
BCKDHA	0	6.18356	3.97515	0	21.2008	0	3.09178	18.109	2.20842	31.3595	10.1587	0.883366	9.27535
BCKDHB	0	0.744879	0	0	5.95903	0.744879	0.372439	4.09683	0	10.0559	1.8622	0	3.72439
BCKDK	0	4.33025	0	0	4.33025	0	2.88684	15.8776	0	2.88684	12.9908	0	0
BCL10	0	3.88319	0	0	19.416	3.88319	0	9.70798	3.88319	3.88319	0	0	3.88319
BCL11A	1.4245	2.849	0	0	1.4245	0	0	4.2735	0	0	0	0	5.69801
BCL11B	1.62602	0	0	0	1.62602	3.25203	0	1.62602	0	1.62602	0	0	1.62602
BCL2	0	11.3708	0	5.68541	20.8465	0	0	9.47568	0	3.79027	1.89514	0	15.1611
BCL2A1	0	2.98507	0	0.995025	0.995025	0	0	1.99005	0	8.95522	0	1.99005	1.99005
BCL2L1	2.05761	3.42936	0.685871	0.685871	3.42936	1.37174	0	2.74348	0	0.685871	1.37174	0	0
BCL2L10	3.4427	3.4427	0	0	17.2135	6.88541	0	4.59027	0	10.3281	2.29514	3.4427	4.59027
BCL2L11	0	0	2.03252	0	2.03252	0	0	2.03252	0	6.09756	0	0	8.13008
BCL2L12	0	1.71821	0	0	10.3093	0	0	0	0	1.71821	5.15464	0	3.43643
BCL2L13	0	2.1978	0	0.732601	5.86081	0	1.4652	1.4652	0	3.663	0.732601	0	0.732601
BCL2L14	0	1.8859	1.8859	0.471476	5.65771	2.35738	0.942951	3.77181	1.8859	5.18623	2.35738	0.471476	8.01509
BCL2L15	2.77778	6.94444	1.38889	0	13.8889	1.38889	0	4.16667	1.38889	13.8889	6.94444	0	13.8889
BCL2L2	0	1.43678	0	0	2.87356	1.43678	1.43678	4.31034	0	4.31034	1.43678	0	2.87356
BCL3	0	0	0	0	1.64204	0	0	0	0	4.92611	0	0	3.28407
BCL6	0	11.7245	0	1.46556	14.6556	1.46556	0	1.46556	2.93112	5.86224	13.19	0	13.19
BCL6B	1.16795	4.43822	0.467181	1.16795	14.4826	1.40154	0.467181	3.50385	0.467181	3.73744	3.27026	0.467181	3.97103
BCL7A	2.04582	4.77357	0.681939	2.04582	48.8723	2.04582	0.454626	13.8661	0	10.6837	9.54714	0.454626	7.27401
BCL7B	3.25733	2.17155	1.80963	1.80963	12.3055	1.4477	1.80963	7.96236	1.4477	23.1632	2.8954	0.361925	6.51466
BCL7C	0.608273	3.64964	0	0	3.64964	0.608273	1.21655	2.43309	1.21655	10.9489	1.21655	0	1.82482
BCL9	0.574713	1.14943	0	0.574713	5.74713	0.574713	1.14943	6.32184	0	5.74713	2.87356	0	2.87356
BCL9L	1.27554	3.82661	2.55107	1.70072	18.4953	1.48813	1.27554	10.8421	0.425179	4.0392	7.01545	0.637768	24.2352
BCLAF1	0.764821	5.73616	0.764821	2.29446	17.3997	2.48567	1.52964	9.36906	1.33844	5.73616	3.4417	0	6.50098
BCMO1	0	1.73089	0.576962	0.576962	4.90417	0.288481	0.288481	2.59633	0.288481	3.75025	2.88481	0	2.01937
BCO2	0	1.5873	0	0.793651	3.1746	0	0	0	0.793651	3.96825	2.38095	0	1.5873
BCOR	0	3.87597	0	0.968992	2.90698	0.968992	0.968992	5.81395	0	3.87597	1.93798	1.93798	2.90698
BCORL1	2.71003	0	0	0	1.35501	1.35501	1.35501	2.71003	0	0	0	0	5.42005
BCR	0.94162	3.76648	0.94162	0	2.82486	0.94162	0	4.7081	0.94162	5.64972	0.94162	0	2.82486
BCS1L	0	0.85034	0	0	7.65306	0.85034	2.55102	4.2517	0	7.65306	2.55102	0.85034	7.65306
BDH1	3.52364	4.69818	0	0	12.92	0	3.52364	7.04728	0	21.1418	21.1418	0	24.6655
BDH2	1.14286	1.14286	0.253968	0.888889	3.68254	1.26984	0.380952	3.93651	0.380952	2.53968	2.03175	0.634921	4.57143
BDKRB1	0	0	0	0	8.97436	1.28205	0	0	0	0	0	0	0
BDKRB2	1.4782	0	0	0.739098	2.21729	0.739098	0.739098	1.4782	0	2.21729	2.95639	0.739098	0.739098
BDNF	0	0.561167	0	2.24467	5.61167	0	0	3.367	0	1.6835	2.80584	0	3.367
BDP1	0	4.54725	2.27363	0.454725	10.4587	2.27363	0	12.2776	0	13.187	4.54725	0.90945	11.8229
BEAN1	0.804182	0.804182	0	1.60836	8.846	0	1.20627	4.423	0.804182	1.60836	2.81464	0	1.20627
BECN1	0.623053	1.86916	0	0.623053	5.60748	0.623053	1.24611	6.85358	0	9.34579	4.36137	0	6.23053
BEGAIN	1.94664	5.83992	0	0	19.4664	1.94664	1.94664	11.6798	0	7.78656	2.91996	0	12.6532
BEND2	1.33806	2.67611	0	2.67611	4.01417	2.67611	0	18.7328	1.33806	4.01417	1.33806	1.33806	5.35222
BEND3	4.34937	6.52405	0	7.97384	10.8734	2.17468	0	6.52405	2.17468	15.9477	3.62447	0	10.8734
BEND4	2.23962	2.79953	0	2.23962	8.95848	1.11981	0	6.71886	0	2.23962	2.23962	0	4.47924
BEND5	1.30719	1.96078	0.653595	1.30719	4.57516	0	0	3.92157	0	3.92157	3.26797	0	2.61438
BEND6	5.37227	11.4161	0	6.0438	17.4599	1.34307	0	13.4307	2.68613	40.292	9.40147	0	17.4599
BEND7	1.40647	0	0	0.703235	7.73558	0.703235	1.40647	2.1097	0.703235	2.1097	1.40647	0.703235	1.40647
BEST1	0	2.80112	0	0	2.80112	0	0	2.80112	2.80112	2.80112	2.80112	0	5.60224
BEST2	0	6.16469	0	0	6.16469	6.16469	6.16469	3.08234	0	6.16469	3.08234	0	6.16469
BEST3	0	7.32601	0	0	14.652	0	3.663	0	0	0	0	0	7.32601
BEST4	0	0	0	0	21.164	0	0	15.873	0	15.873	10.582	5.29101	31.746
BET1	0	9.1954	0	0	4.5977	0	0	4.5977	0	4.5977	13.7931	0	13.7931
BET1L	0	0.745712	0	0	0	0	0	0.745712	0	0	0	0	2.98285
BET3L	0	0	0	2.97619	5.95238	0	0	0	0	11.9048	2.97619	0	5.95238
BEX1	1.4782	2.95639	0	1.4782	8.86918	0.739098	0	9.60828	0	0	1.4782	0	5.91279
BEX2	2.20022	3.30033	1.10011	1.10011	8.25083	2.20022	0	5.50055	1.10011	5.50055	2.20022	0	8.80088
BEX4	1.60256	1.60256	1.60256	0	4.80769	0	1.60256	3.20513	0.801282	3.20513	2.40385	0.801282	4.00641
BEX5	3.30033	0	0	0	6.60066	0	0	0	0	0	3.30033	0	3.30033
BFAR	0.903342	1.80668	0.903342	0.903342	9.03342	0	0	3.61337	0	6.3234	0.903342	1.80668	7.22674
BFSP1	0	0	0	1.75439	3.50877	0	1.75439	0	0	0	0	0	3.50877
BFSP2	0.608273	2.43309	0.608273	0.608273	4.86618	1.82482	1.21655	4.86618	0	3.04136	1.82482	0	5.47445
BGLAP	0.8726	0	0	0.8726	4.363	0	0	3.4904	0	1.7452	5.2356	0	0
BGN	0	0	0	0	1.47493	0	0	0	0	0	4.42478	0	0
BHLHA15	1.61421	1.61421	0	0.807103	2.42131	1.61421	0.807103	3.22841	0	0.807103	1.61421	0	6.45682
BHLHB9	1.38026	2.76052	0	0	6.21118	1.38026	0	0.690131	0	0	0.690131	0	2.07039
BHLHE22	0	2.457	0	0.819001	7.37101	4.095	0	5.73301	0	8.19001	2.457	0	3.276
BHLHE23	0.915751	0.915751	0	0	7.32601	0	0.915751	2.74725	0	5.49451	2.74725	0	4.57875
BHLHE40	1.19974	3.99914	0.399914	1.59966	12.3973	0.799829	0.799829	8.3982	0	9.59795	7.19846	0.799829	4.39906
BHLHE41	0.34153	1.36612	0.68306	0.68306	5.12295	1.36612	2.39071	4.09836	0.68306	4.09836	3.07377	0.34153	2.39071
BHMT	1.58431	0.792154	1.58431	3.16861	9.50584	1.98038	0.792154	4.75292	0.792154	3.96077	5.54507	0	10.6941
BHMT2	0	11.6434	0	1.66334	4.99002	4.99002	0	6.65336	0	0	1.66334	0	1.66334
BICC1	0	0	0	2.07039	4.14079	2.07039	2.07039	2.07039	0	4.14079	0	0	4.14079
BICD1	0	1.81871	1.21247	1.21247	1.81871	6.06237	1.21247	3.63742	0	6.06237	2.42495	0	4.8499
BICD2	0.588928	1.76678	0	1.17786	4.1225	1.17786	1.17786	3.53357	0.588928	11.7786	1.76678	0.588928	2.94464
BID	0	0	0	0	11.811	1.31234	0	0	0	2.62467	0	0	1.31234
BIK	0	0	0.538503	1.07701	2.15401	2.15401	0	1.07701	0.538503	3.76952	1.61551	0	5.38503
BIN1	0.550964	0.550964	0	0.550964	6.06061	1.65289	0.550964	2.75482	0	3.85675	2.20386	0	2.20386
BIN2	4.39473	4.39473	0	8.78945	15.3815	4.39473	0	6.59209	0	6.59209	4.39473	0	17.5789
BIN3	3.43077	2.88184	0.411692	0.686153	8.23384	2.60738	1.23508	7.82215	0.411692	4.66584	3.43077	0.137231	11.2529
BIRC2	0	2.22965	0	0	2.22965	0	2.22965	8.91862	0	2.22965	3.34448	0	0
BIRC3	2.81294	5.62588	0	1.40647	2.81294	2.81294	5.62588	19.6906	0	16.8776	7.03235	0	9.84529
BIRC5	1.45978	0.729892	0	1.45978	15.3277	3.64946	0	5.83914	1.45978	2.91957	7.29892	0	4.37935
BIRC6	0	3.78788	0	0	3.78788	0	0	3.78788	0	0	3.78788	0	0
BIRC7	0	0	0	3.0581	12.2324	0	3.0581	15.2905	0	6.11621	3.0581	0	9.17431
BIRC8	0	1.97628	0.658762	0	5.92885	0	0.658762	6.58762	0	8.5639	4.61133	0	3.29381
BIVM	0.940291	2.5858	0	0.235073	8.22755	1.64551	0.235073	2.5858	0	1.64551	1.88058	0	3.29102
BLCAP	2.19298	2.19298	0	0	6.57895	1.46199	0	1.46199	1.46199	0.730994	1.46199	0	3.65497
BLID	1.50936	0	0	0.754681	3.77341	0.754681	2.26404	4.52809	0	23.3951	5.28277	0	6.03745
BLK	0	9.76801	0	0	2.442	0	0	0	0	0	4.884	0	2.442
BLM	0	2.331	0	0	6.99301	0	0	4.662	0	0	0	0	2.331
BLMH	1.12233	2.24467	0	0	2.24467	0	2.24467	4.48934	0	3.367	3.367	0	1.12233
BLNK	0	1.61031	0	0	4.83092	0	0	0	1.61031	1.61031	1.61031	0	0
BLOC1S1	2.59112	1.72741	0.863707	0	6.04595	0.863707	0	1.72741	0	2.59112	1.72741	0	7.77336
BLOC1S2	3.6036	1.8018	0	0	9.00901	0	0	1.8018	0	3.6036	5.40541	0	5.40541
BLOC1S3	2.03874	2.03874	0	3.0581	4.07747	1.01937	0	3.0581	0	5.09684	4.07747	0	2.03874
BLVRA	0	9.57936	0	0.416494	34.569	3.74845	0	8.32988	0	7.0804	5.41442	1.24948	13.7443
BLVRB	0	1.56863	0	0	10.9804	0	0	5.4902	0	12.549	3.13725	0	7.05882
BLZF1	0.848176	2.54453	1.69635	1.69635	5.93723	1.69635	1.69635	6.78541	0	6.78541	1.69635	0	6.78541
BMF	0	4.19815	0.839631	0	8.39631	1.67926	0.839631	0.839631	0	8.39631	2.51889	0	5.03778
BMI1	1.47322	2.94644	1.10492	0.736611	8.10272	0.736611	0.736611	4.78797	2.20983	3.31475	2.57814	0	11.0492
BMP1	0	0.809061	0	0	2.42718	0	0	1.61812	0	0	0	0	6.47249
BMP10	0.704722	4.22833	0.704722	0.704722	5.63777	0.704722	0.704722	4.93305	0.704722	9.16138	5.63777	0.704722	3.52361
BMP15	0.814996	1.62999	2.44499	1.62999	4.88998	0.814996	0	2.44499	0.814996	3.25998	4.07498	0	8.14996
BMP2	0.732601	2.1978	0	0.732601	6.59341	1.4652	2.1978	8.79121	1.4652	26.3736	4.3956	0	10.989
BMP2K	0.648508	1.29702	0	0	3.24254	1.94553	0	3.89105	1.29702	9.07912	3.24254	0.648508	2.59403
BMP2KL	0	0	0	0	10.0309	3.08642	1.54321	6.94444	2.31481	3.08642	4.62963	0	9.25926
BMP3	0	0	0	0.82713	4.13565	0	0	1.65426	0	1.65426	0.82713	0	2.48139
BMP4	0.870038	0.870038	0	0	2.61011	1.74008	0	0	0.870038	1.74008	2.61011	0	2.61011
BMP5	0.971817	2.42954	0.485909	0.971817	9.23226	0.971817	2.91545	8.26045	0.485909	17.4927	2.42954	0.485909	8.74636
BMP6	1.25078	1.25078	0	1.25078	13.7586	0	1.25078	3.75235	0	2.50156	3.75235	0	5.00313
BMP7	3.26676	7.84022	0	1.3067	24.8273	1.3067	1.96005	15.0271	0	7.84022	7.84022	0	7.84022
BMP8A	1.60411	1.60411	0.320821	0.962464	21.8158	1.92493	0.320821	2.24575	0.320821	1.92493	4.17068	0	3.84986
BMP8B	1.81865	1.55885	0.519615	0.259808	5.71577	1.55885	0.259808	5.19615	0.519615	3.63731	2.59808	0	5.45596
BMPER	2.46548	3.94477	0	0.493097	2.46548	0.986193	0.493097	2.46548	0.493097	4.93097	1.47929	0	7.88955
BMPR1A	0.670017	4.0201	0.335008	0	10.0503	2.01005	0.670017	6.03015	0.670017	9.04523	2.68007	0.335008	3.35008
BMPR1B	2.94469	5.52129	0.736173	4.78512	43.4342	0.736173	0.736173	15.8277	1.47235	11.7788	19.1405	3.68086	20.9809
BMPR2	1.22549	1.22549	0	0	6.12745	1.22549	0	8.57843	2.45098	6.12745	6.12745	1.22549	4.90196
BMS1	0	1.78533	3.57066	1.78533	5.35599	0	1.78533	1.78533	1.78533	1.78533	0	0	6.24865
BMX	1.7094	3.4188	0	1.7094	6.83761	0	0	0	0	0	6.83761	0	3.4188
BNC1	0	4.54545	0	0	3.0303	0	0	0	0	3.0303	0	0	1.51515
BNC2	10.4212	2.08424	0	0	4.16848	0	0	3.12636	2.08424	12.5055	1.04212	0	9.37909
BNIP1	1.19581	1.49477	0	0.298954	7.47384	1.79372	0.896861	3.28849	0	3.28849	3.28849	0.597907	3.8864
BNIP2	0	0	0	0	4.07498	0	0	2.03749	0	6.11247	0	0	8.14996
BNIP3	0.764526	1.52905	0.54609	0.982962	4.58716	1.41983	0.327654	3.82263	0.436872	1.52905	1.74749	0.218436	4.15028
BNIP3L	0	1.92678	0	0	1.92678	0	0	3.85356	0	11.5607	0	0	0
BNIPL	0	1.56495	0	0	3.12989	0	0	0	0	0	1.56495	0	3.12989
BOC	4.83092	4.83092	0	0	7.24638	0	0	12.0773	0	2.41546	0	0	4.83092
BOD1	9.45017	0	0	0	6.30011	0	0	6.30011	0	0	0	0	12.6002
BOD1L	4.5977	4.5977	0	0	11.4943	0	0	20.6897	0	9.1954	2.29885	2.29885	11.4943
BOD1L2	0	1.28205	1.28205	0	2.5641	0	0	3.84615	0	5.12821	5.12821	0	1.28205
BOK	0	0	0	0	10.7168	0	0	11.9075	0	0	2.3815	0	11.9075
BOLA1	1.36612	1.36612	0.68306	0	6.14754	1.36612	0.68306	6.14754	0.68306	6.14754	2.04918	0	2.73224
BOLA3	0	7.04607	0	0	20.0542	0	0	5.42005	0	0	0	0	0
BOLL	0	1.9685	0	0	1.9685	0	0	5.24934	0	0	0	0	0
BPGM	0.726216	0	0	0.726216	8.7146	0.726216	1.45243	8.7146	0	9.44081	2.90487	0	2.90487
BPHL	0	1.9685	1.9685	1.31234	7.87402	0.656168	1.31234	9.18635	0	8.53018	0.656168	0	5.90551
BPI	0	0.734214	0.734214	0	10.279	1.46843	0	3.67107	0	7.34214	2.93686	0	6.60793
BPIFB4	2.1575	1.07875	0	0	4.31499	0	0	4.31499	3.23625	0	2.1575	0	3.23625
BPIFC	1.83112	3.66224	0.22889	2.51779	7.78226	1.71668	1.03001	8.46893	0.45778	6.63781	2.2889	0.68667	8.58338
BPIL1	0.869187	3.47675	2.17297	0.869187	30.4216	1.73837	0	15.2108	1.73837	66.4928	4.78053	101.26	4.78053
BPIL2	2.24845	1.12423	0.562114	0.562114	0.562114	1.68634	1.12423	1.68634	0	1.12423	0.562114	0	3.37268
BPIL3	0.81103	0	0	0.405515	2.43309	0.81103	0.405515	1.62206	0.81103	3.24412	3.64964	0	3.24412
BPNT1	1.60057	5.69091	1.06705	1.77841	7.11364	2.66761	1.42273	8.89204	0.355682	5.69091	2.84545	0.355682	5.69091
BPTF	3.31481	5.2647	0.584966	0.974944	12.6743	2.33987	1.16993	5.06971	0.389978	4.28975	3.70479	0.584966	13.2592
BRAF	0	6.30572	1.05095	3.15286	2.10191	1.05095	0	5.25477	0	1.05095	1.05095	0	9.45858
BRAP	0.350096	1.05029	0.350096	1.40038	15.0541	3.15086	0.700191	4.90134	1.40038	4.20115	4.55124	0	12.2534
BRAT1	1.19474	0	0.398248	0.398248	5.97372	1.19474	0.796495	1.99124	0	1.99124	3.18598	0	1.59299
BRCA1	0	4.11383	1.02846	0	29.8253	1.02846	0	4.11383	0.514229	4.11383	10.2846	0	8.22767
BRCA2	1.28395	2.24691	0	2.24691	18.6172	3.85184	2.5679	3.85184	1.92592	14.1234	4.8148	0	6.74073
BRCC3	1.53374	3.57873	0	1.53374	3.57873	2.04499	1.02249	1.53374	0	5.11247	2.04499	0	4.60123
BRD1	0.890071	8.30732	0.59338	1.48345	12.461	2.37352	0.59338	3.26359	0.59338	4.15366	3.26359	0.29669	7.41725
BRD2	0	3.68032	1.22677	1.22677	20.2417	0	1.22677	6.74725	1.22677	11.0409	3.68032	0	7.97402
BRD3	1.40647	1.75809	0	1.05485	2.81294	1.75809	0.351617	4.21941	0.703235	7.03235	2.1097	0.351617	9.84529
BRD4	0	10.1979	0	7.64842	24.6449	3.3993	0	6.7986	2.54947	10.1979	0	2.54947	17.8463
BRD7	4.20418	3.67865	0.525522	1.05104	18.9188	1.05104	2.10209	4.20418	0	2.10209	4.20418	0	10.5104
BRD8	0.793651	0.793651	0	0.793651	7.93651	0.793651	0	1.5873	0	2.38095	1.5873	0	3.1746
BRD9	0	2.79525	0	0	5.5905	0	0	0	0	0	0	0	2.79525
BRDT	2.6455	0	0	0	2.6455	1.32275	0	3.96825	0	2.6455	1.32275	0	1.32275
BRE	0	1.27714	0	2.55428	1.27714	0	0	2.55428	1.27714	5.10856	2.55428	0	2.55428
BRF1	3.73333	4.26667	0	2.66667	8.8	1.6	0	7.46667	0	7.46667	0.533333	0	11.7333
BRF2	0	2.82486	0.94162	0.94162	0	0	1.88324	0	0	0	1.88324	2.82486	4.7081
BRI3	0	8.23045	0	0	0	8.23045	0	0	0	0	0	0	8.23045
BRI3BP	0	3.70154	0	6.16923	9.87077	0	0	2.46769	0	4.93539	7.40308	0	12.3385
BRICD5	0	0	0	1.02881	3.08642	1.02881	0	0	1.02881	3.08642	5.14403	0	5.14403
BRIP1	0.809061	2.42718	0	0.809061	2.42718	0.809061	0	2.42718	0	1.61812	4.04531	0	7.28155
BRIX1	0	5.20833	0	0	2.60417	2.60417	0	0	0	0	0	0	2.60417
BRK1	0	6.06061	0	0	0	0	0	0	0	0	0	0	0
BRMS1	0.819001	1.365	0	0.819001	4.641	0.273	0.819001	1.638	1.365	1.911	2.73	0	4.368
BRMS1L	0.276396	1.65837	0	0.552792	5.52792	1.10558	0.276396	3.31675	0.276396	4.42233	1.10558	0	3.86954
BROX	0.833333	4.16667	0.833333	1.66667	5	0.833333	0	3.33333	0.833333	4.16667	1.66667	0	12.5
BRP44	0.855798	4.70689	0.427899	0	16.6881	0	0.855798	9.84168	0	4.70689	3.42319	0.427899	3.42319
BRP44L	0	7.47951	2.80481	7.47951	23.3735	2.80481	7.47951	11.2193	0	7.47951	4.20722	0	4.20722
BRPF1	3.62905	4.79034	0.580648	2.90324	9.00004	2.90324	0.290324	4.35486	0.290324	5.80648	2.75808	0.290324	9.43552
BRPF3	0.554631	2.03365	0.369754	1.47902	6.65557	0.739508	0.184877	7.21021	0.184877	3.88242	1.66389	0	9.05898
BRS3	0	20.1666	0	1.55128	15.5128	3.10256	1.55128	6.20511	1.55128	1.55128	1.55128	0	6.98075
BRSK1	1.4438	4.33139	0	2.1657	7.21898	4.33139	0	7.21898	0	6.49709	2.88759	0	3.60949
BRSK2	2.02173	2.02173	4.04347	6.0652	6.0652	0	1.01087	2.02173	0	4.04347	1.01087	1.01087	3.0326
BRWD1	0.67906	1.35812	0.169765	0.933707	5.00806	0.33953	0.424412	2.46159	0.33953	5.60224	2.12206	0.0848824	3.22553
BRWD3	0	2.07684	1.03842	1.03842	5.19211	3.11526	0	6.23053	0	12.4611	1.03842	0	1.03842
BSCL2	0	2.50627	0	0	5.01253	0	0	0	0	0	0	0	5.01253
BSDC1	0.82713	0	0.82713	0.82713	1.65426	1.65426	0	0	0	1.65426	1.65426	0.82713	2.48139
BSG	1.04493	2.08986	1.04493	4.17973	4.17973	0	1.04493	3.1348	0	2.08986	0	0	1.04493
BSN	0	1.84162	0	1.84162	1.84162	0	0	1.84162	0	1.84162	0	0	5.52486
BSND	1.4245	2.849	0	0	9.97151	0	0	7.12251	0	1.4245	2.849	0	5.69801
BSPH1	1.26126	0.540541	0.36036	0.720721	4.5045	1.08108	0.540541	2.52252	0	1.98198	1.62162	0	4.32432
BSPRY	1.38026	2.07039	0	0	3.45066	0	1.38026	0	0	2.76052	2.76052	0	2.07039
BST1	1.40056	1.40056	0	1.40056	6.30252	0	0.70028	2.80112	0.70028	1.40056	2.10084	0.70028	2.80112
BST2	1.31606	1.31606	0.658031	1.31606	13.8187	0.987047	0.658031	3.29016	0	9.87047	3.61917	0	3.29016
BSX	0	1.31492	0	0	4.60224	0	0.657462	2.62985	0	6.57462	1.97239	0	2.62985
BTAF1	0	0.695894	0	0	3.47947	0.695894	0	4.17537	0	1.39179	1.39179	0	0.695894
BTBD1	0	2.80505	0	2.80505	1.87003	0.935016	2.80505	0	0	0	0	0	3.74007
BTBD10	0	11.4155	0	0	0	0	4.56621	0	0	0	0	0	9.13242
BTBD11	0.633714	0.633714	0.633714	0	4.43599	0	0.633714	0.633714	0	0.633714	1.90114	0	3.16857
BTBD16	0	2.54939	0.637349	0	3.82409	0	0	5.73614	0	2.54939	1.91205	0.637349	10.8349
BTBD17	0	1.53787	0	0	4.61361	0.768935	3.07574	6.15148	0	1.53787	1.53787	0	3.84468
BTBD18	2.49633	2.49633	0	1.42648	18.1876	2.49633	0.713238	2.13971	0.356619	6.41914	5.34929	0.356619	8.20224
BTBD19	0	0	2.7861	2.7861	1.8574	2.7861	0	3.7148	0	13.0018	3.7148	0	6.50089
BTBD2	1.14725	2.2945	0	2.2945	5.16263	2.2945	0.573626	9.17802	1.14725	9.17802	6.88351	0	6.30989
BTBD3	0	1.8622	1.8622	1.8622	7.44879	3.72439	0	1.8622	0	5.58659	1.8622	0	3.72439
BTBD6	0	2.45098	0	1.22549	3.06373	0	0	4.90196	0	1.22549	1.83824	0	4.28922
BTBD7	1.61031	1.61031	0	0	4.83092	0	0	1.61031	0	3.22061	0	0	4.83092
BTBD8	0	0	0	0	0	0	0	0	0	8.92857	0	0	2.97619
BTBD9	2.09644	4.19287	0	0	6.28931	0	0	2.09644	0	0	0	0	4.19287
BTC	0	0	0	0	1.93798	3.87597	0	3.87597	0	1.93798	0	0	0
BTD	4.19287	0	0	0	0	2.09644	0	6.28931	0	2.09644	0	0	0
BTF3	2.41871	4.83743	2.41871	0	8.4655	0	0	7.25614	0	7.25614	0	0	9.67486
BTF3L1	2.97619	0	1.4881	0	7.44048	1.4881	0	2.97619	0	2.97619	1.4881	0	10.4167
BTF3L4	1.51515	3.53535	0.505051	1.51515	4.54545	0.505051	0.505051	8.08081	0.505051	9.09091	1.51515	0	6.56566
BTG1	2.29885	0	0	2.29885	4.5977	1.14943	1.14943	1.14943	1.14943	3.44828	0	0	1.14943
BTG2	1.89753	2.53004	0	0	8.22264	1.89753	0.632511	6.95762	0	10.1202	1.26502	0	5.6926
BTG3	3.78095	6.30159	2.52064	2.52064	11.3429	0	1.26032	6.30159	1.26032	6.93175	7.56191	1.26032	6.30159
BTG4	2.29291	5.35013	0	0.764304	14.5218	0	0.764304	19.1076	1.52861	1.52861	4.58582	0	9.93595
BTK	0.567859	0	1.13572	0	2.27144	0.567859	0	1.13572	2.8393	5.67859	0	0	1.70358
BTLA	3.68933	10.3301	0	2.95146	0.737865	1.47573	1.47573	3.68933	0	5.90292	3.68933	0	16.9709
BTN1A1	0	5.97015	1.99005	0	12.9353	0	0	11.9403	1.99005	11.9403	1.99005	0	10.9453
BTN2A1	2.2792	2.849	0	1.1396	6.26781	0	0	4.5584	0	3.4188	1.1396	0	3.9886
BTN2A2	1.42287	2.84575	4.26862	0.711436	6.40293	0	1.42287	9.96011	0	8.53724	0	0	4.26862
BTN2A3	0	8.56531	1.42755	0	7.85153	3.56888	0.713776	6.42398	0.713776	10.7066	1.42755	0	6.42398
BTN3A1	1.53036	3.06072	3.06072	0	12.2429	4.59108	0	13.7732	1.53036	22.1902	6.88662	0	15.3036
BTN3A2	3.36438	5.38301	0	0	10.766	3.36438	0	12.1118	1.34575	4.03726	4.03726	0	2.69151
BTN3A3	0	2.20022	0	0.550055	2.75028	1.10011	0.550055	4.40044	0	2.20022	1.65017	0	7.70077
BTNL2	2.14856	0.92081	0.306937	0.613874	4.60405	0.92081	0.306937	2.45549	0.306937	3.06937	3.06937	0	4.29711
BTNL3	2.20848	1.89298	0	0.630994	1.26199	0.315497	0.630994	7.57192	0.630994	6.30994	3.78596	0	1.89298
BTNL8	0	6.07903	0	0	10.1317	2.02634	0	10.1317	0	2.02634	6.07903	0	8.10537
BTNL9	1.6129	0.537634	0.537634	1.07527	1.6129	0.537634	0.537634	4.83871	0.537634	3.76344	1.6129	0	3.22581
BTRC	2.29885	2.29885	0	0	4.5977	0	0	0	0	2.29885	2.29885	0	6.89655
BUB1	0.923361	0.923361	1.84672	0	3.69344	1.84672	1.84672	3.69344	0	5.54017	2.77008	0	1.84672
BUB1B	0	0	0	2.52525	0	0	0	0	0	0	0	0	0
BUB3	0	1.52207	0	0.761035	3.04414	0	0.761035	2.28311	0	3.80518	0.761035	0	3.04414
BUD13	1.06202	2.47805	0.708014	1.06202	8.85017	1.77003	0.708014	6.01811	0.708014	11.6822	3.54007	0	4.95609
BUD31	0	2.46664	1.64443	0	19.7331	2.46664	1.64443	4.93328	0	3.28885	6.57771	0	7.39992
BVES	0.793651	1.5873	0	1.5873	1.5873	2.38095	0.793651	0.793651	0	3.1746	0.793651	0	4.7619
BX284668.1	0	0	0	1.56495	0	0	1.56495	1.56495	1.56495	6.25978	4.69484	0	1.56495
BYSL	0	0	0	0	19.9005	0	0	0	0	0	0	0	19.9005
BZRAP1	0	3.31297	0	3.31297	3.31297	1.65649	1.65649	4.96946	0	6.62594	0	0	1.65649
BZW1	0	0	0	0	7.66636	0	0	0	0	0	0	0	0
BZW2	0	3.35008	0	0	5.02513	3.35008	1.67504	5.02513	0	0	0	0	1.67504
C10orf10	2.13675	2.13675	0	0	2.13675	0	0	6.41026	0	0	0	0	0
C10orf105	0	0	0	1.07285	8.04639	0	0	0	0	0	0	0	0
C10orf107	0	6.69643	6.69643	0	6.69643	0	13.3929	6.69643	4.46429	75.8929	6.69643	0	20.0893
C10orf108	2.43309	4.86618	0	0	2.43309	0	0	2.43309	0	0	0	0	9.73236
C10orf11	0	0	0	0	3.50877	0	0	0	0	0	0	0	0
C10orf111	0	0	0	4.329	0	0	0	0	0	0	8.65801	0	4.329
C10orf112	0	0.741565	0	0.741565	3.33704	1.48313	0	1.85391	0	2.22469	1.11235	0	6.67408
C10orf113	0.801282	3.73932	0.267094	1.06838	5.34188	1.06838	1.06838	4.00641	0.267094	4.00641	2.13675	0.267094	3.47222
C10orf114	0.992063	2.97619	0	0	16.8651	0.992063	0	7.93651	0	17.8571	0.992063	0.992063	4.96032
C10orf115	0	0	0	7.13012	17.8253	0	3.56506	0	0	0	0	0	7.13012
C10orf116	0	0	0	0	15.935	0	0	0	0	0	0	0	0
C10orf118	0	0	0	1.92678	13.4875	0	0	0	0	0	0	0	0
C10orf12	0	0	0	10.0188	2.5047	0	0	0	0	25.047	7.51409	0	15.0282
C10orf120	0.907786	5.44672	0.907786	1.81557	1.81557	6.35451	1.81557	3.63115	1.81557	20.8791	1.81557	0	9.07786
C10orf122	0	8.84211	0	4.42105	13.2632	2.94737	0	0	0	0	0	0	1.47368
C10orf125	0.855003	1.99501	0	0	5.41502	1.99501	0.570002	4.56001	0	7.12502	4.27501	0.570002	3.70501
C10orf126	2.20022	2.20022	0	0.733407	7.33407	3.66703	1.46681	4.40044	0.733407	0.733407	3.66703	0	7.33407
C10orf128	0.685589	1.64541	0.274236	1.09694	3.42794	1.09694	0.548471	2.19388	0	0.685589	1.64541	0.137118	3.97642
C10orf129	0.973236	2.91971	0	1.45985	3.40633	1.94647	0	3.40633	0	3.40633	2.91971	0	4.37956
C10orf131	0	2.71003	0	2.71003	8.13008	2.71003	0	2.71003	0	2.71003	2.71003	0	5.42005
C10orf137	0	0.971817	0	0.971817	5.8309	0.971817	0	2.91545	0	0	2.91545	0	2.91545
C10orf140	0	3.78788	0.94697	0.94697	5.68182	3.78788	0	6.62879	0.94697	6.62879	0	0	7.57576
C10orf18	0.855798	0.855798	0	0.855798	4.27899	0.855798	0.427899	6.84638	0	2.99529	1.7116	0.427899	4.70689
C10orf2	0	0	0	0	5.40541	0	0	0	0	0	0	0	0
C10orf25	0	3.11526	0	0	9.34579	0	0	0	0	0	0	0	0
C10orf26	5.77642	0	0	0	5.77642	5.77642	2.88821	2.88821	0	23.1057	0	0	2.88821
C10orf27	0	0	0	0	18.0879	0	0	0	0	0	0	0	0
C10orf28	0	0.900901	0.900901	0.900901	7.20721	0	0	2.7027	0	0.900901	4.5045	0	5.40541
C10orf31	0	0.764526	0	0	5.35168	0.764526	0	2.29358	0.764526	2.29358	1.52905	0.764526	0
C10orf32	2.50417	5.00835	7.51252	0	2.50417	0	0	15.025	7.51252	0	2.50417	0	2.50417
C10orf35	2.13675	1.06838	0	0	6.41026	2.13675	0	2.13675	0	6.41026	1.06838	0	4.2735
C10orf40	0	4.38596	0	0	0	0	0	4.38596	0	4.38596	0	0	4.38596
C10orf46	0	2.68817	0	2.68817	5.37634	2.68817	2.68817	2.68817	0	0	0	0	10.7527
C10orf47	1.44928	0	0	0	8.69565	0	0	5.7971	0	2.89855	0	0	7.24638
C10orf53	1.41965	0.28393	0.28393	1.13572	3.97501	1.98751	0	1.98751	0	0.567859	2.27144	0	3.97501
C10orf54	0.548246	0.548246	0	0	4.93421	0	0.548246	2.74123	0	2.19298	1.09649	0	3.28947
C10orf55	0	1.4881	0	1.4881	0	2.97619	0	2.97619	0	1.4881	1.4881	1.4881	5.95238
C10orf57	0	0	0	0	4.12797	0	0	0	0	0	0	0	4.12797
C10orf58	2.85112	0	0	0	5.70224	0	0	5.70224	0	5.70224	2.85112	0	9.97893
C10orf6	1.01506	7.10544	1.01506	1.52259	13.7034	0.507532	0	7.61297	0	10.1506	6.09038	0	5.07532
C10orf61	0	3.63086	0.605144	1.51286	9.07716	0.605144	0.907716	11.1952	1.21029	22.9955	3.02572	0	10.59
C10orf62	0.483092	1.44928	0	0	4.34783	0.966184	0.966184	1.44928	0	1.93237	1.44928	0	2.41546
C10orf64	1.8246	0.9123	0	0	4.5615	1.8246	1.8246	14.5968	0	19.1583	0.9123	0	10.0353
C10orf67	4.76744	3.17829	0	0	3.17829	3.17829	0	19.0698	0	14.3023	4.76744	0	12.7132
C10orf68	0	0	0	0	2.58398	0	0	0	0	0	0	0	0
C10orf71	1.49477	2.98954	0	0.747384	7.47384	0.747384	0	6.72646	0	1.49477	1.49477	0	3.73692
C10orf76	4.47353	2.98236	0	1.49118	28.3324	1.49118	2.4853	20.3794	2.4853	0.994119	9.44413	2.98236	14.4147
C10orf81	2.28311	2.28311	2.28311	0	0	0	0	6.84932	0	0	0	0	9.13242
C10orf82	1.52033	0.380084	0	0.380084	3.80084	0.380084	0.760167	6.84151	0.380084	6.08134	0	0.380084	3.04067
C10orf85	1.17833	1.47291	0	0.294582	9.13205	0.883747	1.47291	1.17833	0	1.76749	2.35666	0	2.94582
C10orf88	0	0	0	0	0	0	0	0	0	0	2.58398	0	0
C10orf90	0	9.00901	0	0	12.87	1.287	0	5.14801	0	9.00901	2.574	0	2.574
C10orf91	0	4.06504	0	0	0	4.06504	0	4.06504	4.06504	0	0	0	8.13008
C10orf92	2.20751	2.20751	0	0	8.83002	0	2.20751	0	0	2.20751	0	0	4.41501
C10orf93	0	0	0	0	0	4.16667	0	4.16667	0	8.33333	4.16667	0	12.5
C10orf95	0.712251	1.4245	0	0	3.56125	1.4245	1.4245	4.98575	0	2.849	2.13675	0	3.56125
C10orf96	0.851426	0	0.851426	0.425713	2.97999	0	0.425713	2.12857	0.425713	1.70285	2.55428	0.425713	1.70285
C10orf99	0	3.31675	0	0	1.65837	1.65837	0	0	0	0	0	0	0
C11orf1	0	3.72439	0	7.44879	3.72439	3.72439	0	0	0	0	0	0	7.44879
C11orf10	0.740741	0.740741	0	0	3.7037	2.22222	0.740741	2.22222	0	2.96296	1.48148	0	2.22222
C11orf16	1.25976	2.51953	0.503905	0.251953	3.27538	1.25976	0.251953	4.28319	0.251953	2.51953	1.00781	0	3.02343
C11orf2	0	2.71003	0	0	2.71003	0	0	0	0	0	0	0	0
C11orf20	0	1.78253	0	5.34759	0	0	0	0	0	0	0	0	3.56506
C11orf21	0.524934	1.04987	0.524934	1.04987	2.09974	0	0.524934	1.5748	0	2.09974	1.04987	0	1.04987
C11orf24	1.52905	6.11621	0	1.52905	0	1.52905	1.52905	6.11621	0	10.7034	1.52905	0	6.11621
C11orf30	0.622027	4.14684	1.03671	1.4514	11.1965	2.69545	0	10.3671	1.4514	4.76887	2.07342	0	9.12306
C11orf31	0	0.998004	0.998004	0.998004	4.99002	2.99401	0.998004	2.99401	0	5.98802	0.998004	0	2.99401
C11orf34	2.28311	0	0	0	4.56621	4.56621	0	0	0	2.28311	4.56621	0	2.28311
C11orf35	0	2.55428	0	3.83142	14.0485	2.55428	0	7.66284	0	2.55428	0	0	1.27714
C11orf40	0	0.557414	0	0	2.78707	1.67224	0	1.67224	0	2.78707	2.78707	0	2.22965
C11orf41	2.52525	1.26263	0	0	1.26263	0	0	1.26263	0	2.52525	0	0	3.78788
C11orf42	2.00501	3.00752	0	0	9.02256	5.01253	0	2.00501	0	1.00251	0	0	4.01003
C11orf45	0	0	2.73224	0	0	0	0	0	0	0	8.19672	0	8.19672
C11orf46	0	2.68817	0	5.37634	2.68817	0	0	5.37634	0	0	8.06452	0	0
C11orf47	2.81294	0	1.40647	1.40647	7.03235	2.81294	0	2.81294	0	14.0647	0	1.40647	1.40647
C11orf48	0	2.31663	0	2.31663	40.541	2.31663	0	9.26652	0	6.94989	4.63326	0	3.47495
C11orf49	0	0	0	8.19672	0	0	0	0	0	0	0	0	2.73224
C11orf51	1.13766	0	0	2.27531	22.7531	1.13766	2.27531	0	0	0	2.27531	0	6.82594
C11orf52	3.62319	3.62319	0	0	1.81159	0	0	3.62319	0	5.43478	1.81159	1.81159	1.81159
C11orf53	0.656168	0.656168	0	1.31234	1.31234	0	0	1.31234	0	2.62467	1.31234	0	3.28084
C11orf54	2.04625	3.58094	1.02313	2.55781	12.7891	1.53469	0.511563	7.16188	1.02313	11.2544	7.67344	1.53469	9.71969
C11orf55	1.06157	0	1.06157	2.12314	6.36943	1.06157	1.06157	3.18471	0	2.12314	0	1.06157	9.55414
C11orf57	1.56495	3.12989	0	0.782473	5.47731	0	0.782473	3.12989	0.782473	5.47731	2.34742	0	1.56495
C11orf58	0	0	0	0	2.71003	2.71003	0	0	0	2.71003	0	0	13.5501
C11orf61	0	0	0	2.442	7.32601	0	0	4.884	0	0	2.442	0	0
C11orf63	0	2.81146	0	0	8.43437	2.81146	2.81146	5.62291	1.40573	11.2458	0	1.40573	8.43437
C11orf65	0	2.25225	0	0	4.5045	0	2.25225	2.25225	0	2.25225	2.25225	0	0
C11orf66	0	0	0	0	0	0	0	2.6455	0	0	0	0	1.32275
C11orf67	3.367	0	0	0	1.6835	1.6835	0	1.6835	0	1.6835	1.6835	0	5.05051
C11orf68	1.5015	3.003	0	0	0	1.5015	1.5015	10.5105	0	3.003	3.003	1.5015	1.5015
C11orf70	0	0	5.55556	0	0	0	0	0	0	5.55556	0	0	11.1111
C11orf71	1.47493	0.491642	0	0.983284	4.42478	0.983284	0.491642	1.96657	0.491642	1.47493	1.96657	0	5.40806
C11orf72	2.002	0.667334	0	0.333667	3.67034	0.667334	0.333667	4.33767	0	4.004	1.001	0	2.002
C11orf73	3.5461	0	0	0	7.0922	0	0	0	3.5461	0	3.5461	0	0
C11orf74	1.7452	2.6178	0	0.8726	4.363	1.7452	1.7452	4.363	0	0.8726	2.6178	0	4.363
C11orf75	3.39609	3.39609	0	0	1.69804	0	0	3.39609	0	15.2824	3.39609	0	8.49022
C11orf80	0	2.87356	0	0	8.62069	0	0	0	0	0	0	0	5.74713
C11orf82	0	3.367	0	0	18.5185	0	1.6835	11.7845	0	3.367	1.6835	5.05051	3.367
C11orf83	0	14.1562	0	3.53904	14.1562	0	3.53904	8.8476	0	14.1562	7.07808	0	19.4647
C11orf84	0	0	0	0	9.72222	0	0	0	0	0	0	0	0
C11orf85	0.631903	3.79142	0.947854	1.26381	16.4295	0.947854	2.52761	7.58283	0.315951	4.73927	1.57976	0.631903	2.21166
C11orf86	0	0	0	0	2.66667	0	2.66667	0	0	0	0	0	0
C11orf87	0	0	0	0	6.45161	4.30108	0	0	0	0	0	0	6.45161
C11orf88	0	0	0	0	6.73401	3.367	3.367	0	0	6.73401	3.367	0	3.367
C11orf89	0	0	0	0	0.764526	0	0	0	0	0	0	0	0
C11orf9	0	0	0	0.884173	1.76835	2.65252	0	0.884173	0.884173	0.884173	0.884173	0	3.53669
C11orf92	1.8859	1.41443	0.471476	0.942951	5.65771	1.8859	0.471476	2.82885	0.471476	3.77181	1.8859	0.471476	6.12918
C11orf93	0.819001	3.276	2.457	0	8.19001	1.638	0.819001	12.285	0.819001	15.561	3.276	0	4.914
C11orf94	0	0	0	0	0	0	0	0	0	0	2.849	0	2.849
C11orf96	1.21655	0	0	0	4.86618	1.21655	0	0	1.21655	1.21655	0	0	1.21655
C12orf10	1.10375	1.10375	0.551876	0	4.96689	1.10375	0	2.75938	0.551876	2.20751	1.65563	0	2.75938
C12orf11	0	0	0	0	2.41546	0	0	0	0	0	0	0	0
C12orf12	0	0	0	0	5.11247	1.02249	0	0	0	0	2.04499	0	4.08998
C12orf23	1.3947	1.3947	0	1.3947	1.3947	1.3947	0	5.5788	1.3947	1.3947	0	0	1.3947
C12orf24	0.735835	0	0	0	3.67918	0.735835	0	0	0	2.20751	3.67918	0.735835	4.41501
C12orf26	1.14416	1.33486	0.381388	0.762777	4.19527	0.381388	0.762777	3.81388	0.381388	4.19527	0.381388	0	3.2418
C12orf28	4.79616	7.19424	2.39808	2.39808	4.79616	0	0	2.39808	0	26.3789	0	0	11.9904
C12orf29	0	2.849	0	2.849	11.396	2.849	0	2.849	0	2.849	2.849	0	8.54701
C12orf32	1.20555	1.80832	0	0.602773	6.02773	0	1.20555	1.20555	0	1.20555	0.602773	0	11.4527
C12orf34	0.573961	4.59168	3.44376	1.72188	12.0532	1.14792	1.14792	13.2011	0	20.0886	2.29584	0	11.4792
C12orf35	0	0	0	2.70453	10.8181	6.76133	0	2.70453	0	8.11359	1.35227	0	8.11359
C12orf36	1.08582	8.68653	0	6.5149	23.888	2.17163	3.25745	11.944	0	20.6305	3.25745	0	15.2014
C12orf39	3.80228	0	0	5.06971	6.33714	1.26743	0	3.80228	0	3.80228	0	0	5.06971
C12orf4	0	1.52207	0	1.52207	4.56621	0	0	3.04414	0	0	0	1.52207	1.52207
C12orf40	3.58423	1.79211	0	3.58423	14.3369	3.58423	0	7.16846	0	1.79211	1.79211	0	0
C12orf41	2.00401	2.67201	0	1.33601	6.01202	0	0	5.34402	0	0	1.33601	0.668003	4.67602
C12orf42	1.7275	0	0	1.7275	8.63752	0	0	3.45501	0	3.45501	6.91002	0	13.82
C12orf43	0	3.69004	0	1.23001	1.23001	1.23001	0	6.15006	0	4.92005	6.15006	0	7.38007
C12orf44	0.803213	1.60643	1.60643	0.803213	8.83534	3.21285	0.803213	8.03213	0	22.49	6.4257	0	9.63855
C12orf45	1.45543	4.36628	0.323428	0.970284	11.1583	1.132	0.646856	5.01313	0.80857	5.17485	3.39599	0	5.65999
C12orf48	1.23457	0	0	1.23457	7.40741	0	1.23457	0	0	2.46914	1.23457	0	1.23457
C12orf49	2.35571	1.17786	0	0	9.42285	0	0	1.17786	0	7.06714	2.35571	0	3.53357
C12orf5	2.60417	2.60417	0	0	10.4167	0	0	0	0	23.4375	0	0	7.8125
C12orf50	1.43988	2.15983	0.719942	0.719942	4.31965	0.719942	0.719942	1.43988	0	6.47948	0.719942	0	5.75954
C12orf51	0	2.62467	0	0	2.62467	7.87402	0	2.62467	0	0	5.24934	0	2.62467
C12orf52	0	2.03252	0	2.03252	14.2276	0	2.03252	10.1626	0	12.1951	8.13008	0	4.06504
C12orf53	1.35501	0	0	1.35501	2.71003	1.35501	0	1.35501	0	1.35501	2.71003	0	6.77507
C12orf54	0	0	0	2.52525	0	0	0	5.05051	0	0	0	0	0
C12orf56	0	5.74713	0	0	0	0	0	0	0	0	0	0	0
C12orf57	1.66945	0	1.39121	1.94769	0	0.278242	0	2.78242	0.556483	18.6422	3.89538	0	6.39955
C12orf59	0	1.32802	0.442674	0	0.885347	0.442674	0.442674	0.442674	0.442674	4.42674	0	0	1.32802
C12orf60	0	0	1.99601	0	1.99601	0	0	3.99202	0	0	1.99601	0	5.98802
C12orf61	1.49477	1.49477	0	0.747384	5.23169	0	0	5.97907	0	0.747384	2.98954	0.747384	2.24215
C12orf62	0	1.99601	0	0	39.9202	0	0	11.976	0	11.976	0	0	1.99601
C12orf63	0	1.7094	0	0	8.54701	0	1.7094	1.7094	0	5.12821	1.7094	0	6.83761
C12orf64	0	0	1.47493	0	4.42478	0	1.47493	4.42478	0	4.42478	2.94985	0	4.42478
C12orf65	0	1.93798	0	3.87597	7.75194	0	1.93798	0	0	0	0	0	11.6279
C12orf66	1.23457	3.7037	1.23457	1.23457	2.46914	0	0	8.64198	0	3.7037	1.23457	0	3.7037
C12orf67	0	0	0	0	4.62963	0	0	0	0	0	0	0	4.62963
C12orf68	3.4904	0	0	0	5.2356	3.4904	1.7452	5.2356	0	13.9616	0	0	3.4904
C12orf69	0	5.20833	0	0	0	0	0	0	0	0	0	0	0
C12orf70	0	0	0	0	2.45098	0	0	0	0	4.90196	0	0	7.35294
C12orf71	4.56621	2.28311	2.28311	4.56621	4.56621	2.28311	0	6.84932	0	13.6986	0	0	9.13242
C12orf73	0	0	0	2.41546	4.83092	2.41546	0	4.83092	0	0	0	0	0
C12orf74	0	2.19298	2.19298	0	0	0	0	4.38596	2.19298	0	4.38596	0	4.38596
C12orf75	0	1.41093	0.352734	0.352734	3.1746	1.41093	0.705467	4.2328	0	4.93827	1.0582	0.352734	3.52734
C12orf76	2.29885	2.29885	1.14943	0	1.14943	2.29885	1.14943	9.1954	1.14943	10.3448	0	0	6.89655
C12orf77	1.78253	1.78253	0	1.78253	3.56506	1.78253	0	0	0	3.56506	1.78253	0	8.91266
C13orf15	0	2.38095	0	0	7.14286	0	0	7.14286	0	2.38095	0	0	4.7619
C13orf16	0	1.54679	0	0.773395	2.32019	1.54679	0.773395	1.54679	0	3.09358	2.32019	0	4.64037
C13orf23	0	1.09649	0	2.19298	4.38596	1.09649	0	3.28947	0	1.09649	1.09649	0	8.77193
C13orf26	2.38095	2.38095	0	0.595238	5.35714	1.78571	0.595238	1.19048	0	0.595238	2.38095	0	2.97619
C13orf27	0	5.46448	0	0	2.73224	0	0	0	0	8.19672	0	0	8.19672
C13orf30	3.08642	3.08642	0	0	6.17284	0	0	6.17284	0	12.3457	3.08642	0	0
C13orf31	0	1.90243	0	0.67944	6.65851	0.271776	0.271776	0	0	0	0	0	5.97907
C13orf33	0	0	0	0	9.45626	2.36407	2.36407	0	0	0	0	0	9.45626
C13orf34	1.41243	0.47081	0	0.47081	2.82486	1.41243	1.41243	3.29567	0.47081	1.41243	2.35405	0	5.17891
C13orf35	0.572246	2.86123	0	0.858369	5.72246	0.572246	0.572246	2.00286	0.286123	2.28898	2.57511	0	3.14735
C13orf36	1.01317	1.01317	0	3.03951	3.03951	1.01317	0	1.01317	0	0	1.01317	1.01317	6.07903
C13orf40	1.12233	1.12233	0	0	6.73401	1.12233	1.12233	1.12233	0	4.48934	4.48934	0	1.12233
C14orf1	0	0	2.19129	0	0	0	0	0	0	21.9129	0	4.38257	8.76515
C14orf101	1.38724	1.38724	1.38724	2.77449	6.93622	0	0	3.46811	1.38724	2.77449	6.93622	0	21.5023
C14orf102	0	2.36407	0	0	0	0	0	0	0	2.36407	0	0	4.72813
C14orf104	0	1.97239	0	0	23.6686	1.97239	0	9.86193	0	1.97239	0	0	3.94477
C14orf105	2.38095	4.7619	0	0	0	0	0	2.38095	2.38095	2.38095	0	0	0
C14orf109	0	0	0	0	1.91571	0	0	0	0	0	0	0	0
C14orf118	1.87958	1.25305	0.626526	1.56631	5.63873	0.626526	0.626526	4.07242	2.19284	3.75915	3.75915	1.25305	9.08462
C14orf119	0	0	0	0	0	0	0	0	0	0	6.60066	0	6.60066
C14orf126	0	4.62963	0	0	9.25926	0	0	9.25926	0	0	0	4.62963	0
C14orf129	0	0	0	1.32802	3.98406	0	0	1.32802	0	2.65604	3.98406	0	2.65604
C14orf132	0.938967	0.938967	0	0	1.87793	0.938967	0	1.87793	0.938967	0.938967	2.8169	0	1.87793
C14orf135	1.71821	0	0	0	5.15464	3.43643	1.71821	0	1.71821	1.71821	0	0	0
C14orf142	0	1.12972	0	1.69458	3.38915	1.12972	0	1.12972	0.564859	3.95401	2.8243	0	3.38915
C14orf147	0	0	0	1.10742	3.32226	0	0	0	0	0	0	0	0
C14orf148	0	0	0	2.72109	4.08163	0	0	1.36054	0	0	2.72109	0	10.8844
C14orf149	0	3.0508	0	0.762699	3.81349	0	0.762699	6.10159	1.5254	8.38969	0.762699	0	9.15239
C14orf153	0	0.652316	0	0.652316	7.17547	0	0.652316	1.95695	0	3.26158	1.30463	0	2.60926
C14orf159	0	0	0	0	6.11621	0	0	0	0	0	0	0	3.0581
C14orf164	2.6455	2.6455	0	0	7.93651	5.29101	0	29.1005	0	10.582	2.6455	0	5.29101
C14orf166	0	2.71003	0	0	2.71003	0	0	0	2.71003	0	0	0	2.71003
C14orf166B	0	0	0	0	12.4224	0	0	2.07039	2.07039	4.14079	0	0	0
C14orf173	3.99202	0	0	0	9.98004	0	0	1.99601	0	3.99202	0	0	0
C14orf176	0	3.08642	6.17284	0	6.17284	3.08642	0	3.08642	0	0	3.08642	0	3.08642
C14orf177	1.02564	0	0	2.05128	4.10256	0	0	4.10256	0	0	1.02564	1.02564	3.07692
C14orf178	9.76476	0	0	0	9.76476	9.76476	0	0	0	9.76476	0	0	14.6471
C14orf180	0	1.01317	1.01317	1.01317	4.05268	1.01317	0	2.02634	0	3.03951	3.03951	0	2.02634
C14orf181	0.523286	1.04657	0	0	4.70958	0	0	0	0.523286	1.56986	0.523286	0	1.04657
C14orf182	0	0	0	1.98413	11.9048	0	1.98413	0	0	0	0	0	0
C14orf183	0	7.50268	0	2.14362	8.57449	0	1.07181	5.35906	0	3.21543	1.07181	0	4.28725
C14orf2	1.29032	2.15054	0.430108	1.72043	6.45161	1.29032	0.430108	6.45161	0	4.30108	1.72043	0	5.5914
C14orf20	0	1.60836	0	1.60836	0.402091	0	0	0	0	0	0	0	5.22718
C14orf21	1.13379	2.83447	0	2.26757	15.873	2.26757	1.13379	2.83447	0	10.2041	2.26757	0	8.5034
C14orf23	1.91205	1.2747	0	0	12.1096	0.956023	0.318674	1.2747	0	2.23072	2.23072	0	1.91205
C14orf28	1.4884	0.744199	0	1.4884	4.46519	0.744199	0	2.97679	0	3.72099	0	0	8.93038
C14orf37	0	0	0	0	2.36407	0	2.36407	0	2.36407	0	0	0	4.72813
C14orf38	0	2.04918	0.68306	1.70765	5.46448	1.02459	1.02459	5.46448	1.02459	1.36612	1.36612	0.34153	2.04918
C14orf39	2.36407	2.36407	0	0	8.66824	0.788022	0	2.36407	0	6.30418	1.57604	0	2.36407
C14orf43	0	3.06748	0	1.02249	3.06748	0	0	0	0	2.04499	0	1.02249	6.13497
C14orf45	0	5.0581	0	0	16.0173	0.843017	0	0	0	8.43017	0.843017	0	0
C14orf48	1.23686	1.85529	0	0.618429	4.329	1.85529	0.618429	1.85529	0	1.23686	1.85529	0	3.71058
C14orf49	0	3.35008	0	0	1.67504	0	0	0	0	0	0	0	0
C14orf50	0.576203	1.72861	2.88101	2.01671	10.9479	0.288101	2.01671	21.3195	0.288101	32.8436	5.47393	0	6.62633
C14orf79	2.19033	2.19033	0	0	12.0468	2.19033	0	9.85648	0	41.6162	9.85648	0	3.28549
C14orf80	1.37174	1.37174	0	0	6.85871	0	1.37174	4.11523	0	5.48697	0	0	5.48697
C14orf93	1.10375	1.10375	1.10375	0	4.41501	4.41501	1.10375	4.41501	1.10375	1.10375	4.41501	0	7.72627
C15orf17	1.25313	0.626566	0	0	1.8797	2.50627	0	5.01253	0	5.6391	2.50627	0	1.8797
C15orf2	0	0	0	0	7.65027	1.0929	0	2.18579	0	4.37158	2.18579	0	4.37158
C15orf23	1.8622	1.8622	1.8622	0	7.44879	0	0	1.8622	0	11.1732	3.72439	0	0
C15orf24	0.654879	1.96464	0	0.654879	9.1683	0.654879	1.30976	5.23903	0.654879	8.51343	2.61952	0	6.54879
C15orf26	2.54453	0	0	0	0	2.54453	0	2.54453	0	2.54453	0	0	0
C15orf27	0	2.93686	0	0	5.87372	0	0	2.93686	0	0	1.46843	0	4.40529
C15orf29	0.997715	2.99314	0.665143	0.332572	10.6423	0.665143	0.665143	2.66057	0	6.65143	1.33029	0.665143	2.66057
C15orf32	0	4.68247	0	0	4.68247	0	0	4.68247	0	0	4.68247	0	0
C15orf33	0	0	0	2.36407	3.5461	2.36407	1.18203	4.72813	0	1.18203	0	0	3.5461
C15orf37	1.221	1.39543	0.174429	1.04657	4.70958	0.348857	0.174429	2.09314	0	2.96529	2.09314	0.174429	4.18629
C15orf38	1.5083	0	3.01659	1.5083	4.52489	0	1.5083	1.5083	0	7.54148	1.5083	1.5083	1.5083
C15orf39	1.28452	1.92678	0	0.642261	0.642261	0.642261	0.642261	1.92678	0.642261	3.85356	0.642261	0.642261	1.92678
C15orf40	0	3.96825	3.96825	0	39.6825	0	0	7.93651	0	7.93651	0	0	0
C15orf41	4.21694	9.13671	1.40565	2.8113	18.9762	0.702824	0	8.43389	0.702824	0	2.8113	0	9.13671
C15orf42	0	0	0	0	5.55556	1.85185	0	3.7037	0	14.8148	5.55556	0	7.40741
C15orf43	3.62319	0	1.81159	0	0	0	0	1.81159	0	9.05797	1.81159	0	5.43478
C15orf44	1.76523	1.17682	0.882613	0.294204	5.88408	0.882613	0.294204	4.41306	0.294204	9.70874	2.64784	0.294204	5.88408
C15orf48	2.05761	2.05761	0	2.05761	0	2.05761	0	0	2.05761	0	0	0	0
C15orf52	0	0	0	0	7.00886	0	0	5.25665	0	7.00886	0	0	10.5133
C15orf53	0.863558	3.45423	0	0	4.31779	0	0	0	0	2.59067	5.18135	0	2.59067
C15orf54	2.26757	0	0	0	10.2041	1.13379	0	7.93651	0	5.66893	4.53515	0	5.66893
C15orf55	1.24844	1.24844	1.24844	0	7.49064	2.49688	0	6.2422	0	2.49688	1.24844	0	3.74532
C15orf56	0	0	0	0	2.1097	0	0	0	0	0	0	0	0
C15orf57	0	1.89394	0	1.89394	0	0	0	0	0	0	0	0	1.89394
C15orf58	0	0	0	0	2.5641	0	0	0	2.5641	2.5641	0	2.5641	2.5641
C15orf59	1.1655	0	0.582751	0	2.91375	0	0	1.74825	0.582751	2.91375	1.1655	0.582751	2.331
C15orf60	0	0	0	5.78313	5.78313	0	5.78313	0	0	5.78313	0	0	0
C15orf61	0	2.82486	0	5.64972	8.47458	16.9492	0	5.64972	8.47458	0	5.64972	0	0
C15orf62	0	1.06496	0	1.06496	3.19489	0	1.06496	0	0	0	2.12993	0	3.19489
C15orf63	0	6.70803	6.70803	3.35402	23.4781	0	0	0	0	1.67701	0	0	8.38504
C16orf11	3.39703	0	3.39703	0	7.64331	3.39703	1.69851	10.1911	1.69851	6.79406	6.79406	1.69851	11.0403
C16orf13	0	4.97512	0	0	14.9254	0	0	0	0	0	0	0	14.9254
C16orf3	0	0	0.960615	0.960615	8.64553	0.960615	0	1.92123	0	0.960615	3.84246	0.960615	1.92123
C16orf42	1.5949	3.18979	0	0	3.18979	0	0	1.5949	0	0	0	0	0
C16orf45	0	13.8889	0	0	0	0	0	0	0	0	0	0	0
C16orf46	0	2.61438	0	0	0	2.61438	0	1.30719	0	0	1.30719	0	1.30719
C16orf47	1.48148	1.48148	1.48148	0	4.44444	0	2.96296	1.48148	1.48148	2.96296	1.48148	0	1.48148
C16orf48	0	0	0	0	2.38095	7.14286	0	0	0	2.38095	0	0	2.38095
C16orf5	0	0	0	0	6.26566	0	0	3.7594	0	2.50627	5.01253	0	5.01253
C16orf52	0	0.853138	1.70628	0.853138	5.97197	0	0	2.55941	1.70628	3.41255	3.41255	0	3.41255
C16orf53	0	1.5361	0	0	1.5361	0	0.768049	0	0	3.84025	0	0	1.5361
C16orf54	0	0	0	0	8.33333	0	0	0	0	0	4.16667	0	0
C16orf55	2.48369	8.5155	0	1.06444	7.80588	2.12888	1.06444	6.03181	0.709625	10.6444	6.03181	0	6.38663
C16orf57	1.58228	0.527426	0	0.527426	6.32911	0	0	2.1097	0.527426	1.58228	3.16456	0	1.58228
C16orf58	0	4.72813	0.788022	0	7.0922	1.57604	0.788022	1.57604	0.788022	3.15209	2.36407	0.788022	6.30418
C16orf59	0.639795	0.639795	0.639795	0.639795	3.83877	0	0.639795	2.55918	0	6.39795	4.47857	0	4.47857
C16orf61	1.20773	0	0	1.20773	6.03865	1.20773	0	2.41546	0	0	1.20773	1.20773	4.83092
C16orf62	0	1.78015	0	0	8.01068	1.78015	0	3.5603	0	3.5603	0	0	6.23053
C16orf7	0	2.60417	0	2.60417	5.20833	0	0	0	0	0	0	0	2.60417
C16orf70	2.50627	3.7594	0	0	6.26566	2.50627	1.25313	6.26566	0	18.797	6.26566	0	5.01253
C16orf71	0	1.4556	0	1.4556	7.27802	0	0	2.91121	1.4556	5.82242	2.91121	0	2.91121
C16orf72	0	1.71821	0	1.71821	6.87285	0	0	1.71821	0	1.71821	5.15464	0	1.71821
C16orf73	0	0	2.25225	0	2.25225	0	0	2.25225	0	2.25225	0	0	2.25225
C16orf74	2.09644	2.09644	0	0	4.19287	2.09644	0	4.19287	0	0	2.09644	2.09644	2.09644
C16orf78	2.15054	2.15054	0	0	4.30108	2.15054	2.15054	0	0	0	0	0	2.15054
C16orf79	1.45243	0.726216	0.726216	0.726216	11.6195	0.726216	0.726216	3.63108	0.726216	1.45243	1.45243	0	1.45243
C16orf80	1.58677	3.17354	0	0	10.314	1.58677	3.17354	4.76031	2.38016	7.93386	3.17354	0	7.14047
C16orf85	1.79552	0	0	3.59104	3.59104	0	1.79552	5.38657	0	5.38657	3.59104	0	5.38657
C16orf86	1.18891	10.7002	0	3.56674	9.51129	1.18891	0	7.13347	0	2.37782	3.56674	2.37782	3.56674
C16orf87	0	2.50627	2.50627	0	5.01253	0	0	5.01253	0	5.01253	5.01253	0	7.5188
C16orf88	0	6.37959	0	0	2.12653	2.12653	2.12653	12.7592	0	0	4.25306	0	4.25306
C16orf89	0	0	0	1.38889	0	0	0	0	0	0	0	0	0
C16orf90	0	1.45943	0	0.583771	3.50263	0.291886	2.0432	0	0	0	0	0	2.91886
C16orf91	2.04269	2.04269	0	0	3.06403	0	2.04269	9.1921	2.04269	11.2348	2.04269	0	16.3415
C16orf92	0	5.95238	0	1.98413	9.92063	0	0	7.93651	0	1.98413	3.96825	0	3.96825
C16orf93	0.349773	2.09864	0	0.349773	4.54704	1.04932	0	0.699545	0	1.74886	1.04932	0	6.29591
C16orf95	0	0	0	0	0	0	0	0	0	0	0	0	2.0202
C16orf96	0	0	0	3.4904	13.9616	0	0	0	0	0	0	0	6.9808
C17orf101	0	0	0	0	4.21941	0	0	0	0	0	0	0	0
C17orf102	0	0	0	0	0	0	4.2735	0	0	0	0	0	0
C17orf104	0.422476	0.844951	0	0	3.37981	0.422476	0.844951	0.844951	0.422476	4.22476	1.6899	0.844951	5.91466
C17orf105	5.74713	0	0	2.87356	2.87356	5.74713	2.87356	2.87356	0	0	5.74713	0	0
C17orf107	0	1.10742	2.21484	0	4.42968	1.10742	0	2.21484	0	1.10742	0	0	3.32226
C17orf108	1.84672	1.84672	0	1.84672	5.54017	0	0	1.84672	0	1.84672	2.77008	0	9.23361
C17orf109	0	0.865801	1.7316	0	3.4632	0.865801	0	1.7316	0	4.329	3.4632	0.865801	0.865801
C17orf28	0.583771	1.16754	2.33508	1.16754	5.83771	2.91886	1.16754	2.33508	0.583771	5.83771	2.33508	0	5.83771
C17orf37	2.91545	0.971817	0.971817	0	2.91545	1.94363	0	1.94363	0	0	0	0	0.971817
C17orf39	0	3.48606	0	0	5.22908	3.48606	8.71514	3.48606	0	6.97211	0	0	5.22908
C17orf42	0	3.003	0	0	9.00901	0	0	0	0	0	0	0	3.003
C17orf46	0.514403	0.514403	1.02881	0.514403	5.65844	2.57202	0	1.54321	0.514403	3.08642	1.54321	0	4.11523
C17orf47	0	0	0	0	2.51572	0	0	0	0	0	0	0	3.77358
C17orf48	0	1.90114	0	1.90114	4.43599	0.633714	0.633714	3.16857	0.633714	5.06971	1.26743	0	0
C17orf49	1.02669	1.71116	0	0.684463	5.4757	1.02669	2.05339	2.73785	0	4.79124	1.36893	0	4.44901
C17orf51	0	0	0	0	26.4484	0	0	3.77834	0	0	0	0	3.77834
C17orf53	4.3978	2.1989	0	1.09945	6.5967	0	0	2.1989	0	0	4.3978	1.09945	2.1989
C17orf55	0	0	0	0	2.92398	0	0	2.92398	0	0	0	0	2.92398
C17orf56	3.01811	3.01811	1.50905	6.03622	9.05433	0	0	3.01811	0	1.50905	7.54527	0	6.03622
C17orf57	0	4.73653	0	3.5524	13.0255	0	0	3.5524	2.36827	1.18413	3.5524	0	4.73653
C17orf58	0	5.07614	0	0	13.5364	3.38409	5.07614	0	0	3.38409	0	0	6.76819
C17orf59	1.71821	0	0	0	3.43643	0	0	0	0	0	0	0	0
C17orf61	0	8.69565	0	0	2.89855	0	0	0	2.89855	14.4928	0	0	0
C17orf62	0	0	0.825663	4.12831	9.49512	0	0	4.12831	0.825663	5.77964	4.12831	0	4.12831
C17orf63	0	7.27273	0	0	1.45455	0	0	0	0	0	0	0	8.72727
C17orf64	1.32802	1.32802	0	0	7.96813	1.32802	0	3.98406	0.664011	7.30412	6.64011	0	5.9761
C17orf65	0	5.03778	0	3.35852	5.03778	2.51889	0	0	0.839631	1.67926	2.51889	0	4.19815
C17orf67	0	0	0	2.00803	6.0241	0	0	0	0	4.01606	2.00803	0	0
C17orf70	0	4.09836	1.36612	0	2.73224	1.36612	1.36612	5.46448	1.36612	8.19672	2.73224	0	0
C17orf72	0	0	0	0	3.6036	1.8018	0	1.8018	0	0	1.8018	0	3.6036
C17orf74	0	6.68095	0	0	6.68095	1.67024	0	1.67024	0	5.56746	4.45397	0	2.78373
C17orf75	3.35008	5.58347	0	0	13.4003	4.46678	0	13.4003	2.23339	2.23339	4.46678	0	8.93356
C17orf76	0	0	0	0	5.29101	2.6455	0	5.29101	0	2.6455	5.29101	0	0
C17orf77	1.32039	3.30097	0	1.32039	3.30097	0	0	2.64077	0	0	1.32039	0	13.8641
C17orf79	0	0	2.28311	0	2.28311	0	0	2.28311	0	2.28311	2.28311	2.28311	2.28311
C17orf80	2.25225	0	0	2.25225	2.25225	0	0	4.5045	0	4.5045	4.5045	0	2.25225
C17orf81	0	2.35849	0.786164	0	6.28931	1.57233	0	1.57233	0.786164	3.14465	1.57233	0	1.57233
C17orf82	2.29831	1.14916	0	2.29831	4.59663	0	0	26.4306	0	4.59663	13.7899	0	12.6407
C17orf85	2.21484	1.10742	0	1.10742	5.5371	1.10742	0	2.21484	0	2.21484	2.21484	0	2.21484
C17orf87	1.221	1.221	0	1.221	9.76801	2.442	0	1.221	0	3.663	4.884	0	4.884
[truncated: 17,670 more rows]
