# Supplementary material for: Mutation Enrichment and Transcriptomic Activation Signatures of 419 Molecular Pathways in Cancer
Source: Cancers (Basel). 2020 Jan 22;12(2):271. doi: 10.3390/cancers12020271 (PMC7073226; doi:10.3390/cancers12020271)
Supplement: Supplementary file 1 [file cancers-12-00271-s001.zip › supplementary revised/Supplementary_Table_S5.xlsx]

## Sheet: Dataset structure
Primary tumor site	Disease	Number of normal samples(expression data)	Number of tumor samples with expression and mutation data
bladder	Bladder urothelial carcinoma	19	136
brain	Glioblastoma multiforme, lower grade glioma	5	428
breast	Breast invasive carcinoma	113	797
cervix	Cervical squamous cell carcinoma and endocervical adenocarcinoma	3	177
colon,rectum	Colon and rectum adenocarcinoma	51	603
kidney	Renal clear cell carcinoma, papillary cell carcinoma	128	595
liver	Hepatocellular carcinoma	50	185
lung	NSCLC (lung adenocarcinoma, lung squamous cell carcinoma)	108	525
prostate	Prostate adenocarcinoma	52	256
skin	Melanoma	1	332
stomach	Stomach adenocarcinoma	32	235
thyroid	Thyroid carcinoma	58	394
uterus	Corpus endometrial carcinoma	35	247
		655	4910

## Sheet: patient ID
TCGA-AG-3881-01
TCGA-63-6202-01
TCGA-MH-A561-01
TCGA-DZ-6135-01
TCGA-BR-8368-01
TCGA-HU-A4GQ-01
TCGA-AP-A0LJ-01
TCGA-CZ-4865-01
TCGA-A4-A57E-01
TCGA-EO-A1Y8-01
TCGA-BH-A0WA-01
TCGA-27-2526-01
TCGA-DK-A2I6-01
TCGA-BP-4351-01
TCGA-B8-5159-01
TCGA-IN-8663-01
TCGA-AH-6644-01
TCGA-CM-5344-01
TCGA-AA-3685-01
TCGA-EI-6508-01
TCGA-AA-3697-01
TCGA-AA-3977-01
TCGA-AG-A02X-01
TCGA-DC-4745-01
TCGA-AA-3494-01
TCGA-85-6560-01
TCGA-A6-6782-01
TCGA-D5-6533-01
TCGA-EJ-5511-01
TCGA-A8-A07E-01
TCGA-G4-6293-01
TCGA-EK-A2PL-01
TCGA-RP-A693-06
TCGA-AN-A0AK-01
TCGA-EE-A29D-06
TCGA-BG-A18B-01
TCGA-C5-A7UH-01
TCGA-B5-A0K2-01
TCGA-HT-7873-01
TCGA-DU-7294-01
TCGA-DB-A64R-01
TCGA-FG-6690-01
TCGA-DU-6542-01
TCGA-HT-8109-01
TCGA-DU-A5TW-01
TCGA-HT-7877-01
TCGA-HW-8322-01
TCGA-HT-7695-01
TCGA-DU-6393-01
TCGA-QH-A65Z-01
TCGA-DB-A64P-01
TCGA-DB-A64X-01
TCGA-HT-7879-01
TCGA-FG-7634-01
TCGA-DB-A4XA-01
TCGA-HT-7694-01
TCGA-FN-7833-01
TCGA-DH-A66F-01
TCGA-P5-A5EU-01
TCGA-E1-5304-01
TCGA-FG-6689-01
TCGA-P5-A5EV-01
TCGA-HT-7474-01
TCGA-DU-7298-01
TCGA-HT-8111-01
TCGA-06-5417-01
TCGA-DU-7008-01
TCGA-HT-7477-01
TCGA-P5-A5ET-01
TCGA-HT-A614-01
TCGA-DU-5855-01
TCGA-BT-A0YX-01
TCGA-HT-7603-01
TCGA-HT-8563-01
TCGA-HT-7473-01
TCGA-HT-7601-01
TCGA-DB-A64L-01
TCGA-HT-7690-01
TCGA-DU-7010-01
TCGA-FG-A60K-01
TCGA-DU-6396-01
TCGA-DU-5874-01
TCGA-IK-7675-01
TCGA-DU-7007-01
TCGA-DH-5142-01
TCGA-02-2483-01
TCGA-QH-A65S-01
TCGA-E1-5302-01
TCGA-DB-A64W-01
TCGA-EZ-7264-01
TCGA-HT-A5R5-01
TCGA-FG-8182-01
TCGA-HT-8013-01
TCGA-DU-5870-01
TCGA-HW-7487-01
TCGA-CS-4944-01
TCGA-CS-5393-01
TCGA-DU-5853-01
TCGA-CS-6668-01
TCGA-HT-7475-01
TCGA-HT-7676-01
TCGA-CH-5772-01
TCGA-HT-7480-01
TCGA-HT-7468-01
TCGA-P5-A5EX-01
TCGA-IK-8125-01
TCGA-HW-A5KM-01
TCGA-DH-5144-01
TCGA-FG-A60J-01
TCGA-HT-7481-01
TCGA-HT-8114-01
TCGA-HT-7608-01
TCGA-CS-5394-01
TCGA-DB-A4XC-01
TCGA-CS-5396-01
TCGA-HT-A61A-01
TCGA-HT-7880-01
TCGA-HT-7607-01
TCGA-HT-7874-01
TCGA-DU-7301-01
TCGA-CS-4943-01
TCGA-HT-8105-01
TCGA-DU-6397-01
TCGA-CS-4942-01
TCGA-QH-A65V-01
TCGA-DU-7306-01
TCGA-DB-5278-01
TCGA-DU-7019-01
TCGA-HT-7471-01
TCGA-DB-A64Q-01
TCGA-HT-8010-01
TCGA-HW-7490-01
TCGA-HT-7884-01
TCGA-FG-7637-01
TCGA-DU-8168-01
TCGA-HT-7605-01
TCGA-E1-5322-01
TCGA-HT-7881-01
TCGA-DU-7009-01
TCGA-HW-7489-01
TCGA-P5-A5EW-01
TCGA-HT-8108-01
TCGA-HT-8018-01
TCGA-HW-8319-01
TCGA-19-2629-01
TCGA-06-0129-01
TCGA-FG-A4MY-01
TCGA-FG-7641-01
TCGA-HT-7485-01
TCGA-FG-8191-01
TCGA-DB-A4XH-01
TCGA-DU-8166-01
TCGA-DB-5277-01
TCGA-FG-7636-01
TCGA-CS-6290-01
TCGA-E1-5303-01
TCGA-HT-7610-01
TCGA-DU-8164-01
TCGA-HW-8320-01
TCGA-E1-5319-01
TCGA-HW-7486-01
TCGA-DU-6407-01
TCGA-DB-5280-01
TCGA-HT-7902-01
TCGA-06-2570-01
TCGA-HT-7687-01
TCGA-DU-6410-01
TCGA-FG-5962-01
TCGA-FG-8187-01
TCGA-27-2521-01
TCGA-HT-7692-01
TCGA-HT-7686-01
TCGA-DB-A4XE-01
TCGA-HT-7620-01
TCGA-HT-8012-01
TCGA-FG-A4MX-01
TCGA-DU-A5TP-01
TCGA-CS-6667-01
TCGA-HT-A4DV-01
TCGA-HT-7606-01
TCGA-26-1442-01
TCGA-FG-8188-01
TCGA-DB-5275-01
TCGA-HT-7875-01
TCGA-DB-A64U-01
TCGA-HT-7467-01
TCGA-DU-8167-01
TCGA-HT-A616-01
TCGA-DB-A4X9-01
TCGA-HT-A618-01
TCGA-FG-A4MT-01
TCGA-HT-7616-01
TCGA-HT-7689-01
TCGA-DU-5872-01
TCGA-HT-7684-01
TCGA-FG-5965-01
TCGA-HW-7495-01
TCGA-HW-A5KJ-01
TCGA-FG-5964-01
TCGA-DU-6394-01
TCGA-DU-7302-01
TCGA-DU-6408-01
TCGA-DU-7300-01
TCGA-DU-7015-01
TCGA-CS-4938-01
TCGA-P5-A5F1-01
TCGA-DB-5274-01
TCGA-HT-7688-01
TCGA-HT-7677-01
TCGA-HT-7609-01
TCGA-DB-5273-01
TCGA-HT-A5RB-01
TCGA-DB-5281-01
TCGA-DU-6400-01
TCGA-DB-A4XB-01
TCGA-DU-A5TU-01
TCGA-HW-A5KL-01
TCGA-DB-A64V-01
TCGA-P5-A5F0-01
TCGA-HT-A5R7-01
TCGA-HT-7478-01
TCGA-DU-7299-01
TCGA-DH-A66B-01
TCGA-HT-7472-01
TCGA-FG-8186-01
TCGA-E1-5307-01
TCGA-CS-5390-01
TCGA-HT-7602-01
TCGA-DU-7018-01
TCGA-E1-5305-01
TCGA-HT-A615-01
TCGA-DH-5143-01
TCGA-DU-8163-01
TCGA-P5-A5F2-01
TCGA-HW-8321-01
TCGA-DU-A5TS-01
TCGA-E1-5311-01
TCGA-G9-7523-01
TCGA-AX-A05Z-01
TCGA-A8-A079-01
TCGA-50-6590-01
TCGA-BG-A0MQ-01
TCGA-EA-A5FO-01
TCGA-BS-A0UA-01
TCGA-B5-A11Y-01
TCGA-60-2710-01
TCGA-06-0157-01
TCGA-GN-A268-06
TCGA-DY-A0XA-01
TCGA-BR-4361-01
TCGA-C8-A12Z-01
TCGA-B5-A11N-01
TCGA-D1-A17F-01
TCGA-G4-6320-01
TCGA-CG-4305-01
TCGA-AP-A0LM-01
TCGA-EW-A1J5-01
TCGA-BR-8487-01
TCGA-33-6737-01
TCGA-AZ-4615-01
TCGA-AA-3715-01
TCGA-EJ-8474-01
TCGA-A6-6781-01
TCGA-AK-3428-01
TCGA-RC-A7SF-01
TCGA-D1-A103-01
TCGA-C8-A12U-01
TCGA-AP-A056-01
TCGA-EE-A29E-06
TCGA-HU-A4GU-01
TCGA-C5-A1BE-01
TCGA-A8-A0A7-01
TCGA-33-4547-01
TCGA-C5-A1MH-01
TCGA-D8-A1JD-01
TCGA-BH-A0DV-01
TCGA-A8-A095-01
TCGA-CM-4751-01
TCGA-AH-6903-01
TCGA-A2-A0CP-01
TCGA-EK-A2RN-01
TCGA-18-5595-01
TCGA-A1-A0SI-01
TCGA-BH-A0W7-01
TCGA-E2-A10F-01
TCGA-AD-6964-01
TCGA-86-7714-01
TCGA-F4-6461-01
TCGA-22-5491-01
TCGA-AG-3726-01
TCGA-EJ-5494-01
TCGA-E9-A1N8-01
TCGA-CW-5580-01
TCGA-FP-7829-01
TCGA-G4-6625-01
TCGA-BG-A18C-01
TCGA-BG-A0M8-01
TCGA-AO-A0JE-01
TCGA-06-0644-01
TCGA-A2-A0T2-01
TCGA-B6-A0IJ-01
TCGA-86-8074-01
TCGA-BS-A0V8-01
TCGA-22-1016-01
TCGA-DB-A4XD-01
TCGA-A1-A0SO-01
TCGA-DM-A28F-01
TCGA-BL-A13J-01
TCGA-ED-A459-01
TCGA-E9-A1ND-01
TCGA-91-6840-01
TCGA-CD-8525-01
TCGA-ER-A3ET-06
TCGA-60-2720-01
TCGA-C8-A138-01
TCGA-D8-A27N-01
TCGA-AG-A00C-01
TCGA-A7-A13E-01
TCGA-AG-A016-01
TCGA-AO-A129-01
TCGA-AY-6197-01
TCGA-G4-6298-01
TCGA-D3-A5GR-06
TCGA-D5-6541-01
TCGA-HT-7858-01
TCGA-AG-3598-01
TCGA-AA-3968-01
TCGA-BH-A1FU-01
TCGA-D7-6815-01
TCGA-AG-A020-01
TCGA-DM-A1D8-01
TCGA-AZ-6601-01
TCGA-AA-A01K-01
TCGA-A7-A0CJ-01
TCGA-F5-6813-01
TCGA-D5-5540-01
TCGA-AP-A1DQ-01
TCGA-BH-A0GY-01
TCGA-AA-A02F-01
TCGA-DY-A1DC-01
TCGA-AN-A0AL-01
TCGA-DM-A28H-01
TCGA-BR-8297-01
TCGA-06-5858-01
TCGA-CS-6666-01
TCGA-AG-3592-01
TCGA-AG-A02G-01
TCGA-F4-6854-01
TCGA-AA-A01T-01
TCGA-AO-A0J2-01
TCGA-FP-8099-01
TCGA-GM-A2DD-01
TCGA-C8-A131-01
TCGA-E9-A244-01
TCGA-G2-A2ES-01
TCGA-CI-6624-01
TCGA-DM-A1D9-01
TCGA-G4-6306-01
TCGA-AZ-6606-01
TCGA-AO-A03O-01
TCGA-F5-6811-01
TCGA-AA-3851-01
TCGA-AA-3488-01
TCGA-A6-6650-01
TCGA-D7-6520-01
TCGA-QG-A5YV-01
TCGA-KK-A6DY-01
TCGA-BR-8484-01
TCGA-49-4514-01
TCGA-AG-3725-01
TCGA-AZ-5407-01
TCGA-D1-A1NU-01
TCGA-AF-3913-01
TCGA-EJ-5507-01
TCGA-G4-6626-01
TCGA-AU-3779-01
TCGA-BH-A0B0-01
TCGA-BH-A0E0-01
TCGA-AG-A01N-01
TCGA-D5-6532-01
TCGA-AR-A1AS-01
TCGA-50-6595-01
TCGA-G4-6310-01
TCGA-EI-6511-01
TCGA-DM-A0XF-01
TCGA-EE-A3J5-06
TCGA-EB-A431-01
TCGA-FR-A3YO-06
TCGA-18-3409-01
TCGA-BR-6452-01
TCGA-AG-A002-01
TCGA-ER-A19A-06
TCGA-D1-A17Q-01
TCGA-32-2632-01
TCGA-D3-A3C8-06
TCGA-ER-A1A1-06
TCGA-BS-A0UV-01
TCGA-CA-6718-01
TCGA-B5-A11U-01
TCGA-F5-6810-01
TCGA-CL-4957-01
TCGA-CA-5796-01
TCGA-AY-6386-01
TCGA-CM-6680-01
TCGA-D5-6530-01
TCGA-CM-6162-01
TCGA-AG-3892-01
TCGA-CK-5914-01
TCGA-CM-6166-01
TCGA-62-A46O-01
TCGA-D5-6930-01
TCGA-BS-A0TG-01
TCGA-BG-A187-01
TCGA-D1-A174-01
TCGA-GN-A266-06
TCGA-EE-A3AC-06
TCGA-F4-6808-01
TCGA-E2-A159-01
TCGA-DU-7013-01
TCGA-02-0055-01
TCGA-BH-A0B3-01
TCGA-50-5068-01
TCGA-27-1835-01
TCGA-AR-A0TV-01
TCGA-CM-4743-01
TCGA-CK-4952-01
TCGA-DK-A1AD-01
TCGA-FW-A3R5-06
TCGA-A6-6141-01
TCGA-HT-7482-01
TCGA-HU-A4GT-01
TCGA-D1-A161-01
TCGA-62-8395-01
TCGA-34-2596-01
TCGA-27-1831-01
TCGA-BR-8077-01
TCGA-AX-A0J0-01
TCGA-D3-A51J-06
TCGA-EE-A2MD-06
TCGA-B5-A0K9-01
TCGA-GN-A26C-01
TCGA-EB-A3XD-01
TCGA-EE-A2MJ-06
TCGA-EB-A41A-01
TCGA-D3-A2JH-06
TCGA-AA-A02O-01
TCGA-60-2726-01
TCGA-EE-A181-06
TCGA-06-2564-01
TCGA-G4-6304-01
TCGA-D8-A1X9-01
TCGA-60-2698-01
TCGA-D1-A101-01
TCGA-D7-8572-01
TCGA-DM-A1DA-01
TCGA-AG-A011-01
TCGA-AG-A01W-01
TCGA-AG-A02N-01
TCGA-D1-A16Y-01
TCGA-BS-A0UF-01
TCGA-AG-A008-01
TCGA-AG-A036-01
TCGA-B2-4099-01
TCGA-AD-6889-01
TCGA-D3-A2JN-06
TCGA-AG-3883-01
TCGA-A6-6653-01
TCGA-AP-A0LP-01
TCGA-AA-3510-01
TCGA-EE-A2MR-06
TCGA-GV-A3JZ-01
TCGA-B5-A0JY-01
TCGA-EE-A17X-06
TCGA-D8-A1JF-01
TCGA-AG-A026-01
TCGA-D3-A3C7-06
TCGA-AP-A051-01
TCGA-BS-A0TC-01
TCGA-AG-A015-01
TCGA-AA-3710-01
TCGA-AA-3864-01
TCGA-AA-A01R-01
TCGA-B5-A0JV-01
TCGA-AA-3811-01
TCGA-BK-A0C9-01
TCGA-D5-6537-01
TCGA-AA-3989-01
TCGA-AA-A01P-01
TCGA-AA-3973-01
TCGA-18-3414-01
TCGA-AA-A022-01
TCGA-BR-7723-01
TCGA-BR-8295-01
TCGA-AA-3672-01
TCGA-AA-3492-01
TCGA-AA-3844-01
TCGA-AA-3846-01
TCGA-QB-A6FS-06
TCGA-AA-3976-01
TCGA-A8-A07L-01
TCGA-HF-7132-01
TCGA-CD-A4MG-01
TCGA-AA-A01Z-01
TCGA-BR-7851-01
TCGA-AA-A03F-01
TCGA-D5-6928-01
TCGA-AA-3986-01
TCGA-69-7979-01
TCGA-FG-6692-01
TCGA-D3-A5GU-06
TCGA-AA-A03J-01
TCGA-EE-A2MC-06
TCGA-AA-3956-01
TCGA-AA-3812-01
TCGA-05-4425-01
TCGA-FS-A4F8-06
TCGA-AP-A05A-01
TCGA-A6-5665-01
TCGA-CK-5916-01
TCGA-55-8094-01
TCGA-F5-6464-01
TCGA-EK-A2PG-01
TCGA-AA-A01S-01
TCGA-CM-6168-01
TCGA-66-2757-01
TCGA-A6-6649-01
TCGA-HU-A4GX-01
TCGA-CK-5913-01
TCGA-A6-3810-01
TCGA-CD-5813-01
TCGA-B5-A11R-01
TCGA-AZ-4313-01
TCGA-A6-2674-01
TCGA-AA-3982-01
TCGA-HU-A4G8-01
TCGA-AA-3975-01
TCGA-B6-A0I8-01
TCGA-L9-A7SV-01
TCGA-EI-7004-01
TCGA-BF-A1PX-01
TCGA-EE-A3JI-06
TCGA-AA-A00N-01
TCGA-WS-AB45-01
TCGA-AA-3530-01
TCGA-86-A4JF-01
TCGA-BS-A0TJ-01
TCGA-D7-6525-01
TCGA-D1-A16B-01
TCGA-AX-A0IS-01
TCGA-AG-3885-01
TCGA-50-5930-01
TCGA-AX-A06B-01
TCGA-34-5928-01
TCGA-DI-A0WH-01
TCGA-BR-8680-01
TCGA-AA-A010-01
TCGA-EE-A2M6-06
TCGA-EB-A3XB-01
TCGA-FS-A4F0-06
TCGA-DA-A1IC-06
TCGA-EE-A29M-06
TCGA-CH-5740-01
TCGA-AA-3869-01
TCGA-EE-A3AD-06
TCGA-EE-A3J8-06
TCGA-EE-A20B-06
TCGA-ER-A198-06
TCGA-BT-A3PH-01
TCGA-C5-A7UC-01
TCGA-CM-6171-01
TCGA-05-4402-01
TCGA-G4-6309-01
TCGA-G4-6322-01
TCGA-A7-A26I-01
TCGA-G4-6303-01
TCGA-55-8092-01
TCGA-F4-6856-01
TCGA-AA-3713-01
TCGA-CA-6716-01
TCGA-DM-A28A-01
TCGA-QG-A5Z2-01
TCGA-69-8254-01
TCGA-97-7553-01
TCGA-F4-6855-01
TCGA-EE-A3JD-06
TCGA-IH-A3EA-01
TCGA-B5-A0JR-01
TCGA-A3-3380-01
TCGA-ER-A19P-06
TCGA-GF-A6C8-06
TCGA-66-2777-01
TCGA-EI-6917-01
TCGA-KK-A59Z-01
TCGA-BS-A0UM-01
TCGA-60-2719-01
TCGA-AX-A063-01
TCGA-D5-6540-01
TCGA-AZ-6598-01
TCGA-AA-3833-01
TCGA-EW-A1IZ-01
TCGA-A6-6780-01
TCGA-A8-A09Z-01
TCGA-CM-6169-01
TCGA-CM-6172-01
TCGA-AA-3837-01
TCGA-A6-4105-01
TCGA-J2-8192-01
TCGA-CK-4950-01
TCGA-A6-2686-01
TCGA-A6-5664-01
TCGA-J2-8194-01
TCGA-G4-6628-01
TCGA-G4-6302-01
TCGA-AA-3966-01
TCGA-AG-3887-01
TCGA-G4-6315-01
TCGA-LP-A5U3-01
TCGA-AG-3893-01
TCGA-AG-3894-01
TCGA-AG-3898-01
TCGA-AG-3901-01
TCGA-AG-3909-01
TCGA-AG-3999-01
TCGA-AG-4005-01
TCGA-AG-4007-01
TCGA-AG-4015-01
TCGA-A8-A06U-01
TCGA-D3-A3MR-06
TCGA-F5-6814-01
TCGA-A5-A0GP-01
TCGA-AG-A00H-01
TCGA-49-6743-01
TCGA-D1-A17B-01
TCGA-AA-3664-01
TCGA-AA-3666-01
TCGA-86-8278-01
TCGA-CK-4951-01
TCGA-AA-3679-01
TCGA-AA-3680-01
TCGA-AA-3681-01
TCGA-AA-3684-01
TCGA-D3-A3MU-06
TCGA-AA-3688-01
TCGA-AA-3693-01
TCGA-BR-7958-01
TCGA-AO-A124-01
TCGA-EE-A2GN-06
TCGA-AA-3814-01
TCGA-A5-A0GW-01
TCGA-AA-3818-01
TCGA-AA-3848-01
TCGA-AA-3858-01
TCGA-AA-3860-01
TCGA-AA-3875-01
TCGA-AA-3930-01
TCGA-AA-3994-01
TCGA-AA-A004-01
TCGA-AA-A00A-01
TCGA-AA-A00J-01
TCGA-EE-A3AG-06
TCGA-AP-A059-01
TCGA-D3-A1Q6-06
TCGA-AA-A017-01
TCGA-AA-A01D-01
TCGA-AA-A01I-01
TCGA-95-8039-01
TCGA-AA-A024-01
TCGA-AA-A02H-01
TCGA-DD-A3A7-01
TCGA-AA-A02W-01
TCGA-AY-4071-01
TCGA-AG-3890-01
TCGA-AG-3896-01
TCGA-MP-A4TC-01
TCGA-CU-A3KJ-01
TCGA-GV-A3JW-01
TCGA-AG-3902-01
TCGA-GN-A263-01
TCGA-EB-A3Y7-01
TCGA-B5-A11E-01
TCGA-AG-4001-01
TCGA-AG-4008-01
TCGA-AG-A014-01
TCGA-FU-A3HZ-01
TCGA-AG-A01Y-01
TCGA-AG-A025-01
TCGA-AG-A032-01
TCGA-A6-2676-01
TCGA-AA-3516-01
TCGA-AA-3542-01
TCGA-AA-3549-01
TCGA-AA-3555-01
TCGA-AA-3673-01
TCGA-AA-3678-01
TCGA-AA-3819-01
TCGA-AA-3821-01
TCGA-A6-2672-01
TCGA-AA-3831-01
TCGA-AA-3845-01
TCGA-HT-7855-01
TCGA-A5-A0GI-01
TCGA-AA-3852-01
TCGA-AA-3854-01
TCGA-AA-3866-01
TCGA-AA-3877-01
TCGA-AA-3947-01
TCGA-AA-3949-01
TCGA-AA-3980-01
TCGA-EI-6882-01
TCGA-AA-A00K-01
TCGA-AA-A01G-01
TCGA-AA-A01Q-01
TCGA-28-5209-01
TCGA-06-2562-01
TCGA-AA-A029-01
TCGA-AA-A02J-01
TCGA-AY-4070-01
TCGA-D1-A167-01
TCGA-AD-6890-01
TCGA-A2-A0CZ-01
TCGA-CM-4746-01
TCGA-ER-A19D-06
TCGA-78-7159-01
TCGA-22-5482-01
TCGA-RA-A741-01
TCGA-BR-8485-01
TCGA-26-5135-01
TCGA-75-5146-01
TCGA-DD-A11C-01
TCGA-EE-A2MM-06
TCGA-CH-5754-01
TCGA-80-5611-01
TCGA-MP-A4TA-01
TCGA-EE-A29B-06
TCGA-69-7973-01
TCGA-G2-A2EJ-01
TCGA-21-1077-01
TCGA-66-2785-01
TCGA-BH-A18V-01
TCGA-55-A4DF-01
TCGA-05-4382-01
TCGA-MY-A5BD-01
TCGA-AO-A03M-01
TCGA-FS-A4F9-06
TCGA-55-7994-01
TCGA-ER-A193-06
TCGA-CD-5804-01
TCGA-D3-A5GS-06
TCGA-DD-A4NK-01
TCGA-Q1-A73O-01
TCGA-A2-A0SY-01
TCGA-AH-6544-01
TCGA-66-2763-01
TCGA-12-5295-01
TCGA-97-8547-01
TCGA-A6-3809-01
TCGA-D8-A1XQ-01
TCGA-BH-A18G-01
TCGA-F4-6463-01
TCGA-F4-6805-01
TCGA-AR-A0TX-01
TCGA-CD-8527-01
TCGA-22-1002-01
TCGA-B9-5155-01
TCGA-DK-A1A5-01
TCGA-DK-A1A3-01
TCGA-CF-A1HR-01
TCGA-BT-A20N-01
TCGA-CF-A1HS-01
TCGA-HU-A4G9-01
TCGA-BT-A20T-01
TCGA-BT-A20O-01
TCGA-DK-A1AB-01
TCGA-CU-A0YR-01
TCGA-C4-A0EZ-01
TCGA-D8-A145-01
TCGA-BT-A20J-01
TCGA-CU-A0YO-01
TCGA-C4-A0F7-01
TCGA-CU-A0YN-01
TCGA-C4-A0F6-01
TCGA-BT-A0S7-01
TCGA-DK-A1A7-01
TCGA-BL-A0C8-01
TCGA-BT-A20U-01
TCGA-BT-A20W-01
TCGA-C5-A3HE-01
TCGA-21-1078-01
TCGA-B0-5695-01
TCGA-A8-A08F-01
TCGA-AO-A03R-01
TCGA-A8-A086-01
TCGA-BH-A0AZ-01
TCGA-A2-A0EO-01
TCGA-BH-A0BL-01
TCGA-BH-A0HI-01
TCGA-A8-A094-01
TCGA-C8-A135-01
TCGA-A2-A04T-01
TCGA-E2-A10C-01
TCGA-AN-A0FW-01
TCGA-A8-A075-01
TCGA-BH-A0HB-01
TCGA-AN-A0XW-01
TCGA-AO-A03N-01
TCGA-AN-A0FX-01
TCGA-AO-A0J6-01
TCGA-B6-A0IM-01
TCGA-AN-A0FT-01
TCGA-A8-A06Q-01
TCGA-AO-A0J9-01
TCGA-55-A492-01
TCGA-AR-A0TW-01
TCGA-A7-A13F-01
TCGA-A2-A04U-01
TCGA-A8-A096-01
TCGA-A8-A093-01
TCGA-A2-A0EM-01
TCGA-A2-A04V-01
TCGA-AN-A049-01
TCGA-A2-A0EN-01
TCGA-J9-A52C-01
TCGA-B6-A0X4-01
TCGA-C8-A12T-01
TCGA-E2-A150-01
TCGA-B6-A0I9-01
TCGA-A8-A09G-01
TCGA-AO-A12D-01
TCGA-BH-A0C1-01
TCGA-B6-A0RM-01
TCGA-BH-A0EE-01
TCGA-BH-A0HP-01
TCGA-B6-A0RS-01
TCGA-A8-A07C-01
TCGA-EI-7002-01
TCGA-AN-A0FJ-01
TCGA-A7-A13D-01
TCGA-AN-A041-01
TCGA-A8-A076-01
TCGA-EI-6884-01
TCGA-A2-A0T0-01
TCGA-D8-A147-01
TCGA-A2-A0EQ-01
TCGA-A2-A0YG-01
TCGA-AN-A0FF-01
TCGA-B6-A0I5-01
TCGA-C8-A1HM-01
TCGA-A8-A06Z-01
TCGA-AR-A1AN-01
TCGA-AN-A0AT-01
TCGA-A1-A0SJ-01
TCGA-B6-A0WV-01
TCGA-AO-A0JD-01
TCGA-B6-A0WS-01
TCGA-A2-A0D0-01
TCGA-BH-A1ET-01
TCGA-A8-A07W-01
TCGA-A2-A0SV-01
TCGA-A8-A06X-01
TCGA-C8-A12M-01
TCGA-A2-A0ET-01
TCGA-C8-A12N-01
TCGA-A7-A0DA-01
TCGA-AR-A0U0-01
TCGA-A1-A0SD-01
TCGA-E2-A15D-01
TCGA-BH-A0B8-01
TCGA-A2-A0CW-01
TCGA-A8-A097-01
TCGA-B6-A0IO-01
TCGA-BH-A18P-01
TCGA-IR-A3LA-01
TCGA-BH-A18M-01
TCGA-A2-A0EY-01
TCGA-BH-A0AW-01
TCGA-BH-A0BP-01
TCGA-44-2665-01
TCGA-BH-A0HK-01
TCGA-A8-A08H-01
TCGA-C8-A134-01
TCGA-A2-A0YK-01
TCGA-AO-A0J3-01
TCGA-A8-A092-01
TCGA-A2-A04W-01
TCGA-C8-A12Q-01
TCGA-AO-A12F-01
TCGA-A1-A0SH-01
TCGA-A2-A0SU-01
TCGA-A8-A091-01
TCGA-E2-A14R-01
TCGA-E2-A15L-01
TCGA-E2-A108-01
TCGA-A2-A0EX-01
TCGA-BH-A0EI-01
TCGA-D8-A13Y-01
TCGA-BH-A18Q-01
TCGA-A8-A07B-01
TCGA-AR-A0TR-01
TCGA-BH-A0C7-01
TCGA-A2-A0SW-01
TCGA-A8-A06R-01
TCGA-BH-A0AU-01
TCGA-E2-A1AZ-01
TCGA-E2-A15J-01
TCGA-BH-A0DZ-01
TCGA-AR-A0U4-01
TCGA-E2-A158-01
TCGA-E2-A15M-01
TCGA-D8-A142-01
TCGA-C8-A12L-01
TCGA-C8-A12P-01
TCGA-A2-A0CT-01
TCGA-A2-A0CX-01
TCGA-BH-A0BZ-01
TCGA-A8-A07U-01
TCGA-AZ-4315-01
TCGA-B6-A0IB-01
TCGA-A8-A07I-01
TCGA-AO-A03T-01
TCGA-A8-A08L-01
TCGA-A2-A0EV-01
TCGA-AC-A23H-01
TCGA-A8-A08Z-01
TCGA-BH-A0DQ-01
TCGA-AN-A0XR-01
TCGA-A1-A0SM-01
TCGA-A8-A0A9-01
TCGA-B6-A0RG-01
TCGA-E2-A15T-01
TCGA-BH-A0E1-01
TCGA-BH-A0BF-01
TCGA-BH-A1EV-01
TCGA-A2-A04P-01
TCGA-BH-A18T-01
TCGA-AR-A0TU-01
TCGA-B6-A0IN-01
TCGA-AO-A03L-01
TCGA-A8-A06O-01
TCGA-A8-A07O-01
TCGA-AR-A1AP-01
TCGA-A8-A07F-01
TCGA-A2-A0YH-01
TCGA-E2-A14W-01
TCGA-AN-A0FZ-01
TCGA-BH-A0B5-01
TCGA-E2-A1BD-01
TCGA-A8-A081-01
TCGA-B6-A0RU-01
TCGA-BH-A0DL-01
TCGA-AN-A0XT-01
TCGA-AR-A24X-01
TCGA-BH-A0HY-01
TCGA-A2-A0T4-01
TCGA-C8-A1HN-01
TCGA-BH-A0BV-01
TCGA-AO-A0J4-01
TCGA-E2-A109-01
TCGA-A8-A09N-01
TCGA-BH-A0E2-01
TCGA-A8-A090-01
TCGA-AR-A0TS-01
TCGA-ER-A195-06
TCGA-A2-A0T7-01
TCGA-BH-A18H-01
TCGA-BH-A0BA-01
TCGA-BH-A0B1-01
TCGA-C8-A12K-01
TCGA-AN-A0XU-01
TCGA-AR-A1AI-01
TCGA-E2-A152-01
TCGA-AN-A04D-01
TCGA-AO-A03V-01
TCGA-A8-A09Q-01
TCGA-BH-A0W5-01
TCGA-E2-A155-01
TCGA-A8-A09A-01
TCGA-AO-A0JJ-01
TCGA-B6-A0RE-01
TCGA-B6-A0X7-01
TCGA-AN-A03Y-01
TCGA-A2-A04R-01
TCGA-B6-A0IK-01
TCGA-E2-A105-01
TCGA-A7-A0CG-01
TCGA-A8-A09M-01
TCGA-AN-A0FS-01
TCGA-BH-A1ES-01
TCGA-A2-A0CV-01
TCGA-BH-A0DH-01
TCGA-BH-A0HA-01
TCGA-E2-A15K-01
TCGA-A8-A08R-01
TCGA-AN-A0XO-01
TCGA-BH-A0C0-01
TCGA-A8-A08A-01
TCGA-AD-A5EJ-01
TCGA-BH-A18F-01
TCGA-A2-A0YM-01
TCGA-B6-A0IH-01
TCGA-A8-A0A1-01
TCGA-E2-A15R-01
TCGA-AN-A0FY-01
TCGA-A2-A0ES-01
TCGA-A1-A0SK-01
TCGA-B6-A0IC-01
TCGA-AN-A0FK-01
TCGA-E2-A154-01
TCGA-BH-A0HL-01
TCGA-FS-A1ZM-06
TCGA-A2-A0YF-01
TCGA-DR-A0ZM-01
TCGA-06-2565-01
TCGA-DS-A0VM-01
TCGA-BI-A0VS-01
TCGA-EB-A24D-01
TCGA-CG-5726-01
TCGA-DS-A0VN-01
TCGA-DS-A0VK-01
TCGA-DS-A1OA-01
TCGA-EB-A3Y6-01
TCGA-FU-A23K-01
TCGA-FU-A23L-01
TCGA-BI-A0VR-01
TCGA-BP-5185-01
TCGA-B0-5706-01
TCGA-BP-5190-01
TCGA-CJ-5671-01
TCGA-B2-3924-01
TCGA-CJ-5672-01
TCGA-B0-4818-01
TCGA-B8-5163-01
TCGA-B0-5697-01
TCGA-CJ-5686-01
TCGA-B0-5108-01
TCGA-A3-3376-01
TCGA-A3-3367-01
TCGA-B0-5088-01
TCGA-BP-5178-01
TCGA-CJ-4904-01
TCGA-B8-4154-01
TCGA-CJ-4912-01
TCGA-BG-A0M7-01
TCGA-B0-4710-01
TCGA-CZ-4863-01
TCGA-CZ-5451-01
TCGA-EU-5907-01
TCGA-CZ-5463-01
TCGA-BP-5173-01
TCGA-BP-4964-01
TCGA-A3-3362-01
TCGA-B8-4143-01
TCGA-CJ-4882-01
TCGA-B0-5080-01
TCGA-BP-5006-01
TCGA-BP-5189-01
TCGA-CJ-6028-01
TCGA-CJ-5682-01
TCGA-B0-4712-01
TCGA-CW-5581-01
TCGA-B0-5703-01
TCGA-CZ-5985-01
TCGA-BP-4995-01
TCGA-CZ-5462-01
TCGA-BP-5182-01
TCGA-CZ-5453-01
TCGA-B0-5812-01
TCGA-B0-5402-01
TCGA-B0-5094-01
TCGA-CJ-4897-01
TCGA-BP-4782-01
TCGA-BP-4968-01
TCGA-CZ-5456-01
TCGA-B0-4811-01
TCGA-B8-4146-01
TCGA-CZ-4853-01
TCGA-B8-4621-01
TCGA-CZ-5461-01
TCGA-CJ-5680-01
TCGA-B4-5377-01
TCGA-CJ-6032-01
TCGA-BP-4986-01
TCGA-B8-5164-01
TCGA-BP-5196-01
TCGA-CJ-4920-01
TCGA-27-1834-01
TCGA-A3-3358-01
TCGA-B0-5121-01
TCGA-BP-5195-01
TCGA-B0-5696-01
TCGA-B0-5709-01
TCGA-CZ-5465-01
TCGA-BP-4960-01
TCGA-BP-5180-01
TCGA-B0-5698-01
TCGA-CJ-6033-01
TCGA-CW-5591-01
TCGA-B0-5085-01
TCGA-B0-4852-01
TCGA-B0-5096-01
TCGA-BP-4982-01
TCGA-CH-5790-01
TCGA-BP-5009-01
TCGA-A3-3387-01
TCGA-CZ-5469-01
TCGA-CJ-4638-01
TCGA-B8-5158-01
TCGA-EU-5904-01
TCGA-BP-5200-01
TCGA-BP-4985-01
TCGA-A3-3357-01
TCGA-BP-4976-01
TCGA-BP-5176-01
TCGA-B0-5116-01
TCGA-B8-4620-01
TCGA-BP-5175-01
TCGA-B0-5104-01
TCGA-BP-4967-01
TCGA-AS-3778-01
TCGA-BP-5007-01
TCGA-A3-3385-01
TCGA-B0-5707-01
TCGA-CJ-6031-01
TCGA-BP-5169-01
TCGA-BP-5177-01
TCGA-B0-5691-01
TCGA-BP-5202-01
TCGA-AK-3455-01
TCGA-CZ-5986-01
TCGA-CZ-5468-01
TCGA-BP-5198-01
TCGA-BP-4801-01
TCGA-BP-4770-01
TCGA-CJ-4916-01
TCGA-BP-5004-01
TCGA-CZ-4859-01
TCGA-B0-5120-01
TCGA-BP-4992-01
TCGA-CJ-4636-01
TCGA-A3-3365-01
TCGA-B0-5692-01
TCGA-CZ-5988-01
TCGA-CJ-5677-01
TCGA-CJ-5679-01
TCGA-B8-4153-01
TCGA-66-2755-01
TCGA-B2-4098-01
TCGA-B8-5546-01
TCGA-A3-3316-01
TCGA-CJ-4902-01
TCGA-CJ-5678-01
TCGA-B0-5705-01
TCGA-CZ-4856-01
TCGA-CJ-5676-01
TCGA-B0-5693-01
TCGA-AK-3451-01
TCGA-A2-A0SX-01
TCGA-EW-A1P5-01
TCGA-CZ-5466-01
TCGA-AK-3458-01
TCGA-B0-4827-01
TCGA-BP-5001-01
TCGA-06-0743-01
TCGA-18-4083-01
TCGA-B2-5641-01
TCGA-B0-4945-01
TCGA-B8-5545-01
TCGA-B2-5635-01
TCGA-CW-5584-01
TCGA-B0-4810-01
TCGA-CJ-4918-01
TCGA-B0-5702-01
TCGA-B0-5699-01
TCGA-CW-5588-01
TCGA-A3-3346-01
TCGA-CJ-5683-01
TCGA-B0-5075-01
TCGA-B0-5097-01
TCGA-B0-5077-01
TCGA-CZ-5460-01
TCGA-A5-A0VQ-01
TCGA-B2-4101-01
TCGA-BP-5199-01
TCGA-02-2486-01
TCGA-CZ-5982-01
TCGA-B0-4700-01
TCGA-B0-4706-01
TCGA-B0-5102-01
TCGA-CZ-5459-01
TCGA-BP-4972-01
TCGA-CJ-4903-01
TCGA-B8-5551-01
TCGA-B0-5099-01
TCGA-CJ-5681-01
TCGA-64-5778-01
TCGA-05-4410-01
TCGA-50-5049-01
TCGA-35-3615-01
TCGA-91-6831-01
TCGA-55-1596-01
TCGA-50-5933-01
TCGA-44-3918-01
TCGA-38-4632-01
TCGA-05-4430-01
TCGA-05-4396-01
TCGA-38-4625-01
TCGA-35-4123-01
TCGA-64-5775-01
TCGA-49-6744-01
TCGA-91-6828-01
TCGA-91-6835-01
TCGA-55-A490-01
TCGA-49-4487-01
TCGA-55-6642-01
TCGA-49-4486-01
TCGA-49-4488-01
TCGA-55-5899-01
TCGA-D5-6534-01
TCGA-67-3770-01
TCGA-NH-A8F7-01
TCGA-67-4679-01
TCGA-64-5779-01
TCGA-73-4659-01
TCGA-73-4677-01
TCGA-44-2656-01
TCGA-44-6778-01
TCGA-55-1592-01
TCGA-05-4250-01
TCGA-67-3773-01
TCGA-64-1676-01
TCGA-05-4403-01
TCGA-50-5941-01
TCGA-44-3398-01
TCGA-91-6829-01
TCGA-44-6777-01
TCGA-AG-3742-01
TCGA-55-6712-01
TCGA-67-3771-01
TCGA-05-4395-01
TCGA-05-5423-01
TCGA-75-5126-01
TCGA-50-6594-01
TCGA-73-4676-01
TCGA-64-1678-01
TCGA-AA-A02R-01
TCGA-38-4629-01
TCGA-22-4595-01
TCGA-49-4506-01
TCGA-49-4494-01
TCGA-50-5051-01
TCGA-05-5420-01
TCGA-49-6767-01
TCGA-44-2657-01
TCGA-05-4417-01
TCGA-B1-5398-01
TCGA-05-4422-01
TCGA-05-4389-01
TCGA-67-6217-01
TCGA-75-6206-01
TCGA-73-4670-01
TCGA-44-6779-01
TCGA-05-4432-01
TCGA-73-4668-01
TCGA-35-4122-01
TCGA-49-4505-01
TCGA-34-5231-01
TCGA-44-6774-01
TCGA-50-5942-01
TCGA-05-4415-01
TCGA-05-4418-01
TCGA-05-5428-01
TCGA-49-4507-01
TCGA-55-A494-01
TCGA-55-1594-01
TCGA-50-6592-01
TCGA-EE-A2GB-06
TCGA-75-6205-01
TCGA-35-5375-01
TCGA-44-2666-01
TCGA-38-4626-01
TCGA-BC-A5W4-01
TCGA-49-6745-01
TCGA-86-8073-01
TCGA-64-5815-01
TCGA-05-4434-01
TCGA-BR-4370-01
TCGA-67-3774-01
TCGA-75-5125-01
TCGA-55-6543-01
TCGA-AD-5900-01
TCGA-44-2655-01
TCGA-FS-A1ZZ-06
TCGA-44-5643-01
TCGA-67-6215-01
TCGA-50-6591-01
TCGA-44-6147-01
TCGA-46-3769-01
TCGA-22-4599-01
TCGA-66-2771-01
TCGA-33-4566-01
TCGA-56-6546-01
TCGA-37-4133-01
TCGA-63-5131-01
TCGA-18-3421-01
TCGA-18-4086-01
TCGA-22-5472-01
TCGA-66-2778-01
TCGA-22-4593-01
TCGA-37-3789-01
TCGA-46-3768-01
TCGA-22-4601-01
TCGA-39-5037-01
TCGA-66-2767-01
TCGA-37-5819-01
TCGA-43-6143-01
TCGA-18-3417-01
TCGA-56-1622-01
TCGA-66-2781-01
TCGA-22-5474-01
TCGA-22-5473-01
TCGA-60-2713-01
TCGA-85-6561-01
TCGA-66-2792-01
TCGA-66-2788-01
TCGA-43-5668-01
TCGA-46-3767-01
TCGA-60-2707-01
TCGA-46-6026-01
TCGA-66-2768-01
TCGA-66-2758-01
TCGA-66-2727-01
TCGA-22-5477-01
TCGA-39-5030-01
TCGA-43-6771-01
TCGA-18-3411-01
TCGA-39-5028-01
TCGA-33-4582-01
TCGA-33-4533-01
TCGA-37-3783-01
TCGA-34-5927-01
TCGA-66-2787-01
TCGA-34-5239-01
TCGA-66-2795-01
TCGA-NJ-A4YI-01
TCGA-21-1076-01
TCGA-39-5035-01
TCGA-18-3415-01
TCGA-21-5784-01
TCGA-66-2766-01
TCGA-66-2789-01
TCGA-66-2782-01
TCGA-43-3394-01
TCGA-33-4538-01
TCGA-21-1081-01
TCGA-21-5787-01
TCGA-60-2722-01
TCGA-66-2744-01
TCGA-44-7670-01
TCGA-22-4607-01
TCGA-18-3419-01
TCGA-22-4591-01
TCGA-66-2794-01
TCGA-33-4532-01
TCGA-22-5471-01
TCGA-21-5782-01
TCGA-21-1070-01
TCGA-18-3406-01
TCGA-21-5786-01
TCGA-39-5031-01
TCGA-70-6722-01
TCGA-22-5489-01
TCGA-66-2759-01
TCGA-56-6545-01
TCGA-39-5029-01
TCGA-39-5016-01
TCGA-60-2723-01
TCGA-33-4583-01
TCGA-60-2711-01
TCGA-70-6723-01
TCGA-22-0944-01
TCGA-66-2756-01
TCGA-39-5022-01
TCGA-43-2578-01
TCGA-18-3410-01
TCGA-37-4141-01
TCGA-66-2754-01
TCGA-33-4586-01
TCGA-66-2773-01
TCGA-66-2770-01
TCGA-37-4135-01
TCGA-18-3416-01
TCGA-D3-A2JC-06
TCGA-66-2786-01
TCGA-22-1012-01
TCGA-43-6647-01
TCGA-FS-A1ZS-06
TCGA-66-2800-01
TCGA-60-2725-01
TCGA-18-5592-01
TCGA-43-3920-01
TCGA-22-5478-01
TCGA-22-5492-01
TCGA-66-2793-01
TCGA-39-5027-01
TCGA-46-6025-01
TCGA-46-3765-01
TCGA-60-2724-01
TCGA-51-4079-01
TCGA-66-2742-01
TCGA-34-2600-01
TCGA-D9-A1JW-06
TCGA-21-1071-01
TCGA-ER-A19F-06
TCGA-85-6175-01
TCGA-34-2608-01
TCGA-39-5024-01
TCGA-39-5039-01
TCGA-FS-A1ZK-06
TCGA-66-2780-01
TCGA-18-4721-01
TCGA-51-4080-01
TCGA-G9-6351-01
TCGA-34-5236-01
TCGA-R2-A69V-01
TCGA-66-2791-01
TCGA-18-3407-01
TCGA-63-5128-01
TCGA-43-6770-01
TCGA-EE-A2MS-06
TCGA-56-5898-01
TCGA-EA-A4BA-01
TCGA-BR-4256-01
TCGA-34-5232-01
TCGA-22-4604-01
TCGA-66-2734-01
TCGA-G9-6342-01
TCGA-39-5036-01
TCGA-A3-3373-01
TCGA-22-4613-01
TCGA-51-4081-01
TCGA-22-5485-01
TCGA-D3-A3ML-06
TCGA-C5-A2LX-01
TCGA-AA-3496-01
TCGA-34-5929-01
TCGA-18-3412-01
TCGA-39-5019-01
TCGA-EE-A3AF-06
TCGA-39-5021-01
TCGA-22-5480-01
TCGA-DK-A3IN-01
TCGA-ER-A2NE-06
TCGA-BR-6852-01
TCGA-14-0790-01
TCGA-60-2708-01
TCGA-A5-A0VP-01
TCGA-E6-A1LZ-01
TCGA-D1-A16X-01
TCGA-D7-A4YU-01
TCGA-BP-4164-01
TCGA-BS-A0TE-01
TCGA-D1-A17A-01
TCGA-AX-A0J1-01
TCGA-AX-A060-01
TCGA-D1-A160-01
TCGA-B5-A0K0-01
TCGA-B5-A11S-01
TCGA-A5-A0R6-01
TCGA-D1-A15X-01
TCGA-AP-A0LG-01
TCGA-BS-A0UL-01
TCGA-AP-A0LT-01
TCGA-A5-A0GB-01
TCGA-D1-A17H-01
TCGA-AX-A05Y-01
TCGA-B5-A1MU-01
TCGA-D1-A17N-01
TCGA-AX-A05S-01
TCGA-BS-A0U5-01
TCGA-AX-A2HF-01
TCGA-AJ-A23M-01
TCGA-D1-A177-01
TCGA-BS-A0UJ-01
TCGA-D1-A163-01
TCGA-AP-A0LE-01
TCGA-AP-A0LF-01
TCGA-B5-A11H-01
TCGA-D1-A17D-01
TCGA-B5-A0JZ-01
TCGA-EJ-7783-01
TCGA-D1-A16F-01
TCGA-B5-A11X-01
TCGA-A5-A0G9-01
TCGA-BG-A0M4-01
TCGA-FI-A2EW-01
TCGA-A5-A0GN-01
TCGA-A5-A0GH-01
TCGA-BG-A18A-01
TCGA-BS-A0U7-01
TCGA-BG-A0VZ-01
TCGA-D1-A0ZO-01
TCGA-AX-A06H-01
TCGA-D1-A17R-01
TCGA-D1-A17U-01
TCGA-B5-A11V-01
TCGA-AP-A054-01
TCGA-D1-A17M-01
TCGA-27-2519-01
TCGA-BS-A0TA-01
TCGA-B5-A0K6-01
TCGA-D1-A0ZV-01
TCGA-A5-A0GQ-01
TCGA-D1-A15Z-01
TCGA-D1-A16R-01
TCGA-A5-A0R8-01
TCGA-BS-A0V6-01
TCGA-BG-A0RY-01
TCGA-BG-A0M3-01
TCGA-A5-A0GU-01
TCGA-B5-A0JT-01
TCGA-D1-A17T-01
TCGA-B5-A121-01
TCGA-BG-A0VV-01
TCGA-B5-A11M-01
TCGA-BG-A0M6-01
TCGA-FI-A2EX-01
TCGA-FD-A3SQ-01
TCGA-D1-A17K-01
TCGA-78-7147-01
TCGA-G9-6333-01
TCGA-BG-A0W1-01
TCGA-14-0781-01
TCGA-AX-A0IW-01
TCGA-D1-A16Q-01
TCGA-D1-A17S-01
TCGA-AX-A062-01
TCGA-BG-A0W2-01
TCGA-A5-A0R9-01
TCGA-A5-A0GJ-01
TCGA-AU-6004-01
TCGA-BS-A0U8-01
TCGA-AP-A05N-01
TCGA-CC-5259-01
TCGA-BR-8081-01
TCGA-BS-A0V7-01
TCGA-AX-A05W-01
TCGA-EE-A29Q-06
TCGA-A5-A0GA-01
TCGA-D1-A16J-01
TCGA-BK-A0CB-01
TCGA-A5-A0RA-01
TCGA-EB-A5UN-06
TCGA-AP-A0L8-01
TCGA-AX-A064-01
TCGA-D5-5537-01
TCGA-GV-A3QI-01
TCGA-B5-A0K7-01
TCGA-A5-A0GV-01
TCGA-D8-A1JT-01
TCGA-AP-A05P-01
TCGA-D1-A176-01
TCGA-ER-A2NC-06
TCGA-BG-A0VX-01
TCGA-EB-A551-01
TCGA-D1-A0ZS-01
TCGA-B5-A11G-01
TCGA-D1-A16D-01
TCGA-A6-6648-01
TCGA-E2-A1LG-01
TCGA-AP-A0LD-01
TCGA-BK-A0CC-01
TCGA-C5-A1BM-01
TCGA-A6-5656-01
TCGA-ER-A19M-06
TCGA-BR-4280-01
TCGA-B5-A0K8-01
TCGA-CG-4306-01
TCGA-BK-A13C-01
TCGA-BG-A0LX-01
TCGA-BR-8296-01
TCGA-BG-A186-01
TCGA-HI-7171-01
TCGA-BS-A0U9-01
TCGA-B5-A0JN-01
TCGA-D7-6528-01
TCGA-EK-A3GJ-01
TCGA-CG-4442-01
TCGA-HG-A2PA-01
TCGA-Q1-A73S-01
TCGA-BS-A0TI-01
TCGA-B5-A11J-01
TCGA-D1-A0ZZ-01
TCGA-EY-A212-01
TCGA-ER-A19B-06
TCGA-AX-A2H5-01
TCGA-AP-A0LI-01
TCGA-D7-6521-01
TCGA-B5-A11O-01
TCGA-C8-A274-01
TCGA-F4-6809-01
TCGA-BR-A44U-01
TCGA-BG-A0MT-01
TCGA-D1-A17L-01
TCGA-BR-A4J7-01
TCGA-BR-4366-01
TCGA-GD-A3OQ-01
TCGA-A5-A0GM-01
TCGA-EE-A2MQ-06
TCGA-D1-A0ZP-01
TCGA-B5-A1MY-01
TCGA-FG-6688-01
TCGA-D1-A169-01
TCGA-AP-A0LH-01
TCGA-AD-6895-01
TCGA-AA-A02E-01
TCGA-EY-A1GS-01
TCGA-AA-3660-01
TCGA-F4-6806-01
TCGA-D1-A16N-01
TCGA-D1-A168-01
TCGA-GM-A2DB-01
TCGA-EB-A5UM-01
TCGA-BK-A139-01
TCGA-D1-A16E-01
TCGA-D1-A102-01
TCGA-A5-A0G5-01
TCGA-B5-A0K1-01
TCGA-BR-8080-01
TCGA-F4-6570-01
TCGA-BR-7715-01
TCGA-D3-A5GO-06
TCGA-RP-A694-06
TCGA-97-7938-01
TCGA-B5-A11Z-01
TCGA-BG-A0M2-01
TCGA-AP-A0LL-01
TCGA-A5-A0GE-01
TCGA-D1-A16S-01
TCGA-55-8207-01
TCGA-D1-A1NX-01
TCGA-BM-6198-01
TCGA-A5-A0R7-01
TCGA-BG-A0MS-01
TCGA-D3-A51R-06
TCGA-BG-A0VW-01
TCGA-CH-5746-01
TCGA-06-0174-01
TCGA-CD-5801-01
TCGA-KK-A59V-01
TCGA-EE-A3AA-06
TCGA-HT-8113-01
TCGA-A5-A0VO-01
TCGA-DY-A1DF-01
TCGA-MP-A4T6-01
TCGA-AX-A06L-01
TCGA-B5-A0K4-01
TCGA-G4-6586-01
TCGA-55-6983-01
TCGA-AP-A053-01
TCGA-EW-A1OX-01
TCGA-F1-6874-01
TCGA-AX-A1C7-01
TCGA-DD-A11D-01
TCGA-FI-A2F8-01
TCGA-AP-A0L9-01
TCGA-B5-A11Q-01
TCGA-D9-A6EC-06
TCGA-B5-A11I-01
TCGA-D1-A15W-01
TCGA-EJ-5519-01
TCGA-G9-6365-01
TCGA-EJ-5506-01
TCGA-G9-6378-01
TCGA-EJ-5527-01
TCGA-G9-6336-01
TCGA-CH-5753-01
TCGA-CH-5764-01
TCGA-CH-5791-01
TCGA-EJ-5526-01
TCGA-G9-6363-01
TCGA-CH-5752-01
TCGA-D3-A2JP-06
TCGA-EJ-5532-01
TCGA-CH-5763-01
TCGA-CH-5766-01
TCGA-EJ-5531-01
TCGA-CH-5771-01
TCGA-EJ-5508-01
TCGA-EJ-5521-01
TCGA-CH-5767-01
TCGA-EJ-5516-01
TCGA-G9-6356-01
TCGA-EJ-5514-01
TCGA-G9-6364-01
TCGA-CH-5761-01
TCGA-EJ-5524-01
TCGA-CH-5768-01
TCGA-CH-5744-01
TCGA-CH-5741-01
TCGA-G9-6332-01
TCGA-EJ-5512-01
TCGA-CH-5738-01
TCGA-EJ-5496-01
TCGA-EJ-5504-01
TCGA-CH-5739-01
TCGA-EJ-5505-01
TCGA-G9-6371-01
TCGA-G9-6494-01
TCGA-EJ-5525-01
TCGA-CH-5750-01
TCGA-B6-A0IA-01
TCGA-AR-A0U3-01
TCGA-A3-3320-01
TCGA-BP-4162-01
TCGA-A3-3311-01
TCGA-B2-4102-01
TCGA-CJ-4644-01
TCGA-AK-3436-01
TCGA-J4-A6G1-01
TCGA-QU-A6IM-01
TCGA-G9-6366-01
TCGA-BR-4201-01
TCGA-CJ-4905-01
TCGA-A3-3370-01
TCGA-A3-3372-01
TCGA-A3-3351-01
TCGA-BP-4163-01
TCGA-50-6593-01
TCGA-DA-A3F8-06
TCGA-BS-A0TD-01
TCGA-BG-A0MC-01
TCGA-Q1-A73P-01
TCGA-AX-A05T-01
TCGA-BG-A0LW-01
TCGA-BG-A0M0-01
TCGA-28-1753-01
TCGA-EE-A2ME-06
TCGA-D3-A1Q4-06
TCGA-IR-A3LH-01
TCGA-G4-6588-01
TCGA-NH-A5IV-01
TCGA-DU-6399-01
TCGA-CK-6751-01
TCGA-HU-A4H2-01
TCGA-FD-A3SM-01
TCGA-DJ-A2Q0-01
TCGA-EI-6885-01
TCGA-CG-5721-01
TCGA-AA-3712-01
TCGA-BF-A1PU-01
TCGA-AO-A1KS-01
TCGA-EE-A3JA-06
TCGA-DM-A1HB-01
TCGA-BR-4368-01
TCGA-CM-6678-01
TCGA-D5-6932-01
TCGA-BQ-7061-01
TCGA-CG-5732-01
TCGA-AK-3427-01
TCGA-BR-7717-01
TCGA-EE-A3AB-06
TCGA-CD-8526-01
TCGA-AZ-6599-01
TCGA-95-7039-01
TCGA-BR-8372-01
TCGA-CG-4436-01
TCGA-D8-A1JA-01
TCGA-EE-A2GC-06
TCGA-D7-A4Z0-01
TCGA-CM-4748-01
TCGA-DM-A280-01
TCGA-AG-A01J-01
TCGA-BH-A0HF-01
TCGA-78-7633-01
TCGA-91-7771-01
TCGA-EQ-8122-01
TCGA-A7-A26F-01
TCGA-BR-4257-01
TCGA-BR-7707-01
TCGA-BR-8591-01
TCGA-HT-7693-01
TCGA-DS-A1OC-01
TCGA-DS-A1OD-01
TCGA-FD-A3N5-01
TCGA-GV-A3JV-01
TCGA-G2-A3IB-01
TCGA-BT-A20R-01
TCGA-DK-A3IL-01
TCGA-G2-A2EL-01
TCGA-G2-A2EO-01
TCGA-DK-A1AC-01
TCGA-H4-A2HQ-01
TCGA-GV-A3JX-01
TCGA-Q1-A6DT-01
TCGA-E5-A2PC-01
TCGA-GC-A3RB-01
TCGA-GD-A3OS-01
TCGA-GV-A3QG-01
TCGA-A6-6652-01
TCGA-DK-A2HX-01
TCGA-BL-A3JM-01
TCGA-DK-A2I2-01
TCGA-FD-A3B8-01
TCGA-DK-A3IQ-01
TCGA-DK-A3IT-01
TCGA-G2-A2EF-01
TCGA-DK-A1A6-01
TCGA-CF-A27C-01
TCGA-GC-A3I6-01
TCGA-DK-A3IK-01
TCGA-FD-A3B6-01
TCGA-GD-A2C5-01
TCGA-DK-A3IM-01
TCGA-DK-A1AA-01
TCGA-DK-A1AF-01
TCGA-G2-A2EC-01
TCGA-FD-A3B4-01
TCGA-DK-A3IV-01
TCGA-DK-A1AE-01
TCGA-BT-A2LA-01
TCGA-G2-A2EK-01
TCGA-FD-A3NA-01
TCGA-BT-A2LD-01
TCGA-G2-A3IE-01
TCGA-GD-A3OP-01
TCGA-HQ-A2OE-01
TCGA-DK-A3IS-01
TCGA-GV-A3QH-01
TCGA-FU-A40J-01
TCGA-DK-A2I1-01
TCGA-DK-A1AG-01
TCGA-CF-A3MG-01
TCGA-E9-A22E-01
TCGA-FD-A3N6-01
TCGA-FD-A3B3-01
TCGA-ER-A194-01
TCGA-FD-A3B5-01
TCGA-BT-A20X-01
TCGA-EE-A2MF-06
TCGA-D5-6926-01
TCGA-A6-5662-01
TCGA-CM-5861-01
TCGA-A6-5657-01
TCGA-AA-3662-01
TCGA-CM-6677-01
TCGA-DM-A28C-01
TCGA-D5-6922-01
TCGA-D5-6535-01
TCGA-CM-6674-01
TCGA-AD-6963-01
TCGA-AA-3815-01
TCGA-AZ-6608-01
TCGA-A6-2671-01
TCGA-CM-5860-01
TCGA-CK-6746-01
TCGA-CM-6161-01
TCGA-CA-6719-01
TCGA-D5-6539-01
TCGA-AZ-4616-01
TCGA-G4-6299-01
TCGA-D5-6927-01
TCGA-AA-3663-01
TCGA-AY-6196-01
TCGA-BT-A2LB-01
TCGA-DM-A0XD-01
TCGA-AZ-4323-01
TCGA-AM-5821-01
TCGA-DM-A282-01
TCGA-AZ-6603-01
TCGA-EE-A29S-06
TCGA-DM-A1HA-01
TCGA-DM-A1D4-01
TCGA-F4-6460-01
TCGA-A6-5660-01
TCGA-CM-5864-01
TCGA-28-1747-01
TCGA-41-4097-01
TCGA-A6-6142-01
TCGA-CA-5254-01
TCGA-D5-6923-01
TCGA-DM-A0X9-01
TCGA-G4-6317-01
TCGA-AZ-4682-01
TCGA-55-8085-01
TCGA-55-8208-01
TCGA-AZ-4684-01
TCGA-69-7765-01
TCGA-CM-4744-01
TCGA-A6-6137-01
TCGA-BR-6802-01
TCGA-F4-6703-01
TCGA-A6-5659-01
TCGA-AY-A71X-01
TCGA-F4-6459-01
TCGA-A6-5661-01
TCGA-CA-5797-01
TCGA-A8-A08P-01
TCGA-DM-A1D7-01
TCGA-D5-6898-01
TCGA-F4-6807-01
TCGA-CA-5255-01
TCGA-AN-A0FN-01
TCGA-D5-6538-01
TCGA-HJ-7597-01
TCGA-D5-6931-01
TCGA-CM-4747-01
TCGA-CA-6715-01
TCGA-CM-5341-01
TCGA-D5-5539-01
TCGA-AD-6965-01
TCGA-D5-6531-01
TCGA-D5-6924-01
TCGA-DA-A1I8-06
TCGA-DM-A1D6-01
TCGA-AG-3882-01
TCGA-A8-A08T-01
TCGA-AO-A0JC-01
TCGA-78-7150-01
TCGA-GC-A3YS-01
TCGA-D8-A1J9-01
TCGA-AA-3692-01
TCGA-CK-6747-01
TCGA-AA-A02K-01
TCGA-D3-A3MV-06
TCGA-GF-A6C9-06
TCGA-CD-A48C-01
TCGA-AZ-6600-01
TCGA-AA-3655-01
TCGA-CA-6717-01
TCGA-D3-A1Q7-06
TCGA-CM-6165-01
TCGA-D5-6920-01
TCGA-EI-6507-01
TCGA-CM-5349-01
TCGA-F4-6704-01
TCGA-DM-A285-01
TCGA-D5-5538-01
TCGA-A6-2679-01
TCGA-AZ-6607-01
TCGA-AN-A0FV-01
TCGA-BH-A0B4-01
TCGA-DM-A28E-01
TCGA-A6-6654-01
TCGA-AA-3511-01
TCGA-G4-6314-01
TCGA-D8-A1JK-01
TCGA-J4-A67L-01
TCGA-G4-6307-01
TCGA-CM-5862-01
TCGA-HC-7745-01
TCGA-CK-5912-01
TCGA-AF-2693-01
TCGA-F4-6569-01
TCGA-DM-A1D0-01
TCGA-DM-A28G-01
TCGA-EE-A2GO-06
TCGA-CM-6675-01
TCGA-AD-6901-01
TCGA-AA-3502-01
TCGA-A6-6651-01
TCGA-14-0817-01
TCGA-D5-6536-01
TCGA-AD-6548-01
TCGA-CM-6167-01
TCGA-G4-6297-01
TCGA-AA-3489-01
TCGA-BR-8589-01
TCGA-DC-5337-01
TCGA-CK-4947-01
TCGA-HT-8110-01
TCGA-DU-5852-01
TCGA-HC-7078-01
TCGA-EJ-7115-01
TCGA-G9-7521-01
TCGA-G9-7525-01
TCGA-EJ-7328-01
TCGA-EE-A3J7-06
TCGA-EJ-7794-01
TCGA-EJ-7784-01
TCGA-EJ-7317-01
TCGA-H9-7775-01
TCGA-EJ-7797-01
TCGA-EJ-7793-01
TCGA-FC-7708-01
TCGA-EJ-7791-01
TCGA-CH-5762-01
TCGA-EJ-7314-01
TCGA-EJ-7786-01
TCGA-HU-A4GF-01
TCGA-HC-7231-01
TCGA-EJ-7789-01
TCGA-HC-7750-01
TCGA-G9-7519-01
TCGA-A2-A25E-01
TCGA-C8-A26V-01
TCGA-AR-A24L-01
TCGA-C8-A275-01
TCGA-E9-A228-01
TCGA-D8-A27H-01
TCGA-D8-A1JP-01
TCGA-E2-A1IO-01
[truncated: 2,910 more rows]
