# Supplementary material for: Mutation Enrichment and Transcriptomic Activation Signatures of 419 Molecular Pathways in Cancer
Source: Cancers (Basel). 2020 Jan 22;12(2):271. doi: 10.3390/cancers12020271 (PMC7073226; doi:10.3390/cancers12020271)
Supplement: Supplementary file 1 [file cancers-12-00271-s001.zip › supplementary revised/Supplementary_Table_S8.xlsx]

## Sheet: signaling
top-mutated pathways	bottom-mutated pathways			genes_of_top-mutated pathways	genes_of_bottom-mutated pathways
Akt_Signaling_Pathway	cAMP_Pathway_Cell_Proliferation			AATK	ARNTL
cAMP_Pathway	cAMP_Pathway_eNOS_Signaling_Cardiovascular_Homeostasis			ABI1	BHLHE40
Caspase_Cascade_Pathway	cAMP_Pathway_Glycogen_Synthesis			ABL1	BHLHE41
Cellular_Apoptosis_Pathway	cAMP_Pathway_Glycolisis			ACAN	CD14
Chemokine_Pathway	cAMP_Pathway_Lipolysis			ACIN1	CLOCK
CREB_Pathway	cAMP_Pathway_Oncogenesis			ACTA1	CRY1
EGF_Pathway	cAMP_Pathway_Protein_Retention			ACTA2	CRY2
ErbB_Family_Pathway	cAMP_Pathway_Regulation_of_Cytoskeleton			ACTB	MADD
ERK_Signaling_Pathway	CD40_Pathway_Gene_Expression_Cell_Adhesion_Molecule_via_NFKB2			ACTG1	NR1D1
Erythropoietin_Pathway	CD40_Pathway_Gene_Expression_Cell_Survival_via_NFKB2			ACTG2	PER1
Estrogen_Pathway	CD40_Pathway_Gene_Expression_Co-Stimulatory_Molecules_via_NFKB2			ACTN1	PER2
GPCR_Pathway	CD40_Pathway_Gene_Expression_COX2_and_Prostaglandins_via_NFKB2			ACTN2	PER3
GSK3_Signaling_Pathway	CD40_Pathway_Gene_Expression_Immunoglobulin_Class_Switch_via_NFKB2			ACTN3	RORA
IGF1R_Signaling_Pathway	CD40_Pathway_Gene_Expression_Procoagulant_Activity_via_NFKB2			ACTN4	TANK
IL-2_Pathway	CD40_Pathway_Gene_Expression_Pro-Inflamatory_Cytokines_via_NFKB2			ACVR1	TIA1
IL-6_Pathway	Cellular_Apoptosis_Pathway_Gene_Expression_FLIP_CIAP2_BFL1_BCL2_via_NFKB2			ACVR2B	TNFAIP3
ILK_Signaling_Pathway	Chemokine_Pathway_Gene_Expression_and_Apoptosis_via_ELK1			ACVRL1
ILK_Signaling_Pathway_Cytoskeletal_Adhesion_Complexes	Chemokine_Pathway_Internalization_Degradation_Recycling			ADCY1
ILK_Signaling_Pathway_Epithelial_Mesenchymal_Transition_Tubulo-Interstitial_Fibrosis	Circadian_Pathway			ADCY10
ILK_Signaling_Pathway_Migration_Vasculogenesis	EGF_Pathway_Actin_Cytoskeletal_Rearrangement			ADCY2
IP3_Pathway	Erythropoietin_Pathway_Anti-Apoptosis			ADCY3
JAK-STAT_Pathway	Erythropoietin_Pathway_Gene_Expression_Neuroprotection_via_NFKB2			ADCY4
JAK-STAT_Pathway_Nml_SOCS_BCL-XL_p21_Myc_Nos2_Gene_Expression_via_STAT2	GSK3_Signaling_Pathway_b-CTNN_Degradation			ADCY5
JNK_Pathway	HGF_Pathway_Cell_Cycle_Progression			ADCY6
MAPK_Family_Pathway	IGF1R_Signaling_Pathway_Apoptosis			ADCY7
MAPK_Signaling_Pathway	IGF1R_Signaling_Pathway_Cell_Survival			ADCY8
mTOR_Pathway	IGF1R_Signaling_Pathway_Protein_Synthesis			ADCY9
NGF_Pathway	IL-10_Pathway_Translational_Modulation			ADGRB1
p38_Signaling_Pathway	ILK_Signaling_Pathway_Induced_Cell_Proliferation			ADRA1A
p53_Signaling_Pathway	Interferon_Pathway_Gene_Expression_via_HIST1H3B_CREB3			ADRA1B
PAK_Pathway	JAK-STAT_Pathway_JAK_Degradation			ADRA1D
PAK_Pathway_Actin_Organization	MAPK_Family_Pathway_Chromatin_Remodelling			ADRA2A
PAK_Pathway_Cell_Survival	Mitochondrial_Apoptosis_Pathway_Apoptosis			ADRA2B
PAK_Pathway_Lamelliopodia_and_Filopodia_Outgrowth	mTOR_Pathway_Translation_Elongation			ADRA2C
PPAR_Pathway	NGF_Pathway_Actin_Polymerization_Neurite_Outgrowth_and_Differentiation			ADRB1
PTEN_Pathway	Ras_Pathway_Golgi_Trafficking_and_Vesicle_Formation			ADRB2
PTEN_Pathway_Adhesion_or_Migration	TGF-Beta_Pathway_Post_Transciptional_G1_Arrest			ADRB3
PTEN_Pathway_Angiogenesis_and_Tumorigenesis	TNF_Signaling_Pathway_Apoptosis			AGPAT9
PTEN_Pathway_Ca2+_Signaling	TRAF_Pathway_Apoptosis			AKAP1
Ras_Pathway	TRAF_Pathway_Direct_Antimicrobial_Response_and_Cell-Mediated_Immunity_and_Apoptosis_of_Host_Cell			AKAP10
TGF-Beta_Pathway	TRAF_Pathway_Gene_Expression_via_FOS_JUN			AKAP11
WNT_Pathway	VEGF_Pathway_Gene_Expression_and_Cell_Proliferation_via_MAPK7			AKAP12
				AKAP13
				AKAP2
				AKAP3
				AKAP4
				AKAP5
				AKAP6
				AKAP7
				AKAP8
				AKAP9
				AKT1S1
				ALK
				ANAPC1
				ANAPC10
				ANAPC11
				ANAPC13
				ANAPC2
				ANAPC4
				ANAPC5
				ANAPC7
				ANGPT1
				ANGPT2
				ANGPT4
				ANGPTL1
				ANGPTL6
				AP2A1
				APC
				AR
				ARAF
				AREG
				ARF1
				ARF3
				ARF4
				ARF5
				ARF6
				ARFGAP1
				ARFGAP3
				ARFGEF2
				ARFIP1
				ARFIP2
				ARHGDIB
				ARHGEF1
				ARHGEF10
				ARHGEF11
				ARHGEF12
				ARHGEF15
				ARHGEF16
				ARHGEF2
				ARHGEF3
				ARHGEF4
				ARHGEF5
				ARHGEF6
				ARHGEF7
				ARHGEF9
				ARR3
				ATF1
				ATF2
				ATF3
				ATF5
				ATF6
				ATF7
				ATG101
				ATG13
				ATM
				ATP2C1
				ATR
				ATXN1
				ATXN10
				ATXN2
				ATXN3
				ATXN7
				AXIN1
				AXIN2
				AXL
				BAX
				BBC3
				BCAP31
				BCAR1
				BCKDHB
				BCL10
				BCL2L11
				BCL9
				BCR
				BDNF
				BIRC5
				BMP1
				BMP10
				BMP15
				BMP2
				BMP3
				BMP4
				BMP5
				BMP6
				BMP7
				BMP8A
				BMP8B
				BMPR1A
				BMPR1B
				BMPR2
				BRAF
				BRCA1
				BRF1
				BTC
				BTK
				BTRC
				CACNA1A
				CACNA1B
				CACNA1C
				CACNA1D
				CACNA1E
				CACNA1F
				CACNA1G
				CACNA1H
				CACNA1I
				CACNA1S
				CACNA2D1
				CACNA2D2
				CACNA2D3
				CACNA2D4
				CACNB1
				CACNB2
				CACNB3
				CACNB4
				CACNG1
				CACNG2
				CACNG3
				CACNG4
				CACNG5
				CACNG6
				CACNG7
				CACNG8
				CALM1
				CALM2
				CALM3
				CAMKK1
				CAMKK2
				CAPN1
				CAPN10
				CAPN11
				CAPN2
				CAPN3
				CAPN5
				CAPN6
				CAPN7
				CAPN9
				CAPNS1
				CARD10
				CARD16
				CARM1
				CASP4
				CASP5
				CAV1
				CAV2
				CBL
				CBY1
				CCL1
				CCL11
				CCL13
				CCL14
				CCL15
				CCL16
				CCL17
				CCL18
				CCL19
				CCL2
				CCL20
				CCL21
				CCL22
				CCL23
				CCL24
				CCL25
				CCL26
				CCL27
				CCL28
				CCL3
				CCL3L1
				CCL4
				CCL4L1
				CCL4L2
				CCL5
				CCL7
				CCL8
				CCNA1
				CCNA2
				CCNB1
				CCNB2
				CCNC
				CCND2
				CCND3
				CCNE1
				CCNE2
				CCNF
				CCNG1
				CCNT1
				CCNT2
				CCR1
				CCR10
				CCR3
				CCR4
				CCR5
				CCR6
				CCR7
				CCR8
				CCR9
				CCRL2
				CD19
				CD2
				CD247
				CD27
				CD28
				CD3D
				CD3E
				CD3G
				CD4
				CD40
				CD40LG
				CD70
				CD79A
				CD79B
				CD80
				CD82
				CD86
				CDC16
				CDC23
				CDC25C
				CDC27
				CDC37
				CDH1
				CDH10
				CDH11
				CDH12
				CDH13
				CDH15
				CDH16
				CDH17
				CDH18
				CDH19
				CDH2
				CDH20
				CDH22
				CDH23
				CDH24
				CDH26
				CDH3
				CDH4
				CDH5
				CDH6
				CDH7
				CDH8
				CDH9
				CDK1
				CDK10
				CDK19
				CDK2
				CDK3
				CDK4
				CDK5
				CDK7
				CDK8
				CDK9
				CDKN1A
				CDKN2A
				CDKN2C
				CEBPA
				CEBPB
				CEBPG
				CENPC
				CER1
				CFL1
				CFL2
				CFLAR
				CHEK1
				CHEK2
				CISH
				CLCA1
				CLCA2
				CLCA3P
				CLCA4
				CLCN1
				CLCN2
				CLCN3
				CLCN4
				CLCN5
				CLCN6
				CLCN7
				CLCNKA
				CLCNKB
				CLDN1
				CLEC11A
				CLEC14A
				CLEC7A
				CLIC1
				CLIC2
				CLIC5
				CLIC6
				CLIP1
				CLNS1A
				CNGA1
				CNGA2
				CNGA3
				CNGA4
				CNGB1
				CNGB3
				CNKSR1
				COL10A1
				COL11A1
				COL11A2
				COL12A1
				COL13A1
				COL14A1
				COL15A1
				COL16A1
				COL17A1
				COL18A1
				COL19A1
				COL1A1
				COL1A2
				COL20A1
				COL21A1
				COL22A1
				COL23A1
				COL24A1
				COL25A1
				COL27A1
				COL2A1
				COL3A1
				COL4A1
				COL4A2
				COL4A3
				COL4A4
				COL4A5
				COL4A6
				COL5A1
				COL5A2
				COL5A3
				COL6A1
				COL6A2
				COL6A3
				COL7A1
				COL8A1
				COL8A2
				COL9A1
				COL9A2
				COL9A3
				CR1
				CREBBP
				CREM
				CRHR1
				CRHR2
				CRKL
				CRP
				CSF1
				CSF1R
				CSF2
				CSF2RA
				CSF2RB
				CSF3
				CSF3R
				CSK
				CSNK1A1
				CSNK1D
				CSNK1G1
				CSNK1G2
				CSNK1G3
				CSNK2A1
				CSNK2A2
				CSNK2A3
				CSNK2B
				CTBP1
				CTBP2
				CTGF
				CTNNA1
				CUL2
				CX3CL1
				CX3CR1
				CXCL1
				CXCL10
				CXCL11
				CXCL12
				CXCL13
				CXCL14
				CXCL16
				CXCL2
				CXCL3
				CXCL5
				CXCL6
				CXCL8
				CXCL9
				CXCR1
				CXCR2
				CXCR3
				CXCR4
				CXCR5
				CXCR6
				CYR61
				DAAM1
				DAAM2
				DAP
				DAPK3
				DAXX
				DBT
				DCC
				DCHS1
				DCX
				DDIT3
				DDIT4
				DDR1
				DDR2
				DDX17
				DDX5
				DEPTOR
				DFFA
				DFFB
				DGKZ
				DKK1
				DKK2
				DKK4
				DLG1
				DLG4
				DOCK1
				DOK1
				DOK2
				DOK3
				DOK4
				DOK5
				DOK6
				DROSHA
				DSCAM
				DSP
				DUSP1
				DUSP10
				DUSP14
				DUSP16
				DUSP3
				DUSP4
				DUSP6
				DUSP7
				DUSP8
				DUSP9
				DVL1
				DVL2
				DVL3
				DYRK2
				E2F1
				E2F2
				E2F3
				E2F4
				E2F5
				ECM1
				ECM2
				EFEMP1
				EFEMP2
				EGF
				EGR1
				EIF4A1
				EIF4A2
				EIF4B
				EIF4E
				EIF6
				ELF1
				ELK3
				ELK4
				ELN
				ELP2
				ENC1
				EP300
				EPHA1
				EPHA2
				EPHA3
				EPHA4
				EPHA5
				EPHA7
				EPHA8
				EPHB1
				EPHB2
				EPHB3
				EPHB4
				EPHB6
				EPS8
				EPYC
				ERBB2
				ERBB3
				ERBB4
				EREG
				ESR1
				ESR2
				ETV1
				F2RL3
				FAS
				FASLG
				FBLIM1
				FBN1
				FBN2
				FBN3
				FCER1A
				FCER1G
				FCER2
				FCGR1A
				FCGR2A
				FCGR3A
				FDXR
				FERMT2
				FGF1
				FGF10
				FGF11
				FGF12
				FGF13
				FGF14
				FGF16
				FGF17
				FGF18
				FGF19
				FGF2
				FGF20
				FGF21
				FGF22
				FGF23
				FGF3
				FGF4
				FGF5
				FGF6
				FGF7
				FGF8
				FGF9
				FGFR1
				FGFR2
				FGFR3
				FGFR4
				FGR
				FIGF
				FKBP1A
				FLNA
				FLNB
				FLNC
				FLT1
				FLT3
				FLT4
				FN1
				FOSB
				FOSL1
				FOSL2
				FOXH1
				FPR2
				FRAS1
				FRAT1
				FRAT2
				FREM1
				FREM2
				FRS3
				FRZB
				FYB
				FYN
				FZD1
				FZD10
				FZD2
				FZD3
				FZD4
				FZD5
				FZD6
				FZD7
				FZD8
				FZD9
				GAB2
				GABRA1
				GABRA2
				GABRA3
				GABRA4
				GABRA5
				GABRA6
				GABRB1
				GABRB2
				GABRB3
				GABRD
				GABRE
				GABRG1
				GABRG2
				GABRG3
				GABRQ
				GADD45A
				GADD45B
				GADD45G
				GAS1
				GAS2
				GAS6
				GAS8
				GAST
				GATA1
				GATA2
				GCFC2
				GCG
				GCGR
				GDF1
				GDF10
				GDF15
				GDF2
				GDF5
				GDF6
				GDF9
				GDNF
				GFER
				GFRA1
				GFRA2
				GFRA3
				GFRA4
				GH1
				GH2
				GHR
				GHRH
				GLG1
				GMFG
				GNAI1
				GNAI2
				GNAI3
				GNAL
				GNAO1
				GNAT1
				GNAT2
				GNAZ
				GNB1
				GNB2
				GNB2L1
				GNB3
				GNB4
				GNB5
				GNG10
				GNG11
				GNG12
				GNG13
				GNG2
				GNG3
				GNG4
				GNG5
				GNG7
				GNG8
				GNGT1
				GNGT2
				GNRH1
				GNRH2
				GPC6
				GPS2
				GRAP2
				GRB10
				GRB14
				GRB2
				GRB7
				GRIA1
				GRIA2
				GRIA3
				GRIA4
				GRID2
				GRIK1
				GRIK2
				GRIK3
				GRIN2A
				GRIN2B
				GRIN2C
				GRM1
				GRM2
				GRM3
				GRM4
				GRM5
				GRM6
				GRM7
				GRM8
				GTF2A1
				GTF2A2
				GTF2B
				GTF2E1
				GTF2E2
				GTF2F1
				GTF2F2
				GTF2H1
				GTF2H2
				GTF2H3
				GTF2H4
				GTF2H5
				GTSE1
				GZMB
				HAPLN1
				HAPLN2
				HAPLN3
				HAPLN4
				HBEGF
				HDAC1
				HDAC10
				HDAC11
				HDAC2
				HDAC3
				HDAC4
				HDAC5
				HDAC6
				HDAC7
				HDAC8
				HDAC9
				HDGF
				HGF
				HIF1A
				HIPK2
				HLA-DMA
				HLA-DMB
				HLA-DOA
				HLA-DOB
				HLA-DPA1
				HLA-DQA1
				HLA-DQA2
				HLA-DQB1
				HLA-DRA
				HLA-DRB1
				HLA-DRB3
				HLA-DRB4
				HLA-DRB5
				HMGA1
				HMGN1
				HNF1A
				HNF1B
				HNF4A
				HRAS
				HRH4
				HSF1
				HSP90AA1
				HSPB1
				HSPG2
				HTT
				IFNA1
				IFNA10
				IFNA13
				IFNA14
				IFNA16
				IFNA17
				IFNA2
				IFNA21
				IFNA4
				IFNA5
				IFNA6
				IFNA7
				IFNA8
				IFNAR1
				IFNAR2
				IFNB1
				IFNG
				IFNGR1
				IFNGR2
				IGF1
				IGF1R
				IGF2
				IGF2-AS
				IGF2R
				IGFBP1
				IGFBP2
				IGFBP3
				IGFBP4
				IGFBP5
				IGFBP6
				IGFBP7
				IL10
				IL10RB
				IL11
				IL11RA
				IL12RB1
				IL12RB2
				IL13
				IL13RA1
				IL13RA2
				IL15
				IL15RA
				IL16
				IL17A
				IL17B
				IL17C
				IL17D
				IL17RA
				IL17RC
				IL18
				IL18R1
				IL19
				IL1A
				IL1B
				IL1R1
				IL1R2
				IL2
				IL20
				IL20RA
				IL21
				IL22
				IL22RA1
				IL22RA2
				IL23A
				IL23R
				IL24
				IL26
				IL2RA
				IL2RB
				IL2RG
				IL3
				IL3RA
				IL4
				IL4R
				IL5
				IL5RA
				IL6
				IL6R
				IL6ST
				IL7
				IL7R
				IL9
				IL9R
				ILK
				IMPG1
				IMPG2
				INPP5D
				INS
				INSR
				INSRR
				IRAK1
				IRAK2
				IRAK3
				IRAK4
				IRF9
				IRS1
				IRS2
				IRS4
				ITGA1
				ITGA10
				ITGA11
				ITGA2
				ITGA2B
				ITGA3
				ITGA4
				ITGA5
				ITGA6
				ITGA7
				ITGA8
				ITGA9
				ITGAD
				ITGAE
				ITGAL
				ITGAM
				ITGAV
				ITGAX
				ITGB1
				ITGB1BP2
				ITGB2
				ITGB3
				ITGB3BP
				ITGB4
				ITGB5
				ITGB6
				ITGB7
				ITGB8
				ITGBL1
				ITK
				ITPR1
				ITPR2
				ITPR3
				JAK1
				JAK2
				JAK3
				JMJD7-PLA2G4B
				JUNB
				JUND
				KAT2B
				KAT5
				KAT8
				KCMF1
				KCNK1
				KCNK10
				KCNK12
				KCNK13
				KCNK15
				KCNK16
				KCNK17
				KCNK2
				KCNK3
				KCNK4
				KCNK5
				KCNK6
				KCNK7
				KCNRG
				KCNT1
				KCNT2
				KCNU1
				KCNV1
				KCNV2
				KCTD1
				KCTD10
				KCTD11
				KCTD12
				KCTD13
				KCTD14
				KCTD15
				KCTD2
				KCTD3
				KCTD4
				KCTD5
				KCTD6
				KCTD7
				KCTD8
				KCTD9
				KDR
				KIT
				KITLG
				KLF10
				KNDC1
				KPNA1
				KRAS
				KREMEN1
				KREMEN2
				KRT18
				LAMA1
				LAMA2
				LAMA3
				LAMA4
				LAMA5
				LAMB1
				LAMB2
				LAMB3
				LAMB4
				LAMC1
				LAMC2
				LAMC3
				LAMTOR3
				LAT
				LCK
				LCP1
				LCP2
				LEF1
				LEFTY1
				LEFTY2
				LHB
				LIF
				LIFR
				LIMK1
				LIMK2
				LIMS1
				LIMS2
				LMNA
				LMNB1
				LMNB2
				LMTK2
				LMTK3
				LPIN1
				LRP5
				LRP6
				LTBP1
				LTBP2
				LTBP3
				LTBP4
				LY96
				LYN
				MAP1B
				MAP2
				MAP3K1
				MAP3K10
				MAP3K11
				MAP3K12
				MAP3K13
				MAP3K14
				MAP3K2
				MAP3K3
				MAP3K4
				MAP3K5
				MAP3K6
				MAP3K7
				MAP3K8
				MAP3K9
				MAP4K1
				MAP4K2
				MAP4K3
				MAP4K4
				MAP4K5
				MAPK8IP1
				MAPK8IP2
				MAPK8IP3
				MAPKAPK3
				MAPKAPK5
				MARCO
				MAST2
				MAX
				MCF2L
				MCM5
				MCRS1
				MDK
				MDM2
				MDM4
				MED1
				MEF2A
				MEF2B
				MEF2BNB-MEF2B
				MEF2C
				MEF2D
				MEPE
				MERTK
				MET
				MKNK1
				MKNK2
				MLLT4
				MLST8
				MMP1
				MMP11
				MMP2
				MMP20
				MMP21
				MMP23B
				MMP26
				MMP27
				MMP28
				MMP7
				MMP8
				MMRN2
				MPL
				MRAS
				MRC1
				MRC2
				MRGPRF
				MSR1
				MST1R
				MUC1
				MUSK
				MYD88
				MYH10
				MYH11
				MYH13
				MYH14
				MYH15
				MYH16
				MYH2
				MYH3
				MYH4
				MYH6
				MYH7
				MYH7B
				MYH8
				MYH9
				MYL1
				MYL12A
				MYL12B
				MYL2
				MYL3
				MYL4
				MYL5
				MYL6
				MYL7
				MYL9
				MYLK
				MYLPF
				MYO10
				MYO15A
				MYO18B
				MYO1A
				MYO1B
				MYO1C
				MYO1D
				MYO1E
				MYO1F
				MYO1G
				MYO3A
				MYO3B
				MYO5A
				MYO6
				MYO7A
				MYO9A
				MYO9B
				NACA
				NCAN
				NCK1
				NCK2
				NCOA1
				NCOA2
				NCOA3
				NCOR1
				NCOR2
				NET1
				NF1
				NFAT5
				NFATC1
				NFATC2
				NFATC3
				NFATC4
				NFE2L1
				NGFR
				NOS2
				NOV
				NPC1
				NPC2
				NPTN
				NR0B1
				NR0B2
				NRAS
				NRCAM
				NRG1
				NRG2
				NRG3
				NRG4
				NRIP1
				NRP1
				NRP2
				NTF3
				NTF4
				NTN1
				NTRK2
				NTRK3
				NUDT6
				OGFR
				OGN
				OSM
				OSMR
				PAK1
				PAK1IP1
				PAK2
				PAK3
				PAK4
				PAK6
				PAK7
				PARP1
				PARP10
				PARP11
				PARP14
				PARP15
				PARP16
				PARP3
				PARP4
				PARP6
				PARP8
				PARP9
				PARVA
				PARVB
				PAX6
				PC
				PCDHGA12
				PDCD4
				PDE1A
				PDE1B
				PDE1C
				PDE2A
				PDE3A
				PDE3B
				PDGFA
				PDGFB
				PDGFC
				PDGFD
				PDGFRA
				PDGFRB
				PDK2
				PELP1
				PENK
				PERP
				PF4
				PF4V1
				PFKFB3
				PFKM
				PGF
				PHB2
				PHLPP1
				PIAS1
				PIAS2
				PIAS3
				PIAS4
				PIDD1
				PIK3C2A
				PIK3C2B
				PIK3C2G
				PIK3C3
				PIK3CA
				PIK3CB
				PIK3CD
				PIK3CG
				PIK3R1
				PIK3R2
				PIK3R3
				PIK3R4
				PIK3R5
				PIK3R6
				PIM1
				PIN1
				PLA2G10
				PLA2G12A
				PLA2G12B
				PLA2G1B
				PLA2G2A
				PLA2G2D
				PLA2G2E
				PLA2G2F
				PLA2G3
				PLA2G4A
				PLA2G4C
				PLA2G4D
				PLA2G4F
				PLA2G5
				PLA2G6
				PLA2G7
				PLAUR
				PLCB1
				PLCB2
				PLCB3
				PLCB4
				PLCD1
				PLCD3
				PLCD4
				PLCE1
				PLCG1
				PLCG2
				PLCH1
				PLCH2
				PLCZ1
				PLN
				PLS1
				PLS3
				PMAIP1
				PML
				POLDIP3
				POLR1A
				POLR1B
				POLR1C
				POLR1D
				POLR1E
				POLR2A
				POLR2B
				POLR2C
				POLR3D
				POLR3F
				POLR3K
				POU2F1
				PPAP2B
				PPARA
				PPARD
				PPARG
				PPARGC1A
				PPBP
				PPID
				PPM1D
				PPP1CB
				PPP1R10
				PPP1R11
				PPP1R12A
				PPP1R12B
				PPP1R12C
				PPP1R13B
				PPP1R14A
				PPP1R14B
				PPP1R15A
				PPP1R16A
				PPP1R1A
				PPP1R1B
				PPP1R2
				PPP1R3A
				PPP1R3B
				PPP1R3C
				PPP1R3D
				PPP1R3F
				PPP1R7
				PPP1R8
				PPP1R9A
				PPP1R9B
				PPP3CA
				PPP3CB
				PPP3CC
				PPP3R1
				PPP3R2
				PREX1
				PRF1
				PRG2
				PRG4
				PRH2
				PRKAA1
				PRKAA2
				PRKAB1
				PRKAB2
				PRKAG1
				PRKAG2
				PRKAG3
				PRKCA
				PRKCB
				PRKCD
				PRKCE
				PRKCG
				PRKCH
				PRKCI
				PRKCQ
				PRKCZ
				PRKD1
				PRKD3
				PRKDC
				PRL
				PRLR
				PROK1
				PRR5
				PSIP1
				PTEN
				PTGS2
				PTK6
				PTK7
				PTN
				PTP4A3
				PTPN1
				PTPN11
				PTPN2
				PTPN3
				PTPN6
				PTPRA
				PTPRB
				PTPRC
				PVRL1
				PVRL2
				PVRL3
				PVRL4
				PXN
				PYGO1
				PYGO2
				RAB5A
				RAD51
				RAD51B
				RAD51C
				RAD51D
				RALBP1
				RAN
				RAP1A
				RAP1B
				RAP2A
				RAPGEF1
				RAPGEF3
				RAPGEF4
				RASA1
				RASA2
				RASA3
				RASGEF1A
				RASGEF1B
				RASGEF1C
				RASGRF1
				RASGRF2
				RASGRP1
				RASGRP2
				RASGRP3
				RASGRP4
				RB1CC1
				RBX1
				REST
				RET
				RGS1
				RGS10
				RGS11
				RGS12
				RGS13
				RGS14
				RGS16
				RGS17
				RGS18
				RGS19
				RGS2
				RGS20
				RGS21
				RGS22
				RGS3
				RGS4
				RGS5
				RGS6
				RGS7
				RGS8
				RGS9
				RHOJ
				RHOQ
				RICTOR
				RIN1
				RIPK2
				ROR1
				ROR2
				ROS1
				RPF1
				RPRM
				RPS6
				RPS6KA6
				RPS6KB2
				RPS6KC1
				RPTOR
				RRAGA
				RRAGB
				RRAGC
				RRAGD
				RRAS
				RRAS2
				RSU1
				RXRA
				RXRB
				RXRG
				RYK
				RYR1
				RYR2
				RYR3
				SAG
				SAR1A
				SAR1B
				SCN10A
				SCN11A
				SCN1A
				SCN1B
				SCN2A
				SCN2B
				SCN3A
				SCN3B
				SCN4A
				SCN4B
				SCN5A
				SCN7A
				SCN9A
				SCNN1A
				SCNN1B
				SCNN1D
				SCNN1G
				SEMA3A
				SEMA4B
				SEMA4G
				SEMA5A
				SERPINB5
				SERPINE1
				SESN1
				SESN2
				SGK1
				SH2B1
				SH2B2
				SH3RF1
				SHC1
				SHC2
				SHC3
				SHISA5
				SIAH1
				SIN3A
				SIN3B
				SIRPA
				SIRT1
				SIVA1
				SKI
				SKIL
				SLC22A3
				SLC25A4
				SLC25A5
				SLC25A6
				SLC2A4
				SLC3A2
				SLC7A5
				SMAD1
				SMAD2
				SMAD3
				SMAD4
				SMAD5
				SMAD6
				SMAD7
				SMAD9
				SMARCA4
				SMC3
				SMPD1
				SMPD2
				SMPD3
				SNAI1
				SNAI2
				SNAI3
				SNTA1
				SOCS1
				SOCS2
				SOCS3
				SOCS4
				SOCS5
				SOS1
				SOS2
				SP1
				SPAG9
				SPIRE1
				SPIRE2
				SPOCK1
				SPOCK2
				SPOCK3
				SPON1
				SPON2
				SPP1
				SRA1
				SRC
				SREBF1
				SREBF2
				SRF
				SRPK1
				STAM
				STAT1
				STAT2
				STAT4
				STAT5A
				STAT5B
				STAT6
				STEAP3
				STK11
				SUB1
				SUMO1
				SUMO2
				SUMO3
				SYK
				TAB1
				TAB2
				TAF1
				TAF10
				TAF11
				TAF12
				TAF13
				TAF15
				TAF1L
				TAF2
				TAF4
				TAF5
				TAF5L
				TAF6
				TAF6L
				TAF7
				TAF7L
				TAF9
				TAF9B
				TAOK2
				TAT
				TBC1D4
				TBK1
				TBP
				TBRG1
				TCEB1
				TCEB2
				TCF12
				TCF15
				TCF19
				TCF20
				TCF21
				TCF23
				TCF3
				TCF4
				TCF7
				TCF7L1
				TCF7L2
				TCL1A
				TCL1B
				TDGF1
				TEAD1
				TEAD4
				TEK
				TESK1
				TFAM
				TGFA
				TGFB1
				TGFB1I1
				TGFB2
				TGFB3
				TGFBR3
				THBS1
				THEM4
				THPO
				TIAM1
				TIE1
				TIMP1
				TIMP2
				TIMP3
				TIMP4
				TIRAP
				TLE1
				TLE2
				TLE3
				TLN1
				TLN2
				TLR1
				TLR10
				TLR2
				TLR3
				TLR5
				TLR6
				TLR7
				TLR8
				TLR9
				TMSB4X
				TMSB4Y
				TNC
				TNFAIP6
				TNFRSF10A
				TNFRSF10B
				TNFRSF10C
				TNFRSF10D
				TNFRSF11A
				TNFRSF12A
				TNFRSF13B
				TNFRSF13C
				TNFRSF14
				TNFRSF17
				TNFRSF18
				TNFRSF1A
				TNFRSF21
				TNFRSF25
				TNFRSF4
				TNFRSF8
				TNFRSF9
				TNFSF10
				TNFSF11
				TNFSF12
				TNFSF13
				TNFSF13B
				TNFSF14
				TNFSF18
				TNFSF4
				TNFSF8
				TNFSF9
				TNK2
				TNNI1
				TNNI2
				TNNI3
				TP53
				TP53AIP1
				TP53BP2
				TP63
				TP73
				TRAF3
				TRAF4
				TRAF5
				TRAF6
				TSC1
				TSC2
				TSPO
				TTI1
				TYK2
				TYMP
				TYRO3
				UBD
				UBE2D2
				UBE2I
				UBE3A
				UBTF
				UCN
				ULK1
				ULK2
				USP6NL
				USP7
				UTS2
				VCAN
				VDAC1
				VDAC2
				VDAC3
				VEGFA
				VEGFB
				VEGFC
				VIM
				WAS
				WIF1
				WNK1
				WNT1
				WNT10A
				WNT10B
				WNT11
				WNT16
				WNT2
				WNT2B
				WNT3
				WNT3A
				WNT4
				WNT5A
				WNT5B
				WNT6
				WNT7A
				WNT7B
				WNT8A
				WNT8B
				WNT9A
				WNT9B
				XCL1
				XCL2
				XCR1
				YAP1
				YY1
				ZAP70
				ZEB1
				ZEB2
				ZMAT3
				ZNF354A

## Sheet: metabolic
top-mutated pathways	bottom-mutated pathways			genes_of_top-mutated pathways	genes_of_bottom-mutated pathways
superpathway_of_inositol_phosphate_compounds	superpathway_of_pyrimidine_deoxyribonucleoside_salvage			AANAT	AK5
phospholipases	pyrimidine_deoxyribonucleotides_biosynthesis_from_CTP			AARS	CDA
tRNA_charging	pyrimidine_deoxyribonucleotides_ide_novoi_biosynthesis			AARS2	CMPK1
superpathway_of_tryptophan_utilization	superpathway_of_pyrimidine_ribonucleotides_ide_novoi_biosynthesis			ACMSD	CMPK2
3-phosphoinositide_biosynthesis	guanosine_ribonucleotides_ide_novoi_biosynthesis			ADH1B	CTPS1
mucin_core_1_and_core_2_iOi-glycosylation	purine_deoxyribonucleosides_salvage			ADH6	CTPS2
D-imyoi-inositol_145-trisphosphate_biosynthesis	UTP_and_CTP_ide_novoi_biosynthesis			AFMID	DCK
superpathway_of_D-imyoi-inositol_145-trisphosphate_metabolism	adenosine_deoxyribonucleotides_ide_novoi_biosynthesis			AIMP1	DCTD
3-phosphoinositide_degradation	guanosine_deoxyribonucleotides_ide_novoi_biosynthesis			AIMP2	DFFB
D-imyoi-inositol-5-phosphate_metabolism	pyrimidine_deoxyribonucleotide_phosphorylation			AKR1A1	DGUOK
D-imyoi-inositol_134-trisphosphate_biosynthesis	CMP_phosphorylation			ALDH2	DTYMK
				ALDH3A2	DUT
				ASMT	GMPS
				B3GNT3	GUK1
				C1GALT1	IMPDH1
				CARS	IMPDH2
				CARS2	NME2
				CDIPT	NME2P1
				CYP1A2	NME3
				CYP1B1	NME4
				CYP2A6	NME5
				CYP2C19	NME6
				CYP2S1	NME7
				CYP2U1	NTPCR
				CYP4X1	RMRP
				DARS	RRM1
				DARS2	RRM2
				DDC	RRM2B
				DHTKD1	TK1
				DTD1	TK2
				EARS2	TYMS
				EEF1E1	UMPS
				EPRS
				FARS2
				FARSA
				FARSB
				FIG4
				GALNT1
				GALNT10
				GALNT11
				GALNT12
				GALNT13
				GALNT14
				GALNT15
				GALNT16
				GALNT18
				GALNT2
				GALNT3
				GALNT4
				GALNT5
				GALNT6
				GALNT8
				GALNT9
				GALNTL5
				GALNTL6
				GARS
				GCNT1
				GCNT3
				GCNT4
				GCNT7
				HAAO
				HARS
				IARS
				IARS2
				IDO1
				IDO2
				IMPA1
				IMPA2
				IMPAD1
				INPP1
				INPP4A
				INPP4B
				INPP5A
				INPP5B
				INPP5D
				INPP5F
				INPP5J
				INPP5K
				INPPL1
				IP6K1
				IP6K2
				IP6K3
				IPLA2(GAMMA)
				IPMK
				IPPK
				ITPK1
				ITPKA
				ITPKB
				ITPKC
				KARS
				KMO
				KYNU
				LARS
				LARS2
				MAOA
				MAOB
				MARS
				MARS2
				MINPP1
				MTMR14
				MTMR3
				NADSYN1
				NARS
				NARS2
				NMNAT1
				NMNAT2
				NMNAT3
				OC90
				OCRL
				PARS2
				PI4K2A
				PI4K2B
				PI4KA
				PI4KB
				PIK3C2A
				PIK3C2B
				PIK3C2G
				PIK3C3
				PIK3CA
				PIK3CB
				PIK3CD
				PIK3CG
				PIK3R1
				PIK3R2
				PIK3R3
				PIK3R4
				PIK3R5
				PIK3R6
				PIKFYVE
				PIP4K2A
				PIP4K2B
				PIP4K2C
				PIP5K1A
				PIP5K1B
				PIP5K1C
				PIP5K1P1
				PIP5KL1
				PLA2G10
				PLA2G12A
				PLA2G16
				PLA2G1B
				PLA2G2A
				PLA2G2D
				PLA2G2E
				PLA2G2F
				PLA2G3
				PLA2G4A
				PLA2G4B
				PLA2G4C
				PLA2G4D
				PLA2G4E
				PLA2G4F
				PLA2G5
				PLA2G6
				PLB1
				PLCB1
				PLCB2
				PLCB3
				PLCB4
				PLCD1
				PLCD3
				PLCD4
				PLCE1
				PLCG1
				PLCG2
				PLCH1
				PLCH2
				PLCZ1
				PLD2
				PLD3
				PLD4
				PLD6
				PMPCA
				PNPLA8
				PORCN
				PPIP5K1
				PPIP5K2
				PRKCSH
				PTEN
				QARS
				QPRT
				RARS
				RARS2
				SACM1L
				SARS2
				ST3GAL1
				ST3GAL2
				ST3GAL4
				SULT1A1
				SULT1A2
				SULT1A3
				SYNJ1
				SYNJ2
				TARS
				TARS2
				TARSL2
				TDO2
				TMEM55A
				TMEM55B
				TPH1
				TPTE2
				UGT2B4
				VARS
				WARS
				WARS2
				WBSCR17
				YARS
				YARS2

## Sheet: DNA_repair
top-mutated pathways	bottom-mutated pathways			genes_of_top-mutated pathways	genes_of_bottom-mutated pathways
BRCA1_Pathway	NCI_DNA_PK_pathway_in_nonhomologous_end_joining_Pathway_(double_strand_break_repair_via_nonhomologous_end_joining)			ABL1	APLF
DNA_Repair_Mechanisms_Pathway	reactome_Mismatch_repair_MMR_directed_by_MSH2_MSH3_MutSbeta__Main_Pathway			ADGRB1	APTX
p53_Signaling_Pathway	reactome_Mismatch_repair_MMR_directed_by_MSH2_MSH6_MutSalpha__Main_Pathway			APEX1	DCLRE1C
p53_Signaling_Pathway_Apoptosis	reactome_Repair_synthesis_for_gap_filling_by_DNA_polymerase_in_TC_NER_Main_Pathway			AREG	DNTT
	reactome_Repair_synthesis_of_patch_27_30_bases_long_by_DNA_polymerase_Main_Pathway			ARFGEF2	EXO1
	NCI_DNA_PK_pathway_in_nonhomologous_end_joining_Main_Pathway			ARPC3	NHEJ1
	NCI_DNA_PK_pathway_in_nonhomologous_end_joining_Pathway_(V_D_J_recombination)			ATF1	PMS2
				ATM	POLD3
				ATR	POLL
				ATRIP	POLM
				BACH1	RFC1
				BARD1	RFC2
				BAX	RFC3
				BBC3	RFC4
				BCKDHB	RFC5
				BID	RPA1
				BLM
				BRCA1
				BRCA2
				BRIP1
				CARD16
				CARM1
				CASP3
				CASP8
				CASP9
				CCNB1
				CCNB2
				CCNB3
				CCND1
				CCND2
				CCND3
				CCNE1
				CCNE2
				CCNG1
				CCNO
				CD82
				CDC42
				CDK1
				CDK2
				CDK4
				CDK6
				CDKN1A
				CDKN2A
				CHEK1
				CHEK2
				CREBBP
				CSNK1A1
				CYCS
				DAPK3
				DDB2
				DDR1
				DDX17
				DDX5
				DROSHA
				DYRK2
				E2F1
				E2F2
				E2F3
				E2F4
				E2F5
				EGFR
				EP300
				ERCC1
				ERCC2
				ERCC3
				ERCC4
				ERCC5
				ERCC6
				ERCC8
				ESR1
				FANCA
				FANCB
				FANCC
				FANCD2
				FANCE
				FANCF
				FANCG
				FANCI
				FANCL
				FANCM
				FAS
				FASLG
				FDXR
				FEN1
				FOXO3
				GADD45A
				GADD45B
				GADD45G
				GPS2
				GTF2H1
				GTF2H2
				GTF2H3
				GTSE1
				H2AFX
				HDAC1
				HDAC10
				HDAC11
				HDAC2
				HDAC3
				HDAC4
				HDAC5
				HDAC6
				HDAC7
				HDAC8
				HDAC9
				HELLS
				HIPK2
				HLTF
				HUS1
				IGF1
				IGF2
				IGFBP3
				IRF9
				JUN
				KAT2B
				KAT5
				KAT8
				LIG3
				MAP2K4
				MAP2K7
				MAP3K1
				MAP3K10
				MAP3K11
				MAP3K12
				MAP3K13
				MAP3K14
				MAP3K2
				MAP3K3
				MAP3K4
				MAP3K5
				MAP3K6
				MAP3K7
				MAP3K8
				MAP3K9
				MAPK10
				MAPK11
				MAPK12
				MAPK13
				MAPK14
				MAPK8
				MAPK9
				MBD4
				MDC1
				MDM2
				MDM4
				MRE11A
				MYC
				NBN
				NTHL1
				OGG1
				PALB2
				PAPD7
				PARP1
				PERP
				PIDD1
				PMAIP1
				POLA1
				POLB
				POLE4
				POLR1A
				POLR1B
				POLR1C
				POLR1D
				POLR2A
				POLR2B
				POLR2C
				POLR3D
				POLR3F
				POLR3K
				POU2F1
				PPM1D
				PPP1R13B
				PRH2
				PSMA1
				PSMA2
				PSMA3
				PSMA4
				PSMA5
				PSMA6
				PSMA7
				PSMB1
				PSMB10
				PSMB2
				PSMB3
				PSMB4
				PSMB5
				PSMB6
				PSMB7
				PSMB8
				PSMB9
				PSMC1
				PSMC2
				PSMC3
				PSMC4
				PSMC5
				PSMC6
				PSMD1
				PSMD2
				PSMD3
				PSMD4
				PSMD5
				PSMD6
				PSMD7
				PTEN
				RAC1
				RAC2
				RAC3
				RAD1
				RAD17
				RAD23B
				RAD50
				RAD51
				RAD52
				RAD9A
				RB1
				RBBP8
				RPRM
				SERPINB5
				SERPINE1
				SESN1
				SFN
				SHISA5
				SIAH1
				SIRT1
				SIVA1
				SMARCA1
				SMARCA2
				SMARCA4
				SMARCA5
				SMARCAD1
				SMARCB1
				SMARCC1
				SMARCC2
				SMARCD1
				SMARCD2
				SMARCD3
				SMARCE1
				SMUG1
				SP1
				STAT1
				STEAP3
				THBS1
				TNFRSF10B
				TP53
				TP53AIP1
				TP53BP1
				TP63
				TP73
				TRAF2
				TRAF3
				TRAF4
				TRAF6
				TREX1
				TSC2
				UBB
				UBC
				UBD
				XAB2
				XPA
				XPC
				XRCC1
				ZMAT3
				ZNF350
				DCLRE1A
				MGMT
				POLG
				POLH
				POLK
				POLQ
				TREX2

## Sheet: cytoskeleton
top-mutated pathways	bottom-mutated pathways			genes_of_top-mutated pathways	genes_of_bottom-mutated pathways
Cytoskeleton_Reorganization	CD16_Pathway_in_Natural_Killer_cells			ACTN1	ACTA2
Development_of_Immune_Synapse	CDC42_Pathway			ACTN2	ACTC1
FAK_Pathway	FCGR3A-mediated_phagocytosis			ACTN3	ACTG2
Integrin-based_Cell_Migration_and_Adhesion	Gamma-Aminobutyric_Acid_A_Receptor_Pathway			ACTN4	AP2A2
Neuronal_Development_Induced_by_CDK5	Regulation_of_Cell_Migration_and_Proliferation_by_Somatostatin_Receptor			ACTR10	AP2B1
Regulation_of_Repulsive_Axonal_Pathfinding	STATs_Pathway_Regulation_by_GH			ACTR1A	AP2M1
VEGFR2_Signaling	Tight_Junctions			ACTR1B	AP2S1
				AKT1	ATF2
				AKT2	CDC42BPA
				AKT3	CDC42EP2
				ARHGAP35	CDC42EP3
				ARHGEF11	CDC42SE1
				ARHGEF12	CDKN1A
				BRAF	CDX1
				BRS3	CDX2
				CAMK2A	CGN
				CAMK2B	CLDN1
				CAMK2D	CLDN11
				CAMK2G	CLDN14
				CAPN2	CLDN16
				CAPZA1	CLDN18
				CAPZA2	CLDN19
				CAPZA3	CLDN2
				CAPZB	CLDN3
				CCL2	CLDN4
				CCND3	CLDN5
				CD2	CLDN7
				CD28	CLDN8
				CD3D	CLTA
				CD3E	CLTB
				CD3G	CLTC
				CD4	COPG2
				CD58	CSF2
				CD80	CYTH3
				CD86	DNM1
				CDK5	DNM2
				CDK5R1	DNM3
				CHUK	EGR1
				COL1A1	F11R
				COL1A2	FASLG
				COL2A1	FCER1G
				COL4A1	FCGR1A
				COL4A2	FCGR2A
				COL4A3	FCGR3A
				COL4A4	FGB
				COL4A5	GAB2
				COL4A6	GABARAP
				CRKL	GABRA1
				CSNK2A1	GH1
				CSNK2A2	GHR
				CSNK2B	GNAI3
				CTNNB1	GSN
				CTNND2	HCK
				CTTN	IGF1
				CXCL12	IGH
				CXCR4	IGHG1
				DAB1	IGHG3
				DCTN1	IGHG4
				DCTN2	IGHV3-23
				DCTN3	IGK
				DCTN4	IGKC
				DCTN5	IGL
				DCTN6	IRF1
				DOCK1	JAK2
				DOCK2	JAM2
				DPYSL2	JAM3
				DYNC1LI1	LYN
				DYNC1LI2	MPDZ
				DYNLL1	MTDH
				DYNLL2	PAK3
				DYNLRB1	PAK4
				DYNLRB2	PARD6A
				DYNLT1	PARD6B
				DYNLT3	PARD6G
				EFNA1	PLCG2
				EFNA2	PTPN1
				EFNA3	PTPN11
				EFNA4	SLC9A1
				EFNA5	SOCS1
				EGFR	SOCS2
				EIF4EBP1	SOCS3
				EPHA1	SST
				EPHA2	SSTR1
				EPHA3	STAT1
				EPHA4	STAT3
				EPHA5	STAT5A
				EPHA6	STAT5B
				EPHA7	TNS1
				EPHA8	YBX3
				FARP2
				FER
				FES
				FLNA
				FN1
				FYB
				GNA11
				GNAQ
				GRB2
				GRB7
				GSK3B
				HBEGF
				HLA-DMA
				HLA-DMB
				HLA-DOA
				HLA-DOB
				HLA-DPA1
				HLA-DPB1
				HLA-DPB2
				HLA-DQA1
				HLA-DQA2
				HLA-DQB1
				HLA-DQB2
				HLA-DQB3
				HLA-DRA
				HLA-DRB1
				HLA-DRB3
				HLA-DRB4
				HLA-DRB5
				HSP90AA1
				HSP90AB1
				HSP90B1
				HSPB1
				ICAM1
				ICAM2
				IKBKB
				IKBKG
				ILK
				ITGA2
				ITGAL
				ITGAV
				ITGB2
				ITGB3
				KDR
				LAMA1
				LAMB1
				LAMC1
				LCP2
				LRP8
				MAP2K3
				MAP2K7
				MAP3K1
				MAPK11
				MAPK12
				MAPK13
				MAPK14
				MAPKAPK2
				MAPT
				MKNK1
				MMP13
				MYH1
				MYH10
				MYH11
				MYH13
				MYH14
				MYH15
				MYH16
				MYH2
				MYH3
				MYH4
				MYH6
				MYH7
				MYH8
				MYH9
				MYL1
				MYL12A
				MYL12B
				MYL2
				MYL3
				MYL4
				MYL5
				MYL6
				MYL6B
				MYL7
				MYL9
				MYLK
				MYLK2
				MYLK3
				MYLPF
				NCK1
				NCL
				NDEL1
				NEFH
				NEFL
				NEFM
				NF1
				NFATC1
				NFKB1
				NFKBIA
				NFKBIB
				NFKBIE
				NGEF
				NOS2
				NOS3
				NRP1
				PAFAH1B1
				PDPK1
				PIK3CA
				PIK3CB
				PIK3CD
				PIK3R1
				PIK3R2
				PIK3R3
				PIN1
				PIP5K1A
				PIP5K1C
				PLAU
				PLAUR
				PLCB1
				PLCB2
				PLCB3
				PLCB4
				PLXNA1
				PLXNA2
				PLXNB1
				PPP1CB
				PPP1R12A
				PPP3CA
				PPP3CB
				PPP3CC
				PRKCA
				PRKCB
				PRKCE
				PRKCG
				PRKCH
				PRKCI
				PRKCQ
				PRKD1
				PRKD2
				PRKD3
				PTEN
				PTGS1
				PTGS2
				PTN
				RAC1
				RAC2
				RASA1
				RASGRP2
				RASSF5
				RELA
				RELN
				RIPK1
				RND1
				ROCK2
				RPS6KA5
				SDC3
				SEMA3A
				SEMA4D
				SERPINE1
				SERPING1
				SH2D2A
				SHB
				SHC1
				SHC2
				SKAP1
				SOS1
				SOS2
				SPHK1
				TCF7L2
				TIAM1
				TLN1
				TLN2
				TRAC
				TRAF3
				TRAJ18
				TRAP1
				TRAV24
				TRB
				TRBV11-1
				TRBV11-2
				TRBV11-3
				TRBV17
				TUBA1A
				TUBA1B
				TUBA1C
				TUBA3C
				TUBA3D
				TUBA3E
				TUBA4A
				TUBA4B
				TUBA8
				TUBAL3
				TUBB
				TUBB1
				TUBB2A
				TUBB2B
				TUBB3
				TUBB4A
				TUBB4B
				TUBB6
				TUBB7P
				TUBB8
				VAV1
				VAV2
				VCL
				VEGFA
				VLDLR
				WASF1
