# Supplementary material for: Mutation Enrichment and Transcriptomic Activation Signatures of 419 Molecular Pathways in Cancer
Source: Cancers (Basel). 2020 Jan 22;12(2):271. doi: 10.3390/cancers12020271 (PMC7073226; doi:10.3390/cancers12020271)
Supplement: Supplementary file 1 [file cancers-12-00271-s001.zip › supplementary revised/Supplementary_Table_S9.xlsx]

## Sheet: signaling
pathways	part_of_samples_with_PAS>0	classification		genes_of_activated pathways	genes_of_inhibited pathways
Akt_Signaling_Pathway	0.350916			ACAN	ARHGEF1
AHR_Pathway	0.532994			ADCY4	ARHGEF10
AHR_Pathway_Cath_D_expression_via_SP1	0.545214			ADCY5	ARHGEF11
AHR_Pathway_C-myc_expression_via_RELA	0.547047			ADCY6	ARHGEF12
AHR_Pathway_PS2_Gene_expression_via_ESR1	0.542363			ADCY7	ARHGEF15
Akt_Signaling_Pathway_Acetylation_of_proteins	0.604481			ADCY8	ARHGEF16
Akt_Signaling_Pathway_Aggregation_and_Neurodegeneration	0.644196			ADCY9	ARHGEF3
Akt_Signaling_Pathway_Apoptosis	0.610183			AGPAT9	ARHGEF4
Akt_Signaling_Pathway_AR_mediated_apoptosis	0.661914			AIFM1	ARHGEF5
Akt_Signaling_Pathway_Blocks_Apoptosis	0.607943			ANAPC1	ARHGEF6
Akt_Signaling_Pathway_Blood_cell_differentiation	0.59776			ANAPC10	ARHGEF7
Akt_Signaling_Pathway_Cell_Cycle_Progression	0.621385			ANAPC11	ARHGEF9
Akt_Signaling_Pathway_Cell_Survival	0.657434			ANAPC13	BCL10
Akt_Signaling_Pathway_Elevation_of_Glucose_Import	0.532383			ANAPC2	BRCA1
Akt_Signaling_Pathway_Enhancement_of_Breast_Epithelial	0.614868			ANAPC4	CALM1
Akt_Signaling_Pathway_ERK_mediated_apoptosis	0.62057			ANAPC5	CALM2
Akt_Signaling_Pathway_Genetic_Stability	0.563747			ANAPC7	CALM3
Akt_Signaling_Pathway_Glycogen_Synthesis_and_Apoptosis	0.603055			APAF1	CARD10
Akt_Signaling_Pathway_Increased_GLUT4_translocation	0.578411			APC	CBL
Akt_Signaling_Pathway_Induction_of_Chromatin_Condensation	0.605295			ARF1	CDK6
Akt_Signaling_Pathway_JNK_mediated_apoptosis	0.604481			ARF3	CDKN1B
Akt_Signaling_Pathway_Neuroprotection	0.59776			ARF4	CEBPB
Akt_Signaling_Pathway_NFAT_degradation	0.344399			ARF5	CEBPD
Akt_Signaling_Pathway_NF-kB_dependent_transciption	0.595723			ARF6	CRK
Akt_Signaling_Pathway_NF-kB_pathway	0.620367			ARFGAP1	DDX17
Akt_Signaling_Pathway_NO_production	0.605092			ARFGAP3	DIRAS3
Akt_Signaling_Pathway_p73_mediated_apoptosis	0.650102			ARHGDIB	EIF4E
Akt_Signaling_Pathway_Promotes_Adipogenesis	0.635031			ARNTL	EIF4EBP1
Akt_Signaling_Pathway_Protein_Synthesis	0.548676			ARR3	ELK1
Akt_Signaling_Pathway_Proto-Oncogenic_and_RTK-signaling	0.612627			ATM	ELK3
Akt_Signaling_Pathway_Regulation_of_Cyclic_Nucleotide	0.572098			AXIN1	ELK4
Akt_Signaling_Pathway_Survival_Genes	0.601426			AXIN2	EREG
Akt_Signaling_Pathway_Synaptic_Transmission	0.547047			BAK1	ESR1
Akt_Signaling_Pathway_Tumor_Supression	0.574338			BAX	ESR2
ATM_Pathway	0.770468			BBC3	ETS1
ATM_Pathway_Cell_Survival	0.444807			BCAR1	ETS2
ATM_Pathway_G2_M_Checkpoint_Arrest	0.277189			BCL2L1	FGF3
ATM_Pathway_G2-Mitosis_progression	0.277189			BCL2L11	FGF9
BRCA1_Pathway	0.782485			BHLHE40	FLT3LG
BRCA1_Pathway_Chromatin_Remodeling	0.690835			BHLHE41	FOS
BRCA1_Pathway_Homologous_Recombination_Repair	0.78391			BID	GAB1
BRCA1_Pathway_Mismatch_Repair	0.767617			BIRC2	GAB2
cAMP_Pathway	0.203666			BIRC3	GATA1
cAMP_Pathway_Axonal_Growth	0.401426			BTRC	GHR
cAMP_Pathway_Cell_Growth	0.376986			CACNA1A	GTF2A1
cAMP_Pathway_Cell_Proliferation	0.333605			CACNA1B	GTF2A2
cAMP_Pathway_Cell_Survival	0.359674			CACNA1C	GTF2B
cAMP_Pathway_Chemotaxis	0.376986			CACNA1D	GTF2E1
cAMP_Pathway_Cytokine_Production	0.396741			CACNA1E	GTF2E2
cAMP_Pathway_Degradation_of_Cell_Cycle_Regulators	0.279226			CACNA1F	GTF2F1
cAMP_Pathway_Endothelial_Cell_Regulation	0.816701	activated_pathway		CACNA1G	GTF2F2
cAMP_Pathway_eNOS_Signaling_Cardiovascular_Homeostasis	0.360285			CACNA1H	GTF2H1
cAMP_Pathway_Fatty_Acid_Metabolism	0.401018			CACNA1I	GTF2H2
cAMP_Pathway_Gene_Expression_via_NFKB2_CREBBP_ELK1	0.603666			CACNA1S	GTF2H3
cAMP_Pathway_Glycogen_Synthesis	0.437067			CACNA2D1	GTF2H4
cAMP_Pathway_Glycolisis	0.387373			CACNA2D2	GTF2H5
cAMP_Pathway_Lipolysis	0.367617			CACNA2D3	HDAC1
cAMP_Pathway_Metabolic_Energy	0.312016			CACNA2D4	HDAC10
cAMP_Pathway_Myocardial_Contraction	0.264155			CACNB1	HDAC11
cAMP_Pathway_Oncogenesis	0.330346			CACNB2	HDAC2
cAMP_Pathway_Protein_Retention	0.460489			CACNB3	HDAC3
cAMP_Pathway_Regulation_of_Cytoskeleton	0.432587			CACNB4	HDAC4
Caspase_Cascade_Pathway	0.833809	activated_pathway		CACNG1	HDAC5
Caspase_Cascade_Pathway_Activated_Tissue_Trans-glutaminase	0.429124			CACNG2	HDAC6
CD40_Pathway	0.462933			CACNG3	HDAC7
CD40_Pathway_Gene_Expression_Cell_Adhesion_Molecule_via_NFKB2	0.584521			CACNG4	HDAC8
CD40_Pathway_Gene_Expression_Cell_Survival_via_NFKB2	0.584521			CACNG5	HDAC9
CD40_Pathway_Gene_Expression_Co-Stimulatory_Molecules_via_NFKB2	0.584521			CACNG6	INPP5D
CD40_Pathway_Gene_Expression_COX2_and_Prostaglandins_via_NFKB2	0.584521			CACNG7	IRS1
CD40_Pathway_Gene_Expression_Immunoglobulin_Class_Switch_via_NFKB2	0.584521			CACNG8	ITPR1
CD40_Pathway_Gene_Expression_Procoagulant_Activity_via_NFKB2	0.584521			CAPN1	ITPR2
CD40_Pathway_Gene_Expression_Pro-Inflamatory_Cytokines_via_NFKB2	0.584521			CAPN10	ITPR3
Cellular_Apoptosis_Pathway	0.831772	activated_pathway		CAPN11	JAK2
Cellular_Apoptosis_Pathway_Gene_Expression_FLIP_CIAP2_BFL1_BCL2_via_NFKB2	0.572912			CAPN2	JUN
Chemokine_Pathway	0.343788			CAPN3	MAP2K7
Chemokine_Pathway_Cell_Activation	0.352138			CAPN5	MAP3K1
Chemokine_Pathway_Gene_Expression_and_Apoptosis_via_ELK1	0.299185			CAPN6	MAP3K2
Chemokine_Pathway_Internalization_Degradation_Recycling	0.436456			CAPN7	MAP3K3
Chromatin_Pathway	0.576375			CAPN9	MAP3K4
Circadian_Pathway	0.801833	activated_pathway		CAPNS1	MAP3K5
CREB_Pathway	0.272098			CASP1	MCF2L
Cytokine_Network_Pathway	0.515682			CASP10	MED1
EGF_Pathway	0.226884			CASP12	MRGPRF
EGF_Pathway_Actin_Cytoskeletal_Rearrangement	0.34053			CASP2	MYH10
EGF_Pathway_Cell_Survival	0.352138			CASP3	MYH11
EGF_Pathway_Gene_Expression_via_FOS_NFKB2_MYC_STAT1_ELK1_STAT3_JUN	0.230346			CASP4	MYH13
ErbB_Family_Pathway	0.172301	inhibited_pathway		CASP6	MYH14
ErbB_Family_Pathway_Gene_Expression_via_JUN_FOS_ELK1	0.230957			CASP7	MYH15
ERK_Signaling_Pathway	0.327088			CASP8	MYH16
ERK_Signaling_Pathway_EGFR_signaling	0.597963			CASP9	MYH2
ERK_Signaling_Pathway_Gene_Expression_via_CAPN6_TP53_FOS_ATF1_MYC_ELK3_MYLK_ETS1_SRF_HIST1H3B_CREB3_STAT3_NFKB2_HMGN1_ESR2_ELK1_PAX6_JUN	0.472098			CDC16	MYH3
ERK_Signaling_Pathway_Translation	0.611813			CDC23	MYH4
Erythropoietin_Pathway	0.215682			CDC27	MYH6
Erythropoietin_Pathway_Anti-Apoptosis	0.602444			CDH1	MYH7
Erythropoietin_Pathway_Cell_Survival	0.143992	inhibited_pathway		CDH10	MYH7B
Erythropoietin_Pathway_Gene_Expression_Neuroprotection_via_NFKB2	0.482688			CDH11	MYH8
Estrogen_Pathway	0.182688	inhibited_pathway		CDH12	MYH9
Estrogen_Pathway_Anti-Apoptosis	0.199389	inhibited_pathway		CDH13	MYO10
Estrogen_Pathway_Gene_Expression_via_FOS_JUN_ELK1_SP1_POLR2B_CREB3_NFKB2	0.291242			CDH15	MYO15A
FLT3_Signaling_Pathway	0.19613	inhibited_pathway		CDH16	MYO18B
FLT3_Signaling_Pathway_Transcription_via_ELK3_MAPK12_CREB3_STAT2	0.290631			CDH17	MYO1A
Glucocorticoid_Receptor_Signaling_Pathway	0.573116			CDH18	MYO1B
Glucocorticoid_Receptor_Signaling_Pathway_Cell_Cycle_Progression	0.539511			CDH19	MYO1C
Glucocorticoid_Receptor_Signaling_Pathway_Gene_Expression_via_CREB3_STAT5B_SLC22A2_POU2F1	0.42444			CDH2	MYO1D
Glucocorticoid_Receptor_Signaling_Pathway_Histone_Deacetylation	0.238493			CDH20	MYO1E
Glucocorticoid_Receptor_Signaling_Pathway_Inflammatory_Cytokines	0.549491			CDH22	MYO1F
GPCR_Pathway	0.183503	inhibited_pathway		CDH23	MYO1G
GPCR_Pathway_Gene_Expression_via_JUN_NFKB2_ELK1_SRF_FOS_CREB3	0.167617	inhibited_pathway		CDH24	MYO3A
Growth_Hormone_Signaling_Pathway	0.1222	inhibited_pathway		CDH26	MYO3B
Growth_Hormone_Signaling_Pathway_Cell_Survival	0.202037			CDH3	MYO5A
Growth_Hormone_Signaling_Pathway_Gene_Expression_via_SRF_ELK1_STAT5B_CEBPD_STAT1_STAT3	0.144399	inhibited_pathway		CDH4	MYO6
Growth_Hormone_Signaling_Pathway_Glucose_Uptake	0.154379	inhibited_pathway		CDH5	MYO7A
GSK3_Signaling_Pathway	0.804888	activated_pathway		CDH6	MYO9A
GSK3_Signaling_Pathway_b-CTNN_Degradation	0.763544			CDH7	MYO9B
GSK3_Signaling_Pathway_Gene_Expression_via_CTNNB1	0.726884			CDH8	NCK1
GSK3_Signaling_Pathway_Glycogen_Synthesis	0.725255			CDH9	NCOA1
GSK3_Signaling_Pathway_Protein_Synthesis	0.659674			CDKN1A	NCOA2
HA_syntesis_pathway	0.344196			CDKN2A	NCOR1
Hedgehog_Signaling_in_Mammals_no_Tubulin_Pathway	0.59776			CENPC	NCOR2
Hedgehog_Signaling_in_Mammals_Pathway	0.286151			CFLAR	NET1
HGF_Pathway	0.230346			CHEK2	NFAT5
HGF_Pathway_Anoikis	0.149084	inhibited_pathway		CLEC14A	NFATC1
HGF_Pathway_Cell_Adhesion_and_Cell_Migration	0.375153			CLEC7A	NFATC2
HGF_Pathway_Cell_Cycle_Progression	0.170876	inhibited_pathway		CLOCK	NFATC3
HGF_Pathway_Cell_Scattering	0.215479			COL10A1	NFATC4
HGF_Pathway_Cell_Survival	0.215479			COL11A1	NOS3
HGF_Pathway_Gene_Expression_via_JUN_STAT3_FOS_ELK1_ETS2	0.165988	inhibited_pathway		COL11A2	NR0B1
HGF_Pathway_Regulation_of_Cytoskeleton_Cell_Polarity_and_Cell_Motility	0.313442			COL12A1	NR0B2
HIF1Alpha_Pathway	0.468432			COL13A1	NRIP1
HIF1Alpha_Pathway_Gene_Expression_via_JUN_CREB3	0.4778			COL14A1	PAK1
HIF1Alpha_Pathway_NOS_Pathway	0.535642			COL15A1	PAK2
HIF1Alpha_Pathway_p53_Hypoxia_Pathway	0.514868			COL16A1	PAK3
HIF1Alpha_Pathway_VEGF_Pathway	0.535642			COL17A1	PAK4
IGF1R_Signaling_Pathway	0.254582			COL18A1	PAK6
IGF1R_Signaling_Pathway_Apoptosis	0.370061			COL19A1	PAK7
IGF1R_Signaling_Pathway_Cell_Migration	0.364562			COL1A1	PELP1
IGF1R_Signaling_Pathway_Cell_Proliferation_Diferentiation_and_Apoptosis	0.401222			COL1A2	PHB2
IGF1R_Signaling_Pathway_Cell_Survival	0.603055			COL20A1	PIN1
IGF1R_Signaling_Pathway_Gene_Expression_Proliferation_Growth_Survival_via_NFAT5_CREB3	0.276782			COL21A1	POLR2A
IGF1R_Signaling_Pathway_Protein_Synthesis	0.512016			COL22A1	POLR2B
IL-10_Pathway	0.348269			COL23A1	POLR2C
IL-10_Pathway_IL-10_Responsive_Genes_Transcription_of_BCLXL_Cyclin-D1_D2_D3_Pim1_c-Myc_and_P19(INK4D)_via_STAT3	0.309776			COL24A1	PPARGC1A
IL-10_Pathway_Inflammatory_Cytokine_Genes_Expression_via_STAT3	0.309776			COL25A1	PPP1CB
IL-10_Pathway_Translational_Modulation	0.491446			COL27A1	PPP3CA
IL-2_Pathway	0.357026			COL2A1	PPP3CB
IL-2_Pathway_Apoptosis_Inhibition	0.230754			COL3A1	PPP3CC
IL-2_Pathway_Gene_Expression_via_FYN_LYN_RPS6KB1_PTK2B	0.458859			COL4A1	PPP3R1
IL-2_Pathway_IL2_Gene_Expression_via_POLR1E_EGR1_HMGA1_ELF1_POU2F1_MYC	0.444399			COL4A2	PPP3R2
IL-6_Pathway	0.522811			COL4A3	PTGS2
ILK_Signaling_Pathway	0.299185			COL4A4	PTPN11
ILK_Signaling_Pathway_Actin_Polymerization_Cytoskeletal_Reorganization	0.349287			COL4A5	PTPN6
ILK_Signaling_Pathway_Cell_Cycle_Proliferation	0.330754			COL4A6	PXN
ILK_Signaling_Pathway_Cell_Migration_Retraction	0.343585			COL5A1	RAP1A
ILK_Signaling_Pathway_Cell_Motility	0.347251			COL5A2	RAP1B
ILK_Signaling_Pathway_Cytoskeletal_Adhesion_Complexes	0.444196			COL5A3	RAPGEF3
ILK_Signaling_Pathway_Epithelial_Mesenchymal_Transition	0.565988			COL6A1	RAPGEF4
ILK_Signaling_Pathway_Epithelial_Mesenchymal_Transition_Tubulo-Interstitial_Fibrosis	0.419348			COL6A2	RHOB
ILK_Signaling_Pathway_G2_Phase_Arrest	0.330754			COL6A3	RHOC
ILK_Signaling_Pathway_Induced_Cell_Proliferation	0.432994			COL7A1	RHOD
ILK_Signaling_Pathway_Loss_of_Occludin_Barrier_Dysfunction	0.360692			COL8A1	RHOG
ILK_Signaling_Pathway_Migration_Vasculogenesis	0.419348			COL8A2	RHOH
ILK_Signaling_Pathway_MMP2_MMP9_Gene_Expression_Tissue_Invasion_via_FOS	0.287984			COL9A1	RND2
ILK_Signaling_Pathway_Tissue_Morphogenesis	0.287984			COL9A2	RND3
Interferon_Pathway	0.515682			COL9A3	SIN3A
Interferon_Pathway_Gene_Expression_via_HIST1H3B_CREB3	0.729735			CRADD	SIN3B
Interferon_Pathway_Transciption	0.320163			CRY1	SLC2A4
IP3_Pathway	0.317312			CRY2	SMARCA4
IP3_Pathway_Gene_Expression_via_CREB3_NFATC2_MEF2D	0.286354			CSNK1A1	SOCS1
JAK-STAT_Pathway	0.226273			CSNK1D	SOCS2
JAK-STAT_Pathway_Akt_Pathway	0.233809			CSNK1E	SOCS3
JAK-STAT_Pathway_IFN-Inducible_Gene_Expression_via_STAT2_STAT1	0.299796			CSNK1G1	SOCS4
JAK-STAT_Pathway_JAK_Degradation	0.236456			CSNK1G2	SOCS5
JAK-STAT_Pathway_Nml_SOCS_BCL-XL_p21_Myc_Nos2_Gene_Expression_via_STAT2	0.234827			CSNK1G3	SP1
JNK_Pathway	0.26721			CSNK2A3	SRA1
JNK_Pathway_Gene_Expression_Apoptosis_Inflammation_Tumorigenesis_Cell_Migration_via_SMAD4_STAT4_HSF1_TP53_MAP2_DCX_ATF2_NFATC3_SPIRE1_MAP1B_TCF15_ELK1_BCL2_JUN_PXN_NFATC2	0.405703			CTBP1	SRF
JNK_Pathway_Insulin_Signaling	0.532994			CTBP2	STAT1
MAPK_Family_Pathway	0.365784			CTNNB1	STAT2
MAPK_Family_Pathway_Chromatin_Remodelling	0.663544			CYCS	STAT3
MAPK_Family_Pathway_Gene_Expression_via_ATF2_JUN_ELK1_NFKB2_CREB3	0.21833			DAPK3	STAT4
MAPK_Signaling_Pathway	0.267413			DAXX	STAT5A
MAPK_Signaling_Pathway_Cell_Motility_Inflammation_Apoptosis_Osmoregulation	0.433198			DCHS1	STAT5B
MAPK_Signaling_Pathway_Gene_Expression_Apoptosis_Inflammation_Tumorigenesis_via_MYC_HSF1_STAT2	0.34053			DFFA	STAT6
MAPK_Signaling_Pathway_Gene_Expression_Cell_Proliferation_Cell_Survival_Tumorigenesis_Differentiation_Development_via_PXN_CREB3_RPS6KA5_RPS6KA6	0.311609			DFFB	TAF1
Mismatch_Repair_in_Eukaryotes_Pathway	0.820774	activated_pathway		DIABLO	TAF10
Mitochondrial_Apoptosis_Pathway	0.756008			DLG1	TAF11
Mitochondrial_Apoptosis_Pathway_Apoptosis	0.678004			DLG4	TAF12
mTOR_Pathway	0.230346			DVL1	TAF13
mTOR_Pathway_Actin_Organization	0.288595			DVL2	TAF15
mTOR_Pathway_Lipid_Synthesis	0.264969			DVL3	TAF1L
mTOR_Pathway_Microtubule_Organization	0.27556			ECM1	TAF2
mTOR_Pathway_Translation_Elongation	0.63442			ECM2	TAF4
NGF_Pathway	0.248473			EFEMP1	TAF5
NGF_Pathway_Actin_Polymerization_Neurite_Outgrowth_and_Differentiation	0.515479			EFEMP2	TAF5L
NGF_Pathway_Apoptosis	0.47556			EGR1	TAF6
NGF_Pathway_Gene_Expression_via_MYC_ELK1_CREB3_NFKB2	0.436253			EIF2B1	TAF6L
NGF_Pathway_Neurite_Outgrowth_and_Differentiation	0.206925			EIF2B2	TAF7
NGF_Pathway_Neuronal_Survival	0.229532			EIF2B3	TAF7L
Notch_Signaling_Pathway	0.412831			EIF2B4	TAF9
Notch_Signaling_Pathway_Gene_Expression_Chromatin_Remodeling_via_RBPJ	0.433198			EIF2B5	TAF9B
Notch_Signaling_Pathway_Transcription_of_Target_Genes_Hairy_E-SpI_via_RBPJ	0.433198			ELN	TBP
p38_Signaling_Pathway	0.333605			ENDOG	UBE3A
p38_Signaling_Pathway_Gene_Expression_Cell_Motility_Inflammation_Apoptosis_Osmoregulation_via_MEF2D_TP53_CREB1_ATF2_JUND_ETV1_NFKB2_AP2A1_MAX_FOSL1_CEBPG_ELK1_CDC25C_JUNB_STAT1_SP1_DDIT3_ELK4_CEBPA	0.515275			EPYC
p53_Signaling_Pathway	0.50998			EXO1
p53_Signaling_Pathway_Apoptosis	0.404481			F2RL3
p53_Signaling_Pathway_Breast_Cancer	0.285743			FADD
p53_Signaling_Pathway_Cancer	0.404481			FAS
p53_Signaling_Pathway_Cell_Cycle_Arrest	0.285743			FASLG
p53_Signaling_Pathway_Cell_Growth_Accumulation	0.285743			FBN1
p53_Signaling_Pathway_DNA_Repair	0.285743			FBN2
p53_Signaling_Pathway_Exosome_Mediated_Secretion	0.285743			FBN3
p53_Signaling_Pathway_Gene_Expression_Anti-Apoptosis_via_TP53	0.404481			FEN1
p53_Signaling_Pathway_Gene_Expression_Cell_Cycle_and_Cell_Growth_via_TP53	0.404481			FGR
p53_Signaling_Pathway_Gene_Expression_Cell_Fate_and_Development_via_TP53	0.404481			FN1
p53_Signaling_Pathway_Gene_Expression_Cell_Signaling_via_TP53	0.404481			FRAS1
p53_Signaling_Pathway_Gene_Expression_DNA_Replication_and_Repair_via_TP53	0.404481			FRAT1
p53_Signaling_Pathway_Gene_Expression_ECM_and_Adhesion_via_TP53	0.404481			FRAT2
p53_Signaling_Pathway_Gene_Expression_Infection_and_Immune_Response_via_TP53	0.404481			FREM1
p53_Signaling_Pathway_Inhibition_of_Angiogenesis_and_Metastasis	0.285743			FREM2
p53_Signaling_Pathway_Normal_Cell_Cycle_Progression	0.404481			FZD1
PAK_Pathway	0.283707			FZD10
PAK_Pathway_Actin_Organization	0.336049			FZD2
PAK_Pathway_Cell_Survival	0.336049			FZD3
PAK_Pathway_Contractility_Stress_Fibres_and_Focal_Adhesion	0.195519	inhibited_pathway		FZD4
PAK_Pathway_Lamelliopodia_and_Filopodia_Outgrowth	0.336456			FZD5
PPAR_Pathway	0.254175			FZD6
PTEN_Pathway	0.835642	activated_pathway		FZD7
PTEN_Pathway_Adhesion_or_Migration	0.904277	activated_pathway		FZD8
PTEN_Pathway_Angiogenesis_and_Tumorigenesis	0.467617			FZD9
PTEN_Pathway_Apoptosis	0.445825			GLG1
PTEN_Pathway_Ca2+_Signaling	0.467617			GPLD1
PTEN_Pathway_Cell_Cycle	0.478411			GRB10
PTEN_Pathway_Cell_Survival	0.470061			GRB14
PTEN_Pathway_Differentiation	0.476578			GRB7
PTEN_Pathway_DNA_Repair	0.540733			GRIA1
PTEN_Pathway_Genomic_Stability	0.50835			GRIA2
PTEN_Pathway_Growth	0.478411			GRIA3
PTEN_Pathway_Migration	0.502648			GRIN2A
PTEN_Pathway_Proliferation	0.520774			GRIN2B
PTEN_Pathway_Proliferation_CyclinA2_Geminin_AuroraA_PLK1	0.43279			GRIN2C
PTEN_Pathway_Senescence_Ets2_p16	0.43279			GYS1
PTEN_Pathway_Synaptic_Transmission	0.549491			GYS2
RANK_Signaling_in_Osteoclasts_Pathway	0.260081			GZMB
RANK_Signaling_in_Osteoclasts_Pathway_Expression_of_Osteoclastic_Genes_via_JUN_NFAT5_NFKB2_MITF_FOS	0.261303			HAPLN1
RANK_Signaling_in_Osteoclasts_Pathway_Inhibition_of_Death	0.283707			HAPLN2
RANK_Signaling_in_Osteoclasts_Pathway_Resorption	0.280041			HAPLN3
Ras_Pathway	0.235845			HAPLN4
Ras_Pathway_Apoptosis	0.341548			HSPD1
Ras_Pathway_Cell-Cell_Junctions	0.307739			HSPG2
Ras_Pathway_Gene_Expression_Cell_Proliferation_Cell_Survival_Differentiation_Development_Cell_Cycle_Control_Cell_Motility_Tumorigenesis_via_ELK4_ATF2_MEF2D_STAT2_CREB3_CCNA1_MYC_ELK1_JUN_CDK4	0.731568			HTRA2
Ras_Pathway_Golgi_Trafficking_and_Vesicle_Formation	0.443585			IGF2R
Ras_Pathway_Increased_T-cell_Adhesion	0.365377			IL2RA
SMAD_Signaling_Network_Pathway	0.25947			IMPG1
STAT3_Pathway	0.456008			IMPG2
STAT3_Pathway_Growth_Arrest_and_Differentiation	0.452953			ITGA1
TGF-Beta_Pathway	0.30998			ITGA11
TGF-Beta_Pathway_Epithelial_Mesenchymal_Transdifferentiation	0.246029			ITGA2
TGF-Beta_Pathway_Post_Transciptional_G1_Arrest	0.441141			ITGA2B
TGF-Beta_Pathway_Transciption_Arrested_Growth_Apoptosis	0.220774			ITGA3
TGF-Beta_Pathway_Transciption_Cell_Growth_and_Mobility_and_Angiogenesis	0.220774			ITGA4
TNF_Signaling_Pathway	0.479837			ITGA5
TNF_Signaling_Pathway_Apoptosis	0.646436			ITGA6
TNF_Signaling_Pathway_Gene_Expression_and_Cell_Survival_via_FOS_NFKB2_JUN_ELK1_ATF6	0.353564			ITGA7
TRAF_Pathway	0.402851			ITGA8
TRAF_Pathway_Apoptosis	0.513442			ITGA9
TRAF_Pathway_Cell_Survival	0.242974			ITGAD
TRAF_Pathway_Direct_Antimicrobial_Response_and_Cell-Mediated_Immunity_and_Apoptosis_of_Host_Cell	0.467006			ITGAE
TRAF_Pathway_Gene_Expression_via_FOS_JUN	0.327902			ITGAL
Ubiquitin-Proteasome_Dependent_Proteolysis_Pathway	0.717108			ITGAM
VEGF_Pathway	0.222811			ITGB1
VEGF_Pathway_Cell_Survival	0.253564			ITGB2
VEGF_Pathway_Gene_Expression_and_Cell_Proliferation_via_MAPK7	0.519348			ITGB3
VEGF_Pathway_Prostaglandin_Production	0.370468			ITGB4
WNT_Pathway	0.273727			KAT2B
WNT_Pathway_Cell_Fate_Proliferation_Differentiation_Adhesion_and_Survival	0.288391			LAMA1
WNT_Pathway_Cell_Survival	0.386762			LAMA2
WNT_Pathway_Gene_Expression_via_CREB3	0.344807			LAMA3
WNT_Pathway_NFAT_Pathway	0.216497			LAMA4
WNT_Pathway_PKC_Pathway	0.334216			LAMA5
				LAMB1
				LAMB2
				LAMB3
				LAMB4
				LAMC1
				LAMC2
				LAMC3
				LEF1
				LMNA
				LMNB1
				LMNB2
				LRP5
				LRP6
				LTA
				MAP3K14
				MARCO
				MAST2
				MCRS1
				MDM2
				MEPE
				MLH1
				MMRN2
				MRC1
				MRC2
				MSH2
				MSH3
				MSH6
				NCAN
				NGFR
				NPC1
				NPC2
				NR1D1
				NRP1
				NRP2
				OGFR
				PARP1
				PARP10
				PARP11
				PARP14
				PARP15
				PARP16
				PARP3
				PARP4
				PARP6
				PARP8
				PARP9
				PC
				PCDHGA12
				PCNA
				PENK
				PER1
				PER2
				PER3
				PLCD1
				PLCD3
				PLCD4
				PLCE1
				PLCH1
				PLCH2
				PLD1
				PLD2
				PLD3
				PMAIP1
				PML
				PMS2
				POLA1
				POLD1
				POLE
				POLR1A
				PPARG
				PPID
				PRF1
				PRG2
				PRG4
				PRKDC
				PRPS1
				PSMA1
				PSMA2
				PSMA3
				PSMA4
				PSMA5
				PSMA6
				PSMA7
				PSMB1
				PSMB10
				PSMB2
				PSMB3
				PSMB4
				PSMB5
				PSMB6
				PSMB7
				PSMB8
				PSMB9
				PSMC1
				PSMC2
				PSMC3
				PSMC4
				PSMC5
				PSMC6
				PSMD1
				PSMD2
				PSMD3
				PSMD4
				PSMD5
				PSMD6
				PSMD7
				RAD51
				RAD51B
				RAD51C
				RAD51D
				RFC1
				RFC2
				RFC3
				RFC4
				RFC5
				RIPK1
				RIPK2
				RORA
				RPA2
				RPA3
				RPF1
				SAG
				SFN
				SLC25A4
				SLC25A5
				SLC25A6
				SMC3
				SMPD1
				SMPD2
				SMPD3
				SPOCK1
				SPOCK2
				SPOCK3
				SPON2
				SPP1
				SUMO1
				TAT
				TCF7
				TGFBR1
				TGFBR3
				TLE1
				TLE2
				TLE3
				TLR1
				TLR10
				TLR2
				TLR3
				TLR4
				TLR5
				TLR6
				TLR7
				TLR8
				TLR9
				TNC
				TNF
				TNFRSF10A
				TNFRSF12A
				TNFRSF1A
				TNFRSF1B
				TNFSF10
				TNFSF12
				TP53
				TP53AIP1
				TRADD
				TRAF2
				TRAF3
				TRAF4
				TRAF5
				TSPO
				UBB
				UBC
				UBD
				UBE2I
				USP7
				VAV1
				VAV3
				VCAN
				VDAC1
				VDAC2
				VDAC3
				WNT1
				WNT2
				WNT2B
				WNT3
				WNT3A
				WNT4
				WNT5A
				WNT5B
				WNT6
				WNT7B
				WNT8A
				WNT8B
				YWHAB
				YWHAE
				YWHAG
				YWHAH
				YWHAQ
				YWHAZ

## Sheet: metabolic
pathways	part_of_samples_with_PAS>0	classification		genes_of_activated pathways	genes_of_inhibited pathways
superpathway_of_inositol_phosphate_compounds	0.243177			CMPK1	ADH1B
purine_nucleotides_ide_novoi_biosynthesis	0.654582			CMPK2	ADH4
superpathway_of_purine_nucleotide_salvage	0.658656			CTPS1	ADH6
phospholipases	0.432179			CTPS2	ALDH2
tRNA_charging	0.79776			DCTD	ALDH3A2
superpathway_of_tryptophan_utilization	0.27943			DFFB	AUH
3-phosphoinositide_biosynthesis	0.278819			DTYMK	BCAT1
heparan_sulfate_biosynthesis	0.465173			DUT	BCAT2
mucin_core_1_and_core_2_iOi-glycosylation	0.39002			GMPS	BCKDHA
D-imyoi-inositol_145-trisphosphate_biosynthesis	0.308554			GUK1	BCKDHB
superpathway_of_cholesterol_biosynthesis	0.406925			IMPDH1	COMT
adenosine_ribonucleotides_ide_novoi_biosynthesis	0.30835			IMPDH2	DBT
gluconeogenesis	0.375764			NME2	DLD
glycolysis	0.426884			NME2P1	HMGCL
triacylglycerol_biosynthesis	0.427495			NME3	HMGCLL1
CDP-diacylglycerol_biosynthesis	0.460692			NME4	IVD
glutathione-mediated_detoxification	0.304073			NME5	LRTOMT
heparan_sulfate_biosynthesis_late_stages	0.429124			NME6	MAOA
superpathway_of_pyrimidine_deoxyribonucleotides_ide_novoi_biosynthesis	0.849695	activated_pathway		NME7	MAOB
chondroitin_sulfate_biosynthesis	0.513035			NTPCR	MCCC1
superpathway_of_D-imyoi-inositol_145-trisphosphate_metabolism	0.394094			RMRP	MCCC2
3-phosphoinositide_degradation	0.292464			RRM1	PNMT
D-imyoi-inositol-5-phosphate_metabolism	0.32668			RRM2	RNLS
TCA_cycle	0.39613			RRM2B
retinol_biosynthesis	0.224236			TYMS
superpathway_of_methionine_degradation	0.227495			UMPS
dermatan_sulfate_biosynthesis	0.454175
fatty_acid_beta-oxidation	0.248269
superpathway_of_pyrimidine_deoxyribonucleoside_salvage	0.785336
superpathway_of_steroid_hormone_biosynthesis	0.405295
the_visual_cycle_I_vertebrates	0.34501
1D-imyoi-inositol_hexakisphosphate_biosynthesis_II_mammalian	0.398574
bile_acid_biosynthesis_neutral_pathway	0.334827
D-imyoi-inositol_134-trisphosphate_biosynthesis	0.403462
fatty_acid_beta-oxidation_peroxisome	0.260489
guanosine_nucleotides_ide_novoi_biosynthesis	0.816293	activated_pathway
pyrimidine_deoxyribonucleotides_biosynthesis_from_CTP	0.83666	activated_pathway
pyrimidine_deoxyribonucleotides_ide_novoi_biosynthesis	0.849491	activated_pathway
gamma-linolenate_biosynthesis	0.261303
nicotine_degradation_IV	0.279226
superpathway_of_pyrimidine_ribonucleotides_ide_novoi_biosynthesis	0.70998
triacylglycerol_degradation	0.386558
cholesterol_biosynthesis_I	0.545418
cholesterol_biosynthesis_II_via_2425-dihydrolanosterol	0.545418
cholesterol_biosynthesis_III_via_desmosterol	0.545418
chondroitin_sulfate_biosynthesis_late_stages	0.51833
D-imyoi-inositol_145-trisphosphate_degradation	0.261914
terminal_iOi-glycans_residues_modification	0.362525
valine_degradation	0.299593
eicosapentaenoate_biosynthesis	0.252546
guanosine_ribonucleotides_ide_novoi_biosynthesis	0.689817
isoleucine_degradation	0.262118
L-kynurenine_degradation	0.452546
leucine_degradation	0.194908	inhibited_pathway
NAD_ide_novoi_biosynthesis	0.514053
purine_deoxyribonucleosides_salvage	0.524236
stearate_biosynthesis	0.343992
superpathway_of_geranylgeranyldiphosphate_biosynthesis_I_via_mevalonate	0.324847
superpathway_of_melatonin_degradation	0.248473
UTP_and_CTP_ide_novoi_biosynthesis	0.673931
adenosine_deoxyribonucleotides_ide_novoi_biosynthesis	0.588798
folate_transformations	0.573931
guanosine_deoxyribonucleotides_ide_novoi_biosynthesis	0.794501
melatonin_degradation_I	0.270061
noradrenaline_and_adrenaline_degradation	0.175764	inhibited_pathway
purine_nucleotides_degradation	0.500204
pyrimidine_deoxyribonucleotide_phosphorylation	0.661303
CMP_phosphorylation	0.602037
dolichyl-diphosphooligosaccharide_biosynthesis	0.742159
mevalonate_pathway	0.315275
putrescine_degradation_III	0.311202
sphingosine_and_sphingosine-1-phosphate_metabolism	0.446843

## Sheet: DNA_repair
pathways	part_of_samples_with_PAS>0	classification		genes_of_activated pathways	genes_of_inhibited pathways
ATM_Pathway	0.770468			ABL1
ATM_Pathway_Cell_Survival	0.444807			APEX1
ATM_Pathway_G2-Mitosis_progression	0.277189			APEX2
ATM_Pathway_G2_M_Checkpoint_Arrest	0.277189			ATM
BRCA1_Pathway	0.782485			ATR
BRCA1_Pathway_Chromatin_Remodeling	0.690835			ATRIP
BRCA1_Pathway_Homologous_Recombination_Repair	0.78391			BID
BRCA1_Pathway_Mismatch_Repair	0.767617			BIVM-ERCC5
DNA_Repair_Mechanisms_Pathway	0.758045			BLM
Mismatch_Repair_in_Eukaryotes_Pathway	0.820774	activated_pathway		BRCA1
NHEJ_mechanisms_of_DSBs_repair_effect	0.759674			BRCA2
Nucleotide_excision_repair_effect	0.819959	activated_pathway		CCNH
KEGG_Base_excision_repair_Main_Pathway	0.836049	activated_pathway		CDC25A
KEGG_Mismatch_repair_Main_Pathway	0.829532	activated_pathway		CDC25C
KEGG_Nucleotide_excision_repair_Main_Pathway	0.827902	activated_pathway		CDK7
NCI_ATR_signaling_Pathway_(regulation_of_double_strand_break_repair_via_homologous_recombination)	0.856212	activated_pathway		CEP164
NCI_DNA_PK_pathway_in_nonhomologous_end_joining_Pathway_(double_strand_break_repair_via_nonhomologous_end_joining)	0.684521			CETN2
p53_Signaling_Pathway_DNA_Repair	0.285743			CHEK1
p53_Signaling_Pathway_Gene_Expression_DNA_Replication_and_Repair_via_TP53	0.404481			CHEK2
reactome_Formation_of_transcription_coupled_NER_TC_NER_repair_complex_Main_Pathway	0.762322			CLSPN
reactome_Mismatch_repair_MMR_directed_by_MSH2_MSH3_MutSbeta__Main_Pathway	0.813442	activated_pathway		CTBP1
reactome_Mismatch_repair_MMR_directed_by_MSH2_MSH6_MutSalpha__Main_Pathway	0.819348	activated_pathway		CUL4A
reactome_Repair_synthesis_for_gap_filling_by_DNA_polymerase_in_TC_NER_Main_Pathway	0.823625	activated_pathway		CUL4B
reactome_Repair_synthesis_of_patch_27_30_bases_long_by_DNA_polymerase_Main_Pathway	0.823625	activated_pathway		DCLRE1C
biocarta_atm_signaling_Main_Pathway	0.581466			DDB1
biocarta_cell_cycle_g2_m_checkpoint_Main_Pathway	0.526069			DDB2
NCI_ATM_Main_Pathway	0.83666	activated_pathway		ERCC1
NCI_ATM_Pathway_(G1_S_transition_checkpoint)	0.822403	activated_pathway		ERCC2
NCI_ATR_signaling_Main_Pathway	0.863951	activated_pathway		ERCC3
NCI_ATR_signaling_Pathway_(Pathway_negative_regulation_of_transcription_during_mitosis_via_CHEK1)	0.850102	activated_pathway		ERCC4
NCI_ATR_signaling_Pathway_(response_to_G2_M_transition_DNA_damage_checkpoint_signal)	0.855601	activated_pathway		ERCC5
NCI_DNA_PK_pathway_in_nonhomologous_end_joining_Main_Pathway	0.684521			ERCC6
NCI_DNA_PK_pathway_in_nonhomologous_end_joining_Pathway_(V_D_J_recombination)	0.639919			ERCC8
p53_Signaling_Pathway	0.50998			EXO1
p53_Signaling_Pathway_Apoptosis	0.404481			FAM175A
p53_Signaling_Pathway_Breast_Cancer	0.285743			FANCD2
p53_Signaling_Pathway_Cancer	0.404481			FEN1
p53_Signaling_Pathway_Cell_Cycle_Arrest	0.285743			GTF2H1
p53_Signaling_Pathway_Cell_Growth_Accumulation	0.285743			GTF2H2
p53_Signaling_Pathway_Exosome_Mediated_Secretion	0.285743			GTF2H2C
p53_Signaling_Pathway_Gene_Expression_Anti-Apoptosis_via_TP53	0.404481			GTF2H2C_2
p53_Signaling_Pathway_Gene_Expression_Cell_Cycle_and_Cell_Growth_via_TP53	0.404481			GTF2H3
p53_Signaling_Pathway_Gene_Expression_Cell_Fate_and_Development_via_TP53	0.404481			GTF2H4
p53_Signaling_Pathway_Gene_Expression_Cell_Signaling_via_TP53	0.404481			GTF2H5
p53_Signaling_Pathway_Gene_Expression_ECM_and_Adhesion_via_TP53	0.404481			H2AFX
p53_Signaling_Pathway_Gene_Expression_Infection_and_Immune_Response_via_TP53	0.404481			HMGB1
p53_Signaling_Pathway_Inhibition_of_Angiogenesis_and_Metastasis	0.285743			HUS1
p53_Signaling_Pathway_Normal_Cell_Cycle_Progression	0.404481			KAT5
				LIG1
				LIG3
				MBD4
				MDC1
				MDM2
				MLH1
				MLH3
				MNAT1
				MPG
				MRE11A
				MSH2
				MSH3
				MSH6
				MUTYH
				NBN
				NEIL1
				NEIL2
				NEIL3
				NTHL1
				OGG1
				PARP1
				PARP2
				PARP3
				PARP4
				PCNA
				PMS2
				POLA1
				POLB
				POLD1
				POLD2
				POLD3
				POLD4
				POLE
				POLE2
				POLE3
				POLE4
				POLL
				POLR1A
				POLR2A
				PPP2CA
				PPP2R1A
				PPP2R2B
				RAD1
				RAD17
				RAD23A
				RAD23B
				RAD50
				RAD51
				RAD9A
				RBBP8
				RBX1
				RFC1
				RFC2
				RFC3
				RFC4
				RFC5
				RFWD2
				RNF8
				RPA1
				RPA2
				RPA3
				RPA4
				SMC1A
				SMC3
				SMUG1
				SSBP1
				TDG
				TERF2
				TIMELESS
				TIPIN
				TOP3A
				TOPBP1
				TP53BP1
				TRIM28
				UBB
				UNG
				XAB2
				XPA
				XPC
				XRCC1
				XRCC4
				YWHAB
				YWHAZ
				COPS2

## Sheet: cytoskeleton
pathways	part_of_samples_with_PAS>0	classification		genes_of_activated pathways	genes_of_inhibited pathways
Akt_Pathway_Regulation_by_GH	0.258452				AKT1
CCR3_Pathway_in_Eosinophils	0.490835				AKT2
CD16_Pathway_in_Natural_Killer_cells	0.573523				AKT3
CDC42_Pathway	0.327902				APAF1
CDK5_Pathway_in_Central_Nervous_System	0.232383				BAD
CDK5_Signaling_in_Neurons	0.166802	inhibited_pathway			BAX
Cell_Adhesion_Regulated_by_CDHs	0.417108				BCAR1
Chemotaxis_Driven_by_CCL2	0.470672				BCL2
CXC_Chemokine_Receptor_Pathway	0.449695				CASP3
Cytoskeleton_Reorganization	0.344807				CASP9
Development_of_Immune_Synapse	0.457026				CDK1
Ephrin-B_Pathway	0.52668				CDK5
Ephrin-mediated_Signaling_Events_During_Cell_Adhesion	0.319756				CDK5R1
Extracellular_Matrix_Remodeling_during_Adhesion	0.294908				CRK
FAK_Pathway	0.276375				CYCS
FCGR3A-mediated_phagocytosis	0.533605				EGR1
FGFR_Signaling	0.200407				ERBB2
FN1_Influence_on_Cell_Motility_via_Integrins	0.478615				ERBB3
Gamma-Aminobutyric_Acid_A_Receptor_Pathway	0.566191				FGB
Inside-out_Signaling_through_Integrins	0.387169				FOS
Integrin-based_Cell_Migration_and_Adhesion	0.298574				FYN
Integrins_Signaling_in_Natural_Killer_Cells	0.445214				GH1
Junctional_Cell_Adhesion_in_Endothelium	0.29389				GHR
Lipoxins_Influence_on_Cell_Growth_and_Proliferation	0.244603				HRAS
Neuronal_Development_Induced_by_CDK5	0.501018				IGF1
Nicotine_Influence_on_Glutamatergic_Neurons	0.303462				IRF1
Non-Junctional_Cell_Adhesion_in_Endothelium	0.394297				JAK2
Outside-in_Signaling_through_Integrins	0.45112				JUN
PLAU-mediated_Signaling_Events_During_Cell_Adhesion	0.23279				MAP2K1
PRL_Pathway	0.320774				MAPK1
Ras_Signaling	0.238493				MAPK10
Regulation_of_Cell_Migration_and_Proliferation_by_Somatostatin_Receptor	0.421792				MAPK3
Regulation_of_Cell_Migration_by_Platelet-derived_Growth_Factors	0.322607				MAPK8
Regulation_of_Cytoskeleton_Remodeling_by_Activin_A	0.35947				NGF
Regulation_of_Cytoskeleton_Remodeling_by_Protein_Kinase_A	0.300407				NGFR
Regulation_of_Repulsive_Axonal_Pathfinding	0.564358				NRG1
RhoA_Signaling	0.458248				PDPK1
Role_of_Rho_GTPases_in_of_Actin_Cytoskeleton_Organization	0.279837				PIK3CA
Role_of_Small_GTPases_in_G1-S_Transition	0.549084				PIK3CB
Slit-Robo_Pathway	0.464766				PIK3CD
Smooth_Muscle_Tone_Regulation_by_G-protein_Coupled_Receptors	0.242566				PIK3R1
SPP1_Pathway_in_Osteoclasts	0.471079				PIK3R2
STATs_Pathway_Regulation_by_GH	0.179022	inhibited_pathway			PLCG1
TGF-beta_Signaling_in_Epithelial_mesenchymal_transition	0.309776				PLCG2
Tight_Junctions	0.323422				PRKCD
TYROBP_Signaling_in_Natural_Killer_Cells	0.534827				PTK2
VEGFR2_Signaling	0.345621				PTPN1
					PXN
					RAP1A
					RAPGEF1
					SOCS1
					SOCS2
					SOCS3
					SRC
					STAT1
					STAT3
					STAT5A
					STAT5B
					TNS1
